# Supplementary material for: Tracing the Derivation of Embryonic Stem Cells from the Inner Cell Mass by Single-Cell RNA-Seq Analysis
Source: Cell Stem Cell. 2010 May 7;6(5-2):468–78. doi: 10.1016/j.stem.2010.03.015 (PMC2954317; doi:10.1016/j.stem.2010.03.015)
Supplement: Table S1. The expression of 385 ESC-Related Genes during ICM Outgrowth by Single-Cell Real-Time PCR [file mmc2.xls]

## Sheet: real-time PCR of 385 genes
ACCESSION	Probe_ID	Assay ID	GENE	ICM-1	ICM-2	ICM-3	ICM-4	ICM-5	ICM-6	ICM-7	ICM-8	ICM-9	ICM-10	ICM-11	ICM-12	ICM-13	ICM-14	Day3-Oct4+	Day3-Oct4+	Day3-Oct4+	Day3-Oct4+	Day3-Oct4+	Day3-Oct4+	Day3-Oct4+	Day3-Oct4+	Day3-Oct4+	Day3-Oct4+	Day3-Oct4+	Day3-Oct4+	Day3-Oct4+	Day3-Oct4+	Day5-Oct4+	Day5-Oct4+	Day5-Oct4+	Day5-Oct4+	Day5-Oct4+	Day5-Oct4+	Day5-Oct4+	Day5-Oct4+	Day5-Oct4+	ES-1	ES-2	ES-3	ES-4	ES-5	ES-6	ES-7	ES-8	ES-9
NM_007382.3	548094	Mm00431611_m1	Acadm	26.49	25.71	27.04	25.74	25.1	26.41	27.65	26.65	25.43	28.31	27.22	28.97	25.59	26.32	26.82	27.52	28.86	28.09	28.57	29.19	29.09	27.72	28.31	27.53	28.39	30.5	28.82	40	27.5	26.83	26.59	26.97	30.01	26.25	28.33	26.96	27.61	26.38	25.08	24.36	24.82	27.37	28.14	26.19	25.82	27.06
NM_009881.2	455218	Mm00515473_g1	Cdyl	28.76	29.16	29.09	40	31.48	40	31.35	40	40	30.62	30.7	29.01	40	28.84	40	28.25	40	40	40	40	40	40	40	40	40	40	40	40	40	40	33.79	28.79	40	40	40	40	40	31.97	27.07	29.28	29.7	29	28.14	28.48	27.96	28.53
NM_007397.2	598054	Mm00431667_g1	Acvr2b	28.11	37.05	40	30.23	29.18	40	28.98	28.78	40	40	28.34	40	30.25	37.34	30.29	28.66	40	30.03	40	28.96	40	40	33.61	40	32.43	40	40	40	28.25	40	40	28.83	40	28.9	29.34	40	40	26.42	28.64	30.25	28.13	40	28.83	27.17	28.4	27.23
NM_010411.2	909225	Mm00515916_m1	Hdac3	25.47	26.12	26.53	27.33	27.85	26.42	26.11	27.27	27.24	26.97	27.51	26.84	27.48	26.77	26.56	27.47	28.22	31.2	26.75	26.61	27.2	28.29	27.24	26.38	26.39	27.82	27.71	28.24	40	27.97	29.74	28.97	28.54	34.29	33.47	28.67	29.09	24.85	25.13	25.43	26.65	26.48	25.71	25.51	28.09	24.95
NM_007554.2	530589	Mm00432087_m1	Bmp4	26.41	25.62	27.42	28.01	26.02	25.84	26.34	25.93	27.16	27.74	28.25	26.47	27.25	28.9	31.7	40	29.57	40	40	32.94	40	38.9	40	40	29.59	39.87	40	40	26.45	30.52	40	40	28.23	29.35	40	27.17	40	40	27.92	23.94	40	29.8	40	40	28.5	40
NM_010412.3	922035	Mm00515941_g1	Hdac5	28.32	40	27.9	28.72	40	40	40	40	40	40	26.99	36.76	40	38.03	27.51	27.73	26.59	27.16	40	29.65	27.49	27.74	27.64	27.25	27.74	40	40	27.95	31.79	34.03	29.23	27.71	30.71	29.39	40	40	40	26.24	29.61	26.1	27.41	32.99	25.83	26.91	26.16	26.34
NM_007891.3	657755	Mm00432941_g1	E2f1	26.7	27.57	28.08	29.05	29.81	28.35	27.6	28.89	28.61	27.13	27.15	29.43	30.87	37.1	31.93	40	39.17	40	28.6	40	40	40	40	40	40	40	27.87	28.65	29.68	40	29.17	35.74	32.06	40	28.33	40	32.82	26.03	27.15	27.09	26.81	28.08	28.21	27.83	28.08	28.04
NM_010635.1	809094	Mm00516096_m1	Klf1	40	40	40	40	40	40	40	40	40	40	40	40	40	40	40	40	40	40	40	40	40	40	40	40	40	40	40	40	40	40	40	40	40	40	40	40	40	40	40	40	40	40	40	40	40	40
NM_008007.1	482155	Mm00433290_m1	Fgf3	40	28.94	29.68	40	40	40	30.84	40	40	40	40	40	40	40	39.08	40	30.21	40	40	40	40	27.57	29.33	40	40	40	30.07	40	40	39	40	40	40	40	40	40	40	40	40	40	40	40	40	40	40	40
NM_010637.2	440920	Mm00516105_g1	Klf4	24.8	26.84	26.51	28.55	26.36	26.87	26.84	25.99	25.2	26.58	25.77	27.33	26.54	26.07	29.79	30.75	40	40	40	40	29.36	27.35	27.77	40	28.77	28.59	27.71	40	28.97	28.13	30.3	40	28.39	28.85	40	27.85	40	29.72	29.5	40	27.62	28.08	40	40	26.65	29.07
NM_008058.1	560057	Mm00433419_s1	Fzd8	40	40	40	40	40	40	40	40	40	40	40	40	40	40	40	40	40	40	40	40	40	40	40	40	40	40	40	40	40	40	40	40	40	40	40	40	40	40	40	40	40	40	40	40	40	40
NM_021459.3	333751	Mm00517585_m1	Isl1	40	40	40	40	40	29.52	40	40	40	40	40	40	40	29.74	37.03	40	40	29.46	40	40	40	40	40	40	40	40	40	40	40	40	40	40	40	40	40	40	40	40	40	40	40	31.45	40	40	40	40
NM_008213.2	323860	Mm00433931_m1	Hand1	27.66	35.85	34.92	40	40	27.94	40	40	40	40	40	40	40	27.63	40	40	40	40	40	40	40	28.68	40	40	40	40	40	40	40	29.75	40	40	40	40	40	40	40	40	40	40	40	40	40	40	40	40
NM_029550.3	889528	Mm00518630_m1	Keg1	40	40	40	40	40	40	40	40	40	40	40	40	40	40	40	40	40	40	40	40	40	40	40	40	40	40	40	40	40	40	40	40	40	40	40	40	40	40	40	40	40	40	40	40	40	40
NM_008656.4	641321	Mm00435125_m1	Myf5	40	40	40	40	40	40	40	40	40	40	40	40	40	40	40	40	40	40	40	40	40	40	40	40	40	40	40	40	40	40	40	40	40	40	40	40	40	40	40	40	40	40	40	40	40	40
NM_008498.2	525002	Mm00521776_m1	Lhx1	40	40	40	40	40	40	40	40	40	40	40	40	40	40	40	40	40	40	40	40	29.37	40	40	28.49	40	40	40	40	40	40	40	40	40	40	40	40	40	40	40	40	40	40	40	40	40	40
NM_008781.3	325761	Mm00435493_m1	Pax3	40	40	40	40	40	40	40	40	40	40	40	40	40	40	40	40	40	40	40	40	40	40	40	40	40	40	40	40	40	40	40	40	40	40	40	40	40	40	40	40	40	40	40	40	40	40
NM_010773.1	477323	Mm00521970_m1	Mbd2	40	40	40	40	40	40	30.93	40	40	40	40	40	40	40	34.28	40	40	40	40	40	30.92	31.22	30.31	30.65	30.95	34.16	29.31	40	40	40	32.53	31.28	40	40	40	34.13	40	30.84	30.73	28.1	29.39	30.2	29.93	31.92	31.67	40
NM_008782.2	818523	Mm00435502_m1	Pax5	40	40	40	40	40	40	40	40	40	40	40	40	40	40	40	40	40	40	40	40	40	40	40	40	40	40	40	40	40	40	40	40	40	40	40	40	40	40	40	40	40	40	40	40	40	40
NM_030705.4	630457	Mm00522539_s1	Mesdc1	40	28.39	40	40	29.48	29.7	30.13	40	28.89	40	40	40	40	40	40	40	40	40	40	40	40	29.15	40	40	29.68	40	40	40	40	40	40	40	40	40	40	40	40	29.55	40	40	40	40	40	40	29.17	30.22
NM_008839.1	686810	Mm00435673_m1	Pik3ca	28.1	28.39	29.85	40	28.85	31.03	36.3	29.39	40	29.76	31.55	40	40	40	40	32.24	40	40	40	40	28.87	29.78	40	28.73	30.29	33.67	40	40	40	30.91	30.68	37.54	40	29.36	40	30.4	40	29.44	40	28.78	29.56	29.44	31.14	27.15	28.86	27.63
NM_133982.1	738217	Mm00547640_s1	Rpp25	28.91	27.97	29.63	29.08	30.63	33.12	28.75	28.53	27.68	28.59	26.88	27.66	29.09	28.93	27.21	27.35	30.07	29.91	28.21	26.96	30.62	30.32	40	28.92	28.9	34.2	32.06	26.96	27.87	28.89	31.48	27.78	29.5	40	29.11	29.1	31.06	31.73	27.88	29.25	30.67	28.9	30.82	29.66	26.98	29.17
NM_008957.2	535611	Mm00436031_m1	Ptch1	40	40	40	40	40	40	40	39.46	40	40	40	30.93	40	40	40	40	40	40	40	40	40	40	40	40	40	40	40	40	40	40	40	40	40	40	40	40	40	40	40	40	30.32	29.11	34.25	31.69	40	40
NM_007393.3	608492	Mm00607939_s1	Actb	24.86	25.4	24.36	25.73	25.81	25.76	24.91	25.77	25.16	25.25	25.88	25.75	25.78	26.06	25.43	27.97	26.76	27.48	26.7	26.46	26.5	26.42	26.94	25.31	25.91	27.05	26	27.25	26.19	29.72	37.08	28.43	29.22	28.06	39.43	29.39	28.82	25.27	26.79	25.5	25.35	25.92	26.24	25.74	26.06	25.55
NM_026799.2	714586	Mm01310009_m1	Rnasen	27.14	28.14	27.93	28.55	28.88	27.44	27.75	28.2	28.87	27.22	28.77	30.01	28.54	29.81	29.36	31.11	28.4	28.97	29.8	28.33	28.01	29.63	31.44	30.73	28.83	31.25	28.23	29.84	28.24	29.44	30.4	31.09	28.46	29.3	31.7	30.68	34.88	26.21	26.24	26.94	27.09	26.76	26.64	25.72	26.4	26.82
NM_011570.3	927090	Mm03053485_s1	Tes	26.57	26.32	26.55	28.07	29.32	26.46	27.13	27.6	27.14	26.73	26.72	26.31	26.75	26.49	28.83	35.9	31.26	40	30.06	28.88	28.43	29.34	29.28	29.13	28.42	29.94	35.04	40	40	39.07	39.18	40	40	40	40	40	32.85	28.03	40	29.91	31.52	40	27.35	27.38	28.65	29.65
NM_026890.1	668688	Mm01317472_m1	Ngdn	24.81	25.52	25.45	25.92	26.46	24.87	25.25	24.7	25.35	24.73	24.9	25.61	26.7	25.67	25.52	25.49	26.47	26.38	27.82	28.22	27.63	40	27.91	27.37	26.94	27.61	32.46	25.91	26.5	29.11	29.15	29.54	27.36	27.36	27.8	28.3	28.07	24.97	24.68	25.08	25.3	26.41	25.4	25.16	26.74	25.13
NM_011486.4	489532	Mm03053490_s1	Stat3	26.89	28.3	27.04	28.5	28.85	28.26	27.32	26.87	28.1	27.84	27.96	28.39	28.3	27.92	27.07	28.6	29.72	32.28	40	28.67	27.16	28.05	27.74	27.52	27.62	28.52	27.42	28.37	31.06	29.06	31.01	29.86	28.37	40	29.58	31.04	31.1	25.42	26.72	27.16	27.16	26.81	26.75	26.16	27.72	27.88
NM_009309.2	661161	Mm01318252_m1	T	40	40	40	40	40	40	40	40	40	40	40	40	40	40	40	40	40	40	40	40	40	40	40	40	40	40	40	40	40	40	40	40	40	40	40	40	40	40	40	40	40	40	30.58	40	40	40
NM_001003960.2	914927	Mm03053495_s1	Dnmt3b	25.39	27.2	25.37	27.06	25.36	25.58	24.94	26.33	25.89	23.79	26.6	24.89	27.17	25.46	21.29	23.54	20.53	21.95	21.68	25.26	23.06	24.64	24.89	22.77	23.32	24.31	25.89	23.82	24.91	26.46	40	27.63	25.84	23.48	27.17	26.02	27.1	23.12	21.96	23.61	24.19	24.79	21.05	21.17	23.67	23.68
NM_010881.1	445994	Mm01318933_m1	Ncoa1	30.18	30.36	40	35.48	40	40	40	40	30.92	40	40	40	40	40	40	40	40	40	29.38	29.52	40	40	40	40	40	40	40	40	35.59	40	40	34.68	40	31.55	40	40	32.87	33.11	40	40	40	40	40	40	40	40
NM_001024918.1	307169	Mm03053508_s1	Rfx4	40	30.71	32.27	40	32.45	40	40	40	40	40	40	40	40	40	40	40	40	40	40	40	40	40	40	40	40	40	40	40	40	40	40	40	40	40	40	40	40	40	40	40	40	40	29.17	40	40	40
NM_133676.2	624783	Mm01319559_g1	Osgep	26.93	26.71	27.45	27.81	25.22	26.95	26	25.54	26.5	26.13	26.37	26.35	25.61	33.24	25.97	26.44	25.68	40	27.01	27.16	26.32	29.53	29.41	27.96	27.21	28.77	25.9	38.41	29.3	26.65	40	26.99	40	27.5	28.24	26.72	28.24	24.55	25.39	25.65	24.39	25.6	25.58	23.73	26.26	25.91
NM_001029837.1	734954	Mm03053514_s1	Pik3cd	40	40	29.05	31.29	31.25	40	28.2	40	40	39.26	28.05	40	40	40	26.8	28.9	25.98	26.59	28.09	27.01	40	40	40	40	40	33.55	28.64	40	28.87	38.2	28.14	40	27.18	28.59	40	40	30.05	28.16	40	29.03	27.77	29.43	40	40	40	35.19
NM_021457.2	435251	Mm01320682_s1	Fzd1	40	40	40	40	40	40	40	40	40	40	40	40	40	40	40	40	40	40	40	40	40	40	40	40	40	40	40	40	40	40	40	40	40	40	40	40	40	31.98	39.27	40	36.85	40	40	40	32.69	30.99
NM_001033369.2	383400	Mm03053519_s1	Acvr1c	40	40	40	40	40	40	40	40	40	40	40	40	40	40	40	40	40	40	40	40	40	40	40	40	40	40	40	40	40	40	40	40	40	40	40	40	40	40	40	40	40	40	40	40	40	40
NM_012019.2	314586	Mm01321788_m1	Aifm1	27.42	27.07	26.56	26.69	26.17	27.95	27.98	26.58	29.09	27.17	27.39	26.81	26.97	28.03	25.31	30.06	29.08	27.33	27.64	28.5	26.24	28.66	28.26	26.62	27.65	29.5	27.71	28.7	27.5	28.76	29.66	27.04	28.64	27.05	27.45	28.17	27.05	26.61	28.38	26.12	26.02	27.07	25.49	25.64	26.91	25.89
NM_001081125.1	755775	Mm03053524_s1	Gli2	40	40	40	40	40	40	40	40	40	40	40	40	40	40	40	40	40	40	40	40	40	40	40	40	40	40	40	40	40	40	40	40	40	40	40	40	40	40	40	40	30.86	40	40	40	40	40
NM_010588.2	851162	Mm01325629_m1	Jag2	40	40	40	40	31.81	40	40	40	40	40	40	40	40	40	40	40	33.22	40	40	31.76	40	40	40	33.63	40	40	40	40	40	40	30.76	40	40	40	29.89	40	40	40	28.03	29.38	29.36	29.89	40	32.26	40	29.39
NM_001081149.1	603787	Mm03053529_s1	Myst3	30.42	27.8	29.1	29.18	34.15	33.67	29.29	28.42	28.97	28.91	28.84	28.29	28.77	29.94	28.59	34.65	28.53	36.35	29.11	40	27.37	40	28.98	28.65	27.06	33.87	27.51	28.03	27.95	26.83	29.17	26.56	28.96	28.5	29.4	29.32	38.96	25.61	27.55	25.34	28.86	40	27.68	26.32	40	27.36
NM_009337.2	685043	Mm01332749_g1	Tcl1	29.26	29.37	40	30.18	33.54	40	36.04	35.66	28.02	30.04	40	30.37	40	40	40	40	40	40	40	40	40	30.38	40	40	40	40	40	40	27.85	36.5	40	27.12	28.93	40	29.37	29.5	30.9	40	28.44	27.22	27.08	28.54	40	40	28.62	40
NM_001081445.1	772307	Mm03053534_s1	Ncam1	40	40	40	40	40	40	40	40	40	40	40	40	40	40	40	40	40	29.9	40	40	40	40	40	40	40	40	40	40	30.14	40	40	40	40	40	40	40	40	40	40	40	40	40	39.13	40	29.62	40
NM_007556.2	657985	Mm01332882_m1	Bmp6	40	40	40	40	40	40	40	33.91	40	40	40	40	40	40	40	40	40	40	40	40	31.6	35.31	40	40	40	40	40	40	40	40	40	40	40	40	40	40	40	40	40	40	40	40	40	40	40	40
NM_007857.3	507232	Mm03053542_s1	Dhh	40	40	40	40	40	40	40	40	40	40	40	40	40	40	40	40	40	40	40	40	40	40	40	40	33.11	40	40	40	40	40	40	40	40	40	40	40	40	40	40	40	40	40	40	40	40	40
NM_010710.3	481098	Mm01336678_s1	Lhx2	40	40	30.6	40	40	40	34.44	40	40	39.24	40	40	40	40	40	40	40	40	40	40	40	40	40	40	40	40	40	40	40	40	40	40	40	40	40	40	40	40	29.67	40	40	40	40	40	38.45	40
NM_007958.1	573638	Mm03053550_s1	Smarcad1	28.13	27.08	27.91	28.75	34.22	30.1	28.45	28.45	28.79	27.91	27.5	28.45	29.46	28.71	29.63	29.78	31.59	28.32	28.58	28.24	32.03	29.72	31.17	30.98	40	40	31.05	29.01	29	29.48	39.72	27.86	28.67	27.71	31.03	28.38	28.83	27.83	27.94	27.75	28.52	27.21	26.91	27.75	28.32	28.68
NM_010574.2	660571	Mm01340316_m1	Irx2	40	30.74	40	40	40	40	40	29.97	40	40	40	40	29.98	40	28.59	30.97	29.2	40	40	40	40	40	40	40	30.03	40	40	36.57	40	33.31	40	30.33	40	40	40	29.01	40	30.23	40	40	40	40	40	29.76	40	40
NM_008055.3	540192	Mm03053556_s1	Fzd4	40	40	40	40	40	40	40	40	40	40	40	40	40	40	40	40	40	40	40	40	40	40	40	40	40	40	40	40	40	40	40	40	40	40	40	40	40	40	40	40	40	40	40	40	40	40
NM_008958.2	552911	Mm00436047_m1	Ptch2	40	40	40	40	30.83	40	40	40	40	27.7	40	40	40	40	37.27	32.29	38.69	40	40	40	40	40	40	40	40	40	40	40	30.06	40	40	40	40	40	40	40	40	29.1	25.96	40	27.85	25.85	28.48	28.46	26.02	24.62
NM_175482.3	630598	Mm00615493_m1	Usp28	30.72	28.87	29.93	36.54	29.88	29.84	28.52	35.24	30	40	31.25	29.59	29.47	31.01	27.72	27.76	28.21	28.92	29.43	28.45	30.99	30.62	40	29.61	30.75	40	30.94	29.13	28.09	30.51	30.5	27.91	29.19	26.41	27.93	28.45	28.17	29.77	26.9	25.59	26.73	27.82	26.98	28.25	26.92	27.17
NM_009263.1	924589	Mm00436767_m1	Spp1	25.45	25.63	25.37	27	24.94	26.35	25.63	26.67	27.87	26.9	24.97	27.55	27.95	27.85	26.53	27.28	27.41	40	28.15	28.12	40	40	40	40	40	40	40	26.39	25.34	27.7	40	26.89	27.32	30.04	27.84	26.71	29.79	29.81	24.59	27.31	26.96	26.67	29.94	40	26.34	27.55
NM_008453.4	761963	Mm00627090_m1	Klf3	30.22	30.78	34.81	30.51	40	36.91	38.49	30.22	34.2	40	40	28.71	40	40	32.51	40	40	40	40	40	40	29.44	30.45	34.54	40	30.43	40	40	29.34	40	40	40	40	40	33.7	40	40	32.96	28.9	25.82	33.52	29.77	40	30.33	29.19	31.48
NM_009324.2	479027	Mm00436915_m1	Tbx2	40	40	40	40	40	40	40	40	40	40	40	40	40	40	40	40	40	40	40	40	40	40	40	40	40	40	40	40	40	40	40	40	40	40	40	40	40	40	40	40	40	40	40	40	40	40
NM_010351.1	664222	Mm00650681_g1	Gsc	26.43	26.32	26.78	28.88	40	40	28.75	29.12	33.01	27.41	29.27	27.99	30.18	29.23	40	40	39.86	40	40	40	40	40	40	40	40	40	40	40	40	40	40	40	40	40	40	40	40	40	40	40	40	40	40	40	40	40
NM_029575.2	298771	Mm00436977_m1	Tgfbr2	40	40	40	40	40	40	40	40	40	40	40	40	40	40	40	40	40	40	40	40	40	40	40	40	40	40	40	40	40	40	40	40	40	40	40	40	40	40	40	40	40	40	40	40	40	40
NM_023223.1	436043	Mm00650983_g1	Cdc20	28.9	29.22	28.42	31.34	28.1	29.04	27.64	28.33	40	29.08	30.87	28.65	32.04	29.37	26.09	27.1	28.88	40	27.31	27.45	27.27	40	40	28.32	28.42	40	29.7	28.73	26.22	40	30.18	26.12	33.85	27.27	28.68	28.04	37.93	24.86	26.33	23.88	25.15	26.01	26.08	25.78	26.02	26.14
NM_009523.1	483662	Mm00437341_m1	Wnt4	35.81	36.23	36.74	38.18	39.05	40	36.54	36.05	35.67	35.44	36.31	36.54	36.03	38.24	39.36	36.6	36.95	36.93	36.13	36.11	40	38.41	37.99	40	38.07	29.15	37.08	36.72	39.86	37.94	38.71	37.48	37.75	37.12	37.22	35.99	39.49	38.11	40	38.23	38.04	36.74	37.05	36.78	36.28	36.05
NM_008700.2	533164	Mm00657783_m1	Nkx2-5	40	40	40	40	40	40	40	40	40	40	40	40	40	40	40	40	40	40	40	40	40	40	40	40	40	40	40	40	40	40	40	40	40	40	40	40	40	40	40	40	40	40	40	40	40	40
NM_009526.3	590115	Mm00437353_m1	Wnt6	40	40	27.36	40	27.34	27.76	40	40	40	34.26	40	35.44	26.26	40	40	40	40	40	40	40	40	40	40	40	40	40	40	40	40	40	40	40	40	40	40	40	40	40	34.65	40	40	40	40	40	40	40
NM_010151.2	672891	Mm00657937_m1	Nr2f1	40	40	40	40	40	40	40	40	40	40	40	40	40	40	40	40	40	40	40	40	40	40	40	40	40	40	40	40	40	40	40	40	40	40	40	40	40	40	40	40	40	40	40	40	40	40
NM_010205.1	908373	Mm00438922_m1	Fgf8	40	40	40	40	40	40	40	40	40	40	40	40	40	40	40	40	28.53	40	40	40	29.47	40	40	29.39	40	40	40	33.75	37.19	40	40	40	40	40	40	40	40	40	40	40	40	40	28.48	40	40	40
NM_029094.2	558248	Mm00659576_m1	Pik3cb	31.42	40	40	35.79	37.21	30.91	40	38.34	34.71	34.75	35.12	40	40	35.78	40	36.48	35.25	40	40	40	40	40	40	38.35	40	40	40	40	36.71	40	37.84	34.86	33.67	33.91	40	31.12	40	33.89	40	31.65	32.49	38.54	30.62	30.05	30.17	40
NM_010456.2	624786	Mm00439364_m1	Hoxa9	40	40	40	40	40	40	40	40	40	40	40	40	40	40	40	40	40	40	40	40	40	40	40	40	40	40	40	40	40	40	40	40	40	40	40	40	40	40	40	40	40	40	40	40	40	40
NM_010496.2	511638	Mm00711781_m1	Id2	40	39.09	40	40	40	40	40	40	40	40	40	40	40	40	29.63	30.84	40	40	40	40	29.79	28.63	29.98	28.01	31.53	30.03	28.89	40	26.8	40	40	28.66	31.65	36.5	28.03	31.3	40	24.26	30.73	34.15	30.17	29.42	32.18	25.88	27.7	40
NM_010544.2	623040	Mm00439613_m1	Ihh	40	40	40	40	40	40	40	40	40	40	40	40	40	40	40	40	40	40	40	40	40	40	29.97	29.61	40	40	40	40	40	40	40	40	40	40	40	40	40	40	40	40	40	40	40	40	40	40
NM_178596.2	829494	Mm00731344_s1	Gjc1	40	40	40	40	40	40	40	40	40	40	40	40	40	40	40	40	40	40	40	40	40	40	40	40	40	40	40	40	40	40	40	40	40	40	40	40	40	40	40	40	40	40	40	40	40	40
NM_010612.2	476466	Mm00440111_m1	Kdr	39.61	39.57	40	39.41	38.17	39.66	39.61	38.51	39.72	39.79	40	39.49	39.08	39.82	39.65	39.19	39.48	38.58	39.87	39.2	39.24	39.6	39.47	40	38.63	39.41	39.72	38.7	38.68	39.37	39.2	38.92	39.36	39.52	39.53	39.08	40	38.91	40	37.81	37.36	39.24	40	37.25	39	38.19
NM_010495.2	907300	Mm00775963_g1	Id1	40	40	40	39.49	27.91	40	28.89	40	31.24	40	40	29.39	29.97	30.13	29.9	40	40	40	28.19	29.09	28.81	28.93	30.75	36.25	29.84	26.34	30.28	29.24	28.63	28.02	40	28.06	40	28.93	26.86	37.58	40	23.27	28.35	25.32	40	27.67	35	24.36	40	40
NM_010866.1	847317	Mm00440387_m1	Myod1	28.19	30.53	26.19	30.11	29.45	26.88	40	29.89	26.99	40	40	29.18	40	40	40	40	40	40	40	40	40	40	40	40	40	40	40	40	40	40	40	40	40	40	40	40	40	40	40	40	40	40	40	40	40	40
NM_020045.2	306600	Mm00777068_m1	Nfu1	27.78	26.17	26.02	26.87	27.19	26.85	26.35	26.87	27.52	26.55	26.85	26.88	27.27	26.18	27.2	27.83	28.21	29.49	28.57	28.09	28.55	29.39	40	28.7	35.08	31.93	30.09	26.27	27.76	28.63	33.87	27.59	27.76	28.31	27.16	28.09	31.03	26.54	26.88	24.69	26.86	26.46	26.56	25.75	26.62	26.38
NM_010884.1	916686	Mm00440447_m1	Ndrg1	40	40	40	40	40	40	40	40	40	40	40	40	40	40	40	40	40	40	40	40	40	40	28.99	40	40	40	40	40	40	40	40	40	40	40	40	40	40	40	40	40	40	40	40	40	40	40
NM_026030.2	383544	Mm00782672_s1	Eif2s2	23.71	23.52	23.35	23.39	23.74	24.36	23.85	23.42	23.9	23.87	24.66	23.23	23.78	23.99	26.37	26.63	25.85	27.59	25.75	28.88	26.93	26.73	29.08	39.11	30.31	30.47	27.42	26.08	25.24	24.93	27.37	24.97	26.65	26.36	28.49	25.42	27.8	25.51	26.46	24.74	25.55	25.93	25.77	24.61	24.71	26.4
NM_021788.1	798923	Mm01340504_m1	Sap30	28.13	28.03	29.01	28.05	29.84	28.24	28.13	29.52	30.78	28.61	28.96	30.37	31.78	29.06	27.33	27.15	28.64	40	30.57	29.23	40	40	30.47	40	40	40	40	30.13	28.07	27.88	40	28.21	30.42	29.65	37.4	38.71	31.66	28.4	26.31	27.23	27.94	35.1	28.38	28.91	28.13	28.08
NM_008056.2	577406	Mm03053560_s1	Fzd6	40	40	40	40	40	40	40	40	40	40	40	40	40	40	40	40	28.33	29.81	40	40	40	40	40	40	31.46	40	40	28.18	40	30.46	40	40	40	40	40	40	30.19	28.64	27.64	27.12	40	31.71	29.79	27.61	40	28.27
NM_010413.2	643415	Mm01341125_m1	Hdac6	40	34.86	40	29.33	30.11	29.82	40	29.78	40	29.47	40	35.56	40	40	40	40	30.36	40	40	40	30.72	40	40	28.47	29.89	40	40	40	31.24	40	40	29.74	29.33	32.25	40	29.97	29.93	28.68	27.35	27.08	27.49	29.44	29.54	40	26.76	31.07
NM_008090.4	298631	Mm03053564_s1	Gata2	40	34.59	40	40	40	40	35.51	40	40	40	40	40	40	40	29.14	40	40	40	40	40	40	40	40	30.11	40	40	37.15	40	40	29.25	40	40	40	40	40	40	40	40	40	40	40	29.04	40	40	40	40
NM_008011.2	642859	Mm01341852_m1	Fgfr4	40	40	40	40	40	40	40	40	40	40	40	40	40	40	40	40	40	40	40	40	40	40	40	40	30.32	40	40	40	40	40	40	40	40	40	40	40	40	40	40	31.29	40	40	40	40	40	40
NM_008092.3	694012	Mm03053570_s1	Gata4	26.59	38.05	22.46	25.82	36.54	26.95	30.63	23.48	24.35	23.02	40	23.11	24.79	27.93	25.58	27.78	40	40	40	40	22.91	22.82	22.44	23.27	24.06	23.89	22.31	40	40	40	34.99	26.07	27.7	27.75	40	27.72	40	30.06	40	29.79	40	40	40	40	40	40
NM_008235.2	406680	Mm01342805_m1	Hes1	40	40	40	40	40	40	40	28.75	40	40	40	40	40	40	40	40	40	40	40	40	40	40	40	40	40	40	40	40	40	40	40	40	40	40	40	40	40	40	40	40	40	40	40	40	40	40
NM_008093.1	620919	Mm03053574_s1	Gata5	40	40	40	40	40	40	40	40	40	40	40	40	40	40	40	30.09	40	40	40	40	40	40	40	40	40	40	40	40	40	40	40	40	40	40	40	40	40	40	40	40	40	40	40	40	40	40
NM_001018002.1	649681	Mm01343389_g1	Dppa4	26.57	28.01	28.57	26.39	27.47	26.5	27.91	26.34	26.97	26.52	27.84	26.81	26.73	28.73	28.02	28.7	28.51	28.93	29.8	28.4	30.58	29.86	31.96	40	29.72	30.83	40	29.22	28.32	29.3	30.35	27.81	28.1	27.35	29.35	27.48	28.07	27.22	26.1	25.69	25.76	27.56	29.47	26.16	27.73	26.51
NM_008108.4	451340	Mm03053575_s1	Gdf3	40	40	29.32	40	29.99	40	30.06	40	40	40	30.3	29.61	40	35.02	40	40	40	29.53	40	40	40	40	40	40	40	40	40	40	29.48	40	40	29.05	40	28.62	40	30.56	33.96	29.89	28.94	29.97	27.97	37.83	30.22	29.27	28.51	28.97
NM_023844.4	609085	Mm01344071_m1	Jam2	29.73	27.53	28.29	27.93	29.57	28.18	29.89	28.15	28.93	27.67	27.98	28.1	28.26	27.99	40	40	40	40	40	31.41	40	40	40	40	40	40	40	40	27.61	40	40	28.11	32.39	31.11	29.4	30.94	31.15	31.61	27.94	28.22	28.51	29.33	30.07	40	28.23	40
NM_008130.2	588861	Mm03053580_s1	Gli3	40	40	40	40	40	40	40	40	40	40	40	40	40	40	31.9	31.58	32.94	40	40	30.76	40	40	40	40	40	40	40	34.95	40	40	40	40	40	32.06	40	40	32.7	28.1	30.74	33.89	29.23	40	39.04	29.14	33.54	40
NM_172372.1	456347	Mm01347651_g1	Wdr45	26.85	27.07	28.07	33.98	26.98	30.66	28.1	26.9	28.46	26.7	26.8	28.04	29.87	28.55	27.8	32.12	29.65	29.28	40	29.92	28.57	40	40	29.87	28.25	29.24	29.01	30.13	27.28	27.05	27.49	27.47	27.69	29.15	30.41	28.32	28.93	28.82	34.41	26.95	29.53	40	28.76	31.66	28.02	29.58
NM_008259.3	804134	Mm03053583_s1	Foxa1	40	33.6	29.91	40	40	40	40	40	40	32.17	31.08	40	40	29.87	40	40	40	29.29	40	40	40	40	40	30.71	40	40	40	40	40	40	40	40	40	40	40	40	40	30.83	40	40	40	40	40	40	40	40
NM_007614.2	383961	Mm01350394_m1	Ctnnb1	25.08	26.53	25.7	26.08	25.88	25.21	26.38	26.42	26.25	25.25	25.92	26.05	25.71	26.39	24.62	24.72	24.96	26.4	24.6	24.7	24.3	26.14	25.51	24.34	24.89	26.25	25.18	23.61	25.13	25.46	26.36	24.77	25.12	24.55	25.9	25.67	26.78	23.43	24.16	22.28	23.61	24.57	23.33	23.39	23.37	24.32
NM_008499.4	657343	Mm03053589_s1	Lhx5	40	40	40	40	40	40	40	40	40	40	40	40	40	40	40	40	40	40	40	40	40	40	40	40	40	40	40	40	40	40	40	40	40	40	40	40	40	40	40	40	40	40	40	40	40	40
NM_008841.1	656992	Mm01351773_g1	Pik3r2	29.96	26.78	27.26	28.65	27.24	28.34	27.47	28.11	27.44	26.69	40	27.36	28.51	28.6	29.16	36.22	26.59	28.36	26.98	27.78	29.26	28.01	27.53	27.98	28.7	28.45	40	28.21	40	40	40	40	40	35.96	40	34.74	28.74	25.38	26.33	25.57	27.4	31.33	25.55	25.75	29.34	26.41
NM_008501.2	645865	Mm03053594_s1	Lif	40	31.14	40	40	40	40	31.61	40	40	40	40	40	40	40	40	40	40	40	40	40	40	40	40	40	40	40	40	40	40	39.37	40	40	30.76	40	40	40	40	38.27	40	28.16	40	40	40	40	40	40
NM_009354.1	568446	Mm01352136_m1	Tert	40	40	29.65	40	29.23	30.15	40	31.48	40	40	40	40	32.72	29.52	40	40	40	29.4	40	29.35	40	40	40	40	30.65	40	40	40	40	40	40	28.21	40	40	40	40	40	28.43	40	29.84	29.53	40	28.66	29.75	29.93	40
NM_008506.2	680551	Mm03053598_s1	Mycl1	40	29.22	29.99	32.48	29.97	29.88	31.64	29.62	38.26	30.07	30.43	32.87	29.74	30.57	29.45	29.07	29.55	29.16	31.57	30.8	40	40	40	31.59	40	40	40	40	30.98	32.04	30.66	40	40	30.79	40	40	38.12	28.47	33.5	40	29.62	40	26.79	40	30.01	29.98
NM_009411.4	908401	Mm01352548_g1	Tpbpa	40	40	40	40	40	40	40	40	40	40	40	40	40	40	40	40	40	40	40	40	40	40	40	40	40	40	38.63	40	40	40	40	40	40	40	40	40	40	40	40	40	40	40	40	40	40	40
NM_008541.2	327658	Mm03053603_s1	Smad5	32.16	29.76	31.19	31.53	40	40	40	36.53	40	29.84	31.66	33.61	30.57	38.37	28.75	30.99	30.5	30.22	38.43	30.54	29.7	40	29.93	30.89	28.89	29.89	30.13	37.17	30.15	31.44	31.18	30.01	31.21	30.31	31.03	40	40	27.21	30.5	27.68	34.73	29.95	28.26	26.74	29.88	28.42
NM_011562.2	482685	Mm01605858_g1	Tdgf1	26.74	25.53	28.22	25.49	25.63	26.93	25.42	26.4	27.66	26.45	25.79	26.52	25.98	25.67	28.56	28.57	28.73	29.01	32.18	29.83	39.43	40	39.9	40	40	40	40	32.4	26.57	25.93	40	27.38	27.64	27.27	28.56	27.58	27.16	23.1	24.84	22.99	24.96	25.26	23.32	23.84	25.32	26.81
NM_008652.2	582194	Mm03053609_s1	Mybl2	24.85	25.05	24.43	24.92	25.03	24.88	26.25	26.64	25.59	26.56	26.72	25.86	25.75	27.4	23.43	26.69	26.24	26.68	27.92	24.07	27.06	26.85	27.09	37.28	26.99	40	27.31	24.2	24.63	24.63	26.32	23.8	26.16	24.55	25.51	24.74	25.98	26.62	24.47	23.86	26.4	25.36	24.86	26.49	23.95	24.38
NM_010929.2	929016	Mm00440536_g1	Notch4	40	40	40	40	40	40	40	40	40	40	40	40	40	40	40	40	40	40	40	40	40	40	40	40	40	40	40	40	40	40	40	40	40	40	40	40	40	40	40	40	40	40	40	40	40	40
NM_009052.2	621309	Mm00784371_s1	Bex1	40	31.17	40	30.66	40	40	40	40	32.06	40	40	40	40	40	24.69	25.66	26.34	27.47	29.46	26.39	31.73	40	29.61	31.53	26.1	29.01	40	25.49	24.57	27.07	27.12	27.08	27.44	26.7	27.56	27.68	28.99	23.82	24.45	23.5	26.32	26.05	24.72	24.22	24.82	25.27
NM_011244.3	652285	Mm00441091_m1	Rarg	40	40	40	40	40	40	40	40	40	40	32.34	40	40	40	40	33.27	40	30.89	40	40	40	40	40	40	40	40	31.82	35.07	36.41	33.49	30.43	40	40	40	30.05	31.78	40	30.39	27.91	29.63	28.77	28.2	32.49	28.86	30.02	34.69
NM_018810.2	763602	Mm00785672_s1	Mkrn1	26.59	25.79	25.53	25.64	26.48	27.15	26.19	26.33	25.96	25.01	27.11	27.16	27.69	27.03	24.94	25.95	24.48	25.97	25.17	26.61	40	40	29.41	29.01	29.61	28.9	29.77	26.52	25.22	27.86	27.43	26.01	26.33	26.33	28.13	26.67	27.3	25.32	25.22	23.07	24.5	26.22	23.98	22.4	26	23.27
NM_011306.3	923203	Mm00441197_gH	Rxrb	40	28.36	34.97	28.65	28.97	30.72	29.41	30.26	40	40	40	28.55	32.64	29.75	40	29.68	40	40	40	40	29.43	40	29.39	40	32.19	40	40	40	29.57	40	33.07	29.36	40	29.51	40	40	40	29.4	27.1	28.09	27.18	28.62	27.68	26.92	28.33	28.93
NM_010258.3	500605	Mm00802636_m1	Gata6	24.81	27.32	25.29	25.08	24.86	25.4	26.25	25.2	24.74	25.23	29.28	25.41	26.45	26.83	40	40	40	40	39.18	40	28.16	26.9	26.34	26.17	28.81	27.99	25.16	40	40	40	40	40	40	40	40	40	40	40	40	40	40	40	40	40	40	40
NM_011361.1	929684	Mm00441387_g1	Sgk	27.75	24.07	40	31.51	25.64	25.23	40	28.51	26.12	29.52	25.41	40	31.68	26.1	40	40	26.66	35.18	26.77	25.61	24.93	25.38	25.16	24.16	25.37	24.91	24.57	27.27	27.79	27.97	40	29.14	26.55	25.94	28.09	28.48	28.03	28.82	23.14	23.86	22.69	22.77	24.11	22.19	25.75	23.34
NM_025890.2	873889	Mm00804161_g1	2410004A20Rik	21.59	21.94	21.84	21.88	23.15	21.88	21.68	21.8	22.01	23.67	21.74	22.19	22.7	22.31	40	40	40	40	40	40	40	40	40	40	40	40	40	40	40	40	40	40	32.99	40	40	40	29.55	40	39.04	40	25.97	40	40	40	40	28.07
NM_011538.2	454931	Mm00441681_m1	Tbx6	40	40	40	40	40	40	40	40	40	40	40	40	40	40	40	40	40	40	40	40	40	40	40	40	40	40	40	40	40	40	40	40	40	40	40	40	40	40	40	40	40	40	40	40	40	40
NM_001024955.1	406238	Mm00808818_s1	Pik3r1	40	40	40	40	40	40	40	40	40	40	40	40	40	40	40	40	40	40	40	40	40	40	40	40	40	40	40	40	40	40	40	40	40	40	40	40	40	40	31.1	40	40	40	40	40	40	30.79
NM_013555.3	738419	Mm00442840_m1	Hoxd9	36.49	40	27.37	40	40	33.26	40	34.19	40	28.85	30.04	40	37.08	40	40	40	40	40	40	40	40	40	40	40	40	40	40	40	40	40	40	40	40	40	40	40	40	40	40	40	40	40	40	40	40	40
NM_177070.3	391784	Mm00838714_m1	Fbxw16	40	34.91	40	40	40	40	40	40	40	40	34.92	40	40	40	40	40	40	40	40	40	40	40	40	40	40	40	40	40	40	40	40	40	40	40	40	40	40	40	40	40	40	40	40	40	40	40
NM_013611.3	383541	Mm00443041_m1	Nodal	40	40	40	40	40	40	40	40	40	40	40	40	40	40	34.75	28.69	40	40	30.22	31.66	40	40	40	40	40	40	40	32.6	29.31	40	32.87	37.08	40	29.72	31.7	40	29.26	27.54	28.95	26.19	28.94	30.58	29.58	31.46	29.69	28.48
NM_008262.3	694444	Mm00839394_m1	Onecut1	40	40	40	40	40	40	40	40	40	40	40	40	40	40	40	40	40	40	40	40	40	40	40	40	40	40	40	40	40	40	40	40	40	40	40	40	40	40	40	40	40	40	40	40	40	40
NM_013627.4	630797	Mm00443081_m1	Pax6	40	40	40	40	40	40	40	40	40	40	40	40	40	40	40	40	40	40	40	40	40	40	40	40	40	40	40	29.6	40	40	40	40	40	40	40	40	40	40	26.07	28.85	40	27.92	40	28.68	40	40
NM_009235.1	818349	Mm00839542_g1	Sox15	26.04	28.16	26.41	26.48	27.24	26.65	28.64	27.82	26.38	27.09	25.99	27.54	29.13	27.24	34.61	40	40	40	33.25	40	40	40	40	40	40	40	40	40	37.23	27.26	26.89	27.75	39.15	40	40	40	40	40	26.7	24.1	40	40	28.59	29.5	26.54	28
NM_021458.1	813453	Mm00445423_m1	Fzd3	27.87	28.35	28.13	29.1	30.99	28.19	27.02	40	32.02	31.65	40	40	40	40	40	28.83	40	40	40	40	40	40	40	40	40	40	40	40	36.02	40	40	40	28.96	40	40	40	40	28.31	28.46	40	40	40	40	28.87	40	40
NM_025923.2	457575	Mm00840321_m1	Fancl	28.05	38.08	40	40	31.07	27.78	27.45	28.77	29.35	40	28.79	28.16	40	28.81	25.76	26.28	27.01	29.02	28.81	28.79	40	31.41	40	40	32.72	40	40	27.72	26.64	40	29.3	40	40	27.75	28.77	40	27.18	25.88	26.86	26.56	26.57	30.07	26.94	26.21	27.14	26.42
NM_021878.2	932017	Mm00445574_m1	Jarid2	26.38	25.09	25.77	26.41	26.1	25.47	25.35	25.78	26.59	29.45	25.98	25.94	26.56	26.73	27.72	29.74	27.45	26.97	26.5	26.57	29.26	40	29.9	28.95	28.68	40	32.07	28.75	27.2	27.58	28.24	26.22	25.81	25.6	27.89	26.99	26.81	25.59	26.25	22.84	25.14	26.36	25.67	24.36	26.35	24.31
NM_009447.3	509694	Mm00849767_s1	Tuba4a	25.69	27.9	27.25	27.6	26.32	27.37	27.58	26.75	27.05	28.08	28.38	27.56	28.84	26.91	26.31	28.01	29.05	30.07	29.05	27.37	27.66	40	28.44	28.1	27.89	29.56	30.56	27.17	28.21	29.01	40	29.93	28.89	31.77	40	29.64	29.2	27.15	26.22	27.27	26.87	26.08	26.78	26.89	27.2	26.72
XM_284250.4	817038	Mm00446061_m1	Etnk1	40	40	40	28.07	40	36.5	40	37.17	40	29.63	28.31	40	40	40	40	40	40	40	40	40	40	40	40	40	40	40	40	40	40	28.84	40	40	40	28.65	33.82	40	40	40	40	27.61	40	40	40	29.59	33.18	40
NM_030694.1	897017	Mm00850080_g1	Ifitm2	32.3	30.11	29.96	29.42	31.44	32.16	28.3	31.55	31.62	32.07	31.67	35.55	31.22	33.3	27.95	32.8	28.62	30.71	28.85	29.74	40	40	40	40	40	40	40	29.27	28.4	28.89	28.38	29.17	28.19	28.45	30.06	28.55	28.6	26.55	27.1	26.69	26.49	27.18	27.4	26.89	26.86	27.8
NM_013556.2	907246	Mm00446968_m1	Hprt1	23.29	23.25	23.25	23.26	23.44	23.13	23.53	23.46	23.66	23.23	24.71	23.9	24.46	24.31	24.14	25.32	24.49	26.19	27.04	25.24	26.57	27.8	26.91	25.55	26.28	27.29	26.82	25	24.91	25.3	31.28	26.51	27.21	24.71	25.67	26.66	26.28	23.44	24.5	24.29	24.21	24.64	24.14	23.59	23.93	24.18
NM_008514.3	691244	Mm00999795_m1	Lrp6	40	40	40	40	40	30.94	36.7	36.67	40	40	40	40	40	40	40	40	40	40	40	40	31.47	40	40	40	40	40	40	40	40	40	40	32.68	40	40	40	40	40	40	40	40	40	40	40	40	40	40
NM_027181.1	897264	Mm01609848_g1	Pin4	34.65	27.79	31.17	29.57	30.32	29.38	29.17	27.91	39.03	38.5	29.89	30.68	39.6	30.89	28.54	40	28.3	29.39	27.84	37.47	29.2	40	29.39	30.26	28.44	29.22	40	28.83	28.5	29.6	40	29.46	29.43	40	29.18	29.79	37.25	34.56	28.48	33.74	28.61	29.67	28.69	36.33	29.43	40
NM_008714.2	636359	Mm03053614_s1	Notch1	40	40	29.45	28.61	39.53	40	29.68	40	36.71	40	40	40	40	40	29.63	30.25	40	40	40	29.36	40	40	40	40	40	29.57	28.84	40	40	30.41	28.19	25.85	27.11	40	40	28.7	40	27.01	29.85	28.37	28.79	29.03	28.95	28.37	40	29.64
NM_009031.2	764632	Mm01702744_mH	Rbbp7	25.13	26.1	25.6	25.66	25.82	26.14	26.17	25.36	25.86	25.61	26.85	26.55	26.69	26.72	26.69	26.43	27.93	27.95	28.37	29.01	27.9	27.47	26.84	25.1	25.61	28.2	25.68	26.78	26.53	27.64	28.03	27.72	28.2	26.33	27.53	27.57	28.3	25.08	25.24	24.07	25.07	25.7	24.82	25.18	25.93	25.1
NM_008716.2	402835	Mm03053620_s1	Notch3	40	40	40	40	40	40	40	40	40	40	40	40	40	40	40	27.4	28.09	40	40	28.04	40	40	40	38.97	40	40	40	28.01	40	28.81	40	27.4	29.22	30.28	40	29.6	39.68	23.91	28.37	25.66	27.44	40	25.49	25.1	27.65	27.65
XM_890550.1		Mm01736348_gH	LOC626000	40	40	40	40	40	40	40	40	40	40	40	40	40	40	40	40	40	40	40	40	40	40	40	40	40	40	40	40	40	40	40	40	40	40	40	40	40	40	40	40	40	40	40	40	40	40
NM_008888.2	421078	Mm03053629_s1	Phox2b	40	39.86	38.95	40	40	40	40	39.03	40	40	40	40	38.58	34.22	40	40	40	40	40	40	36.69	39.23	40	39.01	40	40	40	40	40	40	40	40	40	40	40	40	40	40	40	40	36.25	40	40	40	40	40
NM_010894.2	704303	Mm01946604_s1	Neurod1	40	39.9	40	40	40	40	40	40	40	40	40	40	40	40	40	27.98	29.82	40	40	40	40	40	40	40	40	40	40	40	40	40	40	26.84	40	40	40	40	40	26.97	40	29.99	28.53	40	28.94	31.66	24.64	25.66
NM_008960.2	311734	Mm03053634_s1	Pten	30.74	38.3	40	40	40	40	29.95	40	39.14	40	40	29.31	29.32	40	28.7	40	27.92	29.31	40	32.56	33.53	29.16	40	40	40	28.84	28.83	40	29.12	29.44	40	30.63	40	29.72	30.99	40	40	29.82	35.82	40	39.1	40	27.49	28.94	40	40
NM_007553.2	380631	Mm01962382_s1	Bmp2	40	40	40	40	40	40	40	40	40	40	40	40	40	40	40	40	40	40	40	40	40	37.33	27.68	40	29.86	40	32.34	40	40	40	40	40	40	40	40	40	40	40	40	40	40	40	40	40	40	40
NM_008971.4	675919	Mm03053638_g1	Twf1	28.86	27.37	28.08	28.75	29.8	29.72	29.21	29.97	29.18	28.65	29.3	29.7	29.4	29.13	28.75	31.35	28.61	38.62	30.92	30.67	28.89	31.44	29.08	27.1	27.3	27.96	28.35	29.62	28.22	30.1	32.45	29.87	29.75	29.53	31.15	29.92	31.41	28.06	27.81	25.94	27.42	27.5	28.22	27.53	28.15	28.1
NM_008592.2	488252	Mm01962704_s1	Foxc1	40	40	40	40	40	32.38	40	40	40	40	40	40	40	40	40	40	40	40	40	40	40	40	40	40	40	40	40	40	40	40	40	40	40	40	40	40	40	40	40	40	40	40	40	40	40	40
NM_009035.4	913314	Mm03053645_s1	Rbpj	40	35.4	40	40	40	40	29.73	30.7	40	40	40	40	40	40	40	40	40	40	40	40	40	39.09	40	40	40	40	40	40	40	40	40	40	40	40	40	40	40	40	40	40	40	40	40	40	40	40
NM_010446.2	305939	Mm01976556_s1	Foxa2	38.92	40	40	40	40	40	40	40	40	40	40	40	40	40	27.54	28.41	40	40	40	40	25.84	26.51	27.01	24.93	25.88	25.68	25.73	40	40	40	40	40	40	40	40	40	40	39.48	40	40	40	27.3	40	40	40	40
NM_009170.2	406565	Mm03053649_s1	Shh	40	40	40	40	40	40	40	40	40	40	40	40	40	40	40	40	40	40	40	40	40	40	40	40	40	40	40	40	40	40	40	40	40	40	40	40	40	40	40	40	40	40	40	40	40	40
XM_132755.5	593412	Mm02019550_s1	Nanog	23.79	23.2	26.3	25.05	25.37	25.38	25.82	26.46	26.13	28.33	23.41	28.77	28.5	23.98	29	30.44	29.83	29.41	29.85	27.55	40	40	40	40	40	40	40	40	25.13	25.71	26.05	25.9	28.25	26.68	28.86	26.27	26.04	28.32	24.54	23.94	27.48	25.39	25.43	26.85	25.28	28.95
NM_009234.5	413850	Mm03053654_s1	Sox11	40	40	40	40	40	40	40	40	40	40	40	40	40	40	30.29	28.6	35.71	27.33	31.27	40	40	39.67	29.26	40	40	40	40	40	40	40	40	40	37.55	28.26	40	28.99	34.69	26.71	27.3	37.9	40	29.66	27.42	27.26	40	40
NM_010425.3	829244	Mm02384867_s1	Foxd3	40	40	40	40	40	40	40	40	40	40	40	40	40	40	40	40	40	40	40	40	40	40	40	40	40	40	40	40	40	40	40	40	40	40	40	40	40	40	40	40	40	40	40	40	40	40
NM_009370.2	730247	Mm03053658_s1	Tgfbr1	32.96	30.22	29.72	31.45	40	28.86	29.97	40	29.17	35.91	28.97	29.13	29.93	28.64	40	28.38	30.87	39.5	28.85	30.44	29.65	29.93	33.61	28.58	29.38	40	28.67	28.96	28.49	29.64	40	27.18	32.91	28.98	32.1	29.85	31.45	26.51	28.62	26.86	28.13	29.76	26.7	27.89	29.42	27.36
NM_008722.2	726734	Mm02391781_g1	Npm1	22.57	22.57	22.57	22.67	22.54	22.91	22.54	22.27	23.04	22.64	23.74	23.77	23.86	23.83	21.91	21.79	22.15	23.16	22.61	22.73	24.57	25.03	24.27	23.17	23.14	24.43	23.93	21.63	22.47	23.54	23.53	22.72	23.36	22.5	23.46	23.39	23.57	20.12	21.06	19.14	20.64	21.38	19.77	19.12	21.24	20.74
NM_009521.1	431822	Mm03053665_s1	Wnt3	40	40	40	40	40	38.2	40	40	40	40	40	40	40	40	40	40	40	40	40	40	40	40	40	40	40	40	40	40	40	40	40	30.4	38.87	40	40	40	40	40	40	40	40	40	40	40	40	40
NM_178248.2	639564	Mm02525620_g1	Pramel4	40	40	40	40	40	39.86	40	40	40	40	40	40	40	40	40	38.4	40	40	40	40	40	40	40	40	40	40	40	40	40	40	40	40	40	38.58	40	40	40	40	40	40	40	40	40	40	40	40
NM_009522.1	467253	Mm03053669_s1	Wnt3a	40	40	40	40	40	40	40	40	40	40	40	40	40	40	40	40	40	40	40	40	40	40	40	40	40	40	40	40	40	40	40	40	40	40	40	40	40	40	40	26.39	40	40	40	40	40	40
NM_008157.1	931046	Mm02619790_s1	Gpr19	29.19	30.33	29.75	35.42	29.89	40	30.02	30.91	40	27.66	30.41	30.96	28.82	32.13	25.85	28.91	28.42	40	29.19	31.03	38.87	40	40	40	40	40	40	40	40	31.63	40	28.22	37.11	40	40	40	40	35.44	30.2	29.28	28.52	30.59	29.18	31.64	28.21	28.69
NM_009524.2	734899	Mm03053674_s1	Wnt5a	40	40	40	40	40	40	40	40	40	40	40	40	40	40	40	40	40	40	40	40	40	40	40	40	32.96	40	40	40	40	40	40	40	40	35.13	40	40	40	40	40	40	40	40	40	40	40	40
NM_009330.2		Mm00447459_m1	Hnf1b	40	40	40	40	40	40	40	40	40	40	40	40	40	40	40	30.36	40	40	40	40	28.84	26.8	26.74	29.02	27.84	28.58	27.19	40	40	40	30.54	40	40	40	40	40	40	40	40	40	40	40	40	40	40	40
NM_145830.1	738610	Mm01132261_m1	Ehmt2	25.2	26.68	25.27	26.86	25.01	26.32	25.01	26.6	25.65	26.34	25.63	26.47	26.48	26.34	25.16	25.46	25.88	24.71	25.19	26.41	24.98	27.02	25.02	23.71	25.35	27.21	25.8	24.98	24.13	26.89	40	25	26.41	24.93	25.56	24.68	26.62	25.17	22.7	22.91	23.91	24.53	24.51	23.86	24.59	24.74
NM_009477.2	595304	Mm00447676_m1	Upp1	22.71	21.75	21.65	22.36	22.18	24.18	21.6	20.86	22.43	21.57	22.06	21.36	22.34	22.81	27.24	40	27.88	26.18	27.03	40	27.26	24.2	25.74	25.29	27.7	40	26.54	27.24	27.78	24.93	40	40	28.59	26.41	28.88	27.47	40	23.64	22.64	28.35	25.21	27.37	22.51	22.72	23.68	21.94
NM_145076.3	587871	Mm01136964_m1	Trim24	26.77	27.19	25.42	27.93	27.57	26.67	28.21	26.85	29.14	25.86	25.93	25.92	27.35	28.27	27.8	28.59	26.12	27.59	27.31	27.66	27.94	30.44	28.69	28	29.08	40	27.32	28.03	27.17	28.51	27.83	27.49	27.99	28.45	28.85	29.73	27.44	25.68	25.77	25.25	26.98	28.04	25.3	24.11	26.59	25.76
NM_009482.2	786361	Mm00447703_g1	Utf1	23.86	23.84	23.72	24.24	24.17	24.35	24.45	24.42	24.08	24.05	24.86	24.83	25.86	24.79	24.65	25.03	24.06	25.93	25.76	24.81	27.01	29.6	28.37	26.17	26.64	40	29.6	25.35	24.49	25.02	27.79	25	25.79	24.01	28.07	26.54	25	22.83	22.78	22.35	23.54	23.92	23.91	21.99	23.47	21.99
NM_010066.3	744282	Mm01151062_g1	Dnmt1	27.89	25.76	27.13	27.04	26.81	26.73	27.89	26.53	27.17	26.19	26.51	27.65	28.4	27.38	26.09	25.9	27.66	26.4	26.72	26.56	29.18	28.63	26.26	29.53	27.77	30.96	26.45	27.17	26.9	27.34	27.48	25.61	28.02	26.95	26.75	27.67	27.8	24.65	25.1	24.74	23.9	25.44	25.76	24.72	25.69	25.64
NM_011045.2	893264	Mm00448100_g1	Pcna	24.97	25.22	24.89	24.65	25.2	25.83	25.41	24.64	25.41	25.54	25.52	25.33	26.28	25.98	23.72	26.95	24.03	25.1	24	25.4	25.85	26.77	24.84	25.06	26.72	26.83	25.3	25.49	25.27	27.13	26.11	25.41	26.08	25.36	26.27	25.87	28.58	23.07	22.87	24.57	23.37	23.34	23.83	22.68	23.26	23.97
NM_009284.2	606198	Mm01160477_m1	Stat6	40	38.12	30.76	31.73	28.39	28.84	29.45	40	40	40	40	28.93	27.69	29.34	29.01	40	40	40	40	40	30.11	40	29.15	28.97	40	40	40	40	40	40	40	28.44	40	40	40	27.88	40	31.04	28.11	35.59	28.68	40	29.7	28.18	40	40
NM_020560.1	926146	Mm00451580_m1	Mrps31	26.18	27.32	26.7	26.32	26.32	27.22	27.12	27.01	27.09	26.45	26.61	27.58	27.13	28.36	30.04	27.53	28.27	38.64	28.35	27.18	35.52	29.22	28.33	40	28.22	33.37	31.59	29.6	27.88	29.69	28.82	29.48	30.21	26.83	29.71	29.74	30.12	27.07	25.69	24.79	25.49	27.06	26.58	25.54	27.24	27.09
NM_009292.1	470026	Mm01165142_m1	Stra8	40	40	40	40	40	40	40	37.34	40	40	40	40	40	40	40	40	40	40	40	40	40	40	40	40	40	40	40	40	40	40	40	40	40	40	40	40	40	29.59	40	29.5	40	40	34.21	29.52	40	40
NM_022411.3	436433	Mm00452099_m1	Slc13a2	40	40	40	40	40	40	40	28.63	40	40	40	40	40	40	40	40	40	40	40	40	40	40	40	40	40	40	40	40	40	40	40	40	40	40	40	40	40	40	40	40	40	40	40	40	40	40
NM_007630.2	478962	Mm01171453_m1	Ccnb2	25.88	25.26	25.74	26.84	26.51	24.89	26.63	25.66	26.1	24.76	25.98	25.12	25.21	26.2	26.09	26.43	25.51	26.71	25.63	26.13	26.56	40	27.98	27.2	27.07	28.93	27.22	28.43	25.83	27.15	27.26	27.7	26.69	26.13	28.97	27.8	40	23.44	23.82	23.13	22.92	25.79	24.08	23.55	24.54	24.27
NM_175303.3	749421	Mm00453037_s1	Sall4	25.08	24.24	24.18	24.08	26.49	24.57	24.67	23.94	24.98	24.05	25.4	25.68	25.62	25.78	25.05	26.29	25.24	25.11	25.39	25.91	24.64	27.13	24.89	23.99	24.9	26.26	25.2	26.63	25.3	25.67	26.52	25.22	25.97	24.78	28.39	25.73	26.8	24.5	23.44	24.21	24.12	24.46	24.35	24.97	24.56	24.11
NM_025274.2	896585	Mm01171664_g1	Dppa5	21.38	20.85	21.52	21.27	21.42	21.89	20.86	21.19	21.35	20.94	20.92	21.82	22.12	21.52	21.62	25.4	22.43	23.87	23.35	22.01	22.78	22.37	21.16	22.32	22.28	23.57	21.54	22.93	20.92	21.37	22.29	20.98	21.98	21.41	22.19	21.71	20.83	19.13	19.94	18.8	19.36	20.38	18.88	18.86	19.98	19.4
NM_001013745.1	921996	Mm00456405_m1	Zfp57	27.93	28.14	29.02	28.15	27.05	29.47	27.34	29.89	27.39	29.32	27.43	28.87	28.61	28.81	27.84	40	40	40	40	28.95	30.35	40	29.07	40	40	40	31.49	30.14	27.97	27.83	40	27.44	27.14	26.75	40	27.52	27.54	27.88	27.88	27.19	26.45	26.87	28.35	28.71	26.13	28.45
NM_175329.3	491407	Mm01173486_m1	Ndg2	27.81	27.6	27.74	27.4	28.59	28.6	27.11	27.95	28.87	28.48	28.46	28.27	28.27	27.08	25.8	26.54	26.3	29.5	27	27.6	29.68	36.74	29.3	28.44	28.21	37.82	29.76	26.27	25.22	25.88	27.47	26.1	29.52	26.12	27.1	26.15	26.52	24.15	24.71	25.67	24.84	27.71	24.78	24.73	25.06	25.11
NM_009769.4	731278	Mm00456521_m1	Klf5	40	40	28.87	40	40	40	40	40	40	34.03	31.05	30.1	33.19	38.31	34.15	31.98	40	33.63	40	40	40	40	29.96	40	40	40	29.13	30.19	28.49	31.83	40	40	40	29.85	40	39.91	40	40	28.85	26.72	31.38	28.32	29.37	40	30.36	40
NM_009013.3	500653	Mm01183117_m1	Rad51ap1	29.34	29.06	29.99	27.59	28.81	28.79	35	29.19	40	28.53	31.27	28.01	29.53	29.99	34.28	31.76	40	32.96	40	30.9	40	40	31.52	40	40	40	28.84	40	34.62	30.52	28.08	29.93	30.85	40	30.43	30.56	32.04	29.8	27.49	29.99	28.08	40	28.23	27.96	38.43	28.44
NM_019433.1	470696	Mm00457624_m1	Mtmr7	28.74	27.99	30.85	26.62	32.09	27.61	40	29.36	28.18	25.99	40	28.17	28.87	29.29	26.92	40	30.23	29.01	29.88	40	27.76	39.9	33.86	27.55	29.03	27.58	40	38.76	40	36.6	40	29.53	40	40	40	32.68	40	27.14	27.44	26.07	27.37	27.32	28.49	28.47	28.86	28.4
NM_009525.2	929862	Mm01183986_m1	Wnt5b	40	40	40	40	40	40	40	40	40	40	40	40	40	40	40	40	40	40	40	40	40	40	40	40	40	40	40	40	40	40	40	40	40	40	40	40	40	40	40	40	40	40	40	40	40	40
NM_019448.3	675466	Mm00457635_m1	Dnmt3l	31.48	28.99	25.59	28.69	38.76	33.36	27.6	26.36	26.92	25.06	28.63	26.14	39.15	40	23.56	25.35	26.06	24.7	24.52	24.07	24.02	26.53	25.71	23.78	26.52	24.74	22.96	22.67	24.2	29.91	40	24.9	25.43	22.97	25.63	26.01	26.54	40	26.1	23.25	26.63	24.64	27.05	40	23.31	25.12
NM_007905.2	498074	Mm01184176_m1	Phc1	27.88	27.68	28.27	27.97	27.69	38.49	28.44	29.18	27.81	40	27.6	32.51	31.29	31.04	25.32	25.2	25.57	27.31	25.5	25.52	40	40	28.43	38.3	40	40	40	25.59	25.58	26.2	28.47	25.59	27.05	26.49	25.49	26.2	27.78	24.77	24.6	22.34	23.57	23.88	22.38	21.86	22.64	22.84
NM_022409.1	435181	Mm00458148_m1	Zfp296	27.03	26.18	28.51	27.46	27.87	25.68	27.5	27.15	26.05	27.93	37.91	29.1	40	27.62	40	40	28.44	40	40	26.16	40	40	40	28.85	40	40	40	40	28.42	34.51	29.62	30.76	30.54	28.79	40	27.3	28.68	40	28.69	26.53	26.81	29.04	27.17	40	25.95	29.1
NM_139218.1	893323	Mm01184198_g1	Dppa3	21.76	21.97	22.56	22.47	22.07	22.15	22.14	22.78	22.64	22.35	22.48	23.09	22.75	22.44	40	39.19	40	40	40	31.61	40	40	40	40	40	40	40	40	40	27.91	25.71	27.09	39.15	26.75	28.32	40	28.04	28.62	27.72	24.34	40	40	26.84	34.1	27.53	40
BC092070.1	343169	Mm02745760_g1	Hdac1	24.29	24.03	25.29	24.81	24.88	24.39	25.26	25.54	25.03	24.8	23.98	25.6	24.88	24.37	24.63	25.29	25.03	26.2	25.29	25.51	25.93	27.95	25.53	24.86	26.9	25.66	26.31	25.93	25.07	25.57	26.93	25.34	25.54	25.55	26.89	26.58	27.41	23.6	23.31	24.38	23.36	25.17	23.43	23.36	24.72	23.81
NM_009527.3	742157	Mm03053679_s1	Wnt7a	40	40	40	40	40	40	40	40	40	40	40	40	40	40	40	40	40	40	40	40	40	40	40	40	40	40	40	40	40	40	40	40	40	40	40	40	40	40	40	40	40	40	40	40	40	40
NM_008110.1	403957	Mm03024153_u1	Gdf9	40	40	40	40	40	40	40	40	40	40	40	40	40	40	40	40	40	40	40	40	40	40	40	40	40	40	40	40	40	40	40	40	40	40	40	40	40	40	40	40	40	40	40	40	40	40
NM_009528.2	476272	Mm03053683_s1	Wnt7b	40	40	40	40	40	33.76	28.25	40	40	40	40	40	40	28.97	40	40	40	40	40	40	40	40	40	27.81	40	40	40	40	40	40	26.29	40	40	40	40	40	40	40	30.03	25.3	40	40	40	40	24.62	40
NM_010094.3	378445	Mm03024199_gH	Lefty1	40	40	32.57	40	40	32.33	30.84	40	40	40	40	32.67	40	40	40	31.93	40	33.5	40	28.25	32.66	40	40	40	40	40	40	31.84	31.92	40	40	27.15	40	40	32.84	40	29.28	23.65	29.09	40	28.43	29.41	23.85	23.46	25.31	26.41
NM_009575.2	681378	Mm03053689_s1	Zic3	40	40	40	40	40	40	33.35	40	40	40	40	40	40	40	26.78	27.7	28.5	26.23	35.88	26.89	27.08	27.64	27.52	26.24	27	40	29.19	26.9	25.69	26.68	28.14	28.03	25.53	25.82	27.73	27.85	27.07	28.33	27.32	25.09	27.24	27.55	26.09	25.5	29.92	27.25
NM_009051.3	637385	Mm03029904_g1	Rex2	27.14	28.23	26.95	28.43	28.88	28.66	27.52	28.42	27.4	27.33	28.49	27.45	27.76	28.54	26.42	26.23	26.76	25.8	23.69	25.87	29.55	40	40	28.55	28.89	31.37	31.11	24.77	24.38	26.91	29.69	25.07	26.15	23.87	26.05	26.16	27.82	28.87	26.16	25.49	27.64	26.89	29.22	28.47	25.78	26.29
NM_009612.2	376150	Mm03053695_s1	Acvrl1	40	40	40	40	40	40	40	40	40	40	40	40	40	40	40	40	40	40	40	40	40	40	40	40	40	40	40	40	40	40	40	40	40	40	40	40	40	40	40	40	40	40	40	40	40	40
NM_008955.1	408679	Mm03048200_m1	Rhox6	40	40	40	40	40	40	40	40	40	40	40	40	40	40	40	40	40	40	40	40	40	40	26.86	25.94	24.77	40	40	40	40	40	25.38	30.36	40	28.63	40	40	40	40	31.33	25	40	40	28.33	29.16	28.91	40
NM_009757.3	584264	Mm03053703_s1	Bmp15	31.67	40	40	40	40	40	30.82	40	40	40	40	40	40	40	40	40	40	40	40	40	40	40	40	40	40	40	40	40	40	40	40	40	40	40	40	40	40	40	40	40	40	40	40	40	40	40
NM_178250.2	342598	Mm03048632_g1	Pramel7	27.55	30.92	26.76	27.05	26.73	25.52	28.05	26.53	28.81	28.27	27.01	25.96	27.9	31.03	40	40	40	40	40	40	40	40	40	40	40	40	40	40	40	40	40	40	40	40	40	40	40	40	40	40	40	40	40	40	40	40
NM_009758.4	365106	Mm03053707_s1	Bmpr1a	30.75	30.42	30.91	30.88	33.86	30.32	31.33	32.86	32.35	40	35.56	32.07	32.59	38.9	29.86	29.71	31.78	33.43	31.01	34.42	31.17	33.77	29.84	29.73	30.83	31.69	31.65	30.17	32.52	31.22	40	30.08	33.93	31.54	33.23	32.5	33.65	28.42	30.33	27.81	30.18	29.34	28.49	27.57	29.82	28.85
NM_025378.2	925708	Mm03052142_s1	Ifitm3	40	40	40	40	32.38	40	28.02	40	40	35.54	40	35.64	40	37.49	22.59	25.43	24.63	25.5	24.91	24.29	40	40	40	40	40	40	40	24.82	23.86	23.47	24.1	25.79	24.58	23.62	26	24.95	24.02	22.71	23.57	22.54	23.15	22.8	22.65	22.74	23.33	23.62
NM_009829.3	453309	Mm03053712_s1	Ccnd2	40	40	40	40	40	40	40	40	40	40	40	40	40	40	40	40	40	40	40	40	40	40	36.86	40	40	40	30.29	40	40	40	40	40	40	30.3	40	40	40	37.66	27.25	32.4	25.89	26.92	26.12	40	40	40
NM_016683.1	457013	Mm03053238_s1	Zkscan5	26.6	27.52	40	27.05	40	26.81	40	28.26	28.04	28.72	26.7	29.76	40	40	27.72	40	24.91	40	27.08	26.74	38.41	31.19	38.11	40	30.31	40	40	38.46	27.63	27.59	40	26.89	40	28.06	40	32.93	29.5	26.14	26.43	25.31	24.97	26.48	25.25	26.09	25.93	24.86
NM_009864.2	925329	Mm03053716_s1	Cdh1	26.21	25.96	24.48	24.49	25.25	25.23	25.61	25.53	27.38	24.26	25.28	25.99	25.28	25.15	23.88	24.21	24.63	25.04	24.24	29.52	24.82	24.96	25.3	24.64	24.34	27.92	26.05	25.1	26.19	26.78	26.93	26.48	25.5	25.36	27.96	26.06	40	23.87	23.75	22.68	24.09	24.75	23.33	23.23	26.56	22.92
NM_016701.3	675815	Mm03053244_s1	Nes	40	28.61	35.24	40	40	40	28.04	40	28.69	40	39.46	30.01	40	27.71	34.25	40	40	40	40	40	40	40	40	40	40	40	40	29.77	40	40	40	40	40	40	40	40	40	29.88	40	40	40	40	27.17	29.21	40	40
NM_009868.3	370529	Mm03053719_s1	Cdh5	40	40	40	40	40	40	40	40	40	40	40	40	40	40	40	40	40	40	40	40	40	40	40	31.73	40	40	32.08	40	40	40	40	40	40	40	40	40	40	40	40	40	40	40	40	40	40	40
NM_017479.2	367789	Mm03053249_g1	Myst4	29.79	27.91	30.86	29.1	28.96	28.97	29.55	29.51	29.33	29.17	28.46	29.91	29.1	27.92	28.72	29.39	27.3	29.62	29.51	28.47	28.26	30.75	30.66	27.82	29.5	28.1	34.06	28.16	25.6	26.52	28.44	26.07	27.91	26.03	27.18	28.59	27.96	28.1	27.66	24.13	25.78	26.9	29.36	25.85	27.98	25.53
NM_010021.3	919107	Mm03053726_s1	Dazl	40	40	39.01	40	40	40	40	40	40	40	40	40	33.91	40	35.03	29.58	30.12	29.78	40	30.65	28.6	40	40	40	40	40	40	40	39.76	40	40	40	40	40	40	40	30.5	40	40	27.64	38.22	40	37.62	40	40	40
NM_019643.3	902931	Mm03053254_g1	Tera	29.39	27.54	29.26	28.4	28.49	28.71	28.05	28.78	28.96	29.36	28.76	29.76	29.67	29.44	27.02	27.67	26.71	28.68	26.18	28.09	29.41	38.89	30.6	28.98	30.49	29.5	40	28.03	26.51	31.07	29.19	28.32	27.61	26.48	28.66	29.04	29.03	23.7	26.17	25.25	25.82	26.86	24.86	23.44	26.55	25.6
NM_010136.2	584143	Mm03053730_s1	Eomes	32.2	32.3	34.02	33.33	39.1	34.84	31.66	33.48	31.91	30.72	40	40	40	40	31.19	40	35.45	40	31.89	32.72	31.79	31.27	31.78	31.5	33.94	40	40	33.8	40	40	40	40	40	40	40	40	40	40	40	40	40	40	30.36	40	40	40
NM_019703.3	592921	Mm03053257_s1	Pfkp	40	40	40	40	40	40	40	40	40	40	40	40	40	40	40	40	40	40	40	40	40	40	40	40	40	40	40	40	40	40	40	40	40	40	40	40	40	40	40	40	40	40	40	40	40	40
NM_010197.3	931772	Mm03053735_s1	Fgf1	40	40	40	40	40	40	40	40	40	40	40	40	40	40	40	40	40	40	40	40	40	40	40	40	40	40	40	40	40	40	40	40	40	29.99	40	40	40	40	40	40	27.87	28.39	29.46	40	40	27.73
NM_030743.5	916633	Mm00459526_m1	Zfp313	27.33	36.27	27.57	32.14	29.33	28.52	29.61	28.5	28	26.99	27.57	29.48	28.96	29.08	27.95	28.17	28.79	29.02	40	27.78	40	40	28.96	29.32	40	30.35	28.66	27.59	28.29	28.2	29.17	29.63	34.21	27.56	31.41	29.45	28.94	28.69	27	26.01	27.08	28.08	27.46	26.42	28.03	28.28
NM_153403.1	826249	Mm01188513_g1	Eif2c1	40	40	40	40	40	40	40	40	40	40	40	40	40	40	40	40	40	40	40	40	40	40	40	40	40	40	40	40	40	40	40	40	40	40	40	40	40	40	40	40	40	40	40	40	40	40
NM_153057.3	566447	Mm00461919_m1	Nomo1	30.23	28.37	29.25	30.63	36.95	32.45	32.8	27.86	29.49	27.8	37.04	30.06	28.94	31.93	40	28.16	40	29.11	40	40	28.91	40	40	27.19	35.3	40	28.79	27.83	28.15	40	28.78	27.49	29	38.39	29.74	35.72	28.11	27.25	25.97	26.07	24.88	27.44	27.19	28.07	27.92	27.82
NM_153177.2	764257	Mm01188521_m1	Eif2c4	40	40	40	40	40	40	40	40	40	40	40	40	40	40	40	40	40	40	40	40	40	40	40	37.6	40	40	40	40	40	40	40	40	40	40	40	40	40	40	40	40	40	40	40	40	40	40
NM_027288.2	834569	Mm00466166_m1	Manba	31.5	40	40	40	40	40	40	40	40	40	40	30.83	40	40	40	40	30.5	40	40	39.32	40	40	29.61	32.25	40	40	30.38	40	40	36.54	31.01	28.86	29.24	29.04	40	31.04	31.02	40	28.74	28.03	29.77	31.3	28.81	40	30.39	27.81
NM_153402.1	526537	Mm01188534_m1	Eif2c3	40	40	40	40	40	40	40	40	40	40	40	40	40	40	40	40	40	40	40	40	40	40	40	40	40	40	40	40	40	40	40	40	40	29.54	40	40	40	40	40	40	40	40	38.93	40	40	40
NM_028198.2	681631	Mm00466329_g1	Xpo5	26.48	27.66	27.67	27.76	28.08	27.13	26.93	26.67	27.02	25.61	27.27	29.37	29.49	27.87	26.68	27.4	28.49	40	27.56	40	29.56	40	27.82	30.52	28.66	28.81	28.97	28.53	26.47	30.73	28.97	27.79	30.01	28.67	29.29	29.27	29.66	26.26	26.52	25.7	26.31	26.71	26.31	25.03	26.65	26.92
NM_009332.2	481965	Mm01188714_m1	Tcf3	40	40	30.41	40	40	29.5	28.23	32.74	40	40	40	35.92	40	40	40	27.46	28.6	28.42	26.56	27.02	29.43	29.46	29.63	40	27.23	31.1	28.23	29.62	27.48	28.63	40	27.47	28.67	27.83	27.7	40	27.68	26.58	26.31	24.87	26.85	27.54	27.53	26.17	26.69	28.16
NM_007971.1	839537	Mm00468464_m1	Ezh2	26.04	26.32	27.68	26.2	26.42	26.1	27.32	27.35	27.11	26.82	26.81	28.71	27.64	27.38	26.63	28.38	27.26	27.58	27.93	28.52	28.74	28.21	27.83	29.06	28.38	29.9	26.66	29.03	27.47	27.51	27.87	28.14	28.91	27.08	40	29.39	29.04	25.34	25.69	27.66	26.15	26.4	25.92	25.22	25.44	26.14
NM_009540.3	556205	Mm01189723_s1	Zfa	40	40	40	40	40	40	40	40	40	40	40	40	40	40	40	40	40	40	40	40	40	40	40	40	40	40	40	40	40	40	40	40	40	40	40	40	40	40	40	40	40	40	40	40	40	40
NM_010135.2	528146	Mm00468749_g1	Enah	27.02	27.97	28.19	26.15	26.51	25.62	27.01	27.28	27.95	27.24	28.12	29.13	27.07	26.85	36.36	28.67	30.46	40	28.97	29.26	40	28.07	29.29	40	40	40	40	40	25.84	32.05	40	27.51	27.09	27.66	27.76	28.39	27.51	27.49	26.01	25.8	27.29	26.89	28.57	27.45	25.53	28.98
NM_008822.1	658932	Mm01192828_m1	Pex7	30.28	32.94	31.45	30.56	36.39	29.26	31.67	31.62	40	32.18	31.47	40	30.51	30.34	28.18	32.13	29.73	40	32.33	32.05	30.8	36.34	29.68	28.35	29.59	29.85	32.12	40	28.35	29.54	40	31.2	40	30.04	32.44	34.05	31.11	26.62	29.79	26.87	27.85	29.23	30.11	27.92	28.44	33.43
NM_019572.2	549469	Mm00469527_m1	Hdac7a	40	40	40	40	40	40	40	40	40	40	40	40	40	40	40	39.57	40	40	40	40	40	40	40	40	40	40	39.31	40	40	40	40	40	40	40	40	40	40	28.78	40	36.81	40	29.46	40	40	40	40
NM_018780.2	717215	Mm01194236_m1	Sfrp5	40	40	40	40	40	40	40	40	40	33.55	40	40	40	40	40	40	40	40	40	40	29.94	40	40	40	30.51	40	40	40	40	40	40	40	40	34.81	40	40	40	40	29.93	40	40	40	40	40	40	40
NM_021876.2	342268	Mm00469660_m1	Eed	25.35	25.32	27.94	25.26	26.18	26.34	26.03	26.32	26.04	27.06	27.46	27.09	27.22	26.94	28.17	27.02	27.43	28.59	29.69	28.2	28.72	26.97	27.53	26.34	28.69	37.27	27.83	26.48	26.52	26.77	27.95	26.81	27.24	25.57	26.13	27.44	27.44	26.14	25.59	23.67	24.67	25.07	25.26	26.57	24.96	25.97
NM_001024699.1	531375	Mm01199956_m1	Zbtb45	28.36	29.79	28.93	29.03	26.87	31.5	30.24	27.72	28.45	33.62	27.81	29.92	30.23	28.6	30.4	40	33.5	31.62	28.7	40	40	30.91	30.48	40	40	40	29.51	29.81	28.65	40	40	39.78	31.11	38.69	29.64	40	39.52	28.52	27.1	34.74	27.68	27.84	31.72	28.56	26.84	29.78
NM_023653.4	848390	Mm00470018_m1	Wnt2	40	40	40	40	40	40	40	40	40	40	40	40	40	40	40	40	40	40	40	40	40	40	40	40	40	40	40	40	40	40	40	40	40	40	40	40	40	40	40	40	40	40	40	40	40	40
NM_028064.2	327034	Mm01200945_g1	Slc39a4	26.18	25.72	31.29	28.48	26.92	28.52	26.03	28.03	29.08	26.62	27.63	27.84	26.74	27.51	26.83	27.98	28.14	40	31.64	28.92	24.62	27.05	27.36	23.71	24.09	28.36	25.89	29.55	27.82	28.8	29.23	26.33	29.47	28.26	28.49	27.46	33.82	27.75	33.34	24.01	25.97	29.37	27.7	34.31	38.02	28.61
NM_026479.4	930927	Mm00471424_m1	Zcchc10	27.26	27.33	29.05	27.72	28.7	28.36	32.21	30.17	27.4	27.17	30.95	30.21	28.19	29.34	29.54	40	29.67	40	27.99	28.54	30.18	40	40	29.19	40	40	40	30.51	28.78	30.71	40	27.86	40	28.27	40	40	30.96	26.06	27.01	26.52	27.29	26.81	28.16	26.43	28.71	28.64
XM_284144.5	660977	Mm01206511_s1	Fzd9	40	29.86	40	40	36.42	40	40	40	40	40	29.58	40	40	29.58	40	40	40	40	40	40	40	40	40	40	40	40	40	40	40	29.69	40	40	40	35.01	40	40	40	29.96	34.17	40	40	40	29.52	32.53	40	31.14
NM_026594.2	913930	Mm00471658_m1	Rpl39l	25.39	25.13	24.55	25.07	25	24.82	24.06	24.64	24.91	24.95	24.13	25.51	24.99	25.45	24.11	27.35	28.28	31.16	26.13	25.6	40	38.51	40	40	40	40	40	26.04	40	28.46	40	26.54	26.66	26.79	40	40	38.49	40	26.53	40	25.23	28.4	40	40	40	24.71
NM_175284.3	299990	Mm01206689_s1	Fzd10	40	40	40	40	40	40	40	40	40	40	40	40	40	40	40	40	40	40	29.65	40	40	40	40	40	40	40	40	40	40	40	40	40	40	40	40	40	40	40	40	40	37.81	40	40	40	40	40
NM_027397.3	631404	Mm00471926_m1	Isl2	31.15	30.01	39.17	40	39.52	40	40	40	40	40	40	38.31	40	37.87	40	40	40	40	40	40	40	40	40	40	40	40	40	40	40	40	40	40	40	40	40	40	40	40	40	40	40	40	40	40	40	40
NM_133256.2	577456	Mm01211547_s1	Gsx2	40	40	40	40	40	40	40	40	40	40	40	33.52	40	40	40	40	40	40	40	40	40	40	40	40	40	40	40	40	40	40	40	40	40	40	40	40	40	40	40	40	40	40	40	40	40	40
NM_019827.5	564783	Mm03053261_s1	Gsk3b	40	36.69	40	40	40	39.25	31.27	40	40	37.39	40	40	40	40	35.83	40	39.6	40	40	40	40	40	38.22	40	38.03	40	40	40	39.11	37.93	40	40	40	31.13	40	30.13	40	33.32	40	40	34.8	40	34.56	37.64	40	40
NM_010202.4	798951	Mm03053741_s1	Fgf4	26.42	23.94	40	40	40	28.13	29.16	40	40	40	23.52	40	40	24.6	26.13	26.71	25.16	26.06	24.76	23.5	40	40	40	40	40	40	40	25.89	23.98	24.59	27.5	24.87	25.65	25.16	24.3	25.06	38.97	29.06	24.46	40	32.54	25.63	40	24.41	40	40
NM_019971.2	690619	Mm03053266_s1	Pdgfc	40	40	40	40	40	40	40	40	40	40	40	40	40	40	40	40	40	40	40	40	40	40	40	40	40	40	40	40	29.42	40	40	40	40	40	40	40	40	40	28.73	40	29.94	31.56	28.46	40	27.95	26.55
NM_010203.4	783155	Mm03053745_s1	Fgf5	40	40	40	40	40	40	40	40	40	40	40	40	40	40	24.83	30.04	26.69	30.7	27.58	30.35	28.49	33.71	40	26.28	27.67	40	40	40	40	30.7	36.19	31.29	30.91	29.49	40	40	40	40	40	40	40	40	40	31.13	40	40
NM_020005.3	758640	Mm03053271_g1	Pcaf	28.45	28.16	28.26	28.39	28.29	29.07	28.95	30.33	27.27	27.27	28.04	28.26	28.68	28.96	29.64	28.08	28.84	30.72	28.02	28.01	30.3	40	29.57	33.3	28.78	40	40	40	27.67	27.37	27.97	28.08	28.68	27.79	31.78	29.14	40	27.74	28.04	26.39	27.25	27.25	26.93	26.41	26.91	27.35
NM_010206.2	814680	Mm03053750_s1	Fgfr1	40	40	31.5	40	40	40	40	31.18	40	34.32	40	38.14	39.22	40	40	40	40	40	40	40	40	40	40	40	40	40	40	40	40	40	40	40	40	40	40	40	40	40	40	40	40	37.64	40	40	40	28.22
NM_021099.2	922274	Mm03053277_s1	Kit	38.4	32.49	40	40	36.66	40	40	40	33.88	40	40	40	40	40	29.2	40	30.43	40	40	40	27.23	28.26	26.67	29.8	26.28	28.48	40	40	38.94	29.85	29.98	29.29	40	29.43	29.36	40	40	28.75	27.97	26.68	28.9	29.6	27.83	28.39	30.24	29.22
NM_010207.2	490232	Mm03053754_s1	Fgfr2	29.92	40	26.38	26.84	29.04	27.11	30.46	27.13	27.85	26.94	40	30.18	28.42	29.74	40	40	40	40	40	40	29.21	28.89	28.82	27.9	29.76	28.85	31.12	40	40	40	29.77	30.13	40	28.24	30.89	40	31.7	27.7	38.07	29.59	28.15	30.32	28.73	30.23	30.41	27.63
NM_021284.4	757835	Mm03053281_s1	Kras	39.62	28.19	28.94	28.92	29.33	33.74	29.27	28.18	28.04	40	30.34	31.13	30.41	28.89	25.84	27.74	27.4	28.55	26	29.79	27.6	29.13	32.43	27.85	26.92	30.43	30.37	27.17	28.28	30.49	33.07	28.19	40	29.36	30.71	29.01	30.92	28.51	28.58	28.5	27.52	29.18	26.11	27.91	28.71	26.72
NM_010264.3	610783	Mm03053759_s1	Nr6a1	27.99	29.4	28.39	30.74	29.9	28.25	30.5	32.31	28.1	28.13	29.41	27.62	28.34	29.72	27.38	28.05	27.42	34.75	27.37	27.58	26.8	40	28.76	27.82	26.32	27.96	28.47	28.12	27.52	40	27.07	28.07	40	28.05	40	28.91	40	25	27.51	25.43	29.97	27.12	25.93	25.83	26.33	27.72
NM_001083927.1	524213	Mm03053286_s1	Tle3	27.79	25.67	28.94	27.68	28.93	27.92	27.81	30.2	25.83	27.43	38.85	40	40	28.34	26.39	27.05	26.69	26.78	26.72	28.01	27.67	40	28.37	24.68	25.46	26.41	26.28	24.97	26.93	28.63	27.18	25.45	27.22	27.3	26.29	38.46	27.61	26.42	26.46	28.34	26.66	28.5	27.02	27.8	26.14	40
NM_010296.2	600728	Mm03053764_s1	Gli1	40	40	40	40	39.96	40	40	40	40	40	33.29	40	40	40	40	40	40	40	40	40	40	40	40	40	38.87	39.73	40	30.51	27.95	40	40	38.34	29.76	30.89	40	40	32.12	40	26.82	28.15	26.35	26.94	40	40	28.84	27.43
NM_007395.3	383986	Mm03053291_s1	Acvr1b	35.84	27.24	29.42	39.67	34.75	40	40	40	40	30.97	40	40	40	40	40	29.44	40	40	40	40	40	40	40	40	40	40	40	40	40	40	40	40	32.2	40	40	40	40	30.45	40	27.48	40	27.47	40	40	40	40
NM_010789.2	871702	Mm03053770_s1	Meis1	40	40	40	40	40	40	40	40	40	40	40	40	40	40	40	40	40	40	40	40	40	40	40	40	40	40	40	40	40	40	40	40	40	40	40	40	40	40	40	40	40	40	40	40	40	40
NM_007496.2	751684	Mm03053295_s1	Zfhx3	40	40	40	40	40	40	40	40	40	30.71	40	40	40	40	40	30.55	40	40	30.99	36.82	40	31.9	40	40	30.87	40	31.37	40	40	40	40	31.28	40	40	32.15	40	40	40	40	29.98	30.47	40	32.61	40	40	40
NM_010900.2	405951	Mm03053778_s1	Nfatc2ip	27.23	27.32	28.07	27.73	27.81	27.93	28.07	28.44	27.88	28.61	27.48	27.8	28.52	26.89	33.68	29.4	40	28.49	29.43	29.87	40	40	29.38	40	40	29.3	28.26	29.22	27.9	28.47	29.73	33.06	37.08	40	40	28.07	29.07	30.58	35.82	29.31	29.52	27.83	27.21	27.97	29.15	37.88
NM_007537.1	722246	Mm03053297_s1	Bcl2l2	31.13	40	31.51	40	40	40	40	40	40	29.79	39.02	30.52	40	40	29.7	40	40	40	35.41	31.46	29.78	28.54	30.39	29.76	28.26	40	40	36.52	40	30.12	40	30.87	40	39.88	40	30.03	30.49	28.88	40	29.02	28.14	40	28.39	28.06	28.73	40
NM_010928.2	703703	Mm03053783_s1	Notch2	40	40	36.53	40	40	40	40	40	40	40	40	40	40	31.17	29.52	30.68	29.7	32.05	30.82	40	40	40	30.59	39.39	30.35	40	40	40	31.45	40	40	40	30.83	40	40	30.81	40	30.41	30.46	40	29.95	40	31.78	30.05	30.22	29.11
NM_007548.2	627661	Mm03053303_s1	Prdm1	40	40	40	40	40	40	40	40	40	40	40	40	40	40	29.72	40	40	40	40	29.04	29.82	40	40	40	40	40	40	40	31.03	40	30.17	28.34	31.46	29.69	30.34	40	40	40	30.26	40	33.06	40	40	40	40	38.31
NM_010937.2	762079	Mm03053787_s1	Nras	29.18	29.04	29.89	29.04	35.39	29.32	29.18	27.57	32.06	29.57	38.75	31.93	33.79	29.02	27.69	27.97	28.93	37.24	40	29.5	28.99	30.75	29.74	27.63	29.53	28.3	28.19	36.64	29.64	29.26	37.91	28.74	29.85	29.35	40	31.42	29.96	27.07	26.73	26.09	26.71	26.92	27.6	27.16	27.5	27.78
NM_007552.4	730122	Mm03053308_g1	Bmi1	28.09	28.46	28.47	28.85	30.09	28.84	27.97	35.93	28.97	28.09	29.72	29.33	29.85	28.81	40	32.09	40	40	40	28.78	29.86	32.17	28.83	29.51	28.2	40	28.93	28.41	40	40	40	40	40	40	40	29.02	40	40	40	40	40	40	40	40	29.44	40
NM_011023.3	331401	Mm03053792_s1	Otx1	33.98	40	31.72	40	40	40	34.47	40	31.27	40	40	40	31.63	40	40	40	40	40	40	40	40	40	40	40	40	40	40	40	40	40	40	40	40	40	40	40	40	40	40	40	40	40	40	40	40	40
NM_007560.3	686479	Mm03053312_s1	Bmpr1b	37.36	40	40	40	40	40	40	40	40	40	40	40	40	40	40	40	40	40	40	40	40	40	39.84	40	40	40	40	40	40	40	40	40	40	40	40	40	40	40	40	40	40	40	40	40	40	40
NM_011039.2	586824	Mm03053796_s1	Pax7	40	40	40	40	40	40	40	40	40	40	40	40	40	40	40	40	40	40	40	40	40	40	40	40	40	40	40	40	40	40	40	40	40	40	40	40	40	40	40	40	40	40	40	40	40	40
NM_008284.1	671177	Mm00476174_m1	Hras1	25.93	29.67	27.5	26.42	27.88	30.35	25.82	25.8	26.77	26.75	32.05	25.62	27.75	27.34	25.19	26.51	26.61	28.44	26.19	27.13	28.3	28.18	28.03	26.28	25.74	27.51	26.48	27.21	31.24	26.8	30.75	40	30.68	26.79	32.76	28.41	40	26.07	25.17	25.57	26.28	26.19	25.27	25.89	27.08	27.54
NM_007673.3	480933	Mm01212280_m1	Cdx2	40	40	40	40	40	40	40	40	40	40	40	40	40	40	40	40	40	40	40	40	40	40	40	40	40	40	40	40	40	40	40	40	40	40	40	40	40	40	40	40	40	40	40	40	40	40
NM_008815.2	681607	Mm00476696_m1	Etv4	40	40	31.06	40	40	40	40	29.37	40	40	40	40	29.24	40	40	40	40	40	40	40	40	40	29.82	40	40	40	40	40	40	40	40	40	40	40	40	40	40	25.01	28.57	27.1	31.84	27.83	26.32	25.01	29.56	26.6
NM_009144.1	920743	Mm01213947_m1	Sfrp2	40	40	40	40	40	40	40	40	40	40	40	40	40	40	32.29	40	27.95	27.96	40	29.19	40	40	40	40	40	40	40	40	33.18	40	40	28.68	40	40	40	40	29.99	27.68	28.66	40	27.14	40	28.33	28.55	28.47	26.97
NM_008818.2	535766	Mm00476718_m1	Rhox5	40	27.33	40	27.88	27.46	28.85	40	40	40	40	40	40	40	40	26.31	40	40	40	28.26	23.78	22.84	24.1	23.61	22.87	23.56	24.74	25.67	40	40	40	40	26.91	40	28.39	40	34.14	33.56	27.2	40	40	40	40	22.82	26.38	23.13	40
NM_011037.3	832690	Mm01217939_m1	Pax2	40	40	40	40	40	40	40	40	40	40	40	40	40	40	40	40	40	40	40	40	40	40	40	40	40	40	40	40	40	40	40	40	40	40	40	40	40	40	40	40	40	40	40	40	40	40
NM_011871.2	646544	Mm00478737_m1	Prkra	40	40	40	40	40	40	40	40	28.25	40	40	40	40	40	31.4	40	30.27	32.19	28.2	40	30.51	29.37	29.48	28.77	27.84	29.81	40	40	31.55	40	30.98	40	40	27.94	40	40	28	25.7	28.21	25.81	27.07	40	28.49	24.93	28.3	40
NM_001081001.1	761489	Mm01218747_m1	Brca2	28.66	30.55	28.01	40	29.27	30.72	28.39	28.97	29.84	28.93	31.99	29.14	30.14	40	32.71	30.03	29	40	40	31.25	40	40	29.74	40	40	40	30.81	30.54	40	40	30.68	29.91	29.11	40	40	40	40	27.81	30.72	28.11	29.23	28.88	27.86	27.94	28.08	29.47
NM_011876.3	576936	Mm00478747_m1	Twf2	29.45	31.53	27.36	26.93	28.32	28.6	28.56	27.35	28.53	27.85	28.27	27.01	28.4	27.21	27.48	27.66	29.46	35.47	40	28.2	29.12	27.93	29.28	27.09	28.36	35.53	29.28	29.01	26.7	30	27.89	27.35	28.7	28.08	40	30.66	28.65	26.92	24.46	27.01	24.65	25.26	25.48	25.92	26.61	27.48
NM_027382.3	420291	Mm01224977_m1	Hdac8	40	40	40	40	40	40	40	40	40	40	40	40	40	40	40	40	40	40	40	40	40	40	40	40	40	40	40	40	40	40	40	40	40	33.47	40	40	40	40	40	40	40	40	40	40	40	40
NM_019695.2	303727	Mm00480004_m1	Pard6a	40	40	40	40	40	40	40	40	40	40	40	40	40	40	40	40	40	40	40	40	40	40	40	40	40	40	40	40	40	40	40	40	40	40	40	40	40	28.53	29.79	40	40	40	40	40	40	40
NM_009950.2	652882	Mm01226172_m1	Cradd	40	40	40	40	40	40	40	40	40	40	40	40	40	32.38	40	40	40	40	40	40	40	40	40	40	40	40	40	28.02	36.23	40	40	40	40	40	40	28.29	40	27.48	29.31	25.99	25.52	27.09	27.34	28.32	37.68	27.13
NM_007666.3	439365	Mm00483230_m1	Cdh6	40	40	40	40	40	40	40	40	40	40	40	40	40	40	40	40	40	40	40	40	30.64	40	40	40	40	40	40	40	40	40	40	40	40	40	40	40	40	40	40	40	40	40	40	40	40	40
NM_008513.2	925137	Mm01227476_m1	Lrp5	40	40	40	40	33.59	39.28	40	40	40	40	40	34.93	32.51	32.06	32.83	33.06	33.84	34.07	40	34.74	40	40	40	29.4	40	40	32.52	38.27	32.77	40	36.11	33.91	34.09	40	40	40	40	32.57	34.33	31.7	40	40	35.62	35.5	36.12	40
NM_007685.2	569692	Mm00483277_m1	Cfc1	40	40	40	40	40	39.06	40	40	40	40	40	40	40	40	40	40	40	40	40	40	40	26.99	34.76	29.98	40	27.07	30.1	40	40	40	40	40	40	40	40	40	29.4	40	40	40	40	40	40	40	40	40
NM_009372.2	912288	Mm01227699_m1	Tgif1	25.08	25.11	26.71	25.94	26.25	27.77	26.16	25.63	26.62	26.21	27.04	26.93	27.01	28.66	25.9	26.73	24.98	25.56	32.12	25.87	28.69	40	40	40	40	40	40	26.66	25.45	27.02	28.62	26.34	26.35	25.43	27.09	25.79	28.43	25.29	24.26	23.3	24.87	26.18	24.6	25.28	25.19	23.97
NM_008539.3	620558	Mm00484723_m1	Smad1	40	40	28.37	40	40	40	40	28.95	40	40	40	28.7	29.99	40	40	40	40	40	40	40	40	40	40	40	40	40	40	40	40	40	40	29.31	40	28.73	40	40	40	28.34	40	40	31.2	28.12	40	30.84	40	40
NM_008452.1	507591	Mm01244979_g1	Klf2	26.38	25.68	27.66	28.75	26.44	28.1	26.36	37.72	28.27	40	25.05	27.98	27.24	25.21	25.33	29.18	40	40	28.16	24.54	40	40	40	40	27.51	40	40	40	24.52	24.76	27.68	25.29	27.32	26.26	25.73	26.72	26.86	40	26.5	22.41	24.78	26.17	25.3	40	23.43	26.76
NM_008543.1	437292	Mm00484742_m1	Smad7	31.09	38.34	34	34.15	31.61	40	40	40	39.54	40	40	40	39.52	40	40	40	40	40	40	40	40	40	40	40	40	40	40	40	40	40	40	40	40	40	40	40	40	34.1	32.75	40	40	33.82	31.35	31.58	34.08	40
NM_001032378.1	511508	Mm01246167_m1	Pecam1	29.41	30.43	28.93	29.28	29.45	40	40	30.7	32.42	29.47	38.64	28.96	32.79	29.44	40	29.6	40	40	40	29.87	40	40	40	40	40	40	40	40	40	29.63	30.62	30.47	40	28.73	40	29.77	30.17	29.89	31	25.91	29.75	31.12	29.13	29.5	38.51	29
NM_008558.1	333804	Mm00484802_g1	Max	28.93	27.61	28.77	28.47	27.52	28.38	29.07	27.48	32.15	27.38	29.64	27.19	27.76	28.13	29.47	27.52	29	40	40	28.92	28.37	28.96	28.15	27.74	29.12	40	27.43	29.33	29.13	40	28.02	28.05	34.17	28.11	40	29.95	28.41	27.02	28.73	26.6	28.14	27.68	26.66	26.6	27.45	26.77
NM_026116.2	773976	Mm01249575_m1	Bbs2	27.41	39.4	40	40	40	40	40	40	38.01	33.77	30.88	28.34	40	40	40	40	40	36.45	40	40	28.67	40	40	40	29.7	40	40	40	29.33	40	40	40	27.32	28.56	28.59	29.63	40	28.26	29.08	25.53	27.32	26.64	27.08	27.72	29.26	27.88
NM_009233.2	803274	Mm00486299_s1	Sox1	38.74	27.7	28.71	28.37	40	34.93	28.86	27.45	30.8	28.85	40	40	40	40	40	40	40	40	40	40	40	40	40	40	40	40	40	40	40	40	40	40	40	40	40	40	40	40	40	40	40	40	40	40	40	40
XM_915467.2		Mm01250173_m1	LOC634286	40	29.92	34.79	28.8	31.58	28.41	28.53	26.53	28.75	28.47	28.37	40	28.24	27.84	27.98	40	29.26	28.3	40	30.01	40	40	40	40	40	40	40	40	27.7	40	40	29.12	40	26.86	29.48	32.19	28.64	29.97	28.27	28.02	26.76	26.34	40	40	27.84	27.7
NM_007632.2	352483	Mm03053314_g1	Ccnd3	23.91	25.22	24.2	24.84	25.01	25.15	26.06	24.21	24.98	26.32	25.23	25.68	26.68	24.81	29.31	29.49	29.72	40	28.65	28.36	30.21	28.88	28.99	28.35	28.26	28.26	27.59	29.12	26.7	26	26.43	28.29	28	26.35	28.81	28.29	30.24	27.75	26.22	24.36	25.47	26	26.49	28.09	26.41	27.08
NM_011356.4	729890	Mm03053801_s1	Frzb	40	40	40	40	40	40	40	40	40	40	40	40	40	40	40	40	40	40	40	40	40	40	40	40	40	40	40	40	40	40	40	40	40	40	40	40	40	40	40	40	40	40	40	40	40	40
NM_007659.3	679490	Mm03053317_s1	Cdc2a	40	40	29.82	40	40	40	37.11	40	40	40	40	31.09	40	40	40	40	40	40	40	40	40	40	40	40	40	40	40	40	40	40	40	40	40	40	40	40	40	40	40	29.62	40	40	40	40	40	40
NM_011401.3	499837	Mm03053806_s1	Slc2a3	28.62	28.91	40	40	28.36	30.34	28.78	40	40	34.47	32.34	32.44	40	32.15	29.92	29.1	40	40	31.58	29.64	25.34	25.19	25.57	24.03	24.34	26.33	23.93	28.8	26.85	27.87	25.48	26.81	30.81	26.98	28.01	27.75	29.83	27.87	24.83	24.11	26.43	26.43	27.83	27.17	24.84	26.48
NM_022721.3	622288	Mm03053323_s1	Fzd5	29.44	28.46	31.43	28.83	30.5	29.43	29.97	30.13	39.78	40	28.99	28.51	29.91	31.22	33.16	31.57	32.52	40	32	36.99	30.43	40	40	28.37	40	40	35.35	37.07	40	29.83	30.92	40	30.56	33.36	31.07	29.41	32.18	32.41	32.85	40	28.62	28.59	28.83	33.65	40	40
NM_011443.3	848340	Mm03053810_s1	Sox2	24.74	24.61	26.22	25.09	25.74	25.08	25.4	24.89	25.21	25.53	24	26.77	25.95	27.14	26.75	25.63	26.74	27.17	25.2	24.27	40	40	40	40	40	40	40	25.13	24.64	24.01	24.5	23.7	24.11	23.31	24.75	24.96	24.57	23.52	23.33	21.68	23.55	23.98	23.4	22.97	23.48	22.43
NM_022724.3	585827	Mm03053326_s1	Suv39h2	40	40	39.81	40	40	40	29.97	40	38.29	29.28	38.73	39.34	40	30.05	40	30.27	34.85	40	40	30.27	40	40	40	40	40	40	40	40	30.15	33.46	40	40	30.37	40	40	30.29	40	40	40	40	40	40	29.41	30.57	29.75	40
NM_011488.2	342000	Mm03053818_s1	Stat5a	28.81	38.15	40	40	36.24	29.28	27.57	40	28.23	28.01	40	40	38.82	40	27.04	28.75	40	40	40	38.57	38.2	40	40	28.22	28.73	28.96	40	40	28.49	31.11	40	27.38	40	40	40	40	40	40	40	40	40	40	40	40	40	40
NM_023371.3	427213	Mm03053328_s1	Pin1	40	40	40	40	40	40	40	40	40	39	40	40	40	40	40	40	40	40	40	40	35.62	40	40	40	40	40	40	40	40	40	40	40	40	40	40	40	40	40	28.15	40	40	40	40	40	40	40
NM_011489.2	491384	Mm03053822_s1	Stat5b	40	40	38.73	40	40	40	40	40	40	31.13	40	40	40	40	31.29	40	40	40	40	40	29.13	40	35.34	30.6	29	31.35	40	40	40	40	40	40	40	40	40	40	40	39.22	40	32.62	40	32.25	29.72	33.71	40	40
NM_023403.2	393216	Mm03053331_s1	Mesdc2	40	40	40	40	40	40	40	40	40	40	40	40	40	40	40	40	40	40	40	40	40	40	40	40	40	40	40	40	40	40	40	40	40	40	40	30.61	40	40	40	29.39	40	40	40	40	40	40
NM_011514.1	460610	Mm03053827_s1	Suv39h1	40	40	40	40	40	40	40	36.91	40	39.42	40	40	40	40	40	40	40	40	40	40	40	40	40	40	40	40	40	40	40	40	40	40	40	40	40	40	40	40	40	40	40	40	40	40	40	40
NM_023598.2	447240	Mm03053335_s1	Arid5b	40	40	40	40	40	40	40	40	40	40	40	40	40	40	40	40	40	40	40	40	40	40	40	40	40	40	40	40	40	40	40	40	40	40	40	40	40	40	40	40	40	40	40	40	40	40
NM_011535.2	886901	Mm03053831_s1	Tbx3	26.48	26.61	25.44	25.73	27.41	26.64	26.6	26.79	27.86	28.73	27.04	27.12	27.7	28.36	28.02	28.8	40	40	40	40	29.74	27.54	27.86	40	40	28.04	29.92	40	30.02	28.91	40	30.9	31.2	29.83	40	28.25	40	40	40	27.47	40	40	40	40	40	40
NM_023635.4	341276	Mm03053338_s1	Rab27a	39.97	31.8	31.83	31.54	40	35.65	40	32.32	40	32.11	32.41	40	33.18	35.81	31.47	40	40	40	40	40	30.49	32.09	40	29.68	30.89	40	40	40	40	40	40	32.26	32.22	31.87	40	40	33.23	40	40	40	36.54	32.62	40	40	40	33.45
NM_011578.2	564160	Mm03053837_s1	Tgfbr3	40	40	40	40	40	40	40	40	40	40	40	40	40	40	28.21	40	30.53	32.55	29.39	29.2	26.05	40	28.08	24.98	26.34	27.43	28.63	40	40	40	40	28.94	40	40	40	40	40	28.92	40	40	40	40	40	40	40	40
NM_023755.2	482552	Mm03053343_s1	Tcfcp2l1	24.36	23.26	24.32	24.58	24.43	24.37	24.85	24.31	24.09	24.52	24.17	24.7	24.5	24.12	40	29.88	40	40	40	40	28.8	28.83	40	29.12	29.06	29.36	30.12	28.9	25.83	25.54	26.78	25.79	26.58	28.76	26.42	25.93	28.53	28.57	26.39	24.22	25.96	28.26	27.29	29.77	25.93	31.43
NM_011768.2	470307	Mm03053842_s1	Zfx	40	38.94	40	29.15	40	30.72	40	40	40	30.4	40	30.87	37.58	30.58	27.76	32.75	29.74	31.15	30.31	30.19	30.01	30.35	28.32	40	30.18	40	30.24	29.3	29.72	29.48	30.12	31.53	39.09	28.51	30.15	31.29	40	29.25	30.04	26.36	27.63	28.9	27.91	28.84	29.52	29.68
NM_024124.2	544606	Mm03053347_s1	Hdac9	38.78	40	40	39.69	40	40	40	40	40	40	39.88	39.59	39.93	40	40	40	40	40	40	40	30.02	40	40	40	40	40	40	40	40	40	40	40	40	40	39.78	40	40	40	40	40	40	40	32.58	30.22	40	40
NM_011780.2	620628	Mm03053847_s1	Adam23	40	40	40	40	40	40	40	40	40	40	40	40	40	40	40	40	40	40	40	40	40	40	40	40	40	40	40	40	40	40	40	40	40	40	40	40	40	40	40	40	40	40	40	40	40	40
NM_028060.2	697037	Mm03053358_s1	Slc35f2	27.6	27.5	27.22	28.13	27.59	28.61	27.22	28.5	29.7	27.16	27.07	28.81	28.42	27.9	26.84	30.97	29.35	28.81	40	40	40	40	40	40	36.24	40	40	29.62	28.11	29.68	40	28.42	40	30.03	30.47	34.12	33.87	26.93	26.39	25.43	26.4	26.59	26.87	26.37	27.6	29.59
NM_011934.3	614256	Mm03053853_s1	Esrrb	25.48	25.83	26.11	26.7	26.73	26.66	26.99	26.39	25.54	25.91	27.26	26.62	27.86	26.45	29.35	40	40	40	40	26.23	40	28.64	28.1	40	40	40	40	26.18	23.8	25.23	26.11	24.76	25.69	25.26	25.8	25.54	26.22	30.14	25.49	23.3	24.38	24.05	29.15	40	26.04	23.6
NM_028149.1	331560	Mm03053363_s1	Fbxl20	40	40	32.77	37.25	36.46	40	33.48	40	40	40	37.94	40	40	35.07	40	32.48	40	40	40	40	40	40	40	40	40	40	40	40	40	40	33.94	31.78	40	40	40	40	35.94	38.19	40	31.45	34.54	40	32.14	30.84	40	32.02
NM_013672.2	862729	Mm03053855_g1	Sp1	26.75	26.4	26.66	25.35	26.95	28.56	26.44	26.36	26.84	25.39	26.86	27.01	27.53	26.44	25.82	28.47	25.87	26.47	27.11	28.63	26.7	26.89	27.13	27.53	27.52	27.53	29.47	25.99	26.07	28.06	25.69	27.31	26.38	24.42	30.09	27.81	27.07	24.3	26.04	23.12	24.57	26.79	23.59	23.97	26.34	25.6
NM_009238.2	637227	Mm00486320_s1	Sox4	40	40	40	40	40	40	40	40	40	40	40	40	40	40	40	40	27.4	30.23	30.63	40	40	40	40	29.39	30.95	40	40	40	40	38.74	40	27.61	40	34.45	40	40	40	25.41	40	40	31.89	29.17	28.86	25.28	40	28.94
NM_020510.2	351212	Mm01250498_s1	Fzd2	40	40	40	40	40	40	40	40	40	40	40	40	40	40	40	40	40	40	40	40	40	40	40	40	40	40	40	40	40	40	40	40	40	40	40	40	40	28.63	40	40	40	29.82	40	40	40	40
NM_009867.1	805041	Mm00486932_m1	Cdh4	40	40	40	40	40	40	40	40	40	40	40	40	40	40	40	40	40	40	40	40	40	40	37.3	40	40	40	40	40	40	40	40	40	40	28.57	40	40	40	40	40	40	40	40	40	40	40	40
NM_001007567.1	493721	Mm01250636_m1	Slc7a6os	27.86	26.96	27.92	27.28	27.76	28.22	28.5	28.39	29.19	30.24	27.76	36.12	29.08	28.48	28.81	30.67	31.99	40	29	30	28.13	29	29.74	31.53	31.79	28.96	30.19	32.7	40	30.56	40	31.79	40	31.75	40	29.48	29.5	28.21	28.38	27.37	29.72	27.59	29.56	27.53	26.75	32.99
NM_010830.1	347051	Mm00487769_g1	Msh6	24.11	24.09	24.79	24.45	24.63	24.93	24.46	25.74	23.82	25.58	24.85	24.99	25.7	25.1	25.31	25.74	24.64	24.94	25.99	24.87	27.79	27.01	26.55	27	27.03	26.95	28.16	25.68	24.56	25.28	25.98	24.67	25.2	24.41	26.75	26.08	26.24	24.57	23.46	21.84	22.86	23.1	23.63	24.27	22.65	23.94
NM_007561.3	604793	Mm01254942_m1	Bmpr2	40	40	40	40	30.54	40	40	29.64	40	40	40	40	40	30.11	40	40	40	40	40	40	40	40	40	40	40	30.03	40	40	40	40	31.53	40	40	40	40	40	40	37.43	40	28.38	28.9	38.7	40	40	28.63	40
NM_010849.4	819312	Mm00487804_m1	Myc	27.6	25.57	40	40	28.06	27.4	40	29.21	27.53	33.18	25.9	40	40	28.65	29.22	29.58	28.74	40	27.92	28.41	40	40	40	40	40	40	40	29.45	27.77	40	40	29.06	27.94	26.48	29.34	30.34	29.86	28.87	26.54	26.85	24.62	25.16	25.93	28.83	27.11	26.48
NM_008057.2	541386	Mm01255614_s1	Fzd7	40	40	29.2	40	40	40	40	40	40	29.7	40	39.43	37.95	30.7	25.75	27.35	25.5	28.32	26.84	28.52	26.31	40	29.73	26.17	26.51	30.32	30.78	28.36	27.72	27.92	39.87	28.64	28.15	26.17	28.61	27.92	28.99	34.26	29.6	24.56	26.93	26.99	26.73	35.81	28.38	27.98
NM_013595.2	484343	Mm00488962_g1	Mbd3	27.27	26.81	26.58	25.98	27.54	27.51	26.43	26.72	26.59	26.97	27.64	28.3	28.19	27.23	25.81	27.29	26.43	28.91	26.86	27.01	26.97	28.78	27.2	26.43	26.42	27.24	26.59	26.78	27.25	27.05	28.35	26.9	29.17	27.58	30.76	26.96	28.53	25	24.68	24.74	25.04	26.14	25.37	24.98	26.22	25.35
NM_011487.3	929855	Mm01257238_g1	Stat4	40	40	40	40	40	40	40	40	40	40	40	40	40	40	29.51	40	40	40	40	40	40	40	40	39.85	40	40	40	40	40	40	40	40	40	40	40	40	40	28.43	30.71	40	40	38.67	33.16	27.55	29.32	27.72
NM_016742.4	417152	Mm00489601_m1	Cdc37	27.59	28.17	27.18	27.11	26.54	27.75	26.88	26.82	26.13	26.5	27.43	27.25	28.02	27.61	26.94	27.19	28.26	29.21	28.3	27.74	28.83	30.06	29.41	27.46	27.37	40	28.22	27.46	28.05	29.69	28.35	27.73	28.61	28.41	29.8	28.41	28.8	25.74	26.02	24.58	25.33	26.51	26.13	26.3	26.52	26.27
NM_025778.3	559233	Mm01261010_m1	Bcl2l14	27.47	26.4	29.61	27.48	28.35	28.25	27.63	31.48	27.73	29.28	26.36	29.45	29.03	26.88	40	40	40	33.76	40	40	40	40	29.02	40	40	40	40	40	40	40	40	40	40	40	40	40	40	40	40	35.92	28.9	40	29.64	40	40	28.84
NM_021390.2	433592	Mm00491266_m1	Sall1	27.71	28.46	27.02	29.6	29.64	29.87	28.18	29.74	28.18	27.98	30.07	30.05	30.14	34.37	28.54	29.02	27.65	32.19	28.32	29.16	40	29	28.54	27.91	28.87	40	40	40	27.88	29.92	40	28.73	28.77	27.68	28.92	28.03	38.95	28.55	26.76	24.76	27.35	26.52	26.06	28.86	26.92	26.22
NM_008540.2	376286	Mm01262405_m1	Smad4	28.66	30.1	28.33	30.59	31.57	28.67	29.98	28.36	29.7	29.64	27.33	30.73	30.66	37.05	28.41	31.33	30	31.15	31.35	40	40	30.79	28.22	31.96	34.36	40	27.89	28.66	40	30.55	28.65	30.43	30.6	29.02	35.86	40	30.73	27.29	29.99	26.49	27.07	27.56	27.24	26.62	28.48	27.83
NM_025656.3	414755	Mm00491823_m1	Sip1	26.35	25.55	27.04	27.22	25.4	26.06	27.27	25.82	26.49	27.99	27.26	25.79	26.64	27.37	40	29.67	28.63	28.85	26.89	40	33.5	37.25	29.66	29.05	28.71	28.61	40	34.75	27.96	27.35	34.25	29.2	27.73	27.36	29.44	28.62	28.2	25.71	25.93	25.6	25.87	27.96	25.84	25.63	29.25	27.38
NM_144787.1	690014	Mm01263760_m1	Jmjd2c	30.01	37.9	30.75	40	30.54	30.93	29.9	33.3	29.7	30.96	40	40	30.87	40	28.25	26.75	27.45	29.63	29.48	29.55	40	40	40	28.78	28.93	40	33.54	27.55	29.67	30.83	31.11	27.72	33.07	27.2	29.99	29.4	28.09	27.47	27.91	25.42	26.31	27.15	27.05	25.66	27.32	28.08
NM_008321.1	363450	Mm00492575_m1	Id3	23.64	22.8	24.07	22.85	23.32	23.62	23.4	23.67	22.95	24.09	23.54	26.6	25.31	24.93	35.25	40	23.87	40	27.12	40	40	40	28.28	40	40	25.64	40	27.38	40	26.27	40	40	26.88	28.22	40	26.74	26.83	22.68	28.15	27.59	28.89	26.82	31.38	23.8	25.2	40
NM_015798.3	840287	Mm01265526_m1	Fbxo15	22.89	23.72	23.52	23.01	24.05	23.13	23.89	25.55	24.13	23.45	24.18	24.79	24.6	24.21	40	40	40	40	40	26.9	40	26.06	25.81	27.02	40	27.84	28.42	40	26.75	26.9	26.99	25.44	27.16	25.84	26.92	28.74	26.81	27.9	26.39	26.11	25.05	25.46	30.53	28.81	24.48	26.12
NM_009319.1	898939	Mm00493421_m1	Tarbp2	28.67	28.38	29.57	28.16	29.81	30.38	34.84	29.78	29.88	28.12	29.21	30.2	29.29	29.8	29.29	28.6	29.36	40	40	32.57	30.7	40	30.09	29.77	29.51	40	40	40	30.3	30.7	40	30.6	30.8	30.01	40	40	40	29.88	31.62	30.35	32.52	32.06	30.95	29.58	30.62	30.94
NM_019800.3	737780	Mm01265712_m1	Acp6	28.16	26.73	28.62	28.17	27.06	26.83	28.06	40	28.95	27.36	28.97	29.93	28.82	27.21	29.3	28.75	29.01	28.5	29.15	40	40	28.67	34.28	40	27.56	40	33.74	38.78	26.11	27.61	40	36.38	28.44	29.19	27.81	29.69	40	25.81	25.64	26.94	24.57	25.47	26.42	27.42	27.02	24.84
NM_009328.2	857076	Mm00493442_m1	Tcf15	40	40	40	40	40	40	40	40	40	40	40	40	40	40	25.3	40	26.38	36.11	28.21	27.8	40	28	40	40	38.8	40	40	40	40	40	40	27.6	28.19	25.41	40	28.19	26.68	25.99	26.63	24.26	25.18	25.65	24.65	27.18	25.69	26.13
NM_001081139.1	312031	Mm01265729_g1	Ankrd35	40	40	40	40	40	40	40	40	40	40	35.02	40	40	40	40	40	40	40	40	40	40	40	40	40	40	40	40	40	40	40	40	40	40	40	40	40	40	29.01	40	40	40	40	40	40	27.47	40
NM_009351.2	507782	Mm00493599_g1	Tep1	40	40	40	40	40	40	40	40	40	40	28.97	29.77	36.33	30.41	28.19	40	40	40	40	40	40	29.61	40	28.8	29.12	29.17	40	40	40	35.17	40	40	40	30.28	40	40	30.25	27.32	40	28.93	27.76	28.06	35.97	29.29	40	40
NM_011050.3	496317	Mm01266062_m1	Pdcd4	40	40	36.32	40	40	35.68	29.54	40	40	29.26	40	40	36.72	40	29.56	40	40	40	40	31.5	30.66	29.88	40	40	40	30.65	40	39.47	40	40	30.75	38.82	40	40	40	40	40	40	31.41	27.48	30.14	40	40	29.14	40	40
NM_028602.2	598084	Mm03053368_s1	Tex19	26.57	26.62	25.84	26.69	26.85	28.39	26.44	28.15	25.87	26.68	25.64	26.76	27.47	26.23	30.03	30.21	40	29.87	30.12	31.97	40	40	40	40	40	40	30.84	28.18	27.02	29.56	31.75	40	29.28	30.1	28.87	31.5	30.7	28	28.58	25.02	30.33	26.94	27.66	27.66	29.98	37.17
NM_013685.2	597793	Mm03053860_s1	Tcf4	40	40	40	40	40	40	40	40	40	40	40	40	40	40	40	40	40	40	40	40	40	40	40	40	40	40	40	40	40	40	40	40	40	40	40	40	40	40	40	40	40	40	40	40	40	40
NM_028615.1	885126	Mm03053371_g1	Dppa2	24.45	25.48	26.07	23.92	25.17	25.54	25.58	24.67	24.74	24.77	24.9	25.78	25.57	24.76	27.69	29.66	27.57	30.61	30.41	27.84	29.53	29.24	28.17	29.7	29.45	40	30.71	28.64	29.14	29.45	40	33.82	31.94	27.76	31.82	29.68	29.15	27.37	26.64	25.42	26.45	27.3	27.06	26.78	27.61	27.01
NM_013692.2	932625	Mm03053865_s1	Klf10	34.18	28.88	40	40	28.44	29.68	29.14	30.23	29.7	31.09	36.6	35.66	37.76	29.08	26.74	30.19	28.74	28.92	28.35	28.06	30.68	30.9	27.48	28.92	37.15	28.44	40	28.06	28.23	29	27.64	26.98	28.4	29.67	27.96	39.02	30.04	28.2	30.63	25.83	26.27	27.26	26.84	26.87	28.75	27.89
NM_028838.2	777350	Mm03053374_s1	Lrrc2	40	30.09	40	40	40	40	33.74	29.4	33.11	39.71	37.79	40	40	31.65	40	40	40	40	40	29.94	40	40	40	40	40	40	40	30.13	40	40	40	29.17	30.24	40	30.77	36.18	34.05	29.83	29.85	27.74	30.5	27.68	40	40	38.8	28.57
NM_013729.2	359339	Mm03053870_g1	Mixl1	30.71	39.06	40	40	39.11	40	40	35.1	40	40	40	40	40	40	40	40	40	40	40	40	40	40	40	40	40	40	40	40	40	40	40	40	40	40	40	40	40	40	40	40	40	40	40	40	30.56	40
NM_030706.1	753186	Mm03053379_s1	Trim2	40	40	40	40	40	40	40	40	40	40	40	40	40	40	31.41	40	29.17	29.84	40	30.67	40	29.69	40	40	40	40	40	37.45	28.38	28.95	40	28.6	29.55	28.35	30.69	34.88	30.52	40	27.22	24.8	28.15	29.54	28.94	40	40	40
NM_013822.4	299270	Mm03053874_s1	Jag1	38.43	39.56	40	40	40	40	40	40	40	40	30.96	40	40	40	40	38.81	30.33	40	29.78	40	40	40	29.59	40	40	40	40	40	40	40	40	40	29.82	29.75	30.08	34.21	40	40	28.77	26.91	38.33	40	26.37	40	28.52	28.74
NM_133754.4	510229	Mm03053384_s1	Fblim1	26.93	27.62	26.29	27.89	27.86	27.1	28.22	27.91	28.3	27.7	27.91	28.42	29.66	27.74	27.89	27.88	29.44	40	29.89	28.99	27.22	39.28	37.06	26.51	27.64	30	40	27.44	28.98	27.27	29.94	28.7	28.98	28.54	29.01	29.15	30.18	25.58	24.95	25.82	25.23	24.98	27.68	25.53	25.7	24.85
NM_013827.2	335578	Mm03053879_s1	Mtf2	28.32	27.38	28.87	29.38	29.03	27.38	29.51	27.93	30.15	27.86	29.09	31.21	30.87	29.86	26.73	27.36	28.53	28.94	26.77	26.56	29.29	29.72	29.45	30.48	29.73	30.62	29.67	30.02	26.62	27.98	30.1	27.27	30.05	26.71	29.52	27.41	28.41	26.28	26.84	23.48	25.82	26.89	25.04	25.5	25.75	25.53
NM_139051.3	496916	Mm03053390_s1	Nr5a1	40	40	40	40	40	40	40	40	40	40	40	40	40	40	40	40	40	40	40	40	40	40	40	40	40	40	40	40	40	40	40	40	40	40	40	40	40	40	40	40	40	40	40	40	40	40
NM_013834.2	681589	Mm03053883_s1	Sfrp1	28.06	28.35	29.19	30	30.72	28.41	30.36	29.93	28.29	40	30.53	30.08	29.73	28.96	29.74	40	30.82	34.1	40	40	29.92	40	40	30.6	29.81	40	40	40	29.27	40	40	29.28	30.87	28.7	40	29.8	29.82	27.44	31.02	40	29.9	27.99	27.51	29.15	40	40
NM_144841.2	908792	Mm03053395_s1	Otx2	28.99	36.4	40	40	40	40	38.81	31.33	39.94	40	39.98	40	40	28.49	29.43	28.26	28.07	28.49	28.49	30.77	27.99	40	40	38.58	30.53	40	40	38.49	40	29.54	40	30.96	28.61	26.76	30.2	29.36	28.27	40	30.89	38.63	40	36.28	40	28.06	33.78	40
NM_015733.4	401897	Mm03053887_s1	Casp9	28.2	26.81	28	40	38.66	31.2	26.4	27.08	28.46	31.14	28.76	26.33	30.84	31.21	29.47	27.09	36.85	40	40	40	27.34	27.02	28.77	29.7	32.37	30.2	30.77	37.91	27.36	31.04	32.1	36.29	40	40	40	40	40	27.12	27.07	27.31	26.84	28.84	27.3	33.64	28	27.67
NM_144919.2	866303	Mm03053400_s1	Hdac11	40	40	40	40	40	40	33.06	40	40	40	40	40	40	40	40	40	40	40	29.29	28.64	40	40	40	40	40	40	40	40	31.47	35.65	40	40	40	40	40	40	40	28.54	31.43	26.39	31.07	28.42	40	40	40	27.75
NM_007631.2	684806	Mm03053889_s1	Ccnd1	40	39.17	40	40	40	40	31.01	40	40	40	40	40	40	40	28.82	40	27.02	40	31.9	40	40	40	40	40	40	40	40	40	26.23	40	40	29.4	28.93	40	40	30.54	28.18	27.72	25.99	28.09	26.98	27.15	26.12	27.3	25.65	24.13
NM_145441.3	535687	Mm03053401_s1	Ubxd4	29.24	29.29	39.5	29.7	29.02	40	40	30.42	30.82	31.96	30.88	39.96	30.03	30.06	31.89	40	33.85	40	40	30.82	40	30.95	30.39	40	40	40	40	40	29.4	32.05	40	31.23	39.75	28.46	31.66	33.6	32.05	31.16	36.85	27.02	40	31.3	30.38	30.39	30.75	31.53
NM_008010.3	517437	Mm03053890_s1	Fgfr3	40	40	40	40	40	40	30.04	40	40	40	40	40	40	40	40	40	40	40	40	40	27.85	40	30.14	26.98	27.77	28.85	26.08	40	40	40	40	29.21	40	40	40	40	40	40	40	40	40	40	40	40	40	40
NM_148948.2	830467	Mm03053406_s1	Dicer1	32.15	40	29.08	38.99	40	40	40	38.96	37.27	40	40	39.23	33.36	40	28.45	27.97	27.65	39.61	30.97	32.81	29.5	40	40	40	39.29	40	30.21	31.64	30.74	28.63	29.78	28.59	29.35	27.64	38.23	38.35	30.4	26.8	29.2	26.2	27.76	27.48	26.42	27.46	32.04	27.81
NM_009327.2	752686	Mm03053891_s1	Hnf1a	40	40	40	40	32.14	40	40	40	40	40	40	40	40	40	40	40	40	40	40	40	31.02	40	40	40	40	40	40	40	40	40	40	40	40	40	40	40	40	40	40	40	40	32.62	40	40	40	40
NM_152895.1	313644	Mm03053411_s1	Jarid1b	28.13	27.86	29.89	35.79	30.48	27.78	28.11	30.01	38.77	29.1	28.63	28.89	37.26	29.06	27.36	26.71	28.07	36.27	27.57	27.82	29.4	40	34.51	29.42	40	40	40	28.63	29.24	29.45	28.37	27.81	29.38	27.01	40	29.61	29.22	26.86	27.18	26.01	32.68	27.22	26.03	25.32	27.05	27.3
NM_033324.2	861411	Mm03053892_s1	Dgcr8	29	35.66	29.02	30.59	28.8	31.29	30.94	31.46	28.94	30.18	29.89	30.69	32.45	32.27	28.1	28.51	31.79	28.18	31.29	31.23	29.99	29.35	29.64	29.11	35.35	29.99	28.56	31.37	30.3	29.46	30.06	29.03	30.75	30.37	30.75	40	32.2	27.68	27.75	24.72	29.54	28.73	26.73	27.36	26.75	26.37
NM_153178.2	445690	Mm03053414_g1	Eif2c2	27.98	27.82	27.99	27.53	28.37	27.46	29.74	28.34	26.93	28.26	28.13	28.82	29.94	27.85	29.29	29.83	31.65	40	40	32.89	29.99	40	40	30.15	28.77	40	29.99	28.73	40	31.08	40	29.07	40	40	39.04	40	30.95	28.76	28.67	27.25	30.65	28.79	33.04	28.19	28.78	40
NM_172301.3	579171	Mm03053893_gH	Ccnb1	25.14	26.08	24.85	25.59	25.03	25.38	25.96	25.47	26.33	25.5	26.66	26.86	26.66	26.81	25.63	27.03	25.75	27.26	28.05	26.08	25.37	29.48	27.43	26.79	24.98	40	28.77	26.67	25.98	25.81	27.56	25.46	30.32	25.68	28.14	26.19	27.89	23.2	25.1	22.18	23.22	24.97	23.78	23.25	24.19	23.68
NM_010262.3	915507	Mm00494578_m1	Gbx2	40	30.49	29.09	40	28.51	40	36.28	40	40	40	40	33.62	40	40	40	40	40	40	40	39.28	40	40	40	40	40	40	40	40	28.39	40	40	40	27.78	40	40	40	40	26.51	25.51	25.1	26.77	25.42	26.58	40	25.56	26.11
NM_007633.2	466841	Mm01266311_m1	Ccne1	29.96	31.89	29.86	32.11	29.45	40	29.95	30.01	31.82	28.94	28.81	30.97	29.87	28.38	29.72	30.31	27.89	29.88	29.05	29.07	40	40	40	40	40	40	31.22	29.55	27.76	33.73	30.99	31.43	31.08	28.74	29.99	29.92	31.51	26.91	26.01	26.38	27.03	26.59	27.28	26.36	26.84	27.8
NM_010630.2	532222	Mm00495166_g1	Kifc2	40	40	40	40	40	40	40	40	40	40	40	40	40	40	40	40	40	40	40	40	40	40	40	40	40	40	40	40	40	29.67	40	40	40	40	40	40	40	40	40	40	40	31.88	40	40	40	40
NM_183248.2	478797	Mm01278279_m1	Nkx6-2	40	28.45	28.83	37.88	38.43	28.38	29.31	29.32	40	40	27.96	40	40	30.26	40	40	40	40	40	40	40	40	40	40	28.63	40	40	40	40	40	40	40	40	40	40	40	40	40	40	40	40	40	40	40	40	40
NM_031166.2	436885	Mm00499701_m1	Id4	40	40	40	40	40	40	40	40	40	40	40	40	40	40	40	40	40	40	40	26.72	40	40	27.97	40	40	40	40	40	40	40	40	40	40	40	29.9	40	40	26.19	40	40	40	40	40	40	40	40
NM_030676.1	813137	Mm01285339_g1	Nr5a2	28.03	30.74	28.73	33.77	31.01	32.18	27.6	32.71	28.34	27.51	27.62	28.5	36.75	34.52	40	40	40	38.12	34.52	37.3	40	39.96	40	40	39.55	40	39.38	37.41	30.06	34.62	39.53	32.73	34.75	38.83	38.13	29.12	34.49	40	33.71	29.54	34.89	39.11	38.44	38.4	37.91	36.65
NM_054048.3	696811	Mm00499756_m1	Rcor2	29.17	29.11	40	30.75	29.2	31.07	29.04	28.17	34.55	29.42	40	30	30.32	31.96	40	40	40	40	40	40	40	40	40	40	40	40	40	40	30	30.52	40	40	40	40	40	40	40	29.61	28.28	40	30.47	30.66	31.82	28.52	27.27	29.25
NM_008006.1	387108	Mm01285715_m1	Fgf2	39.73	39.77	40	40	40	40	40	40	40	39.28	38.15	38.83	39.12	39.63	40	40	39.96	39.3	39.32	39.61	40	40	39.64	40	40	40	40	39.85	40	40	40	39.9	39.02	38.31	38.19	37.72	40	40	38.62	40	40	39.46	37.98	39.27	38.16	37.6
NM_007515.2	785382	Mm00500264_g1	Slc7a3	40	40	40	40	40	40	40	40	40	31.74	38.9	40	40	29.66	25.11	27.55	25.09	26.85	28.01	33.35	40	38.94	40	31.24	40	40	40	28.98	25.88	27.68	30.98	30.01	28.01	25.99	29.41	27.56	30.12	28.34	26.35	30.32	27.11	26.66	25.77	26.51	30.24	40
NM_178247.2	919936	Mm01286002_m1	Dppa1	40	40	39.41	28.98	40	40	40	27.96	40	40	40	40	40	40	40	40	40	40	40	40	40	40	40	40	40	40	40	40	40	40	40	40	40	40	40	40	40	40	40	40	40	40	40	40	40	40
NM_008679.2	432940	Mm00500783_g1	Ncoa3	25.58	26.38	26.21	25.91	26.78	25.62	26.92	27.35	26.68	26.09	26.17	26.64	28.61	28.25	38.44	28.03	28.92	40	40	27.69	28.25	26.33	27.65	28.6	28.34	28.95	30.42	28.25	27.58	29.46	28.34	29.95	29.16	26.32	29.89	28.9	35.64	27.53	26.23	23.88	26.62	26.37	27.85	35.43	25.87	27.37
NM_029570.3	618099	Mm01292414_m1	Atp11b	30.04	38.64	40	35.3	32.55	40	34.19	29.86	40	33.55	32.36	39.55	30.53	29.61	29.1	27.95	28.05	40	40	30.43	28.88	40	40	30.79	28.34	40	28.96	30.53	28.44	28.89	29.56	28.33	27.93	28.1	31.64	29.29	30.51	29.84	28.26	24.59	26.69	26.93	27.22	26.75	28.32	27.78
NM_011600.2	906851	Mm00502265_s1	Tle4	27.68	29.38	28.81	33.93	31.95	28.09	28.48	29.28	29.44	40	29.52	29.99	40	28.21	25.35	28.53	25.57	26.03	26.84	26.84	30.56	29.75	29.66	28.27	40	40	27.06	28.96	24.97	28.12	31.14	26.39	26.83	24.38	27.96	29.51	27.18	26.98	26.83	23.22	26.01	26.01	24.21	23.51	26.11	26.32
NM_007628.2	833560	Mm01292554_m1	Ccna1	40	40	40	40	40	40	40	40	40	40	40	40	40	40	40	40	40	40	40	40	40	40	40	40	40	40	40	40	40	40	40	40	40	40	40	40	40	40	40	40	40	40	40	40	40	40
NM_133765.2	932131	Mm00505350_m1	Fbxo31	25.94	26.66	26.52	26.23	25.58	26.42	26.11	25.61	26.27	26.38	25.68	27.69	27.64	25.4	28.63	31.23	32.81	29.49	28.87	28.26	27.88	28.78	40	28.92	29.74	40	40	40	28.89	27.24	40	40	40	29.03	33.08	28.86	40	26.98	28.79	26.52	29.74	27.64	26.99	27.17	33.47	28.48
NM_007957.2	924691	Mm01297208_m1	Esx1	40	40	40	40	40	40	40	40	40	40	40	40	40	40	40	40	40	40	40	40	40	40	40	40	36.54	40	40	40	40	40	40	40	40	40	40	36.44	40	40	40	40	40	40	40	40	40	40
NM_027547.2	839547	Mm00510567_m1	Prdm5	40	40	40	40	40	40	40	40	40	40	40	40	40	40	26.47	27.4	29.61	30.43	27.21	28.46	40	40	40	40	40	40	40	29.11	28.23	29.02	40	27.74	40	26.92	27.11	29.48	29.27	32.58	27.68	26.49	26.54	28.09	27.11	26.59	26.25	25.94
NM_207225.1	759578	Mm01299557_m1	Hdac4	29.33	30.81	40	40	30.72	40	40	40	40	40	40	40	40	40	40	40	40	40	40	40	40	40	40	40	40	40	29.42	40	40	40	40	40	40	40	29.04	40	40	32.59	30.12	28.82	29.98	35.08	32.68	40	28.6	28.95
NM_144547.1	560784	Mm00513847_m1	Amhr2	27.21	30.95	26.52	27.16	28.65	31.72	28.53	33.91	26.81	32.47	32.33	30.36	28.03	28.79	29.65	29.06	34.38	34.64	40	40	40	40	40	40	40	40	40	33.57	38.66	34.72	40	40	40	40	40	29	38.91	40	40	28.2	33.33	40	40	40	28.71	28.62
NM_021279.4	563722	Mm01300555_g1	Wnt1	40	40	40	40	40	40	40	40	40	40	40	40	40	40	40	40	40	40	40	40	40	40	40	40	40	40	40	40	40	40	40	40	40	40	40	40	40	40	40	40	40	40	40	40	40	40
NM_008229.2	335030	Mm00515117_m1	Hdac2	24.97	24.22	25.18	24.1	24.91	24.21	24.31	24.57	24.51	24.88	25.05	25.04	24.42	24.7	24.4	25.7	25.36	26.33	25.87	26.35	26.71	27.6	26.65	27.11	25.25	27.71	27.31	26.04	24.72	25.7	27.91	27.26	40	26.44	26.63	26.61	26.83	24.12	25.53	23.38	25.65	24.47	25.1	23.97	24.33	26.47
NM_013866.2	753916	Mm01305866_g1	Zfp385	40	38.13	40	40	40	40	40	40	40	40	40	40	40	40	40	40	40	40	40	40	40	40	40	40	40	40	40	40	40	40	40	37.55	40	40	40	40	40	40	40	40	40	40	40	40	40	40
NM_008266.4	427869	Mm00515118_g1	Hoxb1	40	40	40	40	40	40	38.79	40	40	40	40	40	40	40	40	40	40	40	40	40	40	40	40	40	40	39.83	40	40	40	40	40	40	40	40	40	40	40	28.16	40	40	40	40	40	40	40	40
NM_199198.1	468172	Mm01308118_g1	Hdac10	28.2	32.4	40	27.81	38.1	40	40	34.22	28.19	40	28.26	40	29.06	27.82	40	40	40	40	40	40	40	40	28.29	28.16	37.03	40	40	40	40	40	40	40	40	40	27.82	32.97	40	30.03	40	40	28.12	40	40	40	40	40
NM_007872.4	806324	Mm03053419_s1	Dnmt3a	39.54	40	40	40	40	40	40	40	40	40	40	40	40	40	40	30.68	40	40	40	29.95	34.54	36.1	39.44	30.57	40	38.53	40	30.11	40	40	40	40	40	40	40	40	40	28.87	40	27.91	40	40	33.27	40	40	29.77
NM_153096.2	379981	Mm03053894_g1	Zfp353	40	40	40	40	40	40	40	40	40	40	40	40	40	40	40	40	40	40	40	40	40	40	40	40	40	40	40	40	40	40	40	40	40	40	40	40	40	40	40	40	40	40	40	40	40	40
NM_172668.2	605932	Mm03053424_s1	Lrp4	40	40	40	40	40	40	40	40	40	40	40	30.19	40	40	40	40	30.14	40	40	32.17	40	40	28.95	40	40	40	40	40	40	40	40	40	40	40	40	40	40	37.35	40	40	40	40	38.7	40	40	40
NM_007430.4	611721	Mm03053914_s1	Nr0b1	40	40	40	40	40	40	40	40	40	40	40	29.06	28.57	27.88	27.89	40	40	40	40	25.12	40	29.47	40	40	40	40	27.97	40	25.38	25.61	28.15	26.86	24.9	25.89	25.99	25.61	26.33	29.66	25.19	25.77	24.49	23.4	24.7	29.93	27.64	26.79
NM_175090.3	466910	Mm03053427_s1	Slc31a1	28.39	26.74	27.74	29.5	28.62	29.92	30.33	28.44	29.17	29.28	29.31	30.11	27.89	28.46	38.67	28.07	27.17	40	30.67	40	27.3	26.66	28.27	27.53	27.5	28.73	27.34	27.85	28.79	28.18	40	40	40	40	40	40	35.45	26.82	28.41	40	27.69	28.32	27.44	26.4	27.29	26.25
NM_010919.2	371284	Mm03053915_s1	Nkx2-2	40	38.96	30.01	40	40	29.6	30.02	40	40	40	40	29.65	40	40	40	27.6	40	29.08	40	24.44	29.63	40	40	40	40	40	40	28.96	28.02	40	40	23.66	40	40	27.6	40	28.2	20.14	25.01	27.35	24.84	24.95	20.07	20.27	21.69	22.58
NM_175238.5	916031	Mm03053432_s1	Rif1	30.81	28.11	30.03	30.93	29.82	31.85	28.96	29	31.25	30.66	31.25	30.5	29.85	29.48	28.78	26.77	28.64	29.76	27.78	30.64	40	40	29.66	33.68	30.79	40	30.62	27.73	27.57	29.38	30.84	28.1	31.53	27.15	28.59	29.08	30.13	28.02	28.47	25.17	28.23	26.52	26.86	27.21	28.6	28.43
NM_013633.2	615439	Mm03053917_g1	Pou5f1	25.5	25.22	24.78	24.6	25.2	25.49	25.04	25.25	25.24	25.58	25.56	25.58	26.15	25.16	27.52	26.63	27.4	27.77	27.69	27.13	29.1	27.74	28.95	30.53	40	29.64	28.44	26.5	26.42	27.54	27.56	25.83	26.52	25.66	27.19	27.05	26.64	25.75	25.16	23.04	24.76	25.53	24.33	24.78	25.04	25.94
NM_176996.3	742542	Mm03053436_g1	Smo	40	40	31.25	40	40	40	40	40	40	40	40	40	40	26.72	24.95	25.67	25.13	25.74	26.14	25.61	27.61	40	40	40	26.47	40	40	25.81	26.52	27.61	40	27.91	27.12	28.23	28.01	28.79	27.43	24.15	27.06	26.15	26.26	26.16	23.95	24.97	28.07	29.42
NM_181548.2	868267	Mm03053919_s1	Eras	40	40	40	40	40	40	28.97	37.11	40	33.51	40	40	40	35.2	30.1	29.38	40	40	40	40	40	40	40	40	40	40	40	40	38.35	31.3	40	40	28.74	30.19	40	35.39	40	40	27.5	26.3	26.3	27.55	26.58	38.97	27.97	40
NM_177099.3	577531	Mm03053439_g1	Lefty2	40	40	40	40	40	40	26.98	40	40	40	40	40	40	40	40	29.7	40	29.11	30.64	25.44	40	40	40	40	26.7	40	40	29.39	28.14	40	40	23.94	28.78	28.3	27.02	27.56	26	22.95	29.14	40	32.74	27.86	23.48	26.71	28.05	29.45
NM_026820.2	307562	Mm03053920_gH	Ifitm1	40	40	40	40	40	40	40	33.18	40	40	40	40	40	40	28.18	40	27.22	28.47	26.19	28.2	40	40	40	40	40	40	40	40	25.35	26	24.38	24.27	25.94	24.33	28.28	27.23	24.8	23.13	23.64	24.85	25.82	23.58	22.28	23.85	22.9	25.46
NM_178703.3	308836	Mm03053445_s1	Slc6a1	40	40	40	40	40	40	40	40	40	40	40	40	40	40	40	40	40	40	40	40	40	40	40	40	40	40	40	40	40	28.46	40	40	29.56	28.55	40	40	40	40	40	27.07	27.82	40	40	40	40	40
NM_026301.2	838309	Mm03053934_g1	Rnf125	31.38	30.65	31.27	30.04	40	40	30.56	33.13	40	40	40	40	31.87	40	40	40	40	40	40	40	40	40	40	40	40	40	40	40	40	40	40	40	30.87	40	30.87	40	40	40	40	40	29.72	40	40	40	40	40
NM_178729.3	385340	Mm03053450_s1	Fbxl5	40	40	40	40	40	40	28.65	40	40	40	40	40	40	40	40	40	40	40	28.64	40	40	40	40	40	40	40	40	40	40	40	40	40	40	40	39.81	38.99	40	40	40	40	40	40	40	40	40	40
NM_026505.2	930640	Mm03053974_s1	Bambi	40	40	40	40	40	40	40	40	40	40	40	40	40	40	40	40	40	40	40	40	40	40	40	40	40	40	40	40	40	40	40	40	40	40	40	40	40	40	40	40	40	40	40	40	40	40
NM_181585.5	454060	Mm03053455_s1	Pik3r3	40	40	40	40	40	40	40	40	40	40	40	40	40	40	28.24	40	40	40	40	34.94	40	40	31.46	40	40	40	40	40	40	40	40	40	40	40	40	40	40	31.55	40	40	40	40	40	40	40	40
NM_009556.3	916512	Mm03053975_g1	Zfp42	23.61	23.44	24.21	24.44	24.19	26.3	25.65	25.48	24.5	25.62	24.15	24.36	26.47	24.62	26.32	39.07	40	40	28.13	25.04	27.2	27.12	27.06	29.09	25.96	40	26.91	26.18	22.73	24.16	25.31	23.6	24.25	23.31	26	24.33	24.43	27.28	23.23	20.41	23.88	23	26.27	25.69	21.94	23.94
NM_183208.2	798615	Mm03053460_s1	Zmiz1	26.35	26.13	28.54	27.08	27.16	25.32	26.48	26.37	26.05	27.82	29.95	29.37	27.4	28.9	40	28.7	40	40	40	40	40	40	28.82	40	38.62	40	40	40	37.82	40	40	40	40	40	40	40	40	26.13	31.48	40	28.48	32.52	28.85	27.12	40	27.94
NM_008084.2	892972	Mm99999915_g1	Gapdh	22.48	21.56	21.38	21.65	22.37	21.98	21.76	21.21	22.22	22	22.41	21.58	22.04	21.92	22.08	21.16	21.48	23.56	23.28	21.88	24.49	25.04	23.23	22.99	23.76	27.02	23.95	21.71	21.8	22.88	23.14	22.16	23.36	22.27	23.4	22.53	22.09	19.37	19.76	18.86	19.41	19.88	19.29	18.96	20.18	19.87
NM_009697.3	924002	Mm03053465_s1	Nr2f2	40	40	40	40	40	40	40	40	40	40	40	40	40	40	40	40	40	40	40	40	40	40	40	40	40	40	40	40	40	40	40	40	40	40	40	40	40	40	40	40	40	40	40	40	40	40
NM_198023.2	827277	Mm03053471_s1	Rcor1	30.81	36.26	36.47	40	35.24	40	30.81	36.61	40	40	40	32.21	40	33.26	40	40	40	40	40	40	40	40	40	40	40	40	40	40	40	40	40	31.43	40	40	40	40	40	31.42	40	30.28	35.98	30.42	30.1	32.11	40	40
XM_125673.7	NA	Mm0052463_g1	Tet1	27.17	26.82	26.91	26.51	29.06	26.59	26.47	27.12	27.5	40	28.53	26.82	27.19	25.2	28.78	40	40	40	40	40	40	39.24	40	40	40	28.83	31.26	29.54	30.03	28	40	40	40	40	40	28.06	28.05	27.16	27.15	28.35	26.73	27.76	27.36	28.89	27.6	26.7
NM_001040400.1	NA	Mm_00214133_g1	Tet2	26.48	27.13	25.57	28.22	21.8	27.99	25.22	25.65	23.45	26.07	24.91	25.67	27.31	25.03	38.64	39.33	38.93	27.1	33.85	39.41	39.69	39.92	39.77	37.82	38.59	39.16	39.76	40	39.91	27.05	40	26.73	39.68	39.21	39.91	27.75	39.9	33.16	26.4	26.79	26.33	25.43	27.13	36.78	26.78	35.49
XM_886913.2	NA	Mm_194388_g1	Tet3	40	40	40	40	35.18	40	28.87	40	40	29.21	29.8	40	40	40	40	28.95	40	40	40	27.75	40	40	31.42	40	28.53	40	40	40	29.9	40	40	40	40	40	40	40	40	40	40	40	28.01	35.04	40	40	40	35.88
[truncated: 28 more columns]
