# Supplementary material for: Tracing the Derivation of Embryonic Stem Cells from the Inner Cell Mass by Single-Cell RNA-Seq Analysis
Source: Cell Stem Cell. 2010 May 7;6(5-2):468–78. doi: 10.1016/j.stem.2010.03.015 (PMC2954317; doi:10.1016/j.stem.2010.03.015)
Supplement: Table S2. Single-Cell RNA-Seq RefSeq Transcripts and Splice Variants Counts for ICM Outgrowth — Single-cell RNA-Seq counts (1) mapped to RefSeq for ICM, ESC and ICM outgrowth; (2) mapped to unique known exon-exon junctions and exons for each known splicing variant in RefSeq. [file mmc3.xls]

## Sheet: Counts mapped to RefSeq
RefSeqID	GeneID	Chromosome	Strand	Start	End	Size	NoExons	ESC_Counts	ICM_Counts	Day3_outgrowth_Oct4_Pos_Counts	Day5_outgrowth_Oct4_Pos_Counts	Day5_outgrowth_Oct4_Neg_Counts	E4-5_Epiblast_Counts	ESC_RPM	ICM_RPM	Day3_outgrowth_Oct4_Pos_RPM	Day5_outgrowth_Oct4_Pos_RPM	Day5_outgrowth_Oct4_Neg_RPM	E4.5_Epiblast_RPM	FC(ESC/ICM)	p-value(ESC/ICM)	FC(ESC/E4.5_Epiblast)	p-value(ESC/E4.5_Epiblast)	FC(ICM/E4.5_Epiblast)	p-value(ICM/E4.5_Epiblast)	FC(Day5_outgrowth_oct4_Pos/Day5_outgrowth_oct4_Neg)	p-value(Day5_outgrowth_oct4_Pos/Day5_outgrowth_oct4_Neg)	Correlation coefficient with Pou5f1	Correlation coefficient with Sox2	Correlation coefficient with Klf4	Correlation coefficient with Nanog	Correlation coefficient with Dppa3	AVG(Correlation coefficient with Nanog, Oct4, and Sox2)	CV_ESC	CV_ICM	ESC_A12	ESC_A10	ESC_A14	ESC_A1	ESC_A2	ESC_A3	ESC_A4	ESC_A5	ESC_A6	ESC_A7	ESC_A8	ESC_A9	ESC_A10	Day3_outgrowth_Oct4_Pos_A11
NM_001001130	Zfp85-rs1	chr13	-	67848736	67856071	2218	4	121	15	2	1	0	14	2.5215	0.5334	0.110709	0.0686328	0	4.48584	4.47001	1.6e-11	0.532836	0.0338911	0.119202	5.98e-08	1.89661	0.59097	0.608996	0.361015	-0.145303	0.419226	0.545838	0.463079	1.08871	0.525343	59	1	2	19	16	0	0	0	2	5	0	17	0	2
NM_001001144	Scap	chr9	+	110235796	110287450	4286	23	1529	995	359	614	664	210	31.8626	35.3822	19.8723	42.1405	48.0608	67.2875	0.900536	0.0103712	0.475044	2.67e-20	0.527513	3.81e-15	0.877004	0.0189183	-0.124686	-0.334044	0.682051	0.198523	0.0537277	-0.0867358	0.571382	0.997047	541	53	183	127	81	98	46	53	68	75	19	178	7	130
NM_001001152	Zfp458	chr13	-	67355853	67370004	3488	4	19	55	1	1	5	1	0.395939	1.9558	0.0553547	0.0686328	0.361904	0.320417	0.209368	7.68e-11	0.655126	0.59014	3.12906	0.0558942	0.316102	0.128466	0.158725	-0.362327	0.545684	0.222298	0.565971	0.00623198	2.03035	2.39205	2	0	0	0	0	1	0	0	16	0	0	0	0	0
NM_001001160	Fbxo41	chr6	-	85419571	85452880	6562	14	206	7	2	3	0	1	4.29281	0.24892	0.110709	0.205898	0	0.320417	15.1687	5.46e-32	6.78056	0.000116462	0.447009	0.349139	3.79322	0.183168	0.667189	0.556898	-0.194023	0.590723	0.336614	0.604937	2.96994	0.606435	3	0	203	0	0	0	0	0	0	0	0	0	0	1
NM_001001176	Taf9b	chrX	-	103402212	103414972	2374	7	389	29	270	32	0	4	8.10632	1.03124	14.9458	2.19625	0	1.28167	7.621	3.71e-46	5.10999	1.09e-06	0.670513	0.430237	31.2941	1.58e-09	0.696331	0.879785	-0.85505	0.289717	0.333115	0.621945	2.17328	0.512574	1	3	322	39	23	0	0	0	0	0	1	0	0	269
NM_001001177	BC051142	chr17	+	34535764	34597677	1898	20	5	78	0	0	0	0	0.104194	2.77368	0	0	0	0	0.0445239	8.42e-28	0.393076	0.439426	8.82843	0.0011423	0.948305	0.970062	0.45206	-0.0365275	0.322334	0.390584	0.840957	0.268706	0.555376	1.87075	1	0	0	0	0	1	0	1	0	0	1	1	0	0
NM_001001179	BC048546	chr6	-	128490299	128531624	4480	35	0	1	1	0	0	0	0	0.03556	0.0553547	0	0	0	0.293116	0.297527	0.0655126	0.0868259	0.223504	0.273425	0.948305	0.970062	-0.0848074	-0.088656	-0.133586	-0.286566	0.194137	-0.153343	0.481731	0.7904	0	0	0	0	0	0	0	0	0	0	0	0	0	0
NM_001001180	BC066028	chr7	-	147995575	148008077	3909	3	672	359	1316	242	9	7	14.0037	12.766	72.8467	16.6091	0.651427	2.24292	1.09593	0.158799	5.51125	5.41e-11	5.02885	2.02e-09	23.0438	2.96e-57	0.610236	0.794962	-0.758189	0.255578	0.353113	0.553592	0.884202	1.1538	104	98	1	39	16	103	19	125	1	67	0	81	18	192
NM_001001181	BC031181	chr18	+	75165553	75169587	1047	3	2712	3348	536	457	1821	378	56.515	119.055	29.6701	31.3652	131.805	121.118	0.474901	2.57e-183	0.46896	3.49e-36	0.987489	0.816597	0.238377	4.9e-208	-0.301692	-0.716969	0.651567	-0.155864	0.140281	-0.391509	0.235243	0.194485	337	441	474	251	186	190	102	102	144	82	123	173	107	490
NM_001001182	Baz2b	chr2	-	59737419	59963797	7980	36	1324	1294	63	62	234	145	27.5907	46.0146	3.48734	4.25523	16.9371	46.4604	0.599812	1.25e-38	0.59455	2.6e-08	0.991227	0.919696	0.254226	7.76e-27	0.163575	-0.311031	0.464449	0.210714	0.449169	0.0210861	1.12901	0.643721	575	4	2	318	2	104	41	3	93	105	41	36	0	57
NM_001001183	Tmem204	chr17	-	25194646	25218059	1779	3	6	1	0	1	0	0	0.125033	0.03556	0	0.0686328	0	0	2.05181	0.341192	0.458588	0.50809	0.223504	0.273425	1.89661	0.59097	0.391547	0.307011	0.126117	0.472871	0.245724	0.390476	1.09298	0.927576	0	0	0	0	0	0	0	6	0	0	0	0	0	0
NM_001001184	Ccdc111	chr8	-	47660947	47702554	3797	15	2022	1463	65	413	693	56	42.1362	52.0243	3.59805	28.3453	50.1599	17.9433	0.810072	1.07e-09	2.32512	5.02e-13	2.87027	1.92e-20	0.565703	9.94e-21	-0.0465897	-0.389564	0.907047	0.427354	0.0854503	-0.00293319	0.629648	0.63415	411	68	274	129	108	327	74	193	101	29	166	121	21	48
NM_001001185	BC048507	chr13	+	67964273	67964854	581	1	1576	629	466	277	309	154	32.8421	22.3672	25.7953	19.0113	22.3657	49.3442	1.46744	7.17e-17	0.666538	5.08e-06	0.454219	5.46e-16	0.850415	0.0495978	0.227889	0.120423	-0.274641	-0.0309129	0.203162	0.1058	0.330519	0.24926	245	303	234	116	84	75	50	89	41	58	112	104	65	139
NM_001001186	Zfp456	chr13	-	67464519	67476699	4079	4	360	9	140	12	108	3	7.502	0.32004	7.74965	0.823593	7.81713	0.96125	21.1629	1.03e-58	5.91252	9.33e-07	0.279381	0.0529193	0.113101	1.1e-21	-0.566487	-0.258089	-0.373979	-0.659566	-0.821568	-0.494714	1.33934	1.22748	151	1	101	0	2	42	1	0	2	0	2	58	0	136
NM_001001187	3830402I07Rik	chr13	-	67773833	67784481	436	3	0	0	0	0	0	0	0	0	0	0	0	0	0.586231	0.707351	0.0655126	0.0868259	0.111752	0.153805	0.948305	0.970062	0	0	0	0	0	0	0.481731	0.821272	0	0	0	0	0	0	0	0	0	0	0	0	0	0
NM_001001295	Dis3l	chr9	-	64154815	64188997	3255	17	1602	1297	14	394	254	189	33.3839	46.1213	0.774965	27.0413	18.3847	60.5588	0.723982	9.22e-18	0.55272	8.44e-13	0.763444	0.000778831	1.46894	1.3e-06	0.270284	-0.103062	0.757137	0.625076	0.384392	0.264099	1.53135	1.04643	212	402	9	23	0	125	4	72	40	39	426	153	97	2
NM_001001297	Thnsl1	chr2	+	21127350	21136636	2327	3	719	44	5	48	159	3	14.9832	1.56464	0.276773	3.29437	11.5085	0.96125	9.3797	1.6e-91	11.7923	1.17e-15	1.25721	0.65054	0.290418	1.53e-16	-0.266767	-0.361192	0.660761	0.19972	-0.410245	-0.142747	0.841848	0.698753	233	34	52	39	2	134	39	55	64	10	0	44	13	0
NM_001001309	Itga8	chr2	-	12028286	12223547	5782	30	48	2	0	0	0	0	1.00027	0.07112	0	0	0	0	9.57511	1.07e-07	3.21012	0.158057	0.335257	0.392313	0.948305	0.970062	0.421641	0.242544	-0.0185763	0.395513	0.199835	0.353233	2.86852	0.751588	0	0	0	0	1	4	0	0	0	0	43	0	0	0
NM_001001319	Pramel4	chr4	+	143649028	143659221	2399	4	2	11	0	0	0	0	0.0416778	0.39116	0	0	0	0	0.146558	0.000643497	0.196538	0.226931	1.34103	0.768818	0.948305	0.970062	0.362968	-0.0826722	0.316995	0.289057	0.788114	0.189784	0.644023	0.804577	0	0	0	1	0	0	0	0	0	0	1	0	0	0
NM_001001320	Tbx10	chr19	+	3992751	3999512	1778	8	1	0	0	0	0	0	0.0208389	0	0	0	0	0	1.17246	0.895771	0.131025	0.15599	0.111752	0.153805	0.948305	0.970062	-0.0779236	-0.0587748	0.0115143	-0.118713	-0.00705126	-0.085137	0.489536	0.821272	0	0	0	0	0	1	0	0	0	0	0	0	0	0
NM_001001321	Slc35d2	chr13	-	64197617	64230638	2276	12	596	154	5	6	0	7	12.42	5.47624	0.276773	0.411797	0	2.24292	2.25794	2.77e-22	4.88888	2.85e-09	2.1652	0.0163076	6.63813	0.0293121	0.824184	0.519041	-0.0997463	0.677524	0.73648	0.673583	1.3396	1.47905	2	84	2	2	2	198	31	0	98	29	124	5	19	3
NM_001001322	Adamts13	chr2	+	26828935	26865145	4580	29	0	0	0	0	0	0	0	0	0	0	0	0	0.586231	0.707351	0.0655126	0.0868259	0.111752	0.153805	0.948305	0.970062	0	0	0	0	0	0	0.481731	0.821272	0	0	0	0	0	0	0	0	0	0	0	0	0	0
NM_001001326	St5	chr7	-	116667424	116760661	4255	20	541	331	368	183	652	131	11.2738	11.7704	20.3705	12.5598	47.1923	41.9746	0.95704	0.529398	0.268999	6.06e-32	0.281074	1.61e-28	0.26721	4.16e-68	-0.72495	-0.678643	0.160103	-0.709522	-0.485549	-0.704372	1.57928	1.17341	380	13	37	4	18	6	3	57	6	1	6	10	0	7
NM_001001327	Vkorc1l1	chr5	+	130417982	130458760	1003	2	56	51	17	25	30	7	1.16698	1.81356	0.941029	1.71582	2.17142	2.24292	0.642599	0.0220695	0.466778	0.0665534	0.72639	0.418301	0.795352	0.388159	-0.243371	-0.496288	0.759322	0.0746208	0.093636	-0.221679	0.604291	0.755546	24	0	0	5	5	1	3	3	4	1	3	7	0	0
NM_001001332	BC117090	chr16	-	36321750	36334418	387	3	0	15	0	0	0	3	0	0.5334	0	0	0	0.96125	0.0366394	5.25e-07	0.0163782	2.97e-05	0.447009	0.185479	0.948305	0.970062	0.210523	-0.114376	0.22829	0.11072	0.634979	0.0689556	0.481731	0.687366	0	0	0	0	0	0	0	0	0	0	0	0	0	0
NM_001001333	Hexdc	chr11	+	121065746	121083969	2159	13	561	276	29	9	184	56	11.6906	9.81456	1.60528	0.617695	13.3181	17.9433	1.18939	0.0170959	0.645932	0.00303125	0.543077	8.86e-05	0.0512597	1.35e-45	-0.18848	-0.556309	0.358924	-0.185239	0.0838021	-0.310009	0.629119	0.808577	225	100	32	40	12	30	29	3	7	27	11	23	22	13
NM_001001334	BC061194	chr2	+	18620648	18671232	1651	11	0	1	0	0	0	0	0	0.03556	0	0	0	0	0.293116	0.297527	0.0655126	0.0868259	0.223504	0.273425	0.948305	0.970062	-0.0574933	-0.1644	0.146429	-0.110827	0.250653	-0.110907	0.481731	0.765348	0	0	0	0	0	0	0	0	0	0	0	0	0	0
NM_001001335	Plekha8	chr6	+	54553140	54591027	1838	14	158	256	0	1	111	7	3.29254	9.10336	0	0.0686328	8.03427	2.24292	0.362688	1.25e-24	1.30206	0.448209	3.59004	1.03e-05	0.016934	3.89e-33	-0.179191	-0.621109	0.709354	0.0438643	0.139304	-0.252145	1.34243	0.890598	0	96	0	0	0	0	9	17	0	0	12	1	23	0
NM_001001444	Defb29	chr2	-	152364449	152365777	405	2	0	0	0	0	0	0	0	0	0	0	0	0	0.586231	0.707351	0.0655126	0.0868259	0.111752	0.153805	0.948305	0.970062	0	0	0	0	0	0	0.481731	0.821272	0	0	0	0	0	0	0	0	0	0	0	0	0	0
NM_001001445	Trpv1	chr11	+	73051760	73074009	2520	15	1	1	1	0	1	0	0.0208389	0.03556	0.0553547	0	0.0723808	0	0.586231	0.595476	0.131025	0.15599	0.223504	0.273425	0.474152	0.529688	-0.365003	-0.371261	0.00399335	-0.484921	-0.085411	-0.407061	0.534492	0.757541	0	0	0	0	1	0	0	0	0	0	0	0	0	0
NM_001001446	Cyp2c44	chr19	-	44079511	44103689	1916	9	0	42	0	0	0	0	0	1.49352	0	0	0	0	0.0136333	1.73e-18	0.0655126	0.0868259	4.80535	0.0413906	0.948305	0.970062	0.243994	-0.154225	0.326896	0.182955	0.738254	0.090908	0.481731	1.37171	0	0	0	0	0	0	0	0	0	0	0	0	0	0
NM_001001447	Zscan22	chr7	+	13483163	13493588	2620	3	608	158	7	233	15	7	12.67	5.61848	0.387483	15.9914	1.08571	2.24292	2.24538	1.79e-22	4.98715	1.53e-09	2.22108	0.0126366	13.869	5.92e-49	0.608909	0.446459	0.427638	0.938408	0.387836	0.664592	1.05282	1.11513	200	7	241	0	0	40	11	5	38	21	0	45	0	2
NM_001001449	AF067063	chrUn_random	-	125697	127960	889	2	0	0	0	0	0	0	0	0	0	0	0	0	0.586231	0.707351	0.0655126	0.0868259	0.111752	0.153805	0.948305	0.970062	0	0	0	0	0	0	0.481731	0.821272	0	0	0	0	0	0	0	0	0	0	0	0	0	0
NM_001001450	Ssxb2	chrX	-	8031470	8038852	927	7	0	0	0	0	0	0	0	0	0	0	0	0	0.586231	0.707351	0.0655126	0.0868259	0.111752	0.153805	0.948305	0.970062	0	0	0	0	0	0	0.481731	0.821272	0	0	0	0	0	0	0	0	0	0	0	0	0	0
NM_001001451	Tas2r138	chr6	-	40562313	40563309	996	1	0	0	0	0	0	0	0	0	0	0	0	0	0.586231	0.707351	0.0655126	0.0868259	0.111752	0.153805	0.948305	0.970062	0	0	0	0	0	0	0.481731	0.821272	0	0	0	0	0	0	0	0	0	0	0	0	0	0
NM_001001452	Tas2r143	chr6	+	42350236	42351118	882	1	0	0	0	0	0	0	0	0	0	0	0	0	0.586231	0.707351	0.0655126	0.0868259	0.111752	0.153805	0.948305	0.970062	0	0	0	0	0	0	0.481731	0.821272	0	0	0	0	0	0	0	0	0	0	0	0	0	0
NM_001001453	Tas2r144	chr6	+	42165326	42166286	960	1	0	0	0	0	0	0	0	0	0	0	0	0	0.586231	0.707351	0.0655126	0.0868259	0.111752	0.153805	0.948305	0.970062	0	0	0	0	0	0	0.481731	0.821272	0	0	0	0	0	0	0	0	0	0	0	0	0	0
NM_001001454	Ttyh1	chr7	+	4071134	4087843	3842	13	564	62	226	35	3	44	11.7531	2.20472	12.5102	2.40215	0.217142	14.0983	5.25747	1.33e-53	0.822548	0.219868	0.156453	1.05e-17	8.53474	1.36e-07	0.704028	0.774443	-0.775564	0.263623	0.440293	0.580698	1.25622	1.60839	239	155	3	93	39	1	0	1	6	0	0	0	27	219
NM_001001488	Atp8b1	chr18	-	64688632	64820654	6440	28	20	392	333	1	0	1	0.416778	13.9395	18.4331	0.0686328	0	0.320417	0.0313253	2.98e-140	0.687883	0.630914	21.9593	2.3e-16	1.89661	0.59097	0.411224	0.312912	-0.60472	-0.0862549	0.585625	0.212627	0.935417	1.1136	0	0	1	0	3	9	2	1	0	0	2	1	1	333
NM_001001489	BC021785	chr10	-	39687958	39706452	2372	4	0	0	2	0	0	0	0	0	0.110709	0	0	0	0.586231	0.707351	0.0655126	0.0868259	0.111752	0.153805	0.948305	0.970062	-0.185689	-0.0190694	-0.347508	-0.431179	-0.0626818	-0.211979	0.481731	0.821272	0	0	0	0	0	0	0	0	0	0	0	0	0	0
NM_001001490	Oxgr1	chr14	-	120418806	120441657	3732	4	5	24	1	2	1	2	0.104194	0.85344	0.0553547	0.137266	0.0723808	0.640834	0.140695	6.22e-07	0.131025	0.0140009	0.931269	0.908081	1.42246	0.696824	0.407849	0.00572039	0.322141	0.368051	0.783954	0.26054	0.581637	0.609683	1	0	0	0	2	1	0	0	0	0	0	1	0	0
NM_001001491	Tpm4	chr8	+	74659190	74677028	2082	8	1144	2838	1703	922	4579	301	23.8397	100.919	94.269	63.2794	331.432	96.4455	0.236433	0	0.248384	1.54e-77	1.05055	0.412162	0.19111	0	-0.805319	-0.829152	0.389216	-0.688193	-0.376442	-0.774222	0.642908	0.259101	335	140	123	110	6	32	38	37	131	19	28	115	30	266
NM_001001492	Lca5l	chr16	-	96380012	96413864	3170	11	1	9	0	1	0	0	0.0208389	0.32004	0	0.0686328	0	0	0.117246	0.000941094	0.131025	0.15599	1.11752	0.914342	1.89661	0.59097	0.355581	0.0132225	0.374559	0.378649	0.739251	0.249151	0.441943	0.588887	1	0	0	0	0	0	0	0	0	0	0	0	0	0
NM_001001493	BC056474	chr8	+	87604861	87606238	699	4	281	127	63	39	64	28	5.85573	4.51612	3.48734	2.67668	4.63237	8.97167	1.29154	0.0148272	0.637054	0.0295219	0.493251	0.00145767	0.583572	0.00648311	0.0622631	-0.206032	0.0788844	-0.0593202	0.201213	-0.0676965	0.46607	0.685055	21	53	25	16	19	12	13	24	27	15	5	30	21	8
NM_001001495	Tnip3	chr6	+	65540391	65584034	3769	8	1	3	0	0	0	0	0.0208389	0.10668	0	0	0	0	0.293116	0.140681	0.131025	0.15599	0.447009	0.507948	0.948305	0.970062	0.174446	-0.117721	0.237431	0.103093	0.543825	0.0532728	0.441943	0.710852	1	0	0	0	0	0	0	0	0	0	0	0	0	0
NM_001001496	Gja6	chrX	-	157340047	157344944	1977	2	0	0	0	0	0	0	0	0	0	0	0	0	0.586231	0.707351	0.0655126	0.0868259	0.111752	0.153805	0.948305	0.970062	0	0	0	0	0	0	0.481731	0.821272	0	0	0	0	0	0	0	0	0	0	0	0	0	0
NM_001001559	Dub2a	chr7	-	110398599	110401019	1638	2	0	0	0	0	0	0	0	0	0	0	0	0	0.586231	0.707351	0.0655126	0.0868259	0.111752	0.153805	0.948305	0.970062	0	0	0	0	0	0	0.481731	0.821272	0	0	0	0	0	0	0	0	0	0	0	0	0	0
NM_001001565	Chpf	chr1	-	75471149	75475882	3065	5	1123	1159	82	487	684	57	23.4021	41.214	4.53908	33.4242	49.5085	18.2638	0.568038	3.34e-41	1.26959	0.0660366	2.23504	1.23e-11	0.675581	2.51e-11	-0.158895	-0.45839	0.982567	0.367962	0.0270748	-0.0831077	0.649394	0.554954	293	197	132	53	59	56	16	63	7	73	108	37	29	60
NM_001001566	Chpf	chr1	-	75471145	75475911	2955	4	1125	1161	83	486	688	57	23.4437	41.2852	4.59444	33.3555	49.798	18.2638	0.568069	2.9e-41	1.27185	0.063959	2.2389	1.1e-11	0.670282	9.54e-12	-0.162337	-0.461673	0.982886	0.364457	0.0246792	-0.0865176	0.653523	0.553917	294	197	132	53	59	56	16	63	7	73	109	37	29	61
NM_001001602	Dab2ip	chr2	+	35547513	35586514	6394	14	2469	238	301	703	854	133	51.4512	8.46328	16.6618	48.2488	61.8132	42.6154	6.05854	1.7e-249	1.20758	0.0286778	0.199319	7.19e-41	0.780826	1.09e-06	-0.379705	-0.17549	0.280885	-0.0416903	-0.675662	-0.198962	0.64413	1.1009	659	152	265	80	170	280	121	368	77	27	61	184	25	272
NM_001001650	Gm1019	chr3	-	85797731	85806413	949	6	0	1	0	0	1	0	0	0.03556	0	0	0.0723808	0	0.293116	0.297527	0.0655126	0.0868259	0.223504	0.273425	0.474152	0.529688	-0.346364	-0.44076	0.307979	-0.301038	0.00820349	-0.362721	0.481731	0.781162	0	0	0	0	0	0	0	0	0	0	0	0	0	0
NM_001001714	Sohlh1	chr2	-	25698516	25702768	1287	8	0	0	1	0	0	0	0	0	0.0553547	0	0	0	0.586231	0.707351	0.0655126	0.0868259	0.111752	0.153805	0.948305	0.970062	-0.180597	-0.0609236	-0.213741	-0.358028	-0.0360731	-0.199849	0.481731	0.821272	0	0	0	0	0	0	0	0	0	0	0	0	0	0
NM_001001735	Whsc1l1	chr8	+	26712777	26788444	3630	10	304	184	1190	31	173	9	6.33502	6.54304	65.872	2.12762	12.5219	2.88375	0.966489	0.714924	1.99814	0.0159474	2.06742	0.0123597	0.174401	6.66e-27	-0.408535	-0.204476	-0.616283	-0.784064	-0.360494	-0.465692	0.988415	1.00593	13	29	4	86	3	32	7	47	10	19	0	44	10	54
NM_001001738	Itprip	chr19	-	47969085	47993789	3766	2	21	2	89	1	0	1	0.437617	0.07112	4.92656	0.0686328	0	0.320417	4.29903	0.00487284	0.720639	0.671535	0.167628	0.0785263	1.89661	0.59097	0.21588	0.482566	-0.981143	-0.318802	0.00755576	0.126548	2.30279	0.743754	1	0	0	0	0	0	0	0	20	0	0	0	0	88
NM_001001792	Zfp239	chr6	+	117813094	117822784	2813	4	1452	1305	527	215	5	66	30.2581	46.4058	29.1719	14.756	0.361904	21.1475	0.652216	9.53e-29	1.42074	0.00300397	2.17833	2.32e-12	34.139	1.76e-54	0.939768	0.845738	-0.546059	0.58335	0.80898	0.789619	1.17032	1.63625	20	79	849	27	39	24	5	193	31	57	44	57	27	519
NM_001001796	Prrxl1	chr14	+	33413112	33462432	1550	7	1	0	0	0	1	0	0.0208389	0	0	0	0.0723808	0	1.17246	0.895771	0.131025	0.15599	0.111752	0.153805	0.474152	0.529688	-0.394142	-0.368403	0.196746	-0.326841	-0.25933	-0.363129	0.48212	0.821272	0	0	0	0	0	0	0	0	0	0	0	1	0	0
NM_001001798	Atp11c	chrX	-	57476466	57657156	5942	29	1123	1503	326	1493	218	62	23.4021	53.4467	18.0456	102.469	15.779	19.8658	0.438114	2.11e-98	1.16883	0.217407	2.66786	4.22e-19	6.46926	3.63e-219	0.551856	0.496557	0.296083	0.798619	0.482303	0.615677	0.953759	0.544917	326	209	348	1	2	2	40	3	57	1	1	79	54	310
NM_001001803	Spink7	chr18	-	62752066	62755918	258	4	0	0	0	0	0	0	0	0	0	0	0	0	0.586231	0.707351	0.0655126	0.0868259	0.111752	0.153805	0.948305	0.970062	0	0	0	0	0	0	0.481731	0.821272	0	0	0	0	0	0	0	0	0	0	0	0	0	0
NM_001001804	Ephx4	chr5	+	107832531	107859050	1258	7	96	27	0	0	0	0	2.00053	0.96012	0	0	0	0	2.03087	0.000461419	6.35473	0.00948732	3.12906	0.176411	0.948305	0.970062	0.567725	0.186024	0.139417	0.528918	0.565974	0.427556	1.8768	0.625536	0	0	0	43	11	0	0	1	41	0	0	0	0	0
NM_001001805	Olfr576	chr7	+	110113615	110114554	939	1	0	0	0	0	0	0	0	0	0	0	0	0	0.586231	0.707351	0.0655126	0.0868259	0.111752	0.153805	0.948305	0.970062	0	0	0	0	0	0	0.481731	0.821272	0	0	0	0	0	0	0	0	0	0	0	0	0	0
NM_001001806	Zfp36l2	chr17	-	84583268	84587287	3532	2	1154	1077	598	817	789	55	24.0481	38.2981	33.1021	56.073	57.1084	17.6229	0.628105	1.11e-27	1.3512	0.0212383	2.15123	3.1e-10	0.981916	0.714491	-0.479919	-0.351716	0.448597	-0.117757	-0.407625	-0.316464	0.63329	0.787017	294	118	14	83	36	182	35	163	39	33	32	98	27	524
NM_001001807	Olfr234	chr15	+	98327904	98328837	933	1	0	2	0	0	0	0	0	0.07112	0	0	0	0	0.19541	0.121611	0.0655126	0.0868259	0.335257	0.392313	0.948305	0.970062	0.00623506	-0.17515	0.198937	-0.0530791	0.38101	-0.073998	0.481731	0.747942	0	0	0	0	0	0	0	0	0	0	0	0	0	0
NM_001001808	Olfr221	chr14	-	52654848	52655784	936	1	0	0	0	0	0	0	0	0	0	0	0	0	0.586231	0.707351	0.0655126	0.0868259	0.111752	0.153805	0.948305	0.970062	0	0	0	0	0	0	0.481731	0.821272	0	0	0	0	0	0	0	0	0	0	0	0	0	0
NM_001001809	Olfr218	chr1	+	175133488	175134430	942	1	0	1	0	0	0	0	0	0.03556	0	0	0	0	0.293116	0.297527	0.0655126	0.0868259	0.223504	0.273425	0.948305	0.970062	-0.0574933	-0.1644	0.146429	-0.110827	0.250653	-0.110907	0.481731	0.783479	0	0	0	0	0	0	0	0	0	0	0	0	0	0
NM_001001810	Olfr1206	chr2	+	88704763	88705687	924	1	0	0	0	0	0	0	0	0	0	0	0	0	0.586231	0.707351	0.0655126	0.0868259	0.111752	0.153805	0.948305	0.970062	0	0	0	0	0	0	0.481731	0.821272	0	0	0	0	0	0	0	0	0	0	0	0	0	0
NM_001001880	Mpzl1	chr1	-	167522311	167564672	2250	5	3869	1006	887	841	1229	297	80.6256	35.7734	49.0996	57.7202	88.956	95.1638	2.25294	2.49e-134	0.850785	0.00861379	0.377633	4.13e-41	0.649165	1.77e-22	-0.399975	-0.306916	0.186188	-0.226164	-0.558395	-0.311018	0.465988	0.561434	660	400	756	435	220	113	112	300	252	123	20	402	76	315
NM_001001881	2510009E07Rik	chr16	-	21649119	21694738	5162	2	1	7	0	0	0	0	0.0208389	0.24892	0	0	0	0	0.146558	0.00533029	0.131025	0.15599	0.894018	0.91709	0.948305	0.970062	0.258287	-0.12411	0.298554	0.18539	0.698887	0.106523	0.441943	0.608712	1	0	0	0	0	0	0	0	0	0	0	0	0	0
NM_001001882	Rtel1	chr2	+	181054489	181091321	4378	34	4981	3869	2036	3287	927	239	103.798	137.582	112.702	225.596	67.097	76.5796	0.754678	7.42e-39	1.35993	1.08e-06	1.802	3.96e-22	3.35994	6.13e-280	0.59936	0.693558	-0.0670436	0.691305	0.396237	0.661408	0.372192	0.36267	1257	787	867	245	389	147	205	208	308	168	83	154	163	417
NM_001001883	Hecw2	chr1	-	53863717	54251878	11179	29	394	61	4	3	3	1	8.21052	2.16916	0.221419	0.205898	0.217142	0.320417	3.73486	5.02e-29	12.9387	1.84e-09	3.46432	0.0333819	0.948305	0.940166	0.527143	0.223475	0.0527021	0.488724	0.427693	0.413114	1.15182	0.765906	0	2	194	0	0	36	0	49	35	13	2	63	0	0
NM_001001884	C230021P08Rik	chr15	-	99252464	99288179	4854	13	103	30	1	1	0	0	2.1464	1.0668	0.0553547	0.0686328	0	0	1.96671	0.000479358	6.81331	0.00624427	3.46432	0.132494	1.89661	0.59097	0.689887	0.355755	0.0219142	0.613383	0.622028	0.553009	0.950191	0.526887	32	0	3	25	4	0	0	0	10	5	9	14	1	0
NM_001001885	Tmem151a	chr19	-	5079336	5085477	3945	2	659	11	416	9	6	4	13.7328	0.39116	23.0275	0.617695	0.434285	1.28167	32.2427	1.82e-113	8.64767	3.72e-13	0.268205	0.0265557	1.35472	0.534977	0.201853	0.46694	-0.884709	-0.21554	-0.162224	0.151084	2.1828	1.04087	134	0	468	1	56	0	0	0	0	0	0	0	0	412
NM_001001892	H2-K1	chr17	-	34132956	34137278	1646	8	743	1908	381	118	2	5	15.4833	67.8485	21.0901	8.09867	0.144762	1.60208	0.228474	4.74e-293	8.12357	2.62e-14	35.5558	2.74e-78	37.6161	3.47e-31	0.809769	0.709677	-0.445306	0.519835	0.72979	0.67976	1.33891	0.66823	186	4	117	46	22	3	32	2	212	62	21	35	1	372
NM_001001932	Eea1	chr10	+	95403296	95508152	7836	29	421	728	333	1040	1085	37	8.77317	25.8877	18.4331	71.3781	78.5332	11.8554	0.339355	2.7e-73	0.727535	0.0722502	2.14388	2.5e-07	0.90901	0.0278284	-0.555595	-0.443164	0.567285	-0.147083	-0.415783	-0.381947	1.21039	0.497168	21	9	174	0	2	83	21	1	58	2	0	49	1	306
NM_001001979	Megf10	chr18	+	57293128	57457120	7128	25	2	1	0	0	0	0	0.0416778	0.03556	0	0	0	0	0.879347	0.888501	0.196538	0.226931	0.223504	0.273425	0.948305	0.970062	0.128018	-0.0334078	0.110358	0.0665922	0.287264	0.0537341	0.498072	0.781162	1	0	0	0	1	0	0	0	0	0	0	0	0	0
NM_001001980	Limch1	chr5	+	67137078	67448398	6142	26	107	35	11	4	5	6	2.22976	1.2446	0.608901	0.274531	0.361904	1.9225	1.75869	0.00220522	1.01077	0.978061	0.574726	0.208171	0.790254	0.696763	0.516447	0.220046	-0.181843	0.260628	0.528367	0.332374	2.72738	0.767837	2	1	1	25	0	0	1	0	0	0	76	1	0	2
NM_001001981	Utp14b	chr1	+	78654399	78664175	3694	3	130	1228	1394	47	445	15	2.70905	43.6677	77.1644	3.22574	32.2095	4.80625	0.0624868	0	0.536385	0.0299907	8.58397	2.79e-37	0.10206	4.28e-87	-0.434707	-0.448733	-0.199376	-0.688568	-0.0663777	-0.524003	0.827722	0.876448	18	16	16	34	5	3	4	6	2	10	2	9	5	203
NM_001001982	A430105I19Rik	chr2	-	118579880	118588397	4716	11	2	1	0	0	0	1	0.0416778	0.03556	0	0	0	0.320417	0.879347	0.888501	0.0982689	0.0283527	0.111752	0.0436977	0.948305	0.970062	0.139318	-0.00887701	0.0651529	0.0546727	0.285739	0.0617046	0.635992	0.783479	1	0	0	0	0	0	0	0	0	0	1	0	0	0
NM_001001983	Pi4ka	chr16	-	17280443	17406407	6431	55	2130	722	2014	2025	1331	297	44.3868	25.6743	111.484	138.981	96.3388	95.1638	1.72788	5.53e-40	0.468481	7.11e-29	0.27113	6.57e-65	1.44239	9.82e-26	-0.38354	0.0527945	-0.223306	-0.329428	-0.593166	-0.220058	0.527783	0.67506	435	609	293	81	128	77	62	57	37	102	75	46	128	798
NM_001001984	Kdm2a	chr19	-	4316146	4397077	7265	21	1903	357	1769	485	394	209	39.6564	12.6949	97.9224	33.2869	28.518	66.9671	3.11783	2.4e-109	0.593981	2.27e-11	0.190511	1.52e-65	1.16678	0.0225016	-0.060076	0.313611	-0.780599	-0.40869	-0.335394	-0.0517184	0.572832	0.62627	409	404	460	64	99	81	32	152	51	31	7	26	87	280
NM_001001985	Nat8l	chr5	+	34338632	34348565	6529	3	278	10	2	0	0	1	5.79321	0.3556	0.110709	0	0	0.320417	14.869	2.66e-42	9.13901	1.8e-06	0.614637	0.549699	0.948305	0.970062	0.527199	0.328875	-0.212041	0.355858	0.338481	0.403977	1.491	1.09986	84	0	0	20	81	0	0	1	44	1	0	46	1	0
NM_001001986	8430427H17Rik	chr2	-	153233197	153270215	5614	8	54	717	479	4	2	93	1.1253	25.4965	26.5149	0.274531	0.144762	29.7988	0.0449063	1.32e-237	0.0383319	7.54e-75	0.853597	0.157299	1.58051	0.524611	0.458436	0.29215	-0.541702	-0.0537025	0.683062	0.232294	1.60647	1.39377	5	1	1	11	1	10	0	0	24	1	0	0	0	476
NM_001001999	Gp1bb	chr16	-	18620411	18622496	2085	1	0	16	0	0	0	0	0	0.56896	0	0	0	0	0.0344842	1.99e-07	0.0655126	0.0868259	1.89979	0.491813	0.948305	0.970062	0.197945	-0.168128	0.313078	0.133918	0.6899	0.0545786	0.481731	1.27796	0	0	0	0	0	0	0	0	0	0	0	0	0	0
NM_001002004	2610507B11Rik	chr11	+	78075257	78104125	7439	39	1981	1117	512	515	350	40	41.2818	39.7205	28.3416	35.3459	25.3333	12.8167	1.03928	0.302176	3.16698	5.14e-19	3.04729	4.14e-17	1.39409	1.28e-06	0.246426	0.23271	0.0609154	0.373708	0.07862	0.284281	0.370876	0.424672	224	337	182	218	69	169	56	199	140	121	54	127	85	205
NM_001002005	Panx2	chr15	+	88890155	88901337	3412	3	2	1	2	58	0	1	0.0416778	0.03556	0.110709	3.9807	0	0.320417	0.879347	0.888501	0.0982689	0.0283527	0.111752	0.0436977	55.95	6.02e-17	0.292447	0.507749	-0.0108381	0.431253	0.100077	0.410483	0.513335	1.29592	0	1	0	0	0	0	0	0	1	0	0	0	0	0
NM_001002008	BC049807	chr17	+	21704009	21725649	2597	6	738	193	1372	832	857	95	15.3791	6.86308	75.9466	57.1025	62.0303	30.4396	2.23312	1.18e-26	0.504311	7.33e-09	0.225833	1.33e-26	0.920674	0.0892683	-0.570377	-0.105584	-0.278241	-0.553529	-0.750189	-0.40983	0.847929	1.23955	21	47	142	56	45	47	31	104	12	1	81	144	7	196
NM_001002011	Lmna	chr3	-	88285070	88307254	3152	12	935	1746	632	103	2463	129	19.4844	62.0877	34.9841	7.06918	178.274	41.3338	0.314088	1.79e-191	0.471691	2.74e-13	1.50178	2.08e-06	0.0400259	0	-0.707671	-0.91099	0.314761	-0.7224	-0.260259	-0.780354	1.37817	0.331209	42	311	53	34	50	312	31	5	11	6	3	18	59	167
NM_001002012	Hspa2	chr12	+	77505162	77507923	2522	2	251	218	2	0	77	1	5.23056	7.75208	0.110709	0	5.57332	0.320417	0.674567	2.35e-05	8.25459	8.7e-06	12.2369	1.03e-08	0.0121578	3.47e-24	-0.203651	-0.594125	0.490508	-0.092781	0.0598114	-0.296853	1.62235	1.33079	1	0	4	45	0	55	0	107	39	0	0	0	0	1
NM_001002238	Tdrd1	chr19	+	56900698	56944502	4914	26	225	108	0	1	0	0	4.68875	3.84048	0	0.0686328	0	0	1.21549	0.0907547	14.8059	3.7e-06	12.181	5.41e-05	1.89661	0.59097	0.626788	0.237615	0.197905	0.633294	0.633693	0.499232	1.91104	1.072	0	0	0	126	0	70	0	1	0	0	23	0	5	0
NM_001002239	Rpl17	chr18	+	75160130	75163035	775	7	83	94	33	25	37	12	1.72963	3.34264	1.8267	1.71582	2.67809	3.845	0.518352	1.2e-05	0.423312	0.00939705	0.816651	0.504401	0.64884	0.0861225	-0.0743658	-0.443308	0.387064	-0.107538	0.407376	-0.208404	0.421565	0.548532	11	11	19	6	1	5	4	11	5	2	1	4	3	32
NM_001002240	Tdrd1	chr19	+	56900764	56944502	4887	26	225	108	0	1	0	0	4.68875	3.84048	0	0.0686328	0	0	1.21549	0.0907547	14.8059	3.7e-06	12.181	5.41e-05	1.89661	0.59097	0.626788	0.237615	0.197905	0.633294	0.633693	0.499232	1.91104	1.072	0	0	0	126	0	70	0	1	0	0	23	0	5	0
NM_001002241	Tdrd1	chr19	+	56905201	56944502	5187	25	225	108	0	1	0	0	4.68875	3.84048	0	0.0686328	0	0	1.21549	0.0907547	14.8059	3.7e-06	12.181	5.41e-05	1.89661	0.59097	0.626788	0.237615	0.197905	0.633294	0.633693	0.499232	1.91104	1.072	0	0	0	126	0	70	0	1	0	0	23	0	5	0
NM_001002267	Tmem158	chr9	-	123168174	123169907	1733	1	48	48	1	1	2	2	1.00027	1.70688	0.0553547	0.0686328	0.144762	0.640834	0.586231	0.00859112	1.07004	0.908473	1.82529	0.267986	0.632203	0.611528	0.470721	-0.00761612	0.299035	0.439582	0.671052	0.300895	2.5383	2.02249	1	2	1	0	40	4	0	0	0	0	0	0	0	1
NM_001002268	Gpr126	chr10	-	14122390	14264842	6505	25	62	330	6	201	7	5	1.29201	11.7348	0.332128	13.7952	0.506666	1.60208	0.111579	1.28e-82	0.687883	0.405325	6.165	9.3e-10	23.9447	3.05e-48	0.610613	0.378482	0.458097	0.857591	0.675526	0.615562	2.70101	1.47738	6	0	2	0	0	54	0	0	0	0	0	0	0	5
NM_001002272	Tro	chrX	-	147079845	147091979	6611	13	1044	10	566	150	133	22	21.7558	0.3556	31.3307	10.2949	9.62664	7.04917	55.692	7.12e-190	2.97655	4.54e-10	0.0534467	6.75e-16	1.06861	0.575841	-0.255721	0.195676	-0.53857	-0.348964	-0.699764	-0.136336	0.692773	1.08514	144	131	157	58	125	2	35	86	116	93	1	70	26	560
NM_001002764	Smg6	chr11	+	74739373	74977950	5799	19	1026	546	126	290	278	79	21.3807	19.4158	6.97469	19.9035	20.1219	25.3129	1.10066	0.068694	0.841018	0.145542	0.764106	0.0297253	0.989092	0.895861	0.116969	-0.19489	0.784572	0.519287	0.190989	0.147122	0.680797	1.08552	141	6	122	122	13	126	38	61	87	92	62	156	0	120
NM_001002786	Rab44	chr17	+	29272000	29285921	4105	8	3	0	1	0	1	0	0.0625166	0	0.0553547	0	0.0723808	0	2.34492	0.410391	0.262051	0.298349	0.111752	0.153805	0.474152	0.529688	-0.364855	-0.22417	-0.157015	-0.460138	-0.38566	-0.349721	0.71097	0.821272	0	0	0	0	0	0	1	1	0	1	0	0	0	0
NM_001002787	Ccin	chr4	+	43996375	43998405	2030	1	2	0	0	0	0	0	0.0416778	0	0	0	0	0	1.75869	0.609922	0.196538	0.226931	0.111752	0.153805	0.948305	0.970062	-0.0157782	-0.00156261	-0.0155331	-0.0554677	-0.0229772	-0.0242695	0.579273	0.821272	0	0	0	0	0	2	0	0	0	0	0	0	0	0
NM_001002791	Defb22	chr2	-	152311401	152315874	625	2	0	0	0	0	0	0	0	0	0	0	0	0	0.586231	0.707351	0.0655126	0.0868259	0.111752	0.153805	0.948305	0.970062	0	0	0	0	0	0	0.481731	0.821272	0	0	0	0	0	0	0	0	0	0	0	0	0	0
NM_001002842	Pram1	chr17	+	33775000	33782645	2272	10	3	1	0	0	0	0	0.0625166	0.03556	0	0	0	0	1.17246	0.853018	0.262051	0.298349	0.223504	0.273425	0.948305	0.970062	0.186607	0.0158765	0.0903212	0.126195	0.28208	0.10956	0.414801	0.781162	0	0	3	0	0	0	0	0	0	0	0	0	0	0
NM_001002846	Fbxl12	chr9	-	20442230	20449211	2058	3	708	289	621	644	197	110	14.7539	10.2768	34.3752	44.1995	14.259	35.2458	1.43323	1.26e-07	0.418455	1.63e-14	0.291965	3.49e-23	3.08917	3.5e-51	0.160797	0.529611	-0.464199	0.0475481	-0.102913	0.245985	1.0528	1.33954	187	5	179	7	1	140	21	1	87	30	48	1	1	609
NM_001002894	Nlrp14	chr7	+	114310503	114341616	3281	11	82	673	2	0	0	43	1.70879	23.9319	0.110709	0	0	13.7779	0.0721917	1.26e-196	0.123581	8.34e-22	1.71184	0.000182027	0.948305	0.970062	0.572934	0.133776	0.0590301	0.371679	0.825524	0.359463	2.55377	1.41485	2	1	0	0	1	3	0	0	64	0	2	8	1	1
NM_001002895	AI413582	chr17	-	27700713	27702672	637	5	327	284	446	5	176	51	6.81431	10.099	24.6882	0.343164	12.739	16.3413	0.67468	1.42e-06	0.413234	1.04e-07	0.612488	0.00213807	0.0321459	1.32e-47	-0.303146	-0.424094	-0.33682	-0.693823	-0.0317256	-0.473688	0.882828	0.388431	155	2	4	21	4	14	11	52	27	4	10	23	0	106
NM_001002896	Bfsp2	chr9	-	103327253	103382658	1570	7	3	1	0	0	0	0	0.0625166	0.03556	0	0	0	0	1.17246	0.853018	0.262051	0.298349	0.223504	0.273425	0.948305	0.970062	0.186607	0.0158765	0.0903212	0.126195	0.28208	0.10956	0.541973	0.781162	0	0	1	0	0	2	0	0	0	0	0	0	0	0
NM_001002897	Atg9b	chr5	-	23889998	23897961	3902	14	93	15	19	15	3	10	1.93802	0.5334	1.05174	1.02949	0.217142	3.20417	3.44411	1.7e-07	0.559835	0.0914605	0.162549	2.97e-05	3.79322	0.00776484	0.652523	0.694556	-0.488308	0.398737	0.3729	0.581939	1.58888	1.29764	6	8	1	1	4	10	5	5	0	0	0	50	3	18
NM_001002898	Sirpb1	chr3	-	15371826	15426427	1232	6	0	0	0	0	0	0	0	0	0	0	0	0	0.586231	0.707351	0.0655126	0.0868259	0.111752	0.153805	0.948305	0.970062	0	0	0	0	0	0	0.481731	0.821272	0	0	0	0	0	0	0	0	0	0	0	0	0	0
NM_001002900	Higd1c	chr15	+	100195015	100214386	506	4	0	0	0	0	0	0	0	0	0	0	0	0	0.586231	0.707351	0.0655126	0.0868259	0.111752	0.153805	0.948305	0.970062	0	0	0	0	0	0	0.481731	0.821272	0	0	0	0	0	0	0	0	0	0	0	0	0	0
NM_001002927	Penk	chr4	-	4060682	4065592	1412	2	63	1	2	1	1	74	1.31285	0.03556	0.110709	0.0686328	0.0723808	23.7108	18.7594	1.86e-11	0.0559041	5.79e-53	0.00298006	5.6e-73	0.948305	0.957671	0.230556	0.169214	-0.152787	0.0956736	0.13697	0.165148	2.49846	0.757541	1	1	0	0	1	0	1	0	0	12	47	0	0	1
NM_001002929	Nup85	chr11	+	115425757	115445226	2147	19	15105	4943	1869	3601	1400	698	314.771	175.773	103.458	247.147	101.333	223.651	1.79118	8.98e-303	1.41579	2.47e-21	0.790419	1.6e-08	2.43811	2.5e-195	0.753445	0.619955	0.120774	0.888138	0.457422	0.753846	0.325406	0.216528	1202	2339	3664	1528	596	677	649	839	670	854	601	1027	459	1428
NM_001003393	Igfl3	chr7	+	18761842	18767211	575	4	0	0	0	0	0	0	0	0	0	0	0	0	0.586231	0.707351	0.0655126	0.0868259	0.111752	0.153805	0.948305	0.970062	0	0	0	0	0	0	0.481731	0.821272	0	0	0	0	0	0	0	0	0	0	0	0	0	0
NM_001003405	Try5	chr6	-	41261230	41264709	801	5	0	0	0	0	0	0	0	0	0	0	0	0	0.586231	0.707351	0.0655126	0.0868259	0.111752	0.153805	0.948305	0.970062	0	0	0	0	0	0	0.481731	0.821272	0	0	0	0	0	0	0	0	0	0	0	0	0	0
NM_001003664	Gm5409	chr6	+	41365305	41369592	745	5	0	0	0	0	0	0	0	0	0	0	0	0	0.586231	0.707351	0.0655126	0.0868259	0.111752	0.153805	0.948305	0.970062	0	0	0	0	0	0	0.481731	0.821272	0	0	0	0	0	0	0	0	0	0	0	0	0	0
NM_001003666	Zfp457	chr13	-	67393386	67407348	2116	4	0	0	0	0	0	0	0	0	0	0	0	0	0.586231	0.707351	0.0655126	0.0868259	0.111752	0.153805	0.948305	0.970062	0	0	0	0	0	0	0.481731	0.821272	0	0	0	0	0	0	0	0	0	0	0	0	0	0
NM_001003667	Krt77	chr15	-	101690286	101700049	1719	9	0	0	1	1	0	0	0	0	0.0553547	0.0686328	0	0	0.586231	0.707351	0.0655126	0.0868259	0.111752	0.153805	1.89661	0.59097	-0.105523	0.0709906	-0.151851	-0.186568	-0.0389581	-0.0736999	0.481731	0.821272	0	0	0	0	0	0	0	0	0	0	0	0	0	0
NM_001003668	Krt83	chr15	-	101262224	101269201	1488	9	0	0	0	0	0	0	0	0	0	0	0	0	0.586231	0.707351	0.0655126	0.0868259	0.111752	0.153805	0.948305	0.970062	0	0	0	0	0	0	0.481731	0.821272	0	0	0	0	0	0	0	0	0	0	0	0	0	0
NM_001003669	Krt74	chr15	-	101584782	101593868	1488	9	0	1	0	1	0	0	0	0.03556	0	0.0686328	0	0	0.293116	0.297527	0.0655126	0.0868259	0.223504	0.273425	1.89661	0.59097	0.0181803	-0.0185648	0.197988	0.0632886	0.235459	0.020968	0.481731	0.765348	0	0	0	0	0	0	0	0	0	0	0	0	0	0
NM_001003670	Gm5414	chr15	-	101454458	101458619	1659	9	0	0	0	0	0	0	0	0	0	0	0	0	0.586231	0.707351	0.0655126	0.0868259	0.111752	0.153805	0.948305	0.970062	0	0	0	0	0	0	0.481731	0.821272	0	0	0	0	0	0	0	0	0	0	0	0	0	0
NM_001003671	Pcdhac1	chr18	+	37249789	37347311	5296	4	252	3	4	0	0	0	5.2514	0.10668	0.221419	0	0	0	37.0791	1.92e-45	16.5747	7e-07	0.447009	0.507948	0.948305	0.970062	0.413925	0.37599	-0.399719	0.208891	0.0956998	0.332936	2.09845	0.682249	3	194	0	8	0	0	1	0	0	0	0	0	46	0
NM_001003672	Pcdhac2	chr18	+	37303622	37347311	5422	4	257	2	4	0	0	0	5.35559	0.07112	0.221419	0	0	0	50.4159	7.24e-48	16.9023	5.14e-07	0.335257	0.392313	0.948305	0.970062	0.382719	0.374891	-0.413417	0.184602	0.0414118	0.314071	2.05506	0.718696	3	194	0	14	0	0	0	0	0	0	0	0	46	0
NM_001003685	Ghrhr	chr6	+	55326288	55338524	1598	13	0	1	0	0	0	0	0	0.03556	0	0	0	0	0.293116	0.297527	0.0655126	0.0868259	0.223504	0.273425	0.948305	0.970062	-0.0574933	-0.1644	0.146429	-0.110827	0.250653	-0.110907	0.481731	0.783479	0	0	0	0	0	0	0	0	0	0	0	0	0	0
NM_001003717	Osbpl8	chr10	+	110601857	110734303	7115	23	599	1148	277	707	442	108	12.4825	40.8229	15.3332	48.5234	31.9923	34.605	0.306126	1.06e-130	0.36062	3.43e-18	1.17801	0.0945103	1.51558	3.64e-12	-0.0177805	-0.188314	0.668018	0.304453	0.28536	0.0327863	0.877545	0.573258	262	50	37	46	2	40	36	2	18	58	40	2	6	260
NM_001003719	Garnl1	chr12	-	56703885	56922154	7873	40	1202	667	95	356	947	166	25.0483	23.7185	5.25869	24.4333	68.5446	53.1892	1.05574	0.259727	0.471926	1.27e-16	0.447009	1.17e-17	0.357115	2.26e-69	-0.330419	-0.578195	0.846474	0.0919282	-0.144148	-0.272228	0.556933	0.776228	292	225	7	53	85	1	71	77	105	26	85	117	58	82
NM_001003815	Epb4.1l1	chr2	+	156246787	156368950	6308	22	1122	1348	282	481	271	45	23.3812	47.9349	15.61	33.0124	19.6152	14.4188	0.488019	1.33e-70	1.59936	0.000776122	3.27726	5.76e-22	1.68045	3.05e-12	0.400756	0.132373	0.492075	0.648407	0.523056	0.393845	2.33443	0.577032	323	4	9	4	44	639	14	3	65	7	4	3	3	264
NM_001003817	Erbb2	chr11	+	98273797	98299030	4998	27	90	317	3	3	213	57	1.8755	11.2725	0.166064	0.205898	15.4171	18.2638	0.167758	1.32e-63	0.102787	2.12e-31	0.612711	0.00119338	0.0177253	1.86e-61	-0.261126	-0.674369	0.62653	-0.125525	0.152642	-0.353673	1.30198	1.43359	2	2	0	24	1	0	0	5	21	16	19	0	0	0
NM_001003824	Kcnq2	chr2	-	180810283	180869930	2992	17	4	0	0	0	0	0	0.0833555	0	0	0	0	0	2.93116	0.273786	0.327563	0.369376	0.111752	0.153805	0.948305	0.970062	0.0674213	0.0741533	-0.0502248	0.0318764	-0.0424665	0.057817	1.03652	0.821272	0	0	0	0	0	0	0	0	4	0	0	0	0	0
NM_001003825	Kcnq2	chr2	-	180810283	180869930	2977	16	4	0	0	0	0	0	0.0833555	0	0	0	0	0	2.93116	0.273786	0.327563	0.369376	0.111752	0.153805	0.948305	0.970062	0.0674213	0.0741533	-0.0502248	0.0318764	-0.0424665	0.057817	1.03652	0.821272	0	0	0	0	0	0	0	0	4	0	0	0	0	0
NM_001003829	Jph4	chr14	-	55730136	55734274	3421	2	120	1	2	1	0	0	2.50067	0.03556	0.110709	0.0686328	0	0	35.467	1.73e-22	7.92703	0.00224883	0.223504	0.273425	1.89661	0.59097	0.422491	0.465221	-0.339948	0.318874	0.000792018	0.402195	2.69058	0.781162	0	0	120	0	0	0	0	0	0	0	0	0	0	0
NM_001003893	Masp2	chr4	+	147976652	147989589	3059	11	355	25	69	60	67	14	7.3978	0.889	3.81947	4.11797	4.84951	4.48584	8.02686	2.71e-43	1.55483	0.0727437	0.193704	5.72e-06	0.850685	0.358701	-0.263862	0.059529	-0.209424	-0.188795	-0.685566	-0.131043	0.947873	1.24232	10	171	16	13	4	32	15	7	9	9	27	6	36	67
NM_001003898	Tardbp	chr4	-	147986490	148001105	6495	7	11107	6784	5716	3615	2773	648	231.457	241.239	316.407	248.107	200.712	207.63	0.959743	0.0077612	1.12129	0.00393332	1.16832	0.000109597	1.23615	3.43e-17	0.305893	0.574942	-0.80898	-0.0840613	0.131514	0.265591	0.21993	0.247324	1789	1650	1950	613	747	658	282	970	450	394	565	652	387	2400
NM_001003899	Tardbp	chr4	-	147986490	148001105	6486	7	11005	6639	5672	3601	2740	642	229.332	236.083	313.972	247.147	198.323	205.708	0.971696	0.0649565	1.12136	0.00408254	1.15402	0.000403982	1.24619	2.84e-18	0.30234	0.585865	-0.816245	-0.0830598	0.112267	0.268381	0.221375	0.251751	1769	1638	1929	601	743	655	281	959	448	385	564	650	383	2397
NM_001003908	Cltc	chr11	-	86508154	86570994	6144	32	11724	9199	8221	6019	11836	2176	244.315	327.116	455.071	413.101	856.699	697.227	0.747126	7.54e-96	0.352841	0	0.472265	1.32e-185	0.482284	0	-0.746106	-0.661454	0.256867	-0.647775	-0.480263	-0.685112	0.356361	0.329574	2375	798	2036	787	462	1299	333	803	729	565	336	1024	177	2916
NM_001003909	Ankib1	chr5	-	3689999	3803109	6610	20	1372	1137	49	637	1417	70	28.5909	40.4317	2.71238	43.7191	102.564	22.4292	0.707289	1.02e-17	1.26689	0.0439237	1.79118	1.98e-07	0.42667	2.7e-77	-0.27993	-0.528675	0.982336	0.268395	-0.126395	-0.18007	0.760651	0.92759	182	321	2	175	158	57	13	91	52	23	5	222	71	39
NM_001003910	BC030307	chr10	+	86168555	86239588	4365	16	86	10	3	6	194	1	1.79214	0.3556	0.166064	0.411797	14.0419	0.320417	4.63655	7.72e-09	2.8498	0.0802145	0.614637	0.549699	0.0340417	8.37e-52	-0.756106	-0.797998	0.62625	-0.373528	-0.697973	-0.642544	2.0307	1.05924	52	1	1	0	0	0	0	0	31	0	1	0	0	0
NM_001003911	Adamts7	chr9	+	90057815	90094940	5346	24	188	51	159	36	17	2	3.91771	1.81356	8.80139	2.47078	1.23047	0.640834	2.13072	2.56e-07	4.1273	0.00173187	1.93704	0.218179	1.94929	0.0166673	0.199011	0.511222	-0.794415	-0.124044	-0.125158	0.195397	2.89586	1.31909	30	2	2	0	2	147	0	2	1	0	0	2	0	158
NM_001003912	Arhgef11	chr3	+	87422672	87541955	5600	40	173	63	26	34	143	6	3.60513	2.24028	1.43922	2.33351	10.3505	1.9225	1.59382	0.000986645	1.62846	0.171898	1.02173	0.956802	0.230491	1.58e-18	-0.762741	-0.822179	0.699109	-0.341739	-0.668159	-0.64222	1.00806	0.623658	73	0	0	14	0	31	2	0	18	2	6	27	0	24
NM_001003913	Mars	chr10	-	126733281	126748695	2787	21	8210	6403	4455	5748	3674	647	171.087	227.691	246.605	394.501	265.927	207.31	0.751646	8.74e-65	0.83013	8.83e-06	1.10442	0.0146042	1.48348	1.44e-79	-0.18192	0.0562927	0.229843	0.0955049	-0.20883	-0.0100407	0.272892	0.28311	1636	1148	2086	286	303	406	331	447	313	303	243	501	207	1333
NM_001003915	Slc5a12	chr2	+	110437454	110487926	3529	15	18	10	0	0	0	0	0.3751	0.3556	0	0	0	0	1.01258	0.97366	1.24474	0.825419	1.22927	0.838815	0.948305	0.970062	0.569521	0.138584	0.19286	0.511849	0.669378	0.406651	1.9716	0.580651	0	0	0	0	0	18	0	0	0	0	0	0	0	0
NM_001003916	Zc4h2	chrX	-	92834535	92853771	2144	5	2008	217	145	371	24	28	41.8445	7.71652	8.02642	25.4628	1.73714	8.97167	5.40247	3.63e-189	4.53844	2.78e-26	0.840069	0.388528	14.1108	3.9e-77	0.821434	0.883612	-0.311528	0.782403	0.372877	0.82915	0.885523	1.75758	569	74	730	185	9	18	59	42	140	59	0	109	14	139
NM_001003917	Atg9a	chr1	-	75177439	75188497	3764	16	553	2681	228	243	271	7	11.5239	95.3363	12.6209	16.6778	19.6152	2.24292	0.121093	0	4.53675	2.56e-08	37.4649	7.25e-110	0.850685	0.0664039	0.0133935	-0.18782	0.34084	0.142959	0.242472	-0.0104891	0.556609	0.893989	10	153	11	32	39	21	52	41	40	31	33	57	33	218
NM_001003918	Usp7	chr16	-	8688814	8738435	5427	31	21596	10772	5168	6035	1330	899	450.036	383.052	286.073	414.199	96.2664	288.055	1.17524	2.31e-43	1.57208	3.06e-46	1.33767	2.37e-18	4.3005	0	0.977122	0.919917	-0.36045	0.811091	0.713306	0.90271	0.35417	0.341285	6639	3568	1964	793	1115	1392	703	753	680	560	1121	1504	804	2354
NM_001003919	Ddx11	chr17	+	66472859	66501508	4150	27	2607	545	37	283	144	52	54.327	19.3802	2.04812	19.4231	10.4228	16.6617	2.80017	1.26e-129	3.22372	5.54e-25	1.15126	0.318193	1.85737	4.73e-10	0.404422	0.125372	0.559072	0.736009	0.277813	0.421935	0.366335	0.919562	656	341	430	238	103	138	102	178	112	23	32	173	81	17
NM_001003920	Brsk1	chr7	+	4642529	4667599	2996	19	69	8	2	62	119	2	1.43788	0.28448	0.110709	4.25523	8.61331	0.640834	4.55958	2.67e-07	1.52863	0.441808	0.335257	0.138434	0.49786	4.12e-06	-0.498004	-0.429991	0.717631	0.0497107	-0.596696	-0.292762	2.03003	0.623869	1	1	22	0	37	0	0	0	7	0	1	0	0	0
NM_001003933	Rtn3	chr19	-	7500390	7557779	4973	8	12748	3848	2936	2580	4226	671	265.654	136.835	162.521	177.073	305.881	215	1.94177	5.0349740842692e-317	1.24289	1.37e-08	0.640081	4.34e-24	0.579034	1.83e-109	-0.596271	-0.519278	0.321795	-0.330014	-0.742	-0.481854	0.358318	0.338679	2930	2092	1836	1119	208	270	356	806	738	614	642	649	488	1386
NM_001003934	Rtn3	chr19	-	7500390	7557779	5030	9	12748	3848	2936	2580	4226	671	265.654	136.835	162.521	177.073	305.881	215	1.94177	5.0349740842692e-317	1.24289	1.37e-08	0.640081	4.34e-24	0.579034	1.83e-109	-0.596271	-0.519278	0.321795	-0.330014	-0.742	-0.481854	0.358318	0.338679	2930	2092	1836	1119	208	270	356	806	738	614	642	649	488	1386
NM_001003939	BC030307	chr10	+	86168555	86187329	1865	5	0	1	1	0	0	0	0	0.03556	0.0553547	0	0	0	0.293116	0.297527	0.0655126	0.0868259	0.223504	0.273425	0.948305	0.970062	-0.0848074	-0.088656	-0.133586	-0.286566	0.194137	-0.153343	0.481731	0.781162	0	0	0	0	0	0	0	0	0	0	0	0	0	0
NM_001003947	Cyp4x1	chr4	-	114781286	114806582	1524	12	0	0	0	0	0	0	0	0	0	0	0	0	0.586231	0.707351	0.0655126	0.0868259	0.111752	0.153805	0.948305	0.970062	0	0	0	0	0	0	0.481731	0.821272	0	0	0	0	0	0	0	0	0	0	0	0	0	0
NM_001003948	5033414K04Rik	chr1	-	84032875	84281166	2605	3	770	54	3531	622	4	25	16.0459	1.92024	195.457	42.6896	0.289523	8.01042	8.21789	1.31e-92	1.9427	0.000208856	0.236399	5.75e-08	118.159	1.24e-171	0.513732	0.85401	-0.856345	0.171017	0.126117	0.51292	1.37822	2.21485	12	12	9	63	70	298	26	22	0	2	65	191	0	1498
NM_001003949	ORF61	chr10	-	79439864	79447075	2223	11	1996	1488	781	442	1005	79	41.5944	52.9133	43.232	30.3357	72.7427	25.3129	0.786235	3.05e-12	1.63536	3.13e-06	2.07999	9.1e-13	0.417593	1.63e-57	-0.661231	-0.752209	0.332785	-0.534109	-0.4154	-0.649183	0.301692	0.424691	281	412	482	54	117	107	50	98	100	75	55	94	71	170
NM_001003950	Rab3ip	chr10	-	116342839	116387436	2690	10	4071	1902	299	1305	286	221	84.8351	67.6351	16.551	89.5658	20.7009	70.8121	1.25441	1.36e-16	1.20166	0.00614043	0.957948	0.546952	4.31528	5.63e-144	0.755004	0.522381	0.32257	0.953886	0.608783	0.743757	0.391246	0.513637	721	635	830	191	280	106	104	397	213	189	29	252	124	267
NM_001003951	Ces7	chr8	-	96038094	96059607	1273	10	0	5	0	0	0	0	0	0.1778	0	0	0	0	0.0977052	0.00759775	0.0655126	0.0868259	0.670513	0.724271	0.948305	0.970062	0.102822	-0.179732	0.265483	0.0383946	0.553811	-0.0128384	0.481731	1.58247	0	0	0	0	0	0	0	0	0	0	0	0	0	0
NM_001003952	Sval3	chr6	+	41918138	41923089	550	4	1	0	0	0	0	0	0.0208389	0	0	0	0	0	1.17246	0.895771	0.131025	0.15599	0.111752	0.153805	0.948305	0.970062	-0.0779236	-0.0587748	0.0115143	-0.118713	-0.00705126	-0.085137	0.441943	0.821272	1	0	0	0	0	0	0	0	0	0	0	0	0	0
NM_001003953	Kdm2b	chr5	-	123320684	123439101	5162	23	225	201	12	41	33	57	4.68875	7.14756	0.664256	2.81394	2.38857	18.2638	0.655882	1.54e-05	0.255273	8.82e-16	0.389206	7.92e-09	1.17144	0.491813	0.384392	-0.00736283	0.467302	0.500072	0.560682	0.292367	0.456374	0.591026	36	31	59	5	11	5	1	14	12	15	8	20	8	3
NM_001003955	Rab11fip5	chr6	-	85284955	85324628	6124	6	263	1447	661	629	1123	108	5.48063	51.4553	36.5894	43.17	81.2836	34.605	0.106882	0	0.158673	2.11e-43	1.48456	2.52e-05	0.531523	1.58e-38	-0.518998	-0.532157	0.356316	-0.401363	-0.102628	-0.484173	1.65761	0.627409	106	10	12	12	2	95	1	2	4	19	0	0	0	145
NM_001003960	Dnmt3b	chr2	+	153475189	153513466	4259	23	24649	3087	11010	3241	1827	3430	513.658	109.774	609.455	222.439	132.24	1099.03	4.6796	0	0.470675	6.63628236967283e-310	0.10058	0	1.68184	2.43e-73	0.30312	0.477062	-0.684694	-0.0575252	0.0414476	0.240886	0.70324	0.591224	2188	5033	5516	826	1809	575	324	610	3274	1871	575	975	1073	6617
NM_001003961	Dnmt3b	chr2	+	153475189	153513466	4319	24	24657	3088	11010	3241	1827	3432	513.824	109.809	609.455	222.439	132.24	1099.67	4.6796	0	0.470554	2.86706454667365e-310	0.100554	0	1.68184	2.43e-73	0.303217	0.477044	-0.684595	-0.0574227	0.0416092	0.240946	0.703498	0.591172	2188	5036	5516	826	1809	575	324	610	3276	1873	575	976	1073	6617
NM_001003963	Dnmt3b	chr2	+	153475189	153513466	4130	22	24657	3088	11010	3241	1827	3432	513.824	109.809	609.455	222.439	132.24	1099.67	4.6796	0	0.470554	2.86706454667365e-310	0.100554	0	1.68184	2.43e-73	0.303217	0.477044	-0.684595	-0.0574227	0.0416092	0.240946	0.703498	0.591172	2188	5036	5516	826	1809	575	324	610	3276	1873	575	976	1073	6617
NM_001003971	Senp7	chr16	+	56075521	56190124	4802	23	171	187	128	4	202	2	3.56345	6.64972	7.0854	0.274531	14.6209	0.640834	0.536339	4e-09	3.75606	0.00414914	7.00314	1.85e-06	0.0233573	1.03e-56	-0.568402	-0.669246	-0.0065934	-0.698545	-0.305952	-0.645398	1.14068	1.13567	51	1	53	25	1	3	22	0	9	5	1	0	0	120
NM_001003972	Senp7	chr16	+	56075521	56126657	1190	7	201	159	155	2	92	1	4.18862	5.65404	8.57997	0.137266	6.65903	0.320417	0.740117	0.00477225	6.61678	0.000154884	8.94018	3.47e-06	0.0305905	5.27e-26	-0.384529	-0.466477	-0.20572	-0.620123	-0.198549	-0.490376	1.3545	1.44783	73	1	53	15	1	0	34	0	17	6	1	0	0	155
NM_001003973	Senp7	chr16	+	56075521	56126657	1109	6	192	155	119	2	92	1	4.00107	5.5118	6.5872	0.137266	6.65903	0.320417	0.725273	0.00307235	6.32197	0.000258275	8.71667	5.13e-06	0.0305905	5.27e-26	-0.396959	-0.50158	-0.149624	-0.606412	-0.196788	-0.50165	1.42282	1.46196	73	1	52	15	1	0	34	0	9	6	1	0	0	119
NM_001004025	Ppp3r2	chr4	-	49691618	49694855	2985	2	1	52	0	0	1	0	0.0208389	1.84912	0	0	0.0723808	0	0.0221219	2.18e-21	0.131025	0.15599	5.92287	0.0154462	0.474152	0.529688	0.151732	-0.299077	0.451384	0.1491	0.669996	0.000585242	0.439171	2.50425	0	1	0	0	0	0	0	0	0	0	0	0	0	0
NM_001004061	Fam170a	chr18	+	50438022	50442673	1342	4	1	1	0	0	0	0	0.0208389	0.03556	0	0	0	0	0.586231	0.595476	0.131025	0.15599	0.223504	0.273425	0.948305	0.970062	0.048159	-0.0940516	0.130534	-0.0117021	0.280507	-0.0191982	0.439641	0.927576	0	0	1	0	0	0	0	0	0	0	0	0	0	0
NM_001004062	Crtc1	chr8	-	72906256	72963472	5674	14	380	53	122	100	2	3	7.91877	1.88468	6.75327	6.86328	0.144762	0.96125	4.13619	1.03e-30	6.24008	3.12e-07	1.50866	0.399529	31.9263	3.84e-26	0.763857	0.948421	-0.646435	0.533172	0.344458	0.748483	0.835046	1.34219	37	60	169	2	12	31	13	12	1	10	0	18	15	119
NM_001004066	Zfp386	chr12	+	117285934	117299062	2065	3	279	43	388	502	366	34	5.81405	1.52908	21.4776	34.4537	26.4914	10.8942	3.73056	5.02e-21	0.524101	0.000911641	0.140489	4.1e-15	1.29972	0.000123325	-0.517492	-0.0626633	-0.134974	-0.383605	-0.758302	-0.321253	1.3852	2.46474	8	17	5	54	81	48	2	57	0	2	0	2	3	373
NM_001004138	Kcnk7	chr19	+	5704475	5707101	1034	4	0	1	0	0	0	0	0	0.03556	0	0	0	0	0.293116	0.297527	0.0655126	0.0868259	0.223504	0.273425	0.948305	0.970062	-0.0574933	-0.1644	0.146429	-0.110827	0.250653	-0.110907	0.481731	0.781162	0	0	0	0	0	0	0	0	0	0	0	0	0	0
NM_001004139	Zfp619	chr7	+	46773135	46795785	5964	4	251	37	6	3	8	1	5.23056	1.31572	0.332128	0.205898	0.579046	0.320417	3.88764	8.48e-20	8.25459	8.7e-06	2.12329	0.243598	0.421469	0.133779	0.273974	0.00211985	0.0952939	0.26531	0.185361	0.180468	1.3221	1.36097	0	0	1	1	53	41	23	81	2	49	0	0	0	2
NM_001004140	Ckap2	chr8	-	23278920	23296291	2304	9	7655	1072	4517	3341	533	100	159.522	38.1203	250.037	229.302	38.579	32.0417	4.18284	0	4.96599	1.77e-101	1.18723	0.0913027	5.9349	0	0.273035	0.676211	-0.614317	0.161309	-0.2114	0.370185	1.06082	0.759426	1466	575	536	374	99	2286	574	384	218	207	264	552	120	1964
NM_001004141	Cyp2j11	chr4	-	95961202	96015371	1931	9	0	0	0	0	0	0	0	0	0	0	0	0	0.586231	0.707351	0.0655126	0.0868259	0.111752	0.153805	0.948305	0.970062	0	0	0	0	0	0	0.481731	0.821272	0	0	0	0	0	0	0	0	0	0	0	0	0	0
NM_001004142	Nlrp1a	chr11	-	70904698	70958206	4806	14	0	1	0	0	0	0	0	0.03556	0	0	0	0	0.293116	0.297527	0.0655126	0.0868259	0.223504	0.273425	0.948305	0.970062	-0.0574933	-0.1644	0.146429	-0.110827	0.250653	-0.110907	0.481731	0.781162	0	0	0	0	0	0	0	0	0	0	0	0	0	0
NM_001004143	Usp22	chr11	-	60965443	60988561	4281	13	7793	2667	3194	1413	3070	466	162.397	94.8385	176.803	96.9781	222.209	149.314	1.71255	1.75e-137	1.09337	0.0575957	0.638447	2.18e-17	0.436634	3.56e-158	-0.749068	-0.561929	-0.184414	-0.833437	-0.78747	-0.714811	0.419302	0.644119	2116	692	1014	837	610	600	178	416	447	241	133	374	135	173
NM_001004144	Git1	chr11	+	77306913	77321276	3650	20	1778	735	690	718	218	86	37.0515	26.1366	38.1947	49.2783	15.779	27.5558	1.41699	4.27e-16	1.33962	0.00535416	0.945398	0.622982	3.11338	2.14e-57	0.732705	0.967584	-0.5516	0.588823	0.30447	0.763038	0.592722	0.289491	181	614	126	104	53	137	71	93	125	61	15	73	125	373
NM_001004145	Nlrp4g	chr9_random	+	113043	134706	2845	6	0	0	0	0	0	0	0	0	0	0	0	0	0.586231	0.707351	0.0655126	0.0868259	0.111752	0.153805	0.948305	0.970062	0	0	0	0	0	0	0.481731	0.821272	0	0	0	0	0	0	0	0	0	0	0	0	0	0
NM_001004147	Fbll1	chr11	-	35610881	35612386	1505	1	13	4	0	0	0	0	0.270905	0.14224	0	0	0	0	1.64145	0.324325	0.917177	0.934257	0.558761	0.618872	0.948305	0.970062	0.510412	0.156401	0.133939	0.452781	0.531948	0.373198	2.20558	0.679497	0	0	0	0	0	0	0	0	0	13	0	0	0	0
NM_001004148	Slc13a5	chr11	-	72055584	72080106	3180	12	19	589	6	2	180	196	0.395939	20.9448	0.332128	0.137266	13.0285	62.8017	0.0198722	3.65e-223	0.00665103	1.68e-212	0.334689	2.73e-33	0.0157178	7.97e-53	-0.213827	-0.592125	0.461754	-0.20444	0.27887	-0.336798	0.5506	1.04851	4	1	1	2	2	2	1	3	0	0	2	1	0	3
NM_001004149	Zfp366	chr13	+	99954777	100016987	2758	5	0	1	0	0	0	0	0	0.03556	0	0	0	0	0.293116	0.297527	0.0655126	0.0868259	0.223504	0.273425	0.948305	0.970062	-0.0574933	-0.1644	0.146429	-0.110827	0.250653	-0.110907	0.481731	0.765348	0	0	0	0	0	0	0	0	0	0	0	0	0	0
NM_001004150	A4galt	chr15	-	83057152	83082159	2046	3	68	37	0	1	0	3	1.41704	1.31572	0	0.0686328	0	0.96125	1.06447	0.75641	1.13009	0.808638	1.06165	0.908663	1.89661	0.59097	0.659767	0.251045	0.190877	0.623867	0.718058	0.51156	1.81641	1.43557	65	0	0	0	0	0	2	0	1	0	0	0	0	0
NM_001004151	Rtp1	chr16	+	23429205	23434033	3120	2	0	1	0	0	1	0	0	0.03556	0	0	0.0723808	0	0.293116	0.297527	0.0655126	0.0868259	0.223504	0.273425	0.474152	0.529688	-0.346364	-0.44076	0.307979	-0.301038	0.00820349	-0.362721	0.481731	0.783479	0	0	0	0	0	0	0	0	0	0	0	0	0	0
NM_001004152	Psg22	chr7	+	19303438	19312597	1871	5	1	1	0	1	2	0	0.0208389	0.03556	0	0.0686328	0.144762	0	0.586231	0.595476	0.131025	0.15599	0.223504	0.273425	0.632203	0.611528	-0.403495	-0.441738	0.487074	-0.173313	-0.17409	-0.339515	0.489536	1.29592	0	0	0	0	0	1	0	0	0	0	0	0	0	0
NM_001004153	AU018091	chr7	-	3154659	3169204	3448	12	12176	5522	522	2440	83	319	253.734	196.362	28.8951	167.464	6.00761	102.213	1.29251	5.28e-58	2.49296	9.13e-79	1.92877	1.54e-36	27.5573	0	0.965226	0.779344	-0.0812358	0.920957	0.774831	0.888509	0.802589	0.321328	3270	1388	3430	15	187	1499	454	336	7	12	650	595	333	62
NM_001004154	Rragb	chrX	+	149574500	149606485	2280	11	326	0	203	1	1	1	6.79348	0	11.237	0.0686328	0.0723808	0.320417	191.698	4.64e-65	10.7113	1.06e-07	0.0558761	0.0181416	0.948305	0.957671	0.0943212	0.391005	-0.840242	-0.282594	-0.285689	0.0675774	1.42681	0.821272	4	184	2	8	0	0	43	0	4	31	1	0	49	202
NM_001004155	9930012K11Rik	chr14	-	70554211	70559309	1986	7	190	56	193	381	2	3	3.95939	1.99136	10.6834	26.1491	0.144762	0.96125	1.96439	2.29e-06	3.12823	0.0060313	1.59247	0.335458	120.751	3.95e-106	0.658253	0.914949	-0.550134	0.512019	0.284961	0.695074	1.526	1.95481	1	3	4	6	1	1	22	1	39	15	0	95	2	191
NM_001004156	Plekhg5	chr4	+	151470827	151489509	4113	20	610	685	791	304	18	144	12.7117	24.3586	43.7855	20.8644	1.30285	46.14	0.522139	2.22e-31	0.276057	6.93e-34	0.528704	8.24e-11	15.2228	6.19e-65	0.803228	0.812839	-0.648485	0.390122	0.71572	0.66873	1.53393	0.872352	123	7	174	0	1	146	1	0	2	2	102	52	0	142
NM_001004157	Scarf1	chr11	+	75327042	75340082	2884	11	164	36	1	1	1	1	3.41758	1.28016	0.0553547	0.0686328	0.0723808	0.320417	2.61427	6.99e-09	5.40479	0.00124589	2.06742	0.263227	0.948305	0.957671	0.560653	0.19751	0.121476	0.522376	0.529768	0.426846	1.63422	0.749141	111	0	0	20	0	32	0	0	1	0	0	0	0	1
NM_001004158	Gm5142	chr14	-	59777339	59797586	626	2	0	0	0	0	0	0	0	0	0	0	0	0	0.586231	0.707351	0.0655126	0.0868259	0.111752	0.153805	0.948305	0.970062	0	0	0	0	0	0	0.481731	0.821272	0	0	0	0	0	0	0	0	0	0	0	0	0	0
NM_001004159	Clec4b2	chr6	+	123123039	123154337	693	6	0	0	1	0	0	0	0	0	0.0553547	0	0	0	0.586231	0.707351	0.0655126	0.0868259	0.111752	0.153805	0.948305	0.970062	-0.180597	-0.0609236	-0.213741	-0.358028	-0.0360731	-0.199849	0.481731	0.821272	0	0	0	0	0	0	0	0	0	0	0	0	0	0
NM_001004164	Gnptab	chr10	+	87842156	87910074	5204	21	2503	4830	1109	638	2941	240	52.1597	171.755	61.3883	43.7877	212.872	76.9	0.303855	0	0.680679	6.21e-08	2.24015	1.14e-43	0.205971	0	-0.579887	-0.885016	0.586979	-0.447193	-0.0657877	-0.637365	0.519143	0.361916	296	297	812	142	28	23	86	218	140	60	111	206	84	19
NM_001004173	Sgpp2	chr1	+	78306920	78416861	3998	5	149	100	111	4	0	7	3.10499	3.556	6.14437	0.274531	0	2.24292	0.87064	0.284175	1.22836	0.558721	1.41087	0.324817	4.74152	0.100163	0.715247	0.627254	-0.719737	0.202839	0.65962	0.515113	1.37329	1.13463	3	3	100	9	0	0	0	15	0	8	0	11	0	108
NM_001004174	AA467197	chr2	+	122463622	122466812	640	5	243	21670	12	8	3	470	5.06385	770.585	0.664256	0.549062	0.217142	150.596	0.00660054	0	0.0339386	0	5.14179	0	2.13369	0.190041	0.584152	0.132581	0.135544	0.420966	0.89213	0.379233	0.640242	0.375304	14	8	3	28	39	34	22	28	14	13	6	22	12	2
NM_001004176	Maml3	chr3	-	51491536	51908928	6510	5	24	7	2	5	337	0	0.500133	0.24892	0.110709	0.343164	24.3923	0	1.83197	0.118289	1.63782	0.600987	0.894018	0.91709	0.0168338	1.91e-96	-0.878517	-0.883149	0.655197	-0.484597	-0.733369	-0.748754	2.16002	1.08495	1	0	0	23	0	0	0	0	0	0	0	0	0	1
NM_001004177	Celsr2	chr3	-	108193765	108218412	10401	34	272	10	23	3	0	5	5.66818	0.3556	1.27316	0.205898	0	1.60208	14.5492	3.39e-41	2.98082	0.00142655	0.204879	0.00515262	3.79322	0.183168	0.648291	0.653251	-0.642695	0.286017	0.344555	0.529186	0.954996	0.960419	3	70	24	52	0	23	30	1	30	0	27	0	12	21
NM_001004178	AA415398	chr4	-	119202922	119211374	1899	4	29	67	1	1	1	0	0.604328	2.38252	0.0553547	0.0686328	0.0723808	0	0.258631	7.72e-11	1.96538	0.458344	7.59915	0.00345779	0.948305	0.957671	0.527479	0.0497477	0.290689	0.49819	0.76129	0.358472	2.43757	0.948561	0	0	0	0	28	0	0	0	0	0	1	0	0	0
NM_001004180	BC057022	chr5	+	115018259	115063227	2693	3	117	99	25	41	0	0	2.43815	3.52044	1.38387	2.81394	0	0	0.691753	0.00714034	7.73049	0.00269428	11.1752	0.000135623	39.8288	4.34e-12	0.856046	0.820832	-0.333301	0.713232	0.643596	0.796703	1.177	1.44334	3	30	0	0	26	25	2	19	0	0	0	0	12	23
NM_001004182	Gm5567	chr6	+	40060251	40198352	3092	3	1	1	0	1	0	0	0.0208389	0.03556	0	0.0686328	0	0	0.586231	0.595476	0.131025	0.15599	0.223504	0.273425	1.89661	0.59097	0.137259	0.0814241	0.197592	0.198764	0.265002	0.139149	0.700452	0.783479	0	0	0	0	0	0	0	0	0	0	0	0	1	0
NM_001004184	Slc28a1	chr7	+	88259684	88315301	2845	18	1964	35	141	343	123	50	40.9276	1.2446	7.80501	23.541	8.90284	16.0208	31.9984	0	2.52416	2.49e-14	0.0788839	8.62e-29	2.63078	1.01e-22	0.0458018	0.33514	-0.167802	0.172735	-0.455569	0.184559	1.17708	1.19947	546	186	500	2	8	162	102	398	16	0	2	3	39	127
NM_001004185	Whamm	chr7	+	88716177	88741722	3069	10	407	1855	5	12	3	49	8.48142	65.9638	0.276773	0.823593	0.217142	15.7004	0.12887	0	0.534583	0.000115725	4.14824	1.01e-36	3.08199	0.0328986	0.683269	0.227726	0.203061	0.607148	0.869341	0.506048	1.17426	0.560323	1	92	205	41	17	17	0	2	1	4	1	2	24	2
NM_001004187	2610020H08Rik	chr7	+	126937700	126992455	1783	13	168	188	10	90	451	3	3.50093	6.68528	0.553547	6.17695	32.6437	0.96125	0.524196	1.17e-09	2.76791	0.0168003	5.28029	1.01e-05	0.19092	3.75e-63	-0.521314	-0.677766	0.905027	0.00655296	-0.348811	-0.397509	1.14565	0.819145	20	3	0	11	0	32	12	4	44	20	0	22	0	5
NM_001004190	Zfp560	chr9	-	20149579	20189602	4732	7	499	309	7	7	18	8	10.3986	10.988	0.387483	0.480429	1.30285	2.56333	0.945534	0.439525	3.63959	1.47e-06	3.84924	5.54e-07	0.399286	0.0223621	0.382181	-0.0702748	0.334671	0.408411	0.519346	0.240106	1.4638	0.863138	8	291	32	4	2	47	2	27	0	19	0	0	67	3
NM_001004192	BC048562	chr9	+	108338812	108348414	687	4	0	0	0	1	0	0	0	0	0	0.0686328	0	0	0.586231	0.707351	0.0655126	0.0868259	0.111752	0.153805	1.89661	0.59097	-0.0810297	0.0038092	0.0998397	-0.0278893	0.0104841	-0.0350366	0.481731	0.821272	0	0	0	0	0	0	0	0	0	0	0	0	0	0
NM_001004193	Rhox8	chrX	-	35227952	35232121	1206	4	1	2	0	0	0	0	0.0208389	0.07112	0	0	0	0	0.390821	0.296973	0.131025	0.15599	0.335257	0.392313	0.948305	0.970062	0.125681	-0.11015	0.197809	0.0577416	0.445467	0.0244241	0.48212	0.720948	0	0	0	0	0	0	0	0	0	0	0	1	0	0
NM_001004194	Nlrp4e	chr7	+	24086297	24146941	2940	9	1	6	0	0	0	0	0.0208389	0.21336	0	0	0	0	0.167495	0.0124449	0.131025	0.15599	0.782266	0.823731	0.948305	0.970062	0.245805	-0.123884	0.290219	0.172665	0.677338	0.0981955	0.700452	0.634169	0	0	0	0	0	0	0	0	0	0	0	0	1	0
NM_001004293	Amigo1	chr3	+	107989252	107994695	4996	2	63	11	0	1	0	0	1.31285	0.39116	0	0.0686328	0	0	3.12657	4.5e-05	4.19281	0.0665149	1.34103	0.768818	1.89661	0.59097	0.643585	0.326877	0.154959	0.675909	0.522557	0.54879	1.86894	0.567457	0	0	1	23	0	36	1	1	0	0	0	1	0	0
NM_001004357	Cntnap2	chr6	+	45010059	47251370	6985	24	405	5	2	1	0	0	8.43975	0.1778	0.110709	0.0686328	0	0	39.6683	2.04e-72	26.5981	5.23e-11	0.670513	0.724271	1.89661	0.59097	0.511298	0.428012	-0.226523	0.42378	0.172757	0.454363	1.21584	0.63226	3	0	223	38	41	0	0	59	15	25	0	1	0	0
NM_001004359	Gprasp1	chrX	+	132277230	132338007	5789	10	3734	465	1624	3333	28	81	77.8124	16.5354	89.896	228.753	2.02666	25.9538	4.69865	1.71181409464815e-316	2.98402	3.71e-32	0.63508	0.000326159	109.022	0	0.737661	0.973709	-0.576907	0.575439	0.307025	0.762269	0.665289	0.912407	1202	102	679	220	300	138	306	161	201	92	44	267	22	1589
NM_001004361	5730494M16Rik	chr18	-	25294546	25327378	4020	7	1748	538	844	221	10	196	36.4264	19.1313	46.7193	15.1678	0.723808	62.8017	1.90226	6.05e-43	0.581632	1.89e-11	0.305759	1.32e-37	19.1385	1.7e-50	0.84056	0.842251	-0.691028	0.422068	0.64555	0.701626	0.65176	0.824863	177	256	546	117	98	31	150	60	97	89	10	49	68	82
NM_001004362	2610008E11Rik	chr10	-	78527118	78560302	4186	6	127	135	18	280	369	6	2.64654	4.8006	0.996384	19.2172	26.7085	1.9225	0.551747	1.52e-06	1.19795	0.632564	2.17119	0.0240644	0.720199	3.05e-05	-0.472593	-0.488098	0.84436	0.0949308	-0.389474	-0.288587	2.28588	1.69968	4	1	1	0	1	1	0	0	49	69	1	0	0	4
NM_001004363	Nuak1	chr10	-	83834063	83903216	5018	7	277	2229	5	0	40	2	5.77237	79.2632	0.276773	0	2.89523	0.640834	0.0730817	0	6.07084	1.44e-05	83.0692	8.04e-98	0.0231294	9.59e-13	0.0704843	-0.386316	0.356732	0.0515796	0.409206	-0.088084	1.46525	0.811037	192	2	1	45	3	9	4	8	4	0	2	5	2	3
NM_001004364	Ddef2	chr12	+	21117616	21276032	5535	27	1164	864	9	66	199	67	24.2565	30.7238	0.498192	4.52976	14.4038	21.4679	0.789548	1.71e-07	1.12239	0.346442	1.42155	0.00330641	0.317682	2.14e-18	0.129711	-0.311599	0.737415	0.417545	0.319755	0.0785527	1.18555	0.744553	691	85	3	174	24	8	14	39	59	8	33	2	24	4
NM_001004365	Actr3b	chr5	+	25265843	25356159	1711	12	1343	192	183	7	11	28	27.9866	6.82752	10.1299	0.480429	0.796189	8.97167	4.08236	1.2e-102	3.03617	8.28e-13	0.74373	0.151775	0.632203	0.309731	0.478964	0.338262	-0.568297	0.0448721	0.39891	0.287366	0.853287	1.39532	198	211	311	28	45	10	41	280	25	39	22	76	57	181
NM_001004366	Scube3	chr17	+	28279470	28308290	2982	22	17	0	5	121	1	1	0.354261	0	0.276773	8.30457	0.0723808	0.320417	10.5522	0.00103466	0.589614	0.508588	0.0558761	0.0181416	57.8466	2e-33	0.212834	0.551904	-0.125857	0.379206	-0.196136	0.381315	2.32932	0.821272	0	0	2	0	0	0	0	0	0	0	15	0	0	3
NM_001004367	Cxxc4	chr3	+	133903111	133925125	4677	2	175	1	198	1	0	3	3.6468	0.03556	10.9602	0.0686328	0	0.96125	51.5883	2.83e-33	2.88256	0.0121797	0.0558761	0.000833619	1.89661	0.59097	0.255757	0.501677	-0.915127	-0.209032	-0.0664597	0.182801	2.41892	0.783479	0	2	159	14	0	0	0	0	0	0	0	0	0	198
NM_001004435	Pik3r6	chr11	+	68316520	68366200	3225	20	1	153	1	0	0	0	0.0208389	5.44068	0.0553547	0	0	0	0.00761339	2.21e-64	0.131025	0.15599	17.2098	5.32e-07	0.948305	0.970062	0.339075	-0.0728423	0.207334	0.205617	0.800334	0.157283	0.48212	2.13445	0	0	0	0	0	0	0	0	0	0	0	1	0	0
NM_001004436	Wapal	chr14	+	35487113	35559403	4585	19	8496	5193	3342	1583	1027	344	177.047	184.663	184.995	108.646	74.3351	110.223	0.959031	0.0177399	1.61351	5.83e-21	1.68244	5.07e-24	1.4612	1.07e-21	0.695843	0.617982	-0.623741	0.284248	0.593161	0.532691	0.420347	0.448427	969	725	1817	771	429	891	240	860	146	357	304	818	169	1335
NM_001004455	Cys1	chr12	-	25350702	25366660	1767	5	0	4	1	0	1	0	0	0.14224	0.0553547	0	0.0723808	0	0.117246	0.0193455	0.0655126	0.0868259	0.558761	0.618872	0.474152	0.529688	-0.23148	-0.391597	0.158458	-0.341252	0.245027	-0.321443	0.481731	0.686396	0	0	0	0	0	0	0	0	0	0	0	0	0	0
NM_001004468	Tacc2	chr7	+	137720997	137908296	9103	22	1285	1394	2546	879	1970	32	26.778	49.5706	140.933	60.3282	142.59	10.2533	0.540425	1.18e-56	2.55301	4.95e-10	4.72407	7.75e-31	0.423393	3.42e-108	-0.606455	-0.363539	-0.0613947	-0.561034	-0.555518	-0.510343	0.869782	0.500379	265	155	23	61	100	119	61	1	221	1	40	206	32	590
NM_001004721	Pigu	chr2	-	155103987	155183160	1621	12	1478	768	462	479	1033	205	30.7999	27.3101	25.5738	32.8751	74.7694	65.6854	1.12748	0.00662081	0.470355	2.75e-20	0.417172	2.08e-24	0.440219	1.09e-53	-0.637146	-0.692914	0.521665	-0.389044	-0.444363	-0.573035	0.701653	0.634904	615	59	9	102	63	106	133	64	57	75	45	136	14	102
NM_001004761	Gpr158	chr2	+	21289193	21752169	7141	11	0	8	0	0	0	0	0	0.28448	0	0	0	0	0.0651368	0.000443759	0.0655126	0.0868259	1.00577	0.995642	0.948305	0.970062	0.146893	-0.176677	0.290117	0.0818674	0.62177	0.017361	0.481731	0.6142	0	0	0	0	0	0	0	0	0	0	0	0	0	0
NM_001004762	Pla2g4c	chr7	+	13914683	13945292	2636	16	41	34	2	22	3	0	0.854394	1.20904	0.110709	1.50992	0.217142	0	0.703477	0.127308	2.75153	0.235176	3.91133	0.0901646	5.45275	0.0002046	0.579237	0.373424	0.489606	0.908435	0.484334	0.620365	1.14662	0.687908	0	0	0	1	15	3	1	5	0	7	0	8	1	1
NM_001005223	Znhit3	chr11	-	84724456	84729858	983	5	8271	8503	752	953	1163	596	172.358	302.367	41.6267	65.407	84.1789	190.968	0.570238	1.08e-286	0.90774	0.024286	1.59186	6.54e-32	0.777219	7.15e-09	0.42632	-0.0742375	0.447965	0.479706	0.670836	0.277263	0.296786	0.521775	887	1986	1272	605	396	322	225	644	457	360	264	439	414	274
NM_001005225	Olfr1197	chr2	-	88568809	88569754	945	1	0	0	0	0	0	0	0	0	0	0	0	0	0.586231	0.707351	0.0655126	0.0868259	0.111752	0.153805	0.948305	0.970062	0	0	0	0	0	0	0.481731	0.821272	0	0	0	0	0	0	0	0	0	0	0	0	0	0
NM_001005227	Olfr1200	chr2	-	88607459	88608470	1011	1	0	0	0	0	0	0	0	0	0	0	0	0	0.586231	0.707351	0.0655126	0.0868259	0.111752	0.153805	0.948305	0.970062	0	0	0	0	0	0	0.481731	0.821272	0	0	0	0	0	0	0	0	0	0	0	0	0	0
NM_001005230	Olfr1024	chr2	-	85744225	85745209	984	1	1	0	1	0	0	0	0.0208389	0	0.0553547	0	0	0	1.17246	0.895771	0.131025	0.15599	0.111752	0.153805	0.948305	0.970062	-0.10807	0.0246917	-0.298745	-0.31389	-0.067983	-0.132423	0.641421	0.821272	0	0	0	0	0	0	0	0	0	1	0	0	0	1
NM_001005232	Dbx1	chr7	-	56886868	56892205	2077	4	0	0	0	0	0	0	0	0	0	0	0	0	0.586231	0.707351	0.0655126	0.0868259	0.111752	0.153805	0.948305	0.970062	0	0	0	0	0	0	0.481731	0.821272	0	0	0	0	0	0	0	0	0	0	0	0	0	0
NM_001005247	Hps5	chr7	-	54015835	54051048	4604	23	477	634	5	119	163	110	9.94015	22.545	0.276773	8.1673	11.7981	35.2458	0.441289	5.06e-42	0.282117	1.14e-25	0.639303	3.71e-05	0.693882	0.00219373	0.140237	-0.256753	0.793761	0.478199	0.346828	0.120561	1.00471	0.805293	3	31	1	66	26	27	18	137	30	67	1	59	11	3
NM_001005248	Hps5	chr7	-	54015835	54051048	4580	23	477	634	5	119	163	110	9.94015	22.545	0.276773	8.1673	11.7981	35.2458	0.441289	5.06e-42	0.282117	1.14e-25	0.639303	3.71e-05	0.693882	0.00219373	0.140237	-0.256753	0.793761	0.478199	0.346828	0.120561	1.00471	0.805293	3	31	1	66	26	27	18	137	30	67	1	59	11	3
NM_001005331	Eif4g1	chr16	+	20672821	20692956	5396	32	11303	8615	2171	3806	3079	842	235.542	306.349	120.175	261.216	222.86	269.791	0.769122	3.43e-74	0.878475	0.000367377	1.14218	0.000175696	1.17214	5.08e-11	0.304428	-0.0883083	0.798735	0.672953	0.474239	0.296358	0.261815	0.272136	2259	1970	2011	545	811	531	411	658	571	523	336	275	402	902
NM_001005341	Ypel2	chr11	-	86749926	86807264	4902	5	49	1946	332	182	2405	35	1.02111	69.1997	18.3777	12.4912	174.076	11.2146	0.0150547	0	0.0909898	2.13e-21	6.04393	2.53e-49	0.0721279	0	-0.631937	-0.734713	0.450212	-0.502384	-0.150285	-0.623011	0.937375	0.721478	14	14	4	2	1	0	1	1	10	0	1	1	0	313
NM_001005342	Ypel4	chr2	+	84574360	84578034	752	5	32	1	0	0	0	0	0.666844	0.03556	0	0	0	0	9.67281	1.24e-05	2.16192	0.388696	0.223504	0.273425	0.948305	0.970062	0.3614	0.234849	-0.0480494	0.336461	0.114368	0.310904	1.40559	0.765348	32	0	0	0	0	0	0	0	0	0	0	0	0	0
NM_001005343	Sp9	chr2	+	73109982	73113826	2811	2	5	81	1	2	1	0	0.104194	2.88036	0.0553547	0.137266	0.0723808	0	0.042895	5.16e-29	0.393076	0.439426	9.16368	0.000843512	1.42246	0.696824	0.4015	-0.0417892	0.390765	0.405091	0.814839	0.254934	0.711796	1.80783	1	0	0	0	0	0	0	0	2	0	0	1	1	0
NM_001005358	BC018101	chr17	+	17201066	17226593	2678	4	16	15	4	2	1	1	0.333422	0.5334	0.221419	0.137266	0.0723808	0.320417	0.622871	0.177108	0.556857	0.468065	0.894018	0.882958	1.42246	0.696824	0.708182	0.370238	-0.186135	0.401759	0.869358	0.493393	0.579655	1.22503	0	5	0	0	1	1	1	2	0	1	1	4	0	1
NM_001005370	Spin2	chrX	+	150266835	150268783	1306	2	412	4	106	6	214	59	8.58562	0.14224	5.86759	0.411797	15.4895	18.9046	48.4227	3.12e-75	0.450945	1.76e-07	0.00931269	1.86e-54	0.030875	8.63e-58	-0.500997	-0.337042	-0.223895	-0.606751	-0.612576	-0.481597	1.29079	1.07686	0	7	1	67	49	43	28	0	28	14	0	173	2	103
NM_001005371	Gm13084	chr4	-	143399902	143405982	1791	4	1	26	0	0	0	0	0.0208389	0.92456	0	0	0	0	0.0434245	1.49e-10	0.131025	0.15599	3.01731	0.193974	0.948305	0.970062	0.319615	-0.117581	0.331436	0.252897	0.788584	0.151643	0.641421	0.618168	0	0	0	0	0	0	0	0	0	1	0	0	0	0
NM_001005385	Gprasp1	chrX	+	132277230	132338007	5675	10	3734	465	1624	3333	28	81	77.8124	16.5354	89.896	228.753	2.02666	25.9538	4.69865	1.71181409464815e-316	2.98402	3.71e-32	0.63508	0.000326159	109.022	0	0.737661	0.973709	-0.576907	0.575439	0.307025	0.762269	0.665289	0.912407	1202	102	679	220	300	138	306	161	201	92	44	267	22	1589
NM_001005419	Ado	chr10	-	67007260	67011703	4443	1	2876	769	2409	1855	2372	142	59.9326	27.3456	133.349	127.314	171.687	45.4992	2.19037	4.72e-95	1.31804	0.000773528	0.601743	1.45e-07	0.7417	3.52e-22	-0.680132	-0.231369	-0.110956	-0.53346	-0.894508	-0.481654	0.328513	0.843906	572	582	294	145	106	127	138	136	138	96	90	299	153	644
NM_001005420	Gm347	chr2	+	28303460	28311028	5466	3	320	572	1	20	0	1	6.66844	20.3403	0.0553547	1.37266	0	0.320417	0.328412	1.4e-60	10.5148	1.52e-07	32.017	2.07e-24	19.9144	3.89e-06	0.786784	0.434067	0.221624	0.839817	0.782518	0.686889	1.38511	0.923699	71	0	0	15	1	57	30	31	100	0	10	5	0	0
NM_001005421	Amica1	chr9	+	44887265	44916614	2458	11	1	2	0	0	0	0	0.0208389	0.07112	0	0	0	0	0.390821	0.296973	0.131025	0.15599	0.335257	0.392313	0.948305	0.970062	0.125681	-0.11015	0.197809	0.0577416	0.445467	0.0244241	0.441943	0.743754	1	0	0	0	0	0	0	0	0	0	0	0	0	0
NM_001005422	Gm1574	chr13	+	46369089	46395484	1363	5	2	0	1	0	0	0	0.0416778	0	0.0553547	0	0	0	1.75869	0.609922	0.196538	0.226931	0.111752	0.153805	0.948305	0.970062	-0.0487915	0.0871108	-0.347107	-0.265499	-0.08833	-0.0757267	0.440242	0.821272	0	1	0	0	0	0	0	0	0	0	0	1	0	0
NM_001005423	Mreg	chr1	-	72205807	72258881	2492	5	1584	4783	507	1997	836	577	33.0088	170.083	28.0648	137.06	60.5103	184.88	0.194226	0	0.17965	8.59e-201	0.924953	0.079497	2.2637	1.55e-95	0.297269	0.000475324	0.563351	0.496304	0.595632	0.264683	0.749569	0.331815	553	186	345	6	28	189	60	78	7	18	44	30	40	80
NM_001005424	Gm996	chr2	-	25430935	25435619	4684	1	20	1	0	1	0	0	0.416778	0.03556	0	0.0686328	0	0	6.15543	0.00177521	1.37577	0.743396	0.223504	0.273425	1.89661	0.59097	0.450143	0.372604	0.0299706	0.518895	0.148369	0.447214	1.81081	0.781162	7	0	0	0	0	0	0	0	13	0	0	0	0	0
NM_001005425	Gm1008	chr2	-	165176796	165187619	3311	5	11	0	0	2	0	0	0.229228	0	0	0.137266	0	0	7.03477	0.0142046	0.786152	0.823137	0.111752	0.153805	2.84491	0.331468	0.290508	0.390354	0.00163211	0.420508	-0.0700132	0.367123	1.81557	0.821272	0	0	0	0	0	0	0	0	11	0	0	0	0	0
NM_001005426	Zcwpw1	chr5	+	138229029	138263848	2217	17	951	500	270	8	124	20	19.8178	17.78	14.9458	0.549062	8.97522	6.40834	1.11396	0.0493256	2.96991	2.82e-09	2.66609	2.58e-07	0.0682779	3.04e-29	-0.0829111	-0.29428	-0.259585	-0.410109	0.0960995	-0.262434	0.958873	0.824274	247	4	356	67	2	108	19	1	31	40	74	1	1	261
NM_001005475	Iqsec2	chrX	+	148613551	148659779	5207	14	27	1	0	0	2	6	0.56265	0.03556	0	0	0.144762	1.9225	8.20724	0.000100781	0.262051	0.00593174	0.0319292	1.58e-06	0.316102	0.282407	0.0408785	-0.103153	0.117974	0.0436131	0.00694777	-0.00622036	2.32778	0.765348	1	1	0	0	0	0	1	0	24	0	0	0	0	0
NM_001005477	Barhl2	chr5	-	106881541	106887185	2314	3	2	3	0	0	1	0	0.0416778	0.10668	0	0	0.0723808	0	0.439673	0.279264	0.196538	0.226931	0.447009	0.507948	0.474152	0.529688	-0.132731	-0.450697	0.460606	-0.0768888	0.26751	-0.220105	0.397749	0.712176	1	1	0	0	0	0	0	0	0	0	0	0	0	0
NM_001005481	Olfr132	chr17	-	38267193	38268135	942	1	0	0	0	0	0	0	0	0	0	0	0	0	0.586231	0.707351	0.0655126	0.0868259	0.111752	0.153805	0.948305	0.970062	0	0	0	0	0	0	0.481731	0.821272	0	0	0	0	0	0	0	0	0	0	0	0	0	0
NM_001005485	Olfr111	chr17	+	37666923	37667877	954	1	0	0	0	0	0	0	0	0	0	0	0	0	0.586231	0.707351	0.0655126	0.0868259	0.111752	0.153805	0.948305	0.970062	0	0	0	0	0	0	0.481731	0.821272	0	0	0	0	0	0	0	0	0	0	0	0	0	0
NM_001005488	Olfr467	chr7	+	114958099	114959020	921	1	0	0	0	0	0	0	0	0	0	0	0	0	0.586231	0.707351	0.0655126	0.0868259	0.111752	0.153805	0.948305	0.970062	0	0	0	0	0	0	0.481731	0.821272	0	0	0	0	0	0	0	0	0	0	0	0	0	0
NM_001005506	Txlna	chr4	-	129303326	129317884	4682	10	5849	4177	1240	2297	994	415	121.887	148.534	68.6398	157.649	71.9465	132.973	0.820836	3.45e-22	0.921271	0.110257	1.12236	0.0225517	2.19016	1.01e-102	0.773901	0.514641	0.348254	0.954442	0.733869	0.747661	0.352499	0.240898	699	769	1642	454	406	266	162	404	226	280	122	264	155	743
NM_001005507	Smg7	chr1	-	154684125	154749776	5790	22	2765	3632	1852	1542	195	262	57.6195	129.154	102.517	105.832	14.1143	83.9492	0.44633	2.23e-226	0.689004	4.09e-08	1.54371	4.34e-13	7.46548	1.25e-244	0.885409	0.837545	-0.47006	0.58467	0.820556	0.769208	0.449686	0.344135	665	481	56	88	207	202	79	257	240	51	88	258	93	433
NM_001005508	Arhgap30	chr1	+	173319090	173340368	4485	12	411	171	21	1	1	11	8.56478	6.08076	1.16245	0.0686328	0.0723808	3.52458	1.40423	0.000133154	2.24927	0.00155689	1.60178	0.0908214	0.948305	0.957671	0.625989	0.324653	-0.308418	0.286241	0.660033	0.412294	1.14064	1.33362	0	0	0	87	56	69	65	71	0	62	1	0	0	0
NM_001005509	Eif2a	chr3	+	58329742	58361423	2299	14	19259	7018	4124	4999	2580	674	401.336	249.56	228.283	343.095	186.742	215.961	1.60861	2.59e-272	1.86929	7.62e-70	1.16206	0.000141834	1.83709	4.33e-146	0.666789	0.71766	-0.106769	0.773256	0.215284	0.719235	0.266482	0.3725	3434	2951	4560	1182	509	718	530	914	889	622	675	1610	665	1426
NM_001005510	Syne2	chr12	+	76919304	77211915	21718	116	503	781	809	312	5	67	10.482	27.7724	44.7819	21.4134	0.361904	21.4679	0.377827	3.91e-67	0.485564	3.31e-07	1.28515	0.0398175	49.4699	1.03e-81	0.854874	0.868503	-0.636615	0.470748	0.73686	0.731375	1.10947	0.900052	109	6	4	121	9	66	1	0	8	63	27	87	2	266
NM_001005511	Lmtk3	chr7	+	53039316	53059500	4828	16	3	4	25	1	2	0	0.0625166	0.14224	1.38387	0.0686328	0.144762	0	0.468985	0.257974	0.262051	0.298349	0.558761	0.618872	0.632203	0.611528	-0.233549	0.00277745	-0.700703	-0.682316	-0.118658	-0.304362	0.699041	0.679497	0	0	0	3	0	0	0	0	0	0	0	0	0	24
NM_001005520	Olfr244	chr1	-	176047221	176048145	924	1	0	0	0	0	0	0	0	0	0	0	0	0	0.586231	0.707351	0.0655126	0.0868259	0.111752	0.153805	0.948305	0.970062	0	0	0	0	0	0	0.481731	0.821272	0	0	0	0	0	0	0	0	0	0	0	0	0	0
NM_001005523	Rsrc2	chr5	-	124183366	124199421	4234	8	2685	1393	471	474	386	54	55.9524	49.5351	26.072	32.5319	27.939	17.3025	1.12957	0.000204274	3.1994	1.78e-25	2.83241	3.15e-19	1.16394	0.0263099	0.348407	0.168137	0.181081	0.474266	0.23366	0.33027	0.440811	0.310805	367	403	800	109	190	63	107	226	55	81	88	112	84	152
NM_001005524	Olfr194	chr16	-	59118973	59119894	921	1	0	0	0	0	0	0	0	0	0	0	0	0	0.586231	0.707351	0.0655126	0.0868259	0.111752	0.153805	0.948305	0.970062	0	0	0	0	0	0	0.481731	0.821272	0	0	0	0	0	0	0	0	0	0	0	0	0	0
NM_001005525	Rsrc2	chr5	-	124178438	124199421	2170	10	10322	5689	1980	2796	1360	486	215.099	202.301	109.602	191.897	98.4379	155.723	1.06356	0.000181799	1.38868	9.43e-14	1.30569	4.46e-09	1.94887	3.61e-96	0.863443	0.623849	0.15862	0.960782	0.699203	0.816025	0.425007	0.230954	1251	1401	2859	575	847	234	406	953	235	311	297	627	326	1046
NM_001005568	Olfr1281	chr2	+	111168577	111169495	918	1	0	0	0	0	0	0	0	0	0	0	0	0	0.586231	0.707351	0.0655126	0.0868259	0.111752	0.153805	0.948305	0.970062	0	0	0	0	0	0	0.481731	0.821272	0	0	0	0	0	0	0	0	0	0	0	0	0	0
NM_001005569	Olfr366	chr2	+	37075010	37075940	930	1	0	0	0	1	0	0	0	0	0	0.0686328	0	0	0.586231	0.707351	0.0655126	0.0868259	0.111752	0.153805	1.89661	0.59097	-0.0810297	0.0038092	0.0998397	-0.0278893	0.0104841	-0.0350366	0.481731	0.821272	0	0	0	0	0	0	0	0	0	0	0	0	0	0
NM_001005570	Olfr707	chr7	-	114034697	114035621	924	1	0	0	0	0	0	0	0	0	0	0	0	0	0.586231	0.707351	0.0655126	0.0868259	0.111752	0.153805	0.948305	0.970062	0	0	0	0	0	0	0.481731	0.821272	0	0	0	0	0	0	0	0	0	0	0	0	0	0
NM_001005605	Aebp2	chr6	+	140572209	140604002	6192	8	3594	8602	5211	1626	1745	181	74.8949	305.887	288.453	111.597	126.304	57.9954	0.244973	0	1.29405	0.000417416	5.28244	4.73e-195	0.883672	0.000330141	-0.0509882	-0.064299	-0.228594	-0.263111	0.192402	-0.126133	0.909285	0.153563	397	513	235	136	133	923	76	320	193	56	351	142	119	1392
NM_001005608	Itgb4	chr11	+	115836038	115869725	6160	40	290	301	72	411	16	28	6.04328	10.7036	3.98553	28.2081	1.15809	8.97167	0.564878	4.56e-12	0.657385	0.0417963	1.16376	0.425686	22.9824	9.95e-96	0.845826	0.797666	-0.0334404	0.879887	0.688729	0.841126	1.4313	1.15134	7	2	118	1	1	80	35	0	1	1	41	2	1	65
NM_001005740	Phactr1	chr13	+	42804949	43233881	5293	13	165	5	28	28	453	18	3.43842	0.1778	1.54993	1.92172	32.7885	5.7675	16.2191	2.09e-26	0.572374	0.0322498	0.0352902	5.65e-15	0.0605745	6.72e-105	-0.751789	-0.562608	0.235505	-0.526845	-0.838853	-0.613747	1.87396	1.42304	8	13	3	55	0	16	1	1	67	1	0	0	0	8
NM_001005748	Phactr1	chr13	+	43218207	43233881	3835	5	158	4	25	28	453	18	3.29254	0.14224	1.38387	1.92172	32.7885	5.7675	18.6421	3.73e-26	0.548237	0.0220088	0.0294085	1.38e-15	0.0605745	6.72e-105	-0.739641	-0.547619	0.237845	-0.509489	-0.834288	-0.598916	1.92661	1.10952	6	13	2	48	0	16	1	1	70	1	0	0	0	6
NM_001005767	Parl	chr16	-	20279893	20302435	1322	10	5571	2010	734	628	643	314	116.093	71.4756	40.6303	43.1014	46.5408	100.611	1.62431	5.27e-83	1.15885	0.00925723	0.71344	8.92e-08	0.926217	0.171535	0.482755	0.168843	0.0770304	0.420127	0.436718	0.357242	0.348042	0.344707	546	1177	814	566	351	253	185	302	364	315	140	260	298	597
NM_001005784	Inadl	chr4	+	98062516	98164324	3335	20	19	51	6	0	1	0	0.395939	1.81356	0.332128	0	0.0723808	0	0.225473	1.25e-09	1.31025	0.783454	5.81112	0.017055	0.474152	0.529688	0.384025	0.0124146	-0.148569	0.0619155	0.674916	0.152785	1.86572	1.7281	0	0	0	18	0	0	1	0	0	0	0	0	0	6
NM_001005787	Inadl	chr4	+	98213324	98355701	2833	16	206	134	1	1	282	1	4.29281	4.76504	0.0553547	0.0686328	20.4114	0.320417	0.898888	0.337172	6.78056	0.000116462	7.54328	3.91e-05	0.0067018	5.06e-86	-0.436269	-0.761662	0.677004	-0.171435	-0.18272	-0.456455	2.68334	1.78074	2	1	0	0	1	170	0	3	28	1	0	0	0	0
NM_001005788	Zfp69	chr4	-	120602743	120624306	2362	6	154	258	859	11	154	5	3.20919	9.17448	47.5496	0.754961	11.1466	1.60208	0.350833	5.56e-26	1.69241	0.169238	4.82397	5.37e-07	0.0734171	4.01e-35	-0.41622	-0.35212	-0.445982	-0.76968	-0.214385	-0.512673	1.62765	0.962702	64	8	8	12	1	21	1	0	0	38	0	1	0	1
NM_001005846	Mcoln2	chr3	+	145813137	145858476	2492	14	4	2	6	2	2	1	0.0833555	0.07112	0.332128	0.137266	0.144762	0.320417	0.977052	0.974665	0.163782	0.0646198	0.167628	0.0785263	0.948305	0.94817	-0.196956	0.00843767	-0.386285	-0.436097	-0.148159	-0.208205	0.322643	1.20165	2	1	1	0	0	0	0	0	0	0	0	0	0	3
NM_001005847	Aga	chr8	+	54597079	54608776	1266	9	1291	71	15	939	8	29	26.903	2.52476	0.83032	64.4462	0.579046	9.29209	10.5196	7.35e-170	2.82141	2.12e-11	0.268205	5.54e-08	99.0452	2.36e-255	0.674617	0.695953	0.0930513	0.875991	0.298937	0.748854	0.616889	2.2165	430	111	217	83	78	20	32	132	106	21	28	16	17	3
NM_001005854	Gm609	chr16	-	45416867	45493082	2122	5	0	1	0	0	0	0	0	0.03556	0	0	0	0	0.293116	0.297527	0.0655126	0.0868259	0.223504	0.273425	0.948305	0.970062	-0.0574933	-0.1644	0.146429	-0.110827	0.250653	-0.110907	0.481731	0.765348	0	0	0	0	0	0	0	0	0	0	0	0	0	0
NM_001005858	I830012O16Rik	chr19	+	34682446	34687891	2013	2	0	2	0	0	0	0	0	0.07112	0	0	0	0	0.19541	0.121611	0.0655126	0.0868259	0.335257	0.392313	0.948305	0.970062	0.00623506	-0.17515	0.198937	-0.0530791	0.38101	-0.073998	0.481731	0.743754	0	0	0	0	0	0	0	0	0	0	0	0	0	0
NM_001005859	Rpl34	chr3	-	130429754	130432222	403	4	47	292	145	200	107	60	0.979427	10.3835	8.02642	13.7266	7.74474	19.225	0.0960379	3.35e-78	0.0515509	1.05e-44	0.536777	3.72e-05	1.7649	1.12e-06	-0.0920762	-0.107138	0.149439	-0.0942285	0.232576	-0.0978144	0.449313	0.216318	8	12	11	3	0	2	3	0	2	2	1	2	1	89
NM_001005860	Clec4a4	chr6	+	122940384	122974123	776	6	0	0	0	0	0	0	0	0	0	0	0	0	0.586231	0.707351	0.0655126	0.0868259	0.111752	0.153805	0.948305	0.970062	0	0	0	0	0	0	0.481731	0.821272	0	0	0	0	0	0	0	0	0	0	0	0	0	0
NM_001005863	Mtus1	chr8	-	42076265	42219080	6550	14	868	788	26	1040	1634	105	18.0881	28.0213	1.43922	71.3781	118.27	33.6438	0.645671	1.04e-18	0.53708	2.47e-08	0.831816	0.0820599	0.603783	4.59e-38	-0.265991	-0.456928	0.952913	0.286737	-0.135337	-0.145394	1.28403	1.0531	16	10	12	28	49	247	191	5	112	29	31	136	2	5
NM_001005864	Mtus1	chr8	-	42076265	42140148	4154	12	849	718	25	1040	1634	105	17.6922	25.5321	1.38387	71.3781	118.27	33.6438	0.693041	6.96e-13	0.525337	8.78e-09	0.758018	0.010086	0.603783	4.59e-38	-0.272874	-0.45506	0.946727	0.280493	-0.149886	-0.149147	1.32899	1.27079	16	10	12	28	49	247	191	5	108	29	16	136	2	5
NM_001005865	Mtus1	chr8	-	42076265	42127265	4149	10	862	707	25	1040	1642	105	17.9631	25.1409	1.38387	71.3781	118.849	33.6438	0.714573	4.82e-11	0.533372	1.79e-08	0.746421	0.00675745	0.600843	7.31e-39	-0.274225	-0.454773	0.94553	0.279642	-0.154068	-0.149785	1.35854	1.27389	17	10	12	28	49	262	194	5	108	29	10	136	2	5
NM_001005866	Kdm2b	chr5	-	123320684	123438542	5004	23	226	201	12	41	33	57	4.70959	7.14756	0.664256	2.81394	2.38857	18.2638	0.658784	1.85e-05	0.256403	1.04e-15	0.389206	7.92e-09	1.17144	0.491813	0.384826	-0.00691384	0.467026	0.500512	0.560482	0.292808	0.469872	0.591026	36	31	59	5	11	5	1	14	12	16	8	20	8	3
NM_001005867	Zmiz2	chr11	+	6295127	6306165	3957	19	3043	1075	421	846	130	133	63.4127	38.227	23.3043	58.0633	9.4095	42.6154	1.65845	1.6e-49	1.48821	1.65e-06	0.897354	0.243706	6.13141	3.16e-121	0.944109	0.870529	-0.189761	0.894426	0.645019	0.903021	0.451415	0.531214	672	390	390	402	169	302	124	135	152	87	52	103	65	402
NM_001005868	Erbb2ip	chr13	-	104608865	104710594	6592	27	820	685	788	623	883	121	17.0879	24.3586	43.6195	42.7582	63.9122	38.7704	0.701597	1.06e-11	0.440868	2.34e-14	0.628377	7.56e-06	0.669392	9.9e-15	-0.748807	-0.504225	0.135089	-0.630252	-0.583948	-0.627761	0.793868	0.902677	318	48	15	86	24	13	21	42	115	43	19	68	8	264
NM_001005916	Zbtb9	chr17	+	27110123	27113148	2784	2	804	689	513	237	109	57	16.7545	24.5008	28.3969	16.266	7.88951	18.2638	0.683936	3.71e-13	0.90927	0.490135	1.32947	0.0300948	2.05179	1.09e-10	0.739913	0.719163	-0.70665	0.265509	0.712367	0.574862	0.677098	0.567034	109	173	181	49	72	37	63	0	9	20	43	3	45	201
NM_001006664	Epb4.1l1	chr2	+	156301572	156368950	6220	22	1122	1348	282	481	271	45	23.3812	47.9349	15.61	33.0124	19.6152	14.4188	0.488019	1.33e-70	1.59936	0.000776122	3.27726	5.76e-22	1.68045	3.05e-12	0.400756	0.132373	0.492075	0.648407	0.523056	0.393845	2.33443	0.577032	323	4	9	4	44	639	14	3	65	7	4	3	3	264
NM_001006668	Kcnq2	chr2	-	180810283	180869930	2956	17	4	0	0	0	0	0	0.0833555	0	0	0	0	0	2.93116	0.273786	0.327563	0.369376	0.111752	0.153805	0.948305	0.970062	0.0674213	0.0741533	-0.0502248	0.0318764	-0.0424665	0.057817	1.03652	0.821272	0	0	0	0	0	0	0	0	4	0	0	0	0	0
NM_001006669	Kcnq2	chr2	-	180810283	180869930	2884	16	4	0	0	0	0	0	0.0833555	0	0	0	0	0	2.93116	0.273786	0.327563	0.369376	0.111752	0.153805	0.948305	0.970062	0.0674213	0.0741533	-0.0502248	0.0318764	-0.0424665	0.057817	1.03652	0.821272	0	0	0	0	0	0	0	0	4	0	0	0	0	0
NM_001006674	Kcnq2	chr2	-	180810283	180869930	2439	14	4	0	0	0	0	0	0.0833555	0	0	0	0	0	2.93116	0.273786	0.327563	0.369376	0.111752	0.153805	0.948305	0.970062	0.0674213	0.0741533	-0.0502248	0.0318764	-0.0424665	0.057817	1.03652	0.821272	0	0	0	0	0	0	0	0	4	0	0	0	0	0
NM_001006675	Kcnq2	chr2	-	180820549	180869930	2939	13	4	0	0	0	0	0	0.0833555	0	0	0	0	0	2.93116	0.273786	0.327563	0.369376	0.111752	0.153805	0.948305	0.970062	0.0674213	0.0741533	-0.0502248	0.0318764	-0.0424665	0.057817	1.03652	0.821272	0	0	0	0	0	0	0	0	4	0	0	0	0	0
NM_001006676	Kcnq2	chr2	-	180831170	180869930	1864	11	4	0	0	0	0	0	0.0833555	0	0	0	0	0	2.93116	0.273786	0.327563	0.369376	0.111752	0.153805	0.948305	0.970062	0.0674213	0.0741533	-0.0502248	0.0318764	-0.0424665	0.057817	1.03652	0.821272	0	0	0	0	0	0	0	0	4	0	0	0	0	0
NM_001006677	Kcnq2	chr2	-	180830945	180869930	2059	10	17	4	25	13	3	3	0.354261	0.14224	1.38387	0.892226	0.217142	0.96125	2.11043	0.115446	0.294807	0.0533145	0.13969	0.00782396	3.31907	0.0205358	0.142231	0.511498	-0.660582	-0.117648	-0.116075	0.178694	0.770466	1.55751	4	7	1	0	0	0	0	0	4	0	0	1	0	2
NM_001006678	Kcnq2	chr2	-	180843148	180869930	1274	8	4	0	0	0	0	0	0.0833555	0	0	0	0	0	2.93116	0.273786	0.327563	0.369376	0.111752	0.153805	0.948305	0.970062	0.0674213	0.0741533	-0.0502248	0.0318764	-0.0424665	0.057817	1.03652	0.821272	0	0	0	0	0	0	0	0	4	0	0	0	0	0
NM_001006679	Kcnq2	chr2	-	180843148	180869930	1734	7	4	0	0	0	0	0	0.0833555	0	0	0	0	0	2.93116	0.273786	0.327563	0.369376	0.111752	0.153805	0.948305	0.970062	0.0674213	0.0741533	-0.0502248	0.0318764	-0.0424665	0.057817	1.03652	0.821272	0	0	0	0	0	0	0	0	4	0	0	0	0	0
NM_001006680	Kcnq2	chr2	-	180843148	180869930	2291	6	4	0	0	0	0	0	0.0833555	0	0	0	0	0	2.93116	0.273786	0.327563	0.369376	0.111752	0.153805	0.948305	0.970062	0.0674213	0.0741533	-0.0502248	0.0318764	-0.0424665	0.057817	1.03652	0.821272	0	0	0	0	0	0	0	0	4	0	0	0	0	0
NM_001007077	Gm13023	chr4	+	143379236	143385487	1837	4	24	380	0	0	0	0	0.500133	13.5128	0	0	0	0	0.0384666	3.81e-131	1.63782	0.600987	42.5776	2.87e-17	0.948305	0.970062	0.51	0.0273033	0.286465	0.45872	0.803868	0.332008	0.831358	1.58624	0	0	0	3	4	5	0	0	0	3	1	4	4	0
NM_001007154	Phactr3	chr2	+	177910053	178071196	2694	13	166	0	2	2	0	1	3.45925	0	0.110709	0.137266	0	0.320417	97.9006	3.84e-33	5.4703	0.00111452	0.0558761	0.0181416	2.84491	0.331468	0.362826	0.468032	-0.326798	0.293518	-0.0835952	0.374792	2.69144	0.821272	164	0	0	0	0	0	0	1	1	0	0	0	0	0
NM_001007220	Adam22	chr5	-	8092259	8368081	2777	29	4	78	78	0	0	0	0.0833555	2.77368	4.31766	0	0	0	0.0371032	8.52e-29	0.327563	0.369376	8.82843	0.0011423	0.948305	0.970062	0.268214	0.182745	-0.569542	-0.225963	0.513988	0.0749989	0.827825	1.64723	0	0	0	0	0	4	0	0	0	0	0	0	0	78
NM_001007221	Adam22	chr5	-	8092299	8368081	2629	28	4	78	78	0	0	0	0.0833555	2.77368	4.31766	0	0	0	0.0371032	8.52e-29	0.327563	0.369376	8.82843	0.0011423	0.948305	0.970062	0.268214	0.182745	-0.569542	-0.225963	0.513988	0.0749989	0.827825	1.64723	0	0	0	0	0	4	0	0	0	0	0	0	0	78
NM_001007222	Tdpoz2	chr3	-	93455492	93456585	1093	1	0	2	0	0	0	0	0	0.07112	0	0	0	0	0.19541	0.121611	0.0655126	0.0868259	0.335257	0.392313	0.948305	0.970062	0.00623506	-0.17515	0.198937	-0.0530791	0.38101	-0.073998	0.481731	0.747942	0	0	0	0	0	0	0	0	0	0	0	0	0	0
NM_001007223	Clec3a	chr8	+	116941985	116949746	591	3	0	0	0	0	0	0	0	0	0	0	0	0	0.586231	0.707351	0.0655126	0.0868259	0.111752	0.153805	0.948305	0.970062	0	0	0	0	0	0	0.481731	0.821272	0	0	0	0	0	0	0	0	0	0	0	0	0	0
NM_001007266	Taar2	chr10	+	23658377	23661389	1020	2	0	0	0	0	0	0	0	0	0	0	0	0	0.586231	0.707351	0.0655126	0.0868259	0.111752	0.153805	0.948305	0.970062	0	0	0	0	0	0	0.481731	0.821272	0	0	0	0	0	0	0	0	0	0	0	0	0	0
NM_001007268	Dusp13	chr14	-	22552617	22567844	1744	8	0	10	0	0	0	0	0	0.3556	0	0	0	0	0.0532937	6.55e-05	0.0655126	0.0868259	1.22927	0.838815	0.948305	0.970062	0.165205	-0.174294	0.299114	0.100307	0.647653	0.0304056	0.481731	0.568835	0	0	0	0	0	0	0	0	0	0	0	0	0	0
NM_001007460	Zdhhc23	chr16	-	43969258	43979163	1278	4	0	0	0	0	0	0	0	0	0	0	0	0	0.586231	0.707351	0.0655126	0.0868259	0.111752	0.153805	0.948305	0.970062	0	0	0	0	0	0	0.481731	0.821272	0	0	0	0	0	0	0	0	0	0	0	0	0	0
NM_001007461	Gsdma3	chr11	+	98487673	98499403	1477	11	1	0	0	0	0	0	0.0208389	0	0	0	0	0	1.17246	0.895771	0.131025	0.15599	0.111752	0.153805	0.948305	0.970062	-0.0779236	-0.0587748	0.0115143	-0.118713	-0.00705126	-0.085137	0.691119	0.821272	0	0	0	0	0	0	1	0	0	0	0	0	0	0
NM_001007462	Pabpnl1	chr8	-	125143370	125146635	1144	7	0	7	1	0	0	0	0	0.24892	0.0553547	0	0	0	0.0732789	0.00114927	0.0655126	0.0868259	0.894018	0.91709	0.948305	0.970062	0.114545	-0.11765	0.0491164	-0.0811932	0.572278	-0.0280996	0.481731	0.619568	0	0	0	0	0	0	0	0	0	0	0	0	0	0
NM_001007463	Spag8	chr4	-	43664600	43666424	1247	6	0	0	0	0	0	0	0	0	0	0	0	0	0.586231	0.707351	0.0655126	0.0868259	0.111752	0.153805	0.948305	0.970062	0	0	0	0	0	0	0.481731	0.821272	0	0	0	0	0	0	0	0	0	0	0	0	0	0
NM_001007465	Rffl	chr11	-	82617323	82684246	3575	8	2257	2658	245	690	3231	344	47.0334	94.5185	13.5619	47.3566	233.862	110.223	0.497822	4.6e-131	0.428775	7.92e-40	0.861302	0.0104771	0.202747	0	-0.43808	-0.750665	0.898724	-0.044482	-0.102822	-0.411076	0.496192	0.410659	444	152	365	207	39	173	16	238	135	111	56	266	55	96
NM_001007472	Noto	chr6	+	85373922	85378268	956	3	1	14	0	0	0	0	0.0208389	0.49784	0	0	0	0	0.0781641	1.06e-05	0.131025	0.15599	1.67628	0.589194	0.948305	0.970062	0.299151	-0.121812	0.32263	0.229031	0.763	0.135457	0.439171	0.563663	0	1	0	0	0	0	0	0	0	0	0	0	0	0
NM_001007567	Slc7a6os	chr8	-	108724613	108734818	1234	5	1060	2692	86	448	399	105	22.0892	95.7275	4.7605	30.7475	28.8799	33.6438	0.230966	0	0.655744	9.11e-05	2.83914	9.86e-36	1.06447	0.363244	0.219094	-0.228943	0.824126	0.548468	0.521914	0.17954	0.987944	0.431821	286	19	85	103	55	97	26	137	29	49	167	6	1	65
NM_001007568	Zfp251	chr15	-	76682573	76701865	3501	4	329	349	177	8	222	21	6.85599	12.4104	9.79777	0.549062	16.0685	6.72875	0.552732	1.43e-14	0.982689	0.936951	1.77788	0.00431998	0.0382724	7.71e-58	-0.418358	-0.634099	-0.0408039	-0.651744	-0.0789949	-0.568067	1.02578	1.08369	2	51	81	15	0	0	36	0	19	46	0	58	21	174
NM_001007569	Pnmal1	chr7	+	17545143	17547669	1687	3	42	7	0	0	0	0	0.875233	0.24892	0	0	0	0	3.15099	0.000778618	2.81704	0.222267	0.894018	0.91709	0.948305	0.970062	0.537235	0.208373	0.0932239	0.496552	0.467308	0.414054	1.39778	0.608712	0	0	0	0	1	10	9	1	0	1	0	20	0	0
NM_001007570	Slc25a42	chr8	-	72708238	72736180	3172	8	27	24	2	192	1	2	0.56265	0.85344	0.110709	13.1775	0.0723808	0.640834	0.656579	0.129157	0.611451	0.448173	0.931269	0.908081	91.5114	1.06e-53	0.598741	0.598313	0.252776	0.856573	0.414018	0.684543	1.32016	0.693229	1	3	0	10	0	12	0	0	1	0	0	0	0	1
NM_001007571	D8Ertd738e	chr8	-	86770142	86773609	581	4	7268	4268	623	1359	485	491	151.457	151.77	34.4859	93.2719	35.1047	157.325	0.9982	0.925546	0.967909	0.48589	0.969655	0.519189	2.65369	6.97e-86	0.790824	0.446736	0.218316	0.831374	0.766479	0.689644	0.196578	0.245058	1528	995	1158	452	516	367	255	544	296	216	180	545	216	349
NM_001007572	Trpv5	chr6	-	41602768	41630722	2600	15	0	3	1	0	0	0	0	0.10668	0.0553547	0	0	0	0.146558	0.0488089	0.0655126	0.0868259	0.447009	0.507948	0.948305	0.970062	0.0229163	-0.108845	-0.0373603	-0.184508	0.414368	-0.0901456	0.481731	0.710852	0	0	0	0	0	0	0	0	0	0	0	0	0	1
NM_001007573	Maneal	chr4	-	124532482	124539415	2727	4	402	268	5	104	0	62	8.37723	9.53008	0.276773	7.13781	0	19.8658	0.878257	0.100758	0.419073	7.69e-09	0.477164	1.04e-06	99.572	3.73e-30	0.898063	0.657387	0.0296072	0.868468	0.807593	0.807973	1.31322	1.59383	220	4	1	24	13	0	1	10	8	25	2	93	1	3
NM_001007575	Zfp58	chr13	-	67591102	67601458	2359	4	29	119	392	303	7	5	0.604328	4.23164	21.699	20.7957	0.506666	1.60208	0.146558	3.77e-27	0.327563	0.0278945	2.23504	0.029299	36.0356	1.71e-76	0.36068	0.601296	-0.491368	0.157779	0.27898	0.373252	2.04625	1.77761	3	2	7	0	0	0	0	0	1	16	0	0	0	390
NM_001007576	Gucy2f	chrX	-	138515702	138631474	8122	20	1	2	1	2	0	0	0.0208389	0.07112	0.0553547	0.137266	0	0	0.390821	0.296973	0.131025	0.15599	0.335257	0.392313	2.84491	0.331468	0.236641	0.258855	-0.0279114	0.180936	0.364341	0.225477	0.48212	0.734634	0	0	0	0	0	0	0	0	0	0	0	1	0	0
NM_001007577	Tceanc	chrX	-	162937746	162948410	4047	5	160	149	134	2	0	217	3.33422	5.29844	7.41752	0.137266	0	69.5304	0.629221	5.05e-05	0.0483832	1.62e-158	0.0768937	1.45e-118	2.84491	0.331468	0.580162	0.423	-0.537929	0.113872	0.64294	0.372344	1.72003	1.57141	32	0	1	81	1	0	0	7	16	19	1	1	1	134
NM_001007578	Armcx6	chrX	-	131282993	131285951	2012	5	34	1	0	0	0	0	0.708522	0.03556	0	0	0	0	10.259	5.33e-06	2.29294	0.347966	0.223504	0.273425	0.948305	0.970062	0.361658	0.236782	-0.0500115	0.337497	0.110715	0.311979	2.20591	0.797374	2	0	0	2	0	0	1	0	5	24	0	0	0	0
NM_001007579	BC080695	chr4	+	143157369	143163701	2103	4	0	2	0	0	1	0	0	0.07112	0	0	0.0723808	0	0.19541	0.121611	0.0655126	0.0868259	0.335257	0.392313	0.474152	0.529688	-0.284374	-0.451652	0.359354	-0.245901	0.137588	-0.327309	0.481731	0.751588	0	0	0	0	0	0	0	0	0	0	0	0	0	0
NM_001007580	Fndc3c1	chrX	-	103615381	103680568	4812	27	987	10	36	63	5	3	20.568	0.3556	1.99277	4.32386	0.361904	0.96125	52.6542	1.05e-178	16.1816	1.4e-22	0.307319	0.0687576	10.1153	3.23e-13	0.466385	0.684273	-0.401454	0.442244	-0.0935986	0.530967	1.62742	1.04022	3	105	3	483	29	0	2	7	107	171	59	1	17	30
NM_001007581	2810408M09Rik	chr2	-	165315611	165318814	1868	2	286	65	5	133	17	5	5.95992	2.3114	0.276773	9.12816	1.23047	1.60208	2.54922	7.01e-14	3.13369	0.000752801	1.22927	0.618309	7.0596	3.03e-22	0.450975	0.329717	0.528344	0.863343	0.219954	0.548012	0.567269	2.15346	80	7	38	13	23	33	5	13	15	17	22	19	1	1
NM_001007582	AY761184	chr8	-	22812997	22814117	496	2	0	54	0	0	0	0	0	1.92024	0	0	0	0	0.0106587	1.26e-23	0.0655126	0.0868259	6.14637	0.0126659	0.948305	0.970062	0.25244	-0.150808	0.328465	0.192242	0.745289	0.0979581	0.481731	0.835665	0	0	0	0	0	0	0	0	0	0	0	0	0	0
NM_001007583	Best3	chr10	+	116423369	116462096	2719	10	0	1	0	0	1	0	0	0.03556	0	0	0.0723808	0	0.293116	0.297527	0.0655126	0.0868259	0.223504	0.273425	0.474152	0.529688	-0.346364	-0.44076	0.307979	-0.301038	0.00820349	-0.362721	0.481731	0.797374	0	0	0	0	0	0	0	0	0	0	0	0	0	0
NM_001007584	Gm11541	chr11	-	94555811	94565813	1681	2	0	0	0	0	0	0	0	0	0	0	0	0	0.586231	0.707351	0.0655126	0.0868259	0.111752	0.153805	0.948305	0.970062	0	0	0	0	0	0	0.481731	0.821272	0	0	0	0	0	0	0	0	0	0	0	0	0	0
NM_001007589	Akirin2	chr4	+	34497863	34514157	1719	5	8374	4219	1446	2680	2342	587	174.505	150.028	80.0428	183.936	169.516	188.085	1.16343	6.35e-16	0.933109	0.108129	0.802031	1.09e-06	1.08511	0.00384777	0.0864858	-0.146372	0.786087	0.54491	0.082951	0.161675	0.41014	0.437383	2528	1176	796	665	230	376	373	419	423	503	83	486	316	1392
NM_001007591	BB014433	chr8	-	15041446	15046069	1750	2	0	0	0	0	0	0	0	0	0	0	0	0	0.586231	0.707351	0.0655126	0.0868259	0.111752	0.153805	0.948305	0.970062	0	0	0	0	0	0	0.481731	0.821272	0	0	0	0	0	0	0	0	0	0	0	0	0	0
NM_001007596	Rtn1	chr12	-	73312738	73337711	1545	7	998	16	222	7	1	0	20.7972	0.56896	12.2887	0.480429	0.0723808	0	34.4497	2.88e-172	65.4471	3.6e-27	1.89979	0.491813	3.79322	0.0597806	0.406073	0.583534	-0.76867	0.0589151	0.0259623	0.349507	1.24278	0.688787	5	179	1	275	18	13	3	2	202	118	148	1	33	219
NM_001008230	Rtp2	chr16	-	23925633	23930880	2428	2	0	7	0	0	0	0	0	0.24892	0	0	0	0	0.0732789	0.00114927	0.0655126	0.0868259	0.894018	0.91709	0.948305	0.970062	0.135091	-0.177851	0.283916	0.070106	0.604323	0.00911549	0.481731	0.621178	0	0	0	0	0	0	0	0	0	0	0	0	0	0
NM_001008231	Daam2	chr17	-	49595346	49703662	6045	26	2	0	0	1	0	0	0.0416778	0	0	0.0686328	0	0	1.75869	0.609922	0.196538	0.226931	0.111752	0.153805	1.89661	0.59097	0.0706258	0.161048	0.0527942	0.145226	-0.0272877	0.125633	0.397749	0.821272	1	1	0	0	0	0	0	0	0	0	0	0	0	0
NM_001008232	Asap3	chr4	+	135762338	135800824	3859	25	673	71	227	6	2	7	14.0246	2.52476	12.5655	0.411797	0.144762	2.24292	5.48777	2.06e-65	5.51944	5.13e-11	1.00577	0.987673	2.21271	0.230077	0.562741	0.575151	-0.792498	0.0766277	0.358589	0.40484	0.919233	1.39354	236	115	159	21	28	59	3	0	16	0	0	0	36	222
NM_001008233	Plekhn1	chr4	-	155595564	155601992	4095	14	84	1	403	114	3	16	1.75047	0.03556	22.3079	7.82414	0.217142	5.12667	24.9148	1.71e-15	0.327563	0.000214687	0.0131473	5.12e-16	27.2638	7.79e-29	0.180115	0.608098	-0.737914	-0.0669221	-0.209928	0.24043	1.9046	0.781162	3	3	1	5	22	49	1	0	0	0	0	0	0	151
NM_001008238	Bnip2	chr9	+	69843284	69854922	945	9	346	32	651	96	205	18	7.21025	1.13792	36.0359	6.58875	14.8381	5.7675	6.16431	5.18e-37	1.19647	0.434127	0.194096	3.38e-07	0.446532	1.12e-11	-0.535862	-0.0756774	-0.556305	-0.698923	-0.785186	-0.436821	0.584357	1.07621	63	60	15	9	19	27	11	35	16	19	0	59	13	164
NM_001008419	Aox3l1	chr1	+	58335169	58436107	4775	36	3	14	0	0	0	0	0.0625166	0.49784	0	0	0	0	0.156328	0.000183188	0.262051	0.298349	1.67628	0.589194	0.948305	0.970062	0.419373	-0.0528938	0.318448	0.346386	0.820443	0.237622	1.12444	2.23036	0	0	0	0	0	0	0	0	0	0	3	0	0	0
NM_001008420	Cdh12	chr15	+	21041206	21519288	5639	12	1	1	1	0	0	1	0.0208389	0.03556	0.0553547	0	0	0.320417	0.586231	0.595476	0.0655126	0.0154491	0.111752	0.0436977	0.948305	0.970062	0.0588339	0.013002	-0.171662	-0.163249	0.240594	-0.030471	0.441943	0.765348	1	0	0	0	0	0	0	0	0	0	0	0	0	0
NM_001008421	Nol10	chr12	+	17355298	17436901	2986	21	2581	863	801	613	315	113	53.7852	30.6883	44.3391	42.0719	22.7999	36.2071	1.75191	4.42e-50	1.4838	1.16e-05	0.846964	0.10271	1.84259	1.34e-19	0.702619	0.89515	-0.676472	0.45882	0.219662	0.68553	0.433264	0.51059	355	339	784	84	153	103	115	231	89	113	62	71	82	109
NM_001008422	Scaf1	chr7	-	52258319	52271619	4177	11	551	93	24	140	105	6	11.4822	3.30708	1.32851	9.60859	7.59998	1.9225	3.44255	8.79e-37	5.16614	5.91e-09	1.50067	0.271777	1.26142	0.0696001	-0.0752564	-0.0862835	0.608641	0.432617	-0.324822	0.0903589	0.508954	0.711335	155	122	106	15	24	31	9	5	21	8	8	24	23	22
NM_001008423	Gm1568	chr12	-	81856433	81861702	4399	2	26	31	1	126	0	0	0.541811	1.10236	0.0553547	8.64773	0	0	0.494632	0.00708187	1.76884	0.53959	3.57607	0.120377	120.435	1.73e-36	0.678838	0.629819	0.241435	0.917653	0.500371	0.742103	2.16632	0.878962	0	1	1	24	0	0	0	0	0	0	0	0	0	0
NM_001008424	Cdsn	chr17	+	35689072	35694125	2678	2	29	110	2	2	0	4	0.604328	3.9116	0.110709	0.137266	0	1.28167	0.158441	3.9e-24	0.393076	0.083837	2.4809	0.0217043	2.84491	0.331468	0.725561	0.299268	0.071769	0.562206	0.935949	0.529012	2.13639	1.73493	0	1	0	0	1	26	0	0	0	0	0	1	0	2
NM_001008425	Thoc6	chr17	-	23805585	23810737	1431	13	5938	2754	4601	2091	1599	232	123.741	97.9322	254.687	143.511	115.737	74.3367	1.26375	7.69e-25	1.66987	8.3e-17	1.32136	2.15e-05	1.23991	8.05e-11	-0.124182	0.285164	-0.676135	-0.351972	-0.381444	-0.0636633	0.314545	0.395221	1243	1346	556	275	259	518	204	429	137	270	135	353	213	541
NM_001008426	Gm5531	chr1	+	155721474	155724001	2527	1	2	4	0	0	0	0	0.0416778	0.14224	0	0	0	0	0.351739	0.143767	0.196538	0.226931	0.558761	0.618872	0.948305	0.970062	0.297015	-0.069571	0.258743	0.220553	0.649112	0.149332	0.454023	0.769047	0	0	1	0	0	0	0	1	0	0	0	0	0	0
NM_001008427	Gm5595	chr7	-	49915477	49948088	3145	4	161	58	24	366	110	19	3.35506	2.06248	1.32851	25.1196	7.96189	6.08792	1.60965	0.00120604	0.530652	0.0137454	0.329669	0.000107346	3.13539	2.13e-30	-0.12816	-0.0176087	0.571733	0.356281	-0.270552	0.0701706	0.842336	0.862671	28	13	12	5	21	6	3	28	0	11	19	14	1	2
NM_001008428	Fbxw12	chr9	-	109119945	109137238	1481	10	0	78	0	0	0	0	0	2.77368	0	0	0	0	0.00742065	6.27e-34	0.0655126	0.0868259	8.82843	0.0011423	0.948305	0.970062	0.26289	-0.1461	0.329872	0.203894	0.752978	0.106895	0.481731	2.03065	0	0	0	0	0	0	0	0	0	0	0	0	0	0
NM_001008429	Taar3	chr10	+	23669363	23670395	1032	1	0	0	0	0	0	0	0	0	0	0	0	0	0.586231	0.707351	0.0655126	0.0868259	0.111752	0.153805	0.948305	0.970062	0	0	0	0	0	0	0.481731	0.821272	0	0	0	0	0	0	0	0	0	0	0	0	0	0
NM_001008497	P2ry14	chr3	-	58918546	58934546	1672	3	77	200	0	1	0	0	1.60459	7.112	0	0.0686328	0	0	0.227493	1.26e-32	5.10999	0.0292831	22.4622	4.11e-09	1.89661	0.59097	0.620437	0.172718	0.270629	0.618959	0.762274	0.470705	2.10758	1.96611	0	0	0	0	0	25	0	0	1	0	0	51	0	0
NM_001008498	Wdr34	chr2	-	29887077	29904399	1800	9	1736	274	533	123	6	37	36.1763	9.74344	29.504	8.44183	0.434285	11.8554	3.70285	1.46e-120	2.99462	7.17e-16	0.808733	0.232411	16.7985	4.11e-28	0.830674	0.882526	-0.74415	0.432581	0.533056	0.715261	0.841261	0.95563	28	806	2	77	65	205	61	85	18	64	33	155	137	3
NM_001008499	Taar4	chr10	+	23680299	23681343	1044	1	1	0	0	0	0	0	0.0208389	0	0	0	0	0	1.17246	0.895771	0.131025	0.15599	0.111752	0.153805	0.948305	0.970062	-0.0779236	-0.0587748	0.0115143	-0.118713	-0.00705126	-0.085137	0.534492	0.821272	0	0	0	0	1	0	0	0	0	0	0	0	0	0
NM_001008501	Zfp760	chr17	+	21844707	21862603	4209	6	1569	527	471	1036	19	8	32.6962	18.7401	26.072	71.1036	1.37523	2.56333	1.74315	1.11e-30	11.4283	5.69e-32	6.55613	3.85e-15	49.1696	6.24e-266	0.697174	0.840741	-0.389963	0.623038	0.345449	0.720318	0.83591	1.57001	22	83	730	133	1	147	51	111	121	53	95	3	19	462
NM_001008502	Bbs12	chr3	+	37211475	37220373	2434	2	378	326	176	9	5	5	7.8771	11.5926	9.74242	0.617695	0.361904	1.60208	0.679454	3.76e-07	4.13821	8.95e-06	6.0905	1.33e-09	1.58051	0.368227	0.587664	0.442074	-0.590414	0.135365	0.586188	0.388367	1.16889	1.10014	4	93	1	21	0	47	1	38	46	33	81	0	13	169
NM_001008506	Zc3h14	chr12	+	99985177	100025982	3161	15	4429	3058	2237	1069	2075	251	92.2954	108.742	123.828	73.3684	150.19	80.4246	0.848971	4.31e-12	1.15167	0.0259401	1.35655	1.18e-06	0.48877	2.73e-85	-0.770863	-0.76382	0.0363002	-0.835439	-0.499619	-0.790041	0.324925	0.315735	1048	823	205	211	272	342	104	440	257	170	162	224	171	344
NM_001008533	Adora1	chr1	-	136095798	136132004	5782	2	27	15	20	101	2891	15	0.56265	0.5334	1.10709	6.93191	209.253	4.80625	1.0259	0.934886	0.114647	3.1e-09	0.111752	1.16e-08	0.0334464	0	-0.8611	-0.744377	0.549594	-0.497107	-0.724303	-0.700861	0.572927	1.14149	6	11	8	0	0	1	0	0	0	0	1	0	0	6
NM_001008542	Mxi1	chr19	+	53384995	53450300	5156	6	912	578	1376	832	1237	31	19.0051	20.5537	76.168	57.1025	89.535	9.93292	0.924402	0.140176	1.86916	0.000120045	2.02202	1.57e-05	0.638076	3.96e-24	-0.652469	-0.304577	-0.0458071	-0.529374	-0.708527	-0.495473	0.88363	0.863661	150	245	19	28	8	46	99	3	35	26	107	87	59	214
NM_001008543	Mxi1	chr19	+	53404935	53450300	4843	6	912	578	1370	832	1235	31	19.0051	20.5537	75.8359	57.1025	89.3903	9.93292	0.924402	0.140176	1.86916	0.000120045	2.02202	1.57e-05	0.639108	5.99e-24	-0.652434	-0.30475	-0.0445195	-0.528474	-0.708545	-0.495219	0.88363	0.863661	150	245	19	28	8	46	99	3	35	26	107	87	59	208
NM_001008545	Tardbp	chr4	-	147986490	148001105	6513	7	11118	6813	5716	3615	2773	649	231.687	242.27	316.407	248.107	200.712	207.951	0.956605	0.00399599	1.12067	0.00408481	1.17151	8.11e-05	1.23615	3.43e-17	0.311336	0.575808	-0.807362	-0.0800499	0.140418	0.269031	0.220301	0.247891	1789	1650	1954	613	751	660	282	970	450	395	565	652	387	2400
NM_001008546	Tardbp	chr4	-	147986490	148001105	6425	7	11099	6781	5710	3613	2771	647	231.291	241.132	316.075	247.97	200.567	207.31	0.959476	0.00737215	1.12221	0.00370382	1.1696	9.88e-05	1.23635	3.32e-17	0.305894	0.574661	-0.807709	-0.0831977	0.131551	0.265786	0.220157	0.24768	1787	1650	1949	613	747	656	282	969	450	393	565	651	387	2399
NM_001008547	1700001J03Rik	chr5	-	146994025	146996880	778	5	1	0	0	0	0	0	0.0208389	0	0	0	0	0	1.17246	0.895771	0.131025	0.15599	0.111752	0.153805	0.948305	0.970062	-0.0779236	-0.0587748	0.0115143	-0.118713	-0.00705126	-0.085137	0.439641	0.821272	0	0	1	0	0	0	0	0	0	0	0	0	0	0
NM_001008548	Pde2a	chr7	+	108570211	108661340	4198	31	266	4	51	1	0	0	5.54314	0.14224	2.82309	0.0686328	0	0	31.3047	8.18e-47	17.4919	2.95e-07	0.558761	0.618872	1.89661	0.59097	0.389778	0.540924	-0.792874	-0.000689202	0.0286843	0.310004	1.2476	0.665668	0	0	1	35	23	23	1	1	51	42	0	89	0	51
NM_001008549	BC043301	chr7	+	50817739	50830831	3381	5	38	82	2	159	18	1	0.791877	2.91592	0.110709	10.9126	1.30285	0.320417	0.275458	3.61e-12	1.2775	0.725877	4.63772	0.00515384	7.98572	7.55e-28	0.18587	0.0586806	0.72948	0.671	0.202674	0.305184	2.72796	2.06164	0	0	0	0	0	0	0	0	37	0	0	1	0	1
NM_001008550	Zfyve26	chr12	-	80333333	80397269	9368	42	1226	988	870	1665	155	88	25.5485	35.1333	48.1585	114.274	11.219	28.1967	0.727306	1.43e-13	0.903191	0.360681	1.24183	0.0436677	10.1274	1.83e-302	0.642779	0.833723	-0.337609	0.583524	0.397238	0.686675	0.86521	0.663027	134	441	248	33	18	71	36	2	1	54	1	97	90	849
NM_001008551	BC085271	chr1_random	-	168012	169487	1475	1	0	0	0	0	0	0	0	0	0	0	0	0	0.586231	0.707351	0.0655126	0.0868259	0.111752	0.153805	0.948305	0.970062	0	0	0	0	0	0	0.481731	0.821272	0	0	0	0	0	0	0	0	0	0	0	0	0	0
NM_001008551	BC085271	chrUn_random	-	278881	280356	1475	1	0	0	0	0	0	0	0	0	0	0	0	0	0.586231	0.707351	0.0655126	0.0868259	0.111752	0.153805	0.948305	0.970062	0	0	0	0	0	0	0.481731	0.821272	0	0	0	0	0	0	0	0	0	0	0	0	0	0
NM_001008700	Il4ra	chr7	+	132695795	132722988	5094	11	1	381	0	0	0	23	0.0208389	13.5484	0	0	0	7.36959	0.00306927	2.3e-162	0.00545939	6.25e-28	1.77872	0.00285029	0.948305	0.970062	0.362359	-0.0602487	0.252234	0.250173	0.78963	0.184095	0.691119	1.09754	0	0	0	0	0	0	1	0	0	0	0	0	0	0
NM_001008702	Dab2	chr15	+	6249788	6390709	3789	14	445	549	4111	950	3670	1063	9.2733	19.5224	227.563	65.2011	265.637	340.603	0.47538	1.47e-31	0.0274611	0	0.0577667	0	0.245665	0	-0.587399	-0.373929	-0.133636	-0.682712	-0.4182	-0.548013	1.45639	1.30352	145	118	107	1	0	0	2	1	4	60	0	4	3	2129
NM_001008705	Bud31	chr5	+	145901265	145908943	705	5	9489	8002	3551	1592	3820	1100	197.74	284.551	196.564	109.263	276.495	352.458	0.695156	6.4e-125	0.564682	2.65e-62	0.81231	2.99e-10	0.395355	5.53e-234	-0.238	-0.570649	0.16189	-0.405765	0.182072	-0.404805	0.241725	0.176367	1345	2034	1461	632	458	644	353	329	430	388	421	523	471	417
NM_001008706	Calm5	chr13	+	3853418	3854007	549	2	0	36	0	0	0	0	0	1.28016	0	0	0	0	0.0158441	6.32e-16	0.0655126	0.0868259	4.13483	0.0742916	0.948305	0.970062	0.238199	-0.15639	0.32562	0.176644	0.733048	0.086151	0.481731	1.53254	0	0	0	0	0	0	0	0	0	0	0	0	0	0
NM_001008785	Kbtbd8	chr6	+	95067899	95079781	4700	4	1671	582	1390	198	362	69	34.8218	20.6959	76.943	13.5893	26.2018	22.1088	1.68127	3.28e-29	1.56482	8.24e-05	0.930736	0.57402	0.51987	3.11e-14	-0.186957	0.0299031	-0.802788	-0.650164	-0.284806	-0.269073	0.894329	1.14806	863	91	13	50	57	3	62	177	24	86	26	189	30	147
NM_001008791	Whrn	chr4	-	63075943	63156985	4049	13	585	372	978	180	6	18	12.1907	13.2283	54.1368	12.3539	0.434285	5.7675	0.920996	0.215512	2.02055	0.000717136	2.19387	0.000160257	24.5205	1.34e-43	0.743607	0.863049	-0.790243	0.324371	0.526264	0.643676	0.733651	0.802845	170	118	77	46	1	24	40	0	0	37	4	49	19	224
NM_001008792	Whrn	chr4	-	63075943	63156985	4028	12	585	372	979	180	6	20	12.1907	13.2283	54.1922	12.3539	0.434285	6.40834	0.920996	0.215512	1.82811	0.00276875	1.98493	0.000687274	24.5205	1.34e-43	0.749518	0.86622	-0.793219	0.325619	0.534748	0.647119	0.733651	0.802845	170	118	77	46	1	24	40	0	0	37	4	49	19	225
NM_001008793	Whrn	chr4	-	63075943	63156985	4013	12	585	372	978	180	6	18	12.1907	13.2283	54.1368	12.3539	0.434285	5.7675	0.920996	0.215512	2.02055	0.000717136	2.19387	0.000160257	24.5205	1.34e-43	0.743607	0.863049	-0.790243	0.324371	0.526264	0.643676	0.733651	0.802845	170	118	77	46	1	24	40	0	0	37	4	49	19	224
NM_001008794	Whrn	chr4	-	63075943	63156985	2665	9	497	34	938	87	5	6	10.3569	1.20904	51.9227	5.97105	0.361904	1.9225	8.34123	7.15e-61	4.66076	9.64e-08	0.558761	0.188131	13.9085	1.85e-19	0.431216	0.763544	-0.922471	0.0402027	0.0346088	0.411654	0.784209	1.75547	123	117	76	38	0	12	31	0	0	37	0	44	19	185
NM_001008795	Whrn	chr4	-	63075943	63156985	2632	8	497	34	938	87	5	6	10.3569	1.20904	51.9227	5.97105	0.361904	1.9225	8.34123	7.15e-61	4.66076	9.64e-08	0.558761	0.188131	13.9085	1.85e-19	0.431216	0.763544	-0.922471	0.0402027	0.0346088	0.411654	0.784209	1.75547	123	117	76	38	0	12	31	0	0	37	0	44	19	185
NM_001008796	Whrn	chr4	-	63075943	63156985	2419	7	494	33	912	87	5	6	10.2944	1.17348	50.4834	5.97105	0.361904	1.9225	8.53483	4.09e-61	4.63268	1.12e-07	0.542797	0.169224	13.9085	1.85e-19	0.430322	0.764429	-0.921296	0.0414967	0.0308881	0.412082	0.793568	1.73353	123	117	76	37	0	10	31	0	0	37	0	44	19	160
NM_001008797	Whrn	chr4	-	63075943	63094356	2537	7	497	34	938	87	5	6	10.3569	1.20904	51.9227	5.97105	0.361904	1.9225	8.34123	7.15e-61	4.66076	9.64e-08	0.558761	0.188131	13.9085	1.85e-19	0.431216	0.763544	-0.922471	0.0402027	0.0346088	0.411654	0.784209	1.75547	123	117	76	38	0	12	31	0	0	37	0	44	19	185
NM_001008798	Whrn	chr4	-	63075943	63094356	2869	8	497	34	938	87	5	6	10.3569	1.20904	51.9227	5.97105	0.361904	1.9225	8.34123	7.15e-61	4.66076	9.64e-08	0.558761	0.188131	13.9085	1.85e-19	0.431216	0.763544	-0.922471	0.0402027	0.0346088	0.411654	0.784209	1.75547	123	117	76	38	0	12	31	0	0	37	0	44	19	185
NM_001008973	E130009J12Rik	chr17	-	65605344	65890122	2588	15	2	17	0	0	0	0	0.0416778	0.60452	0	0	0	0	0.0977052	3.77e-06	0.196538	0.226931	2.01154	0.448965	0.948305	0.970062	0.37383	-0.084538	0.326688	0.302769	0.810368	0.197354	0.490362	0.821302	0	0	0	0	0	1	0	1	0	0	0	0	0	0
NM_001009544	4921501E09Rik	chr17	-	33202044	33204771	2727	1	1	0	0	0	0	0	0.0208389	0	0	0	0	0	1.17246	0.895771	0.131025	0.15599	0.111752	0.153805	0.948305	0.970062	-0.0779236	-0.0587748	0.0115143	-0.118713	-0.00705126	-0.085137	0.439171	0.821272	0	1	0	0	0	0	0	0	0	0	0	0	0	0
NM_001009545	Adam6b	chr12	+	114727775	114730046	2271	1	0	0	0	0	0	0	0	0	0	0	0	0	0.586231	0.707351	0.0655126	0.0868259	0.111752	0.153805	0.948305	0.970062	0	0	0	0	0	0	0.481731	0.821272	0	0	0	0	0	0	0	0	0	0	0	0	0	0
NM_001009546	Naaladl1	chr19	+	6105797	6115555	2238	18	11	62	22	1	1	0	0.229228	2.20472	1.2178	0.0686328	0.0723808	0	0.111663	4.5e-17	0.786152	0.823137	7.04039	0.00570605	0.948305	0.957671	0.358048	0.164599	-0.41759	-0.0732045	0.632124	0.149814	0.99433	1.44916	0	1	1	0	0	0	0	6	0	0	0	1	2	22
NM_001009547	Adam26b	chr8	-	44605217	44613491	2405	2	0	0	0	0	0	0	0	0	0	0	0	0	0.586231	0.707351	0.0655126	0.0868259	0.111752	0.153805	0.948305	0.970062	0	0	0	0	0	0	0.481731	0.821272	0	0	0	0	0	0	0	0	0	0	0	0	0	0
NM_001009548	Adam38	chr8	+	41878626	41882657	2589	2	0	0	0	0	0	0	0	0	0	0	0	0	0.586231	0.707351	0.0655126	0.0868259	0.111752	0.153805	0.948305	0.970062	0	0	0	0	0	0	0.481731	0.821272	0	0	0	0	0	0	0	0	0	0	0	0	0	0
NM_001009549	Zfp36l3	chrX	-	51075862	51079571	2613	2	73	5	2	1	2	1	1.52124	0.1778	0.110709	0.0686328	0.144762	0.320417	7.23018	8.66e-10	2.42397	0.152194	0.335257	0.226371	0.632203	0.611528	0.292274	0.13847	-0.0633615	0.232263	0.0889852	0.221003	1.56477	1.06677	65	0	1	0	2	0	0	0	1	1	1	1	1	2
NM_001009550	Mup21	chr4	-	61808865	61811875	755	6	1	0	2	0	0	0	0.0208389	0	0.110709	0	0	0	1.17246	0.895771	0.131025	0.15599	0.111752	0.153805	0.948305	0.970062	-0.118737	0.0689752	-0.452234	-0.403679	-0.0976264	-0.151147	0.489536	0.821272	0	0	0	0	0	1	0	0	0	0	0	0	0	2
NM_001009573	Unc13d	chr11	-	115923409	115939275	3967	33	27	9	52	1	0	0	0.56265	0.32004	2.87844	0.0686328	0	0	1.64145	0.163359	1.83435	0.511122	1.11752	0.914342	1.89661	0.59097	0.396096	0.534663	-0.942768	-0.163834	0.249979	0.255641	1.26302	0.638295	2	0	3	0	7	8	0	0	0	0	7	0	0	51
NM_001009574	Taar5	chr10	+	23690511	23691525	1014	1	0	0	0	1	1	0	0	0	0	0.0686328	0.0723808	0	0.586231	0.707351	0.0655126	0.0868259	0.111752	0.153805	0.948305	0.957671	-0.342481	-0.254768	0.24906	-0.20448	-0.198419	-0.267243	0.481731	0.821272	0	0	0	0	0	0	0	0	0	0	0	0	0	0
NM_001009575	Armcx5	chrX	+	132277230	132281865	2824	4	707	502	1376	672	139	43	14.7331	17.8511	76.168	46.1212	10.0609	13.7779	0.825152	0.00105453	1.05416	0.732265	1.27753	0.106841	4.55864	1.26e-78	0.282255	0.637059	-0.707617	0.00973566	0.057582	0.309683	0.61878	1.15393	72	138	10	69	94	49	17	39	67	39	1	86	26	9
NM_001009818	2010-09-11	chr5	+	93522482	93603984	5008	10	13543	2962	3065	4050	2894	516	282.221	105.329	169.662	277.963	209.47	165.335	2.67969	0	1.71625	2.09e-39	0.640468	7.41e-19	1.32697	1.32e-31	-0.106201	0.217631	0.00504118	0.166203	-0.60814	0.0925445	0.525665	0.462032	1850	2125	1482	1974	446	803	532	1091	513	1142	177	937	471	2953
NM_001009819	A3galt2	chr4	+	128436501	128446542	3390	5	1	0	1	0	0	0	0.0208389	0	0.0553547	0	0	0	1.17246	0.895771	0.131025	0.15599	0.111752	0.153805	0.948305	0.970062	-0.10807	0.0246917	-0.298745	-0.31389	-0.067983	-0.132423	0.441943	0.821272	1	0	0	0	0	0	0	0	0	0	0	0	0	0
NM_001009927	Smcr7	chr11	+	60541899	60546453	2522	4	549	240	7	8	6	7	11.4405	8.5344	0.387483	0.549062	0.434285	2.24292	1.33787	0.000125678	4.50399	3.14e-08	3.36654	3.6e-05	1.21925	0.693086	0.617563	0.217043	0.150051	0.573218	0.643307	0.469275	1.15398	0.700194	55	107	222	1	0	2	2	1	23	12	3	100	21	2
NM_001009929	Brsk2	chr7	+	149135990	149184910	2028	19	0	0	0	0	0	0	0	0	0	0	0	0	0.586231	0.707351	0.0655126	0.0868259	0.111752	0.153805	0.948305	0.970062	0	0	0	0	0	0	0.481731	0.821272	0	0	0	0	0	0	0	0	0	0	0	0	0	0
NM_001009930	Brsk2	chr7	+	149135990	149188137	2160	20	0	0	0	0	0	0	0	0	0	0	0	0	0.586231	0.707351	0.0655126	0.0868259	0.111752	0.153805	0.948305	0.970062	0	0	0	0	0	0	0.481731	0.821272	0	0	0	0	0	0	0	0	0	0	0	0	0	0
NM_001009935	Txnip	chr3	+	96361879	96365780	2801	8	4905	1701	39	160	17	9	102.215	60.4875	2.15883	10.9812	1.23047	2.88375	1.68981	1.16e-83	32.1405	3e-118	19.0202	1.14e-63	8.48206	9.02e-29	0.72488	0.459222	0.111736	0.773608	0.588673	0.65257	0.664517	1.16066	409	130	1446	417	60	709	129	188	305	264	304	522	22	24
NM_001009940	Il19	chr1	-	132829232	132835818	1023	5	0	0	1	0	0	0	0	0	0.0553547	0	0	0	0.586231	0.707351	0.0655126	0.0868259	0.111752	0.153805	0.948305	0.970062	-0.180597	-0.0609236	-0.213741	-0.358028	-0.0360731	-0.199849	0.481731	0.821272	0	0	0	0	0	0	0	0	0	0	0	0	0	0
NM_001009947	Dock11	chrX	+	33428826	33616557	6665	53	1197	12	2528	1574	16	19	24.9441	0.42672	139.937	108.028	1.15809	6.08792	54.0234	9.13e-217	3.92421	1.19e-14	0.072639	1.25e-12	87.8577	0	0.259776	0.71058	-0.698626	0.0943417	-0.232389	0.354899	0.595299	1.54721	401	231	131	54	4	92	58	32	71	13	9	59	42	2509
NM_001009948	Nrsn2	chr2	-	152194493	152202302	1380	3	144	1	0	0	0	0	3.0008	0.03556	0	0	0	0	42.5018	3.49e-27	9.49933	0.000526373	0.223504	0.273425	0.948305	0.970062	0.356197	0.261576	-0.080249	0.345198	0.0490063	0.32099	1.97459	0.765348	69	3	0	0	0	1	3	63	0	0	4	0	1	0
NM_001009949	Mcart1	chr4	-	45408795	45421633	4432	3	815	1048	467	727	364	82	16.9837	37.2669	25.8506	49.896	26.3466	26.2742	0.45602	5.99e-64	0.644076	0.000319264	1.41239	0.00146272	1.89141	1.67e-24	0.154007	0.151979	0.326192	0.362214	0.308299	0.222733	1.2642	0.480247	219	26	10	51	8	88	26	22	91	196	54	17	7	274
NM_001009950	Slc38a8	chr8	-	122003502	122025598	2622	11	0	129	0	0	0	0	0	4.58724	0	0	0	0	0.00450947	7.14e-56	0.0655126	0.0868259	14.5278	6.3e-06	0.948305	0.970062	0.274278	-0.140262	0.330619	0.216831	0.759861	0.116949	0.481731	1.92164	0	0	0	0	0	0	0	0	0	0	0	0	0	0
NM_001009951	BC088983	chr8	-	59010318	59029363	1399	11	2096	294	1307	324	288	63	43.6783	10.4546	72.3485	22.237	20.8457	20.1863	4.16721	6.01e-162	2.14656	8.94e-12	0.515108	7.75e-06	1.06643	0.426064	-0.0654428	0.344138	-0.826253	-0.378487	-0.467305	-0.033264	0.424551	1.28019	505	280	218	89	40	266	109	179	80	67	74	126	63	7
NM_001009952	Abpd	chr7	-	34149361	34151338	520	3	0	0	0	0	0	0	0	0	0	0	0	0	0.586231	0.707351	0.0655126	0.0868259	0.111752	0.153805	0.948305	0.970062	0	0	0	0	0	0	0.481731	0.821272	0	0	0	0	0	0	0	0	0	0	0	0	0	0
NM_001009978	Pde1a	chr2	-	79699181	79748556	1612	13	34	0	0	0	0	0	0.708522	0	0	0	0	0	20.5181	5.31e-07	2.29294	0.347966	0.111752	0.153805	0.948305	0.970062	0.24614	0.232283	-0.116945	0.233222	-0.0749217	0.237215	2.50087	0.821272	0	0	0	34	0	0	0	0	0	0	0	0	0	0
NM_001009979	Pde1a	chr2	-	79699181	79748556	1639	14	34	0	0	0	0	0	0.708522	0	0	0	0	0	20.5181	5.31e-07	2.29294	0.347966	0.111752	0.153805	0.948305	0.970062	0.24614	0.232283	-0.116945	0.233222	-0.0749217	0.237215	2.50087	0.821272	0	0	0	34	0	0	0	0	0	0	0	0	0	0
NM_001010825	Ficd	chr5	+	114185790	114190616	3161	3	373	1260	4	6	170	47	7.7729	44.8056	0.221419	0.411797	12.3047	15.0596	0.17387	1.46e-240	0.510453	5.7e-05	2.93582	2.63e-18	0.0388195	1.17e-44	-0.0217772	-0.509647	0.624615	0.111436	0.344276	-0.139996	1.31053	1.52714	139	105	3	33	66	1	1	0	0	0	0	0	25	0
NM_001010826	Kctd14	chr7	+	104601713	104608066	2310	3	2	2	0	0	1	0	0.0416778	0.07112	0	0	0.0723808	0	0.586231	0.515538	0.196538	0.226931	0.335257	0.392313	0.474152	0.529688	-0.195186	-0.446936	0.417571	-0.131636	0.144687	-0.257919	0.673421	0.743754	0	0	0	0	2	0	0	0	0	0	0	0	0	0
NM_001010827	Taar7b	chr10	+	23719744	23720821	1077	1	0	0	0	0	0	0	0	0	0	0	0	0	0.586231	0.707351	0.0655126	0.0868259	0.111752	0.153805	0.948305	0.970062	0	0	0	0	0	0	0.481731	0.821272	0	0	0	0	0	0	0	0	0	0	0	0	0	0
NM_001010828	Taar6	chr10	-	23704414	23705452	1038	1	0	0	0	0	0	0	0	0	0	0	0	0	0.586231	0.707351	0.0655126	0.0868259	0.111752	0.153805	0.948305	0.970062	0	0	0	0	0	0	0.481731	0.821272	0	0	0	0	0	0	0	0	0	0	0	0	0	0
NM_001010829	Taar7a	chr10	-	23712210	23713287	1077	1	0	0	0	0	0	0	0	0	0	0	0	0	0.586231	0.707351	0.0655126	0.0868259	0.111752	0.153805	0.948305	0.970062	0	0	0	0	0	0	0.481731	0.821272	0	0	0	0	0	0	0	0	0	0	0	0	0	0
NM_001010830	Taar8a	chr10	+	23796305	23797340	1035	1	0	0	0	0	0	0	0	0	0	0	0	0	0.586231	0.707351	0.0655126	0.0868259	0.111752	0.153805	0.948305	0.970062	0	0	0	0	0	0	0.481731	0.821272	0	0	0	0	0	0	0	0	0	0	0	0	0	0
NM_001010831	Taar9	chr10	-	23828293	23829340	1047	1	0	0	0	0	0	0	0	0	0	0	0	0	0.586231	0.707351	0.0655126	0.0868259	0.111752	0.153805	0.948305	0.970062	0	0	0	0	0	0	0.481731	0.821272	0	0	0	0	0	0	0	0	0	0	0	0	0	0
NM_001010833	Mdc1	chr17	+	35978442	35996615	7352	16	5297	2387	1426	1511	1165	266	110.384	84.8817	78.9357	103.704	84.3236	85.2309	1.30061	2.5e-27	1.29995	1.34e-05	0.999492	0.993716	1.22971	1.01e-07	0.426718	0.461723	0.195707	0.723075	-0.00712139	0.537172	0.550421	0.849384	957	412	1132	270	526	157	262	709	115	213	125	328	91	298
NM_001010834	Slc10a5	chr3	-	10331733	10335656	3923	1	0	1	0	0	0	0	0	0.03556	0	0	0	0	0.293116	0.297527	0.0655126	0.0868259	0.223504	0.273425	0.948305	0.970062	-0.0574933	-0.1644	0.146429	-0.110827	0.250653	-0.110907	0.481731	0.781162	0	0	0	0	0	0	0	0	0	0	0	0	0	0
NM_001010835	Taar7e	chr10	+	23757419	23758496	1077	1	0	0	0	0	0	0	0	0	0	0	0	0	0.586231	0.707351	0.0655126	0.0868259	0.111752	0.153805	0.948305	0.970062	0	0	0	0	0	0	0.481731	0.821272	0	0	0	0	0	0	0	0	0	0	0	0	0	0
NM_001010836	Ppp1r13l	chr7	+	19946564	19963882	3130	13	346	66	427	383	179	6	7.21025	2.34696	23.6364	26.2864	12.9562	1.9225	3.03615	1.08e-20	3.24755	0.000156199	1.06963	0.864218	2.02305	7.28e-16	-0.346471	0.125608	-0.280472	-0.256993	-0.673341	-0.159285	1.32806	0.838837	4	3	95	31	3	61	21	112	0	0	12	3	1	423
NM_001010837	Taar8b	chr10	-	23811065	23812100	1035	1	0	0	0	0	0	0	0	0	0	0	0	0	0.586231	0.707351	0.0655126	0.0868259	0.111752	0.153805	0.948305	0.970062	0	0	0	0	0	0	0.481731	0.821272	0	0	0	0	0	0	0	0	0	0	0	0	0	0
NM_001010838	Taar7d	chr10	+	23747027	23748104	1077	1	0	0	0	0	0	0	0	0	0	0	0	0	0.586231	0.707351	0.0655126	0.0868259	0.111752	0.153805	0.948305	0.970062	0	0	0	0	0	0	0.481731	0.821272	0	0	0	0	0	0	0	0	0	0	0	0	0	0
NM_001010839	Taar7f	chr10	+	23769315	23770392	1077	1	0	0	0	0	0	0	0	0	0	0	0	0	0.586231	0.707351	0.0655126	0.0868259	0.111752	0.153805	0.948305	0.970062	0	0	0	0	0	0	0.481731	0.821272	0	0	0	0	0	0	0	0	0	0	0	0	0	0
NM_001010840	Taar8c	chr10	-	23820683	23821718	1035	1	0	0	0	0	0	0	0	0	0	0	0	0	0.586231	0.707351	0.0655126	0.0868259	0.111752	0.153805	0.948305	0.970062	0	0	0	0	0	0	0.481731	0.821272	0	0	0	0	0	0	0	0	0	0	0	0	0	0
NM_001010930	Mrps33	chr6	-	39751806	39760935	935	3	255	77	0	70	14	5	5.31391	2.73812	0	4.80429	1.01333	1.60208	1.92404	9.69e-08	2.79521	0.00305127	1.45278	0.352177	4.48864	1.38e-09	0.360526	0.0899097	0.703322	0.782853	0.292198	0.411096	1.20259	0.816206	93	12	73	7	46	1	5	9	4	0	2	0	3	0
NM_001010937	Gjb6	chr14	-	57742139	57752414	2071	3	0	0	1	0	1	0	0	0	0.0553547	0	0.0723808	0	0.586231	0.707351	0.0655126	0.0868259	0.111752	0.153805	0.474152	0.529688	-0.4454	-0.324426	-0.0462541	-0.52526	-0.24922	-0.431695	0.481731	0.821272	0	0	0	0	0	0	0	0	0	0	0	0	0	1
NM_001010941	Gpr12	chr5	-	147393725	147396815	2469	2	19	3	0	2	0	0	0.395939	0.10668	0	0.137266	0	0	2.93116	0.0286136	1.31025	0.783454	0.447009	0.507948	2.84491	0.331468	0.643438	0.459886	0.178058	0.767826	0.413275	0.623717	2.31698	0.710852	1	0	0	0	0	0	16	1	1	0	0	0	0	0
NM_001010973	Hrh2	chr13	+	54287497	54317801	2789	3	1	0	0	0	0	0	0.0208389	0	0	0	0	0	1.17246	0.895771	0.131025	0.15599	0.111752	0.153805	0.948305	0.970062	-0.0779236	-0.0587748	0.0115143	-0.118713	-0.00705126	-0.085137	0.48212	0.821272	0	0	0	0	0	0	0	0	0	0	0	1	0	0
NM_001011517	Olfr1193	chr2	+	88518013	88518970	957	1	0	0	0	0	0	0	0	0	0	0	0	0	0.586231	0.707351	0.0655126	0.0868259	0.111752	0.153805	0.948305	0.970062	0	0	0	0	0	0	0.481731	0.821272	0	0	0	0	0	0	0	0	0	0	0	0	0	0
NM_001011518	Olfr94	chr17	-	37333750	37334911	1161	1	0	0	0	0	0	0	0	0	0	0	0	0	0.586231	0.707351	0.0655126	0.0868259	0.111752	0.153805	0.948305	0.970062	0	0	0	0	0	0	0.481731	0.821272	0	0	0	0	0	0	0	0	0	0	0	0	0	0
NM_001011519	Olfr1148	chr2	+	87673197	87674142	945	1	0	0	0	0	0	0	0	0	0	0	0	0	0.586231	0.707351	0.0655126	0.0868259	0.111752	0.153805	0.948305	0.970062	0	0	0	0	0	0	0.481731	0.821272	0	0	0	0	0	0	0	0	0	0	0	0	0	0
NM_001011520	Olfr310	chr7	-	93417298	93418297	999	1	0	0	0	1	0	0	0	0	0	0.0686328	0	0	0.586231	0.707351	0.0655126	0.0868259	0.111752	0.153805	1.89661	0.59097	-0.0810297	0.0038092	0.0998397	-0.0278893	0.0104841	-0.0350366	0.481731	0.821272	0	0	0	0	0	0	0	0	0	0	0	0	0	0
NM_001011523	Olfr913	chr9	+	38401807	38402746	939	1	0	1	0	0	0	0	0	0.03556	0	0	0	0	0.293116	0.297527	0.0655126	0.0868259	0.223504	0.273425	0.948305	0.970062	-0.0574933	-0.1644	0.146429	-0.110827	0.250653	-0.110907	0.481731	0.781162	0	0	0	0	0	0	0	0	0	0	0	0	0	0
NM_001011524	Olfr1418	chr19	-	11929484	11930441	957	1	0	0	0	0	0	0	0	0	0	0	0	0	0.586231	0.707351	0.0655126	0.0868259	0.111752	0.153805	0.948305	0.970062	0	0	0	0	0	0	0.481731	0.821272	0	0	0	0	0	0	0	0	0	0	0	0	0	0
NM_001011525	Olfr1415	chr1	-	94387394	94388330	936	1	0	0	0	0	0	0	0	0	0	0	0	0	0.586231	0.707351	0.0655126	0.0868259	0.111752	0.153805	0.948305	0.970062	0	0	0	0	0	0	0.481731	0.821272	0	0	0	0	0	0	0	0	0	0	0	0	0	0
NM_001011527	Olfr503	chr7	+	115688040	115689012	972	1	0	0	0	0	0	0	0	0	0	0	0	0	0.586231	0.707351	0.0655126	0.0868259	0.111752	0.153805	0.948305	0.970062	0	0	0	0	0	0	0.481731	0.821272	0	0	0	0	0	0	0	0	0	0	0	0	0	0
NM_001011528	Olfr456	chr6	-	42436251	42437190	939	1	0	20	0	0	0	0	0	0.7112	0	0	0	0	0.0279158	4.06e-09	0.0655126	0.0868259	2.3468	0.340576	0.948305	0.970062	0.210883	-0.164918	0.317736	0.147461	0.704959	0.0644751	0.481731	0.481301	0	0	0	0	0	0	0	0	0	0	0	0	0	0
NM_001011529	Olfr1251	chr2	-	89507084	89508041	957	1	0	0	0	0	0	0	0	0	0	0	0	0	0.586231	0.707351	0.0655126	0.0868259	0.111752	0.153805	0.948305	0.970062	0	0	0	0	0	0	0.481731	0.821272	0	0	0	0	0	0	0	0	0	0	0	0	0	0
NM_001011530	Olfr723	chr14	-	50548287	50549217	930	1	0	0	0	0	0	0	0	0	0	0	0	0	0.586231	0.707351	0.0655126	0.0868259	0.111752	0.153805	0.948305	0.970062	0	0	0	0	0	0	0.481731	0.821272	0	0	0	0	0	0	0	0	0	0	0	0	0	0
NM_001011531	Olfr329	chr11	-	58356019	58356958	939	1	0	0	1	0	0	0	0	0	0.0553547	0	0	0	0.586231	0.707351	0.0655126	0.0868259	0.111752	0.153805	0.948305	0.970062	-0.180597	-0.0609236	-0.213741	-0.358028	-0.0360731	-0.199849	0.481731	0.821272	0	0	0	0	0	0	0	0	0	0	0	0	0	0
NM_001011532	Olfr1037	chr2	-	85924966	85925932	966	1	0	0	0	0	0	0	0	0	0	0	0	0	0.586231	0.707351	0.0655126	0.0868259	0.111752	0.153805	0.948305	0.970062	0	0	0	0	0	0	0.481731	0.821272	0	0	0	0	0	0	0	0	0	0	0	0	0	0
NM_001011533	Olfr688	chr7	+	112436608	112437574	966	1	0	0	0	0	0	0	0	0	0	0	0	0	0.586231	0.707351	0.0655126	0.0868259	0.111752	0.153805	0.948305	0.970062	0	0	0	0	0	0	0.481731	0.821272	0	0	0	0	0	0	0	0	0	0	0	0	0	0
NM_001011534	Olfr988	chr2	-	85193151	85194081	930	1	0	0	0	0	0	0	0	0	0	0	0	0	0.586231	0.707351	0.0655126	0.0868259	0.111752	0.153805	0.948305	0.970062	0	0	0	0	0	0	0.481731	0.821272	0	0	0	0	0	0	0	0	0	0	0	0	0	0
NM_001011535	Olfr1182	chr2	-	88286175	88287093	918	1	0	0	0	0	0	0	0	0	0	0	0	0	0.586231	0.707351	0.0655126	0.0868259	0.111752	0.153805	0.948305	0.970062	0	0	0	0	0	0	0.481731	0.821272	0	0	0	0	0	0	0	0	0	0	0	0	0	0
NM_001011536	Olfr566	chr7	-	110004834	110005785	951	1	0	0	0	0	0	0	0	0	0	0	0	0	0.586231	0.707351	0.0655126	0.0868259	0.111752	0.153805	0.948305	0.970062	0	0	0	0	0	0	0.481731	0.821272	0	0	0	0	0	0	0	0	0	0	0	0	0	0
NM_001011542	Olfr708	chr7	+	114057713	114058637	924	1	0	0	0	0	0	0	0	0	0	0	0	0	0.586231	0.707351	0.0655126	0.0868259	0.111752	0.153805	0.948305	0.970062	0	0	0	0	0	0	0.481731	0.821272	0	0	0	0	0	0	0	0	0	0	0	0	0	0
NM_001011662	Olfr180	chr16	-	58915511	58916465	954	1	0	0	0	0	0	0	0	0	0	0	0	0	0.586231	0.707351	0.0655126	0.0868259	0.111752	0.153805	0.948305	0.970062	0	0	0	0	0	0	0.481731	0.821272	0	0	0	0	0	0	0	0	0	0	0	0	0	0
NM_001011684	Nms	chr1	+	38995993	39007121	1001	10	0	0	0	0	0	0	0	0	0	0	0	0	0.586231	0.707351	0.0655126	0.0868259	0.111752	0.153805	0.948305	0.970062	0	0	0	0	0	0	0.481731	0.821272	0	0	0	0	0	0	0	0	0	0	0	0	0	0
NM_001011687	Rnase13	chr14	-	52541893	52542355	462	1	0	0	0	0	0	0	0	0	0	0	0	0	0.586231	0.707351	0.0655126	0.0868259	0.111752	0.153805	0.948305	0.970062	0	0	0	0	0	0	0.481731	0.821272	0	0	0	0	0	0	0	0	0	0	0	0	0	0
NM_001011695	Olfr1000	chr2	-	85448120	85449065	945	1	0	0	0	0	0	0	0	0	0	0	0	0	0.586231	0.707351	0.0655126	0.0868259	0.111752	0.153805	0.948305	0.970062	0	0	0	0	0	0	0.481731	0.821272	0	0	0	0	0	0	0	0	0	0	0	0	0	0
NM_001011707	Cyp2c66	chr19	+	39188387	39261246	1630	9	1	0	0	0	0	0	0.0208389	0	0	0	0	0	1.17246	0.895771	0.131025	0.15599	0.111752	0.153805	0.948305	0.970062	-0.0779236	-0.0587748	0.0115143	-0.118713	-0.00705126	-0.085137	0.441943	0.821272	1	0	0	0	0	0	0	0	0	0	0	0	0	0
NM_001011721	Olfr102	chr17	-	37450355	37451382	1027	1	0	0	0	0	0	0	0	0	0	0	0	0	0.586231	0.707351	0.0655126	0.0868259	0.111752	0.153805	0.948305	0.970062	0	0	0	0	0	0	0.481731	0.821272	0	0	0	0	0	0	0	0	0	0	0	0	0	0
NM_001011732	Xkr7	chr2	+	152857587	152881511	2711	3	71	2	1	1	1	0	1.47956	0.07112	0.0553547	0.0686328	0.0723808	0	14.0695	6.36e-12	4.71691	0.0416727	0.335257	0.392313	0.948305	0.957671	0.294649	0.244121	-0.0763489	0.312116	-0.0466737	0.283629	2.09996	0.727155	70	1	0	0	0	0	0	0	0	0	0	0	0	0
NM_001011733	Olfr288	chr15	-	98016443	98025973	2083	3	1	0	0	0	0	0	0.0208389	0	0	0	0	0	1.17246	0.895771	0.131025	0.15599	0.111752	0.153805	0.948305	0.970062	-0.0779236	-0.0587748	0.0115143	-0.118713	-0.00705126	-0.085137	0.641421	0.821272	0	0	0	0	0	0	0	0	0	1	0	0	0	0
NM_001011734	Olfr1116	chr2	+	87109002	87109926	924	1	0	0	0	0	0	0	0	0	0	0	0	0	0.586231	0.707351	0.0655126	0.0868259	0.111752	0.153805	0.948305	0.970062	0	0	0	0	0	0	0.481731	0.821272	0	0	0	0	0	0	0	0	0	0	0	0	0	0
NM_001011735	Olfr1066	chr2	-	86295484	86296426	942	1	0	0	0	0	0	0	0	0	0	0	0	0	0.586231	0.707351	0.0655126	0.0868259	0.111752	0.153805	0.948305	0.970062	0	0	0	0	0	0	0.481731	0.821272	0	0	0	0	0	0	0	0	0	0	0	0	0	0
NM_001011736	Olfr205	chr16	-	59328415	59329333	918	1	0	0	0	1	0	0	0	0	0	0.0686328	0	0	0.586231	0.707351	0.0655126	0.0868259	0.111752	0.153805	1.89661	0.59097	-0.0810297	0.0038092	0.0998397	-0.0278893	0.0104841	-0.0350366	0.481731	0.821272	0	0	0	0	0	0	0	0	0	0	0	0	0	0
NM_001011737	Olfr1357	chr10	-	78074442	78075384	942	1	0	1	0	0	0	0	0	0.03556	0	0	0	0	0.293116	0.297527	0.0655126	0.0868259	0.223504	0.273425	0.948305	0.970062	-0.0574933	-0.1644	0.146429	-0.110827	0.250653	-0.110907	0.481731	0.781162	0	0	0	0	0	0	0	0	0	0	0	0	0	0
NM_001011738	Olfr744	chr14	+	51237898	51238870	972	1	1	0	0	0	0	0	0.0208389	0	0	0	0	0	1.17246	0.895771	0.131025	0.15599	0.111752	0.153805	0.948305	0.970062	-0.0779236	-0.0587748	0.0115143	-0.118713	-0.00705126	-0.085137	0.489076	0.821272	0	0	0	1	0	0	0	0	0	0	0	0	0	0
NM_001011739	Olfr885	chr9	+	37868906	37869836	930	1	0	0	0	0	1	0	0	0	0	0	0.0723808	0	0.586231	0.707351	0.0655126	0.0868259	0.111752	0.153805	0.474152	0.529688	-0.422878	-0.393175	0.204067	-0.369573	-0.201261	-0.395209	0.481731	0.821272	0	0	0	0	0	0	0	0	0	0	0	0	0	0
NM_001011740	Olfr225	chr11	+	59426467	59427727	1260	1	0	0	0	0	0	0	0	0	0	0	0	0	0.586231	0.707351	0.0655126	0.0868259	0.111752	0.153805	0.948305	0.970062	0	0	0	0	0	0	0.481731	0.821272	0	0	0	0	0	0	0	0	0	0	0	0	0	0
NM_001011741	Olfr1386	chr11	+	49283654	49284584	930	1	0	0	1	1	0	0	0	0	0.0553547	0.0686328	0	0	0.586231	0.707351	0.0655126	0.0868259	0.111752	0.153805	1.89661	0.59097	-0.105523	0.0709906	-0.151851	-0.186568	-0.0389581	-0.0736999	0.481731	0.821272	0	0	0	0	0	0	0	0	0	0	0	0	0	0
NM_001011742	Olfr479	chr7	+	115198497	115199481	984	1	0	0	0	0	0	0	0	0	0	0	0	0	0.586231	0.707351	0.0655126	0.0868259	0.111752	0.153805	0.948305	0.970062	0	0	0	0	0	0	0.481731	0.821272	0	0	0	0	0	0	0	0	0	0	0	0	0	0
NM_001011743	Olfr324	chr11	+	58410846	58411967	1121	1	1	0	1	0	0	0	0.0208389	0	0.0553547	0	0	0	1.17246	0.895771	0.131025	0.15599	0.111752	0.153805	0.948305	0.970062	-0.10807	0.0246917	-0.298745	-0.31389	-0.067983	-0.132423	0.641421	0.821272	0	0	0	0	0	0	0	0	0	1	0	0	0	1
NM_001011744	Olfr105	chr17	+	37519451	37520431	939	2	0	0	0	0	0	0	0	0	0	0	0	0	0.586231	0.707351	0.0655126	0.0868259	0.111752	0.153805	0.948305	0.970062	0	0	0	0	0	0	0.481731	0.821272	0	0	0	0	0	0	0	0	0	0	0	0	0	0
NM_001011748	Olfr867	chr9	-	19858909	19859905	996	1	1	0	0	0	0	0	0.0208389	0	0	0	0	0	1.17246	0.895771	0.131025	0.15599	0.111752	0.153805	0.948305	0.970062	-0.0779236	-0.0587748	0.0115143	-0.118713	-0.00705126	-0.085137	0.441943	0.821272	1	0	0	0	0	0	0	0	0	0	0	0	0	0
NM_001011749	Olfr704	chr7	+	114008495	114009443	948	1	0	1	0	0	0	0	0	0.03556	0	0	0	0	0.293116	0.297527	0.0655126	0.0868259	0.223504	0.273425	0.948305	0.970062	-0.0574933	-0.1644	0.146429	-0.110827	0.250653	-0.110907	0.481731	0.786642	0	0	0	0	0	0	0	0	0	0	0	0	0	0
NM_001011750	Olfr294	chr7	-	93764145	93765153	1008	1	0	0	0	0	0	0	0	0	0	0	0	0	0.586231	0.707351	0.0655126	0.0868259	0.111752	0.153805	0.948305	0.970062	0	0	0	0	0	0	0.481731	0.821272	0	0	0	0	0	0	0	0	0	0	0	0	0	0
NM_001011751	Olfr298	chr7	-	93637060	93638059	999	1	0	0	0	0	0	0	0	0	0	0	0	0	0.586231	0.707351	0.0655126	0.0868259	0.111752	0.153805	0.948305	0.970062	0	0	0	0	0	0	0.481731	0.821272	0	0	0	0	0	0	0	0	0	0	0	0	0	0
NM_001011752	Olfr293	chr7	+	93812173	93813184	1011	1	0	0	0	0	0	0	0	0	0	0	0	0	0.586231	0.707351	0.0655126	0.0868259	0.111752	0.153805	0.948305	0.970062	0	0	0	0	0	0	0.481731	0.821272	0	0	0	0	0	0	0	0	0	0	0	0	0	0
NM_001011753	Olfr115	chr17	-	37746730	37747724	994	1	0	0	0	0	0	0	0	0	0	0	0	0	0.586231	0.707351	0.0655126	0.0868259	0.111752	0.153805	0.948305	0.970062	0	0	0	0	0	0	0.481731	0.821272	0	0	0	0	0	0	0	0	0	0	0	0	0	0
NM_001011754	Olfr735	chr14	-	50965050	50966115	1065	1	0	0	0	0	0	0	0	0	0	0	0	0	0.586231	0.707351	0.0655126	0.0868259	0.111752	0.153805	0.948305	0.970062	0	0	0	0	0	0	0.481731	0.821272	0	0	0	0	0	0	0	0	0	0	0	0	0	0
NM_001011755	Olfr671	chr7	-	112123555	112124497	942	1	0	1	0	0	1	0	0	0.03556	0	0	0.0723808	0	0.293116	0.297527	0.0655126	0.0868259	0.223504	0.273425	0.474152	0.529688	-0.346364	-0.44076	0.307979	-0.301038	0.00820349	-0.362721	0.481731	0.783479	0	0	0	0	0	0	0	0	0	0	0	0	0	0
NM_001011756	Olfr948	chr9	-	39126231	39127197	966	1	0	0	0	0	0	0	0	0	0	0	0	0	0.586231	0.707351	0.0655126	0.0868259	0.111752	0.153805	0.948305	0.970062	0	0	0	0	0	0	0.481731	0.821272	0	0	0	0	0	0	0	0	0	0	0	0	0	0
NM_001011757	Olfr663	chr7	+	111852082	111853117	1035	1	0	0	0	0	0	0	0	0	0	0	0	0	0.586231	0.707351	0.0655126	0.0868259	0.111752	0.153805	0.948305	0.970062	0	0	0	0	0	0	0.481731	0.821272	0	0	0	0	0	0	0	0	0	0	0	0	0	0
NM_001011758	Olfr1016	chr2	-	85639495	85640425	930	1	0	0	0	0	0	0	0	0	0	0	0	0	0.586231	0.707351	0.0655126	0.0868259	0.111752	0.153805	0.948305	0.970062	0	0	0	0	0	0	0.481731	0.821272	0	0	0	0	0	0	0	0	0	0	0	0	0	0
NM_001011759	Olfr1031	chr2	+	85831975	85832986	1011	1	0	0	0	0	0	0	0	0	0	0	0	0	0.586231	0.707351	0.0655126	0.0868259	0.111752	0.153805	0.948305	0.970062	0	0	0	0	0	0	0.481731	0.821272	0	0	0	0	0	0	0	0	0	0	0	0	0	0
NM_001011760	Olfr314	chr11	+	58599737	58600730	993	1	0	0	0	0	0	0	0	0	0	0	0	0	0.586231	0.707351	0.0655126	0.0868259	0.111752	0.153805	0.948305	0.970062	0	0	0	0	0	0	0.481731	0.821272	0	0	0	0	0	0	0	0	0	0	0	0	0	0
NM_001011761	Olfr1229	chr2	-	89122352	89123288	936	1	0	0	1	0	0	0	0	0	0.0553547	0	0	0	0.586231	0.707351	0.0655126	0.0868259	0.111752	0.153805	0.948305	0.970062	-0.180597	-0.0609236	-0.213741	-0.358028	-0.0360731	-0.199849	0.481731	0.821272	0	0	0	0	0	0	0	0	0	0	0	0	0	0
NM_001011764	Olfr106	chr17	+	37531474	37532455	945	2	0	0	0	0	0	0	0	0	0	0	0	0	0.586231	0.707351	0.0655126	0.0868259	0.111752	0.153805	0.948305	0.970062	0	0	0	0	0	0	0.481731	0.821272	0	0	0	0	0	0	0	0	0	0	0	0	0	0
NM_001011767	Olfr299	chr7	+	93613922	93614915	993	1	0	0	0	0	0	0	0	0	0	0	0	0	0.586231	0.707351	0.0655126	0.0868259	0.111752	0.153805	0.948305	0.970062	0	0	0	0	0	0	0.481731	0.821272	0	0	0	0	0	0	0	0	0	0	0	0	0	0
NM_001011769	Olfr317	chr11	-	58545681	58546665	984	1	0	0	0	0	0	0	0	0	0	0	0	0	0.586231	0.707351	0.0655126	0.0868259	0.111752	0.153805	0.948305	0.970062	0	0	0	0	0	0	0.481731	0.821272	0	0	0	0	0	0	0	0	0	0	0	0	0	0
NM_001011770	Olfr332	chr11	-	58303250	58304255	1005	1	0	1	0	0	0	0	0	0.03556	0	0	0	0	0.293116	0.297527	0.0655126	0.0868259	0.223504	0.273425	0.948305	0.970062	-0.0574933	-0.1644	0.146429	-0.110827	0.250653	-0.110907	0.481731	0.781162	0	0	0	0	0	0	0	0	0	0	0	0	0	0
NM_001011771	Olfr1089	chr2	-	86572831	86573767	936	1	0	0	0	0	0	0	0	0	0	0	0	0	0.586231	0.707351	0.0655126	0.0868259	0.111752	0.153805	0.948305	0.970062	0	0	0	0	0	0	0.481731	0.821272	0	0	0	0	0	0	0	0	0	0	0	0	0	0
NM_001011773	Olfr1287	chr2	+	111289298	111290216	918	1	0	0	0	0	0	0	0	0	0	0	0	0	0.586231	0.707351	0.0655126	0.0868259	0.111752	0.153805	0.948305	0.970062	0	0	0	0	0	0	0.481731	0.821272	0	0	0	0	0	0	0	0	0	0	0	0	0	0
NM_001011774	Olfr1028	chr2	+	85791221	85792196	975	1	0	0	0	0	0	0	0	0	0	0	0	0	0.586231	0.707351	0.0655126	0.0868259	0.111752	0.153805	0.948305	0.970062	0	0	0	0	0	0	0.481731	0.821272	0	0	0	0	0	0	0	0	0	0	0	0	0	0
NM_001011775	Olfr1419	chr19	-	11944672	11945704	1032	1	0	0	0	0	0	0	0	0	0	0	0	0	0.586231	0.707351	0.0655126	0.0868259	0.111752	0.153805	0.948305	0.970062	0	0	0	0	0	0	0.481731	0.821272	0	0	0	0	0	0	0	0	0	0	0	0	0	0
NM_001011776	Olfr527	chr7	+	147521762	147522680	918	1	1	0	0	1	0	0	0.0208389	0	0	0.0686328	0	0	1.17246	0.895771	0.131025	0.15599	0.111752	0.153805	1.89661	0.59097	0.00684317	0.0973165	0.0746215	0.0741829	-0.0116668	0.0594475	0.489536	0.821272	0	0	0	0	0	1	0	0	0	0	0	0	0	0
NM_001011777	Olfr1042	chr2	-	85999583	86000525	942	1	0	0	0	0	0	0	0	0	0	0	0	0	0.586231	0.707351	0.0655126	0.0868259	0.111752	0.153805	0.948305	0.970062	0	0	0	0	0	0	0.481731	0.821272	0	0	0	0	0	0	0	0	0	0	0	0	0	0
NM_001011778	Olfr285	chr15	-	98143019	98143979	960	1	0	0	0	0	0	0	0	0	0	0	0	0	0.586231	0.707351	0.0655126	0.0868259	0.111752	0.153805	0.948305	0.970062	0	0	0	0	0	0	0.481731	0.821272	0	0	0	0	0	0	0	0	0	0	0	0	0	0
NM_001011779	Olfr286	chr15	-	98057105	98064881	1451	4	0	0	0	0	0	0	0	0	0	0	0	0	0.586231	0.707351	0.0655126	0.0868259	0.111752	0.153805	0.948305	0.970062	0	0	0	0	0	0	0.481731	0.821272	0	0	0	0	0	0	0	0	0	0	0	0	0	0
NM_001011780	Olfr287	chr15	-	98037401	98051487	1776	3	0	0	1	0	1	0	0	0	0.0553547	0	0.0723808	0	0.586231	0.707351	0.0655126	0.0868259	0.111752	0.153805	0.474152	0.529688	-0.4454	-0.324426	-0.0462541	-0.52526	-0.24922	-0.431695	0.481731	0.821272	0	0	0	0	0	0	0	0	0	0	0	0	0	1
NM_001011782	Olfr543	chr7	-	109625371	109626382	1011	1	0	0	0	0	0	0	0	0	0	0	0	0	0.586231	0.707351	0.0655126	0.0868259	0.111752	0.153805	0.948305	0.970062	0	0	0	0	0	0	0.481731	0.821272	0	0	0	0	0	0	0	0	0	0	0	0	0	0
NM_001011783	Olfr104	chr17	+	37499052	37500032	939	2	0	0	0	0	0	0	0	0	0	0	0	0	0.586231	0.707351	0.0655126	0.0868259	0.111752	0.153805	0.948305	0.970062	0	0	0	0	0	0	0.481731	0.821272	0	0	0	0	0	0	0	0	0	0	0	0	0	0
NM_001011784	Olfr1039	chr2	-	85970858	85971818	960	1	0	1	0	0	0	0	0	0.03556	0	0	0	0	0.293116	0.297527	0.0655126	0.0868259	0.223504	0.273425	0.948305	0.970062	-0.0574933	-0.1644	0.146429	-0.110827	0.250653	-0.110907	0.481731	0.783479	0	0	0	0	0	0	0	0	0	0	0	0	0	0
NM_001011785	Olfr987	chr2	-	85171123	85172053	930	1	0	0	0	0	0	0	0	0	0	0	0	0	0.586231	0.707351	0.0655126	0.0868259	0.111752	0.153805	0.948305	0.970062	0	0	0	0	0	0	0.481731	0.821272	0	0	0	0	0	0	0	0	0	0	0	0	0	0
NM_001011787	Olfr1307	chr2	-	111784672	111785611	939	1	0	0	0	0	0	0	0	0	0	0	0	0	0.586231	0.707351	0.0655126	0.0868259	0.111752	0.153805	0.948305	0.970062	0	0	0	0	0	0	0.481731	0.821272	0	0	0	0	0	0	0	0	0	0	0	0	0	0
NM_001011789	Olfr222	chr11	-	59384283	59385240	957	1	1	0	1	0	0	0	0.0208389	0	0.0553547	0	0	0	1.17246	0.895771	0.131025	0.15599	0.111752	0.153805	0.948305	0.970062	-0.10807	0.0246917	-0.298745	-0.31389	-0.067983	-0.132423	0.691119	0.821272	0	0	0	0	0	0	1	0	0	0	0	0	0	0
NM_001011790	Olfr1382	chr11	+	49348688	49349624	936	1	0	0	0	0	0	0	0	0	0	0	0	0	0.586231	0.707351	0.0655126	0.0868259	0.111752	0.153805	0.948305	0.970062	0	0	0	0	0	0	0.481731	0.821272	0	0	0	0	0	0	0	0	0	0	0	0	0	0
NM_001011791	Olfr193	chr16	-	59109504	59110434	930	1	0	0	0	0	0	0	0	0	0	0	0	0	0.586231	0.707351	0.0655126	0.0868259	0.111752	0.153805	0.948305	0.970062	0	0	0	0	0	0	0.481731	0.821272	0	0	0	0	0	0	0	0	0	0	0	0	0	0
NM_001011792	Olfr207	chr16	-	59361124	59362042	918	1	0	0	0	0	0	0	0	0	0	0	0	0	0.586231	0.707351	0.0655126	0.0868259	0.111752	0.153805	0.948305	0.970062	0	0	0	0	0	0	0.481731	0.821272	0	0	0	0	0	0	0	0	0	0	0	0	0	0
NM_001011793	Olfr598	chr7	+	110477001	110477961	960	1	0	0	0	0	0	0	0	0	0	0	0	0	0.586231	0.707351	0.0655126	0.0868259	0.111752	0.153805	0.948305	0.970062	0	0	0	0	0	0	0.481731	0.821272	0	0	0	0	0	0	0	0	0	0	0	0	0	0
NM_001011794	Olfr1322	chrX	-	47238645	47239578	933	1	0	0	0	0	0	0	0	0	0	0	0	0	0.586231	0.707351	0.0655126	0.0868259	0.111752	0.153805	0.948305	0.970062	0	0	0	0	0	0	0.481731	0.821272	0	0	0	0	0	0	0	0	0	0	0	0	0	0
NM_001011795	Olfr1275	chr2	-	111071009	111071948	939	1	0	0	0	0	0	0	0	0	0	0	0	0	0.586231	0.707351	0.0655126	0.0868259	0.111752	0.153805	0.948305	0.970062	0	0	0	0	0	0	0.481731	0.821272	0	0	0	0	0	0	0	0	0	0	0	0	0	0
NM_001011796	Olfr1249	chr2	-	89470096	89471053	957	1	0	0	0	0	0	0	0	0	0	0	0	0	0.586231	0.707351	0.0655126	0.0868259	0.111752	0.153805	0.948305	0.970062	0	0	0	0	0	0	0.481731	0.821272	0	0	0	0	0	0	0	0	0	0	0	0	0	0
NM_001011797	Olfr782	chr10	+	128787620	128788565	945	1	0	0	0	0	0	0	0	0	0	0	0	0	0.586231	0.707351	0.0655126	0.0868259	0.111752	0.153805	0.948305	0.970062	0	0	0	0	0	0	0.481731	0.821272	0	0	0	0	0	0	0	0	0	0	0	0	0	0
NM_001011798	Olfr884	chr9	+	37854808	37855738	930	1	0	0	0	0	0	0	0	0	0	0	0	0	0.586231	0.707351	0.0655126	0.0868259	0.111752	0.153805	0.948305	0.970062	0	0	0	0	0	0	0.481731	0.821272	0	0	0	0	0	0	0	0	0	0	0	0	0	0
NM_001011799	Olfr453	chr6	+	42694037	42694991	954	1	1	0	1	0	0	0	0.0208389	0	0.0553547	0	0	0	1.17246	0.895771	0.131025	0.15599	0.111752	0.153805	0.948305	0.970062	-0.10807	0.0246917	-0.298745	-0.31389	-0.067983	-0.132423	0.489536	0.821272	0	0	0	0	0	1	0	0	0	0	0	0	0	0
NM_001011800	Olfr212	chr6	+	116456533	116467983	2672	2	1	0	0	0	0	0	0.0208389	0	0	0	0	0	1.17246	0.895771	0.131025	0.15599	0.111752	0.153805	0.948305	0.970062	-0.0779236	-0.0587748	0.0115143	-0.118713	-0.00705126	-0.085137	0.439641	0.821272	0	0	1	0	0	0	0	0	0	0	0	0	0	0
NM_001011801	Olfr213	chr6	+	116490472	116491456	984	1	1	0	0	0	0	0	0.0208389	0	0	0	0	0	1.17246	0.895771	0.131025	0.15599	0.111752	0.153805	0.948305	0.970062	-0.0779236	-0.0587748	0.0115143	-0.118713	-0.00705126	-0.085137	0.66914	0.821272	0	0	0	0	0	0	0	0	0	0	1	0	0	0
NM_001011802	Olfr1318	chr2	+	111996109	111997072	963	1	0	1	0	0	0	0	0	0.03556	0	0	0	0	0.293116	0.297527	0.0655126	0.0868259	0.223504	0.273425	0.948305	0.970062	-0.0574933	-0.1644	0.146429	-0.110827	0.250653	-0.110907	0.481731	0.781162	0	0	0	0	0	0	0	0	0	0	0	0	0	0
NM_001011803	Olfr1306	chr2	-	111752146	111753085	939	1	0	0	0	0	0	0	0	0	0	0	0	0	0.586231	0.707351	0.0655126	0.0868259	0.111752	0.153805	0.948305	0.970062	0	0	0	0	0	0	0.481731	0.821272	0	0	0	0	0	0	0	0	0	0	0	0	0	0
NM_001011804	Olfr1211	chr2	-	88769534	88770470	936	1	0	0	0	0	0	0	0	0	0	0	0	0	0.586231	0.707351	0.0655126	0.0868259	0.111752	0.153805	0.948305	0.970062	0	0	0	0	0	0	0.481731	0.821272	0	0	0	0	0	0	0	0	0	0	0	0	0	0
NM_001011805	Olfr1385	chr11	+	49308036	49308966	930	1	1	0	0	0	0	0	0.0208389	0	0	0	0	0	1.17246	0.895771	0.131025	0.15599	0.111752	0.153805	0.948305	0.970062	-0.0779236	-0.0587748	0.0115143	-0.118713	-0.00705126	-0.085137	0.441943	0.821272	1	0	0	0	0	0	0	0	0	0	0	0	0	0
NM_001011806	Olfr901	chr9	+	38237868	38238804	936	1	0	0	0	0	0	0	0	0	0	0	0	0	0.586231	0.707351	0.0655126	0.0868259	0.111752	0.153805	0.948305	0.970062	0	0	0	0	0	0	0.481731	0.821272	0	0	0	0	0	0	0	0	0	0	0	0	0	0
NM_001011807	Olfr191	chr16	-	59085377	59086307	930	1	0	0	0	0	0	0	0	0	0	0	0	0	0.586231	0.707351	0.0655126	0.0868259	0.111752	0.153805	0.948305	0.970062	0	0	0	0	0	0	0.481731	0.821272	0	0	0	0	0	0	0	0	0	0	0	0	0	0
NM_001011808	Olfr198	chr16	-	59201329	59202250	921	1	0	0	0	0	0	0	0	0	0	0	0	0	0.586231	0.707351	0.0655126	0.0868259	0.111752	0.153805	0.948305	0.970062	0	0	0	0	0	0	0.481731	0.821272	0	0	0	0	0	0	0	0	0	0	0	0	0	0
NM_001011809	Olfr728	chr14	-	50759376	50760312	936	1	0	0	0	0	0	0	0	0	0	0	0	0	0.586231	0.707351	0.0655126	0.0868259	0.111752	0.153805	0.948305	0.970062	0	0	0	0	0	0	0.481731	0.821272	0	0	0	0	0	0	0	0	0	0	0	0	0	0
NM_001011810	Olfr485	chr7	-	115302431	115303385	954	1	0	0	0	0	0	0	0	0	0	0	0	0	0.586231	0.707351	0.0655126	0.0868259	0.111752	0.153805	0.948305	0.970062	0	0	0	0	0	0	0.481731	0.821272	0	0	0	0	0	0	0	0	0	0	0	0	0	0
NM_001011811	Olfr487	chr7	-	115355096	115356041	945	1	0	0	0	0	0	0	0	0	0	0	0	0	0.586231	0.707351	0.0655126	0.0868259	0.111752	0.153805	0.948305	0.970062	0	0	0	0	0	0	0.481731	0.821272	0	0	0	0	0	0	0	0	0	0	0	0	0	0
NM_001011812	Olfr951	chr9	+	39201377	39202322	945	1	0	0	0	0	0	0	0	0	0	0	0	0	0.586231	0.707351	0.0655126	0.0868259	0.111752	0.153805	0.948305	0.970062	0	0	0	0	0	0	0.481731	0.821272	0	0	0	0	0	0	0	0	0	0	0	0	0	0
NM_001011813	Olfr93	chr17	-	37287976	37288915	939	1	0	0	0	0	1	0	0	0	0	0	0.0723808	0	0.586231	0.707351	0.0655126	0.0868259	0.111752	0.153805	0.474152	0.529688	-0.422878	-0.393175	0.204067	-0.369573	-0.201261	-0.395209	0.481731	0.821272	0	0	0	0	0	0	0	0	0	0	0	0	0	0
NM_001011814	Olfr524	chr7	-	147387710	147388667	957	1	0	0	0	0	0	0	0	0	0	0	0	0	0.586231	0.707351	0.0655126	0.0868259	0.111752	0.153805	0.948305	0.970062	0	0	0	0	0	0	0.481731	0.821272	0	0	0	0	0	0	0	0	0	0	0	0	0	0
NM_001011815	Olfr533	chr7	+	147652101	147653064	963	1	0	0	0	1	0	0	0	0	0	0.0686328	0	0	0.586231	0.707351	0.0655126	0.0868259	0.111752	0.153805	1.89661	0.59097	-0.0810297	0.0038092	0.0998397	-0.0278893	0.0104841	-0.0350366	0.481731	0.821272	0	0	0	0	0	0	0	0	0	0	0	0	0	0
NM_001011816	Olfr1181	chr2	-	88263244	88264180	936	1	0	0	0	0	0	0	0	0	0	0	0	0	0.586231	0.707351	0.0655126	0.0868259	0.111752	0.153805	0.948305	0.970062	0	0	0	0	0	0	0.481731	0.821272	0	0	0	0	0	0	0	0	0	0	0	0	0	0
NM_001011818	Olfr316	chr11	+	58571168	58572089	921	1	0	0	0	0	0	0	0	0	0	0	0	0	0.586231	0.707351	0.0655126	0.0868259	0.111752	0.153805	0.948305	0.970062	0	0	0	0	0	0	0.481731	0.821272	0	0	0	0	0	0	0	0	0	0	0	0	0	0
NM_001011819	Olfr312	chr11	+	58644657	58645584	927	1	0	0	0	0	0	0	0	0	0	0	0	0	0.586231	0.707351	0.0655126	0.0868259	0.111752	0.153805	0.948305	0.970062	0	0	0	0	0	0	0.481731	0.821272	0	0	0	0	0	0	0	0	0	0	0	0	0	0
NM_001011820	Olfr1359	chr13	-	21765869	21766811	942	1	0	0	0	0	0	0	0	0	0	0	0	0	0.586231	0.707351	0.0655126	0.0868259	0.111752	0.153805	0.948305	0.970062	0	0	0	0	0	0	0.481731	0.821272	0	0	0	0	0	0	0	0	0	0	0	0	0	0
NM_001011820	Olfr1359	chr13	+	21794871	21795813	942	1	0	0	0	0	0	0	0	0	0	0	0	0	0.586231	0.707351	0.0655126	0.0868259	0.111752	0.153805	0.948305	0.970062	0	0	0	0	0	0	0.481731	0.821272	0	0	0	0	0	0	0	0	0	0	0	0	0	0
NM_001011821	Olfr804	chr10	+	129141935	129142880	945	1	0	0	0	0	0	0	0	0	0	0	0	0	0.586231	0.707351	0.0655126	0.0868259	0.111752	0.153805	0.948305	0.970062	0	0	0	0	0	0	0.481731	0.821272	0	0	0	0	0	0	0	0	0	0	0	0	0	0
NM_001011822	Olfr787	chr10	+	128899733	128900672	939	1	0	0	0	0	0	0	0	0	0	0	0	0	0.586231	0.707351	0.0655126	0.0868259	0.111752	0.153805	0.948305	0.970062	0	0	0	0	0	0	0.481731	0.821272	0	0	0	0	0	0	0	0	0	0	0	0	0	0
NM_001011823	Olfr834	chr9	+	18792433	18793372	939	1	0	1	0	0	0	0	0	0.03556	0	0	0	0	0.293116	0.297527	0.0655126	0.0868259	0.223504	0.273425	0.948305	0.970062	-0.0574933	-0.1644	0.146429	-0.110827	0.250653	-0.110907	0.481731	0.783479	0	0	0	0	0	0	0	0	0	0	0	0	0	0
NM_001011824	Olfr832	chr9	+	18749093	18750032	939	1	0	0	0	0	0	0	0	0	0	0	0	0	0.586231	0.707351	0.0655126	0.0868259	0.111752	0.153805	0.948305	0.970062	0	0	0	0	0	0	0.481731	0.821272	0	0	0	0	0	0	0	0	0	0	0	0	0	0
NM_001011825	Olfr1105	chr2	-	86873437	86874376	939	1	0	0	0	0	0	0	0	0	0	0	0	0	0.586231	0.707351	0.0655126	0.0868259	0.111752	0.153805	0.948305	0.970062	0	0	0	0	0	0	0.481731	0.821272	0	0	0	0	0	0	0	0	0	0	0	0	0	0
NM_001011826	Olfr967	chr9	+	39557972	39558905	933	1	0	0	0	0	0	0	0	0	0	0	0	0	0.586231	0.707351	0.0655126	0.0868259	0.111752	0.153805	0.948305	0.970062	0	0	0	0	0	0	0.481731	0.821272	0	0	0	0	0	0	0	0	0	0	0	0	0	0
NM_001011827	Olfr963	chr9	+	39476643	39477579	936	1	0	0	0	0	0	0	0	0	0	0	0	0	0.586231	0.707351	0.0655126	0.0868259	0.111752	0.153805	0.948305	0.970062	0	0	0	0	0	0	0.481731	0.821272	0	0	0	0	0	0	0	0	0	0	0	0	0	0
NM_001011828	Olfr304	chr7	-	93534166	93535168	1002	1	0	0	0	0	0	0	0	0	0	0	0	0	0.586231	0.707351	0.0655126	0.0868259	0.111752	0.153805	0.948305	0.970062	0	0	0	0	0	0	0.481731	0.821272	0	0	0	0	0	0	0	0	0	0	0	0	0	0
NM_001011829	Olfr761	chr17	-	38088995	38089967	972	1	0	0	0	0	0	0	0	0	0	0	0	0	0.586231	0.707351	0.0655126	0.0868259	0.111752	0.153805	0.948305	0.970062	0	0	0	0	0	0	0.481731	0.821272	0	0	0	0	0	0	0	0	0	0	0	0	0	0
NM_001011830	Olfr119	chr17	+	37833629	37838582	1033	2	0	0	0	0	0	0	0	0	0	0	0	0	0.586231	0.707351	0.0655126	0.0868259	0.111752	0.153805	0.948305	0.970062	0	0	0	0	0	0	0.481731	0.821272	0	0	0	0	0	0	0	0	0	0	0	0	0	0
NM_001011831	Olfr1500	chr19	-	13901948	13902884	936	1	0	0	0	0	0	0	0	0	0	0	0	0	0.586231	0.707351	0.0655126	0.0868259	0.111752	0.153805	0.948305	0.970062	0	0	0	0	0	0	0.481731	0.821272	0	0	0	0	0	0	0	0	0	0	0	0	0	0
NM_001011832	Olfr1490	chr19	+	13728935	13729886	951	1	0	0	0	0	0	0	0	0	0	0	0	0	0.586231	0.707351	0.0655126	0.0868259	0.111752	0.153805	0.948305	0.970062	0	0	0	0	0	0	0.481731	0.821272	0	0	0	0	0	0	0	0	0	0	0	0	0	0
NM_001011833	Olfr1137	chr2	-	87551128	87552061	933	1	1	0	0	0	0	0	0.0208389	0	0	0	0	0	1.17246	0.895771	0.131025	0.15599	0.111752	0.153805	0.948305	0.970062	-0.0779236	-0.0587748	0.0115143	-0.118713	-0.00705126	-0.085137	0.441943	0.821272	1	0	0	0	0	0	0	0	0	0	0	0	0	0
NM_001011834	Olfr1152	chr2	+	87708149	87709082	933	1	0	0	0	0	0	0	0	0	0	0	0	0	0.586231	0.707351	0.0655126	0.0868259	0.111752	0.153805	0.948305	0.970062	0	0	0	0	0	0	0.481731	0.821272	0	0	0	0	0	0	0	0	0	0	0	0	0	0
NM_001011835	Olfr1162	chr2	-	87889834	87890779	945	1	1	0	0	0	0	0	0.0208389	0	0	0	0	0	1.17246	0.895771	0.131025	0.15599	0.111752	0.153805	0.948305	0.970062	-0.0779236	-0.0587748	0.0115143	-0.118713	-0.00705126	-0.085137	0.439641	0.821272	0	0	1	0	0	0	0	0	0	0	0	0	0	0
NM_001011836	Olfr1129	chr2	+	87415242	87416187	945	1	0	0	0	0	0	0	0	0	0	0	0	0	0.586231	0.707351	0.0655126	0.0868259	0.111752	0.153805	0.948305	0.970062	0	0	0	0	0	0	0.481731	0.821272	0	0	0	0	0	0	0	0	0	0	0	0	0	0
NM_001011837	Olfr748	chr14	+	51330006	51330930	924	1	0	0	0	0	0	0	0	0	0	0	0	0	0.586231	0.707351	0.0655126	0.0868259	0.111752	0.153805	0.948305	0.970062	0	0	0	0	0	0	0.481731	0.821272	0	0	0	0	0	0	0	0	0	0	0	0	0	0
NM_001011839	Olfr1437	chr19	-	12396376	12397315	939	1	0	0	0	0	0	0	0	0	0	0	0	0	0.586231	0.707351	0.0655126	0.0868259	0.111752	0.153805	0.948305	0.970062	0	0	0	0	0	0	0.481731	0.821272	0	0	0	0	0	0	0	0	0	0	0	0	0	0
NM_001011840	Olfr1463	chr19	+	13308741	13309674	933	1	0	0	0	0	0	0	0	0	0	0	0	0	0.586231	0.707351	0.0655126	0.0868259	0.111752	0.153805	0.948305	0.970062	0	0	0	0	0	0	0.481731	0.821272	0	0	0	0	0	0	0	0	0	0	0	0	0	0
NM_001011841	Olfr1465	chr19	-	13387849	13388773	924	1	0	1	0	0	0	0	0	0.03556	0	0	0	0	0.293116	0.297527	0.0655126	0.0868259	0.223504	0.273425	0.948305	0.970062	-0.0574933	-0.1644	0.146429	-0.110827	0.250653	-0.110907	0.481731	0.757541	0	0	0	0	0	0	0	0	0	0	0	0	0	0
NM_001011842	Olfr1474	chr19	+	13545461	13546406	945	1	0	0	0	0	0	0	0	0	0	0	0	0	0.586231	0.707351	0.0655126	0.0868259	0.111752	0.153805	0.948305	0.970062	0	0	0	0	0	0	0.481731	0.821272	0	0	0	0	0	0	0	0	0	0	0	0	0	0
NM_001011845	Olfr597	chr7	+	110468926	110469874	948	1	0	0	0	0	0	0	0	0	0	0	0	0	0.586231	0.707351	0.0655126	0.0868259	0.111752	0.153805	0.948305	0.970062	0	0	0	0	0	0	0.481731	0.821272	0	0	0	0	0	0	0	0	0	0	0	0	0	0
NM_001011846	Olfr517	chr7	-	116011721	116012666	945	1	0	0	0	0	0	0	0	0	0	0	0	0	0.586231	0.707351	0.0655126	0.0868259	0.111752	0.153805	0.948305	0.970062	0	0	0	0	0	0	0.481731	0.821272	0	0	0	0	0	0	0	0	0	0	0	0	0	0
NM_001011847	Olfr591	chr7	-	110321204	110322149	945	1	1	0	0	0	0	0	0.0208389	0	0	0	0	0	1.17246	0.895771	0.131025	0.15599	0.111752	0.153805	0.948305	0.970062	-0.0779236	-0.0587748	0.0115143	-0.118713	-0.00705126	-0.085137	0.534492	0.821272	0	0	0	0	1	0	0	0	0	0	0	0	0	0
NM_001011848	Olfr675	chr7	-	112172538	112173480	942	1	0	0	0	0	0	0	0	0	0	0	0	0	0.586231	0.707351	0.0655126	0.0868259	0.111752	0.153805	0.948305	0.970062	0	0	0	0	0	0	0.481731	0.821272	0	0	0	0	0	0	0	0	0	0	0	0	0	0
NM_001011849	Olfr792	chr10	+	128977594	128978530	936	1	0	0	0	0	0	0	0	0	0	0	0	0	0.586231	0.707351	0.0655126	0.0868259	0.111752	0.153805	0.948305	0.970062	0	0	0	0	0	0	0.481731	0.821272	0	0	0	0	0	0	0	0	0	0	0	0	0	0
NM_001011850	Olfr1505	chr19	+	13993511	13994462	951	1	0	0	0	0	0	0	0	0	0	0	0	0	0.586231	0.707351	0.0655126	0.0868259	0.111752	0.153805	0.948305	0.970062	0	0	0	0	0	0	0.481731	0.821272	0	0	0	0	0	0	0	0	0	0	0	0	0	0
NM_001011851	Olfr412	chr11	+	74178172	74179111	939	1	0	0	0	0	0	0	0	0	0	0	0	0	0.586231	0.707351	0.0655126	0.0868259	0.111752	0.153805	0.948305	0.970062	0	0	0	0	0	0	0.481731	0.821272	0	0	0	0	0	0	0	0	0	0	0	0	0	0
NM_001011852	Olfr1029	chr2	+	85815401	85816376	975	1	0	0	0	0	0	0	0	0	0	0	0	0	0.586231	0.707351	0.0655126	0.0868259	0.111752	0.153805	0.948305	0.970062	0	0	0	0	0	0	0.481731	0.821272	0	0	0	0	0	0	0	0	0	0	0	0	0	0
NM_001011853	Olfr1425	chr19	-	12148184	12149120	936	1	0	0	0	0	0	0	0	0	0	0	0	0	0.586231	0.707351	0.0655126	0.0868259	0.111752	0.153805	0.948305	0.970062	0	0	0	0	0	0	0.481731	0.821272	0	0	0	0	0	0	0	0	0	0	0	0	0	0
NM_001011854	Olfr605	chr7	-	110590654	110591664	1010	1	0	0	0	0	0	0	0	0	0	0	0	0	0.586231	0.707351	0.0655126	0.0868259	0.111752	0.153805	0.948305	0.970062	0	0	0	0	0	0	0.481731	0.821272	0	0	0	0	0	0	0	0	0	0	0	0	0	0
NM_001011855	Olfr169	chr16	-	19566032	19566974	942	1	0	0	0	0	0	0	0	0	0	0	0	0	0.586231	0.707351	0.0655126	0.0868259	0.111752	0.153805	0.948305	0.970062	0	0	0	0	0	0	0.481731	0.821272	0	0	0	0	0	0	0	0	0	0	0	0	0	0
NM_001011856	Olfr1331	chr4	+	118541387	118542341	954	1	0	0	0	0	0	0	0	0	0	0	0	0	0.586231	0.707351	0.0655126	0.0868259	0.111752	0.153805	0.948305	0.970062	0	0	0	0	0	0	0.481731	0.821272	0	0	0	0	0	0	0	0	0	0	0	0	0	0
NM_001011857	Olfr685	chr7	-	112328874	112329825	951	1	0	0	0	0	0	0	0	0	0	0	0	0	0.586231	0.707351	0.0655126	0.0868259	0.111752	0.153805	0.948305	0.970062	0	0	0	0	0	0	0.481731	0.821272	0	0	0	0	0	0	0	0	0	0	0	0	0	0
NM_001011858	Olfr504	chr7	-	115708350	115709307	957	1	0	0	0	0	0	0	0	0	0	0	0	0	0.586231	0.707351	0.0655126	0.0868259	0.111752	0.153805	0.948305	0.970062	0	0	0	0	0	0	0.481731	0.821272	0	0	0	0	0	0	0	0	0	0	0	0	0	0
NM_001011859	Olfr965	chr9	+	39526813	39527752	939	1	0	0	0	0	0	0	0	0	0	0	0	0	0.586231	0.707351	0.0655126	0.0868259	0.111752	0.153805	0.948305	0.970062	0	0	0	0	0	0	0.481731	0.821272	0	0	0	0	0	0	0	0	0	0	0	0	0	0
NM_001011860	Olfr1222	chr2	-	88964950	88965886	936	1	0	0	0	0	0	0	0	0	0	0	0	0	0.586231	0.707351	0.0655126	0.0868259	0.111752	0.153805	0.948305	0.970062	0	0	0	0	0	0	0.481731	0.821272	0	0	0	0	0	0	0	0	0	0	0	0	0	0
NM_001011861	Olfr331	chr11	-	58315099	58316056	945	2	0	0	0	0	0	0	0	0	0	0	0	0	0.586231	0.707351	0.0655126	0.0868259	0.111752	0.153805	0.948305	0.970062	0	0	0	0	0	0	0.481731	0.821272	0	0	0	0	0	0	0	0	0	0	0	0	0	0
NM_001011862	Olfr699	chr7	-	113933562	113934513	951	1	0	0	0	0	0	0	0	0	0	0	0	0	0.586231	0.707351	0.0655126	0.0868259	0.111752	0.153805	0.948305	0.970062	0	0	0	0	0	0	0.481731	0.821272	0	0	0	0	0	0	0	0	0	0	0	0	0	0
NM_001011863	Olfr406	chr11	+	74082892	74083864	972	1	0	0	0	0	0	0	0	0	0	0	0	0	0.586231	0.707351	0.0655126	0.0868259	0.111752	0.153805	0.948305	0.970062	0	0	0	0	0	0	0.481731	0.821272	0	0	0	0	0	0	0	0	0	0	0	0	0	0
NM_001011864	Olfr917	chr9	-	38472497	38473427	930	1	0	1	0	0	0	0	0	0.03556	0	0	0	0	0.293116	0.297527	0.0655126	0.0868259	0.223504	0.273425	0.948305	0.970062	-0.0574933	-0.1644	0.146429	-0.110827	0.250653	-0.110907	0.481731	0.783479	0	0	0	0	0	0	0	0	0	0	0	0	0	0
NM_001011865	Olfr624	chr7	-	110818616	110819543	927	1	0	0	0	0	0	0	0	0	0	0	0	0	0.586231	0.707351	0.0655126	0.0868259	0.111752	0.153805	0.948305	0.970062	0	0	0	0	0	0	0.481731	0.821272	0	0	0	0	0	0	0	0	0	0	0	0	0	0
NM_001011866	Olfr309	chr7	-	93454694	93455621	927	1	0	0	0	0	0	0	0	0	0	0	0	0	0.586231	0.707351	0.0655126	0.0868259	0.111752	0.153805	0.948305	0.970062	0	0	0	0	0	0	0.481731	0.821272	0	0	0	0	0	0	0	0	0	0	0	0	0	0
NM_001011867	Olfr538	chr7	+	147760053	147760986	933	1	0	0	0	0	0	0	0	0	0	0	0	0	0.586231	0.707351	0.0655126	0.0868259	0.111752	0.153805	0.948305	0.970062	0	0	0	0	0	0	0.481731	0.821272	0	0	0	0	0	0	0	0	0	0	0	0	0	0
NM_001011868	Olfr1178	chr2	+	88231405	88232377	972	1	0	0	0	0	0	0	0	0	0	0	0	0	0.586231	0.707351	0.0655126	0.0868259	0.111752	0.153805	0.948305	0.970062	0	0	0	0	0	0	0.481731	0.821272	0	0	0	0	0	0	0	0	0	0	0	0	0	0
NM_001011869	Olfr452	chr6	+	42740039	42740993	954	1	0	0	0	1	0	0	0	0	0	0.0686328	0	0	0.586231	0.707351	0.0655126	0.0868259	0.111752	0.153805	1.89661	0.59097	-0.0810297	0.0038092	0.0998397	-0.0278893	0.0104841	-0.0350366	0.481731	0.821272	0	0	0	0	0	0	0	0	0	0	0	0	0	0
NM_001011870	Olfr1329	chr4	-	118589128	118590070	942	1	0	0	0	0	0	0	0	0	0	0	0	0	0.586231	0.707351	0.0655126	0.0868259	0.111752	0.153805	0.948305	0.970062	0	0	0	0	0	0	0.481731	0.821272	0	0	0	0	0	0	0	0	0	0	0	0	0	0
NM_001011871	Olfr506	chr7	+	115755822	115756767	945	1	0	0	1	0	0	0	0	0	0.0553547	0	0	0	0.586231	0.707351	0.0655126	0.0868259	0.111752	0.153805	0.948305	0.970062	-0.180597	-0.0609236	-0.213741	-0.358028	-0.0360731	-0.199849	0.481731	0.821272	0	0	0	0	0	0	0	0	0	0	0	0	0	0
NM_001011872	Olfr1034	chr2	+	85886640	85887573	933	1	0	0	0	0	0	0	0	0	0	0	0	0	0.586231	0.707351	0.0655126	0.0868259	0.111752	0.153805	0.948305	0.970062	0	0	0	0	0	0	0.481731	0.821272	0	0	0	0	0	0	0	0	0	0	0	0	0	0
NM_001011873	Xkr9	chr1	+	13658851	13691804	1926	4	0	3	0	0	0	0	0	0.10668	0	0	0	0	0.146558	0.0488089	0.0655126	0.0868259	0.447009	0.507948	0.948305	0.970062	0.0491501	-0.178969	0.230489	-0.0130378	0.46156	-0.047619	0.481731	0.710852	0	0	0	0	0	0	0	0	0	0	0	0	0	0
NM_001011874	Xkr4	chr1	-	3204562	3661579	3634	3	4	1	2	5	1	2	0.0833555	0.03556	0.110709	0.343164	0.0723808	0.640834	1.46558	0.639465	0.109188	0.00920116	0.0745015	0.00624545	2.84491	0.169619	0.0884881	0.235525	-0.0718615	0.0980232	-0.000502633	0.140679	0.348299	0.7904	2	2	0	0	0	0	0	0	0	0	0	0	0	0
NM_001011875	Rnase12	chr14	-	51676457	51676895	438	1	0	66	0	0	0	0	0	2.34696	0	0	0	0	0.00874972	8.94e-29	0.0655126	0.0868259	7.4874	0.00382267	0.948305	0.970062	0.258398	-0.148194	0.329345	0.198862	0.74982	0.103022	0.481731	1.83849	0	0	0	0	0	0	0	0	0	0	0	0	0	0
NM_001011876	Ang6	chr14	-	44579490	44579934	444	1	0	0	0	0	0	0	0	0	0	0	0	0	0.586231	0.707351	0.0655126	0.0868259	0.111752	0.153805	0.948305	0.970062	0	0	0	0	0	0	0.481731	0.821272	0	0	0	0	0	0	0	0	0	0	0	0	0	0
NM_001011877	Rnase11	chr14	-	51669191	51669770	579	1	0	0	0	0	0	0	0	0	0	0	0	0	0.586231	0.707351	0.0655126	0.0868259	0.111752	0.153805	0.948305	0.970062	0	0	0	0	0	0	0.481731	0.821272	0	0	0	0	0	0	0	0	0	0	0	0	0	0
NM_001012236	Trex1	chr9	-	108960445	108961765	1060	2	352	297	3	6	3	3	7.33529	10.5613	0.166064	0.411797	0.217142	0.96125	0.694428	4.24e-06	5.78149	1.44e-06	8.32554	4.29e-10	1.65953	0.41057	0.632998	0.210221	0.229198	0.630594	0.698664	0.491271	0.722784	1.25786	47	101	0	17	1	30	24	39	4	1	16	49	23	1
NM_001012265	Olfr857	chr9	+	19517272	19518202	930	1	0	0	0	0	0	0	0	0	0	0	0	0	0.586231	0.707351	0.0655126	0.0868259	0.111752	0.153805	0.948305	0.970062	0	0	0	0	0	0	0.481731	0.821272	0	0	0	0	0	0	0	0	0	0	0	0	0	0
NM_001012266	Olfr835	chr9	+	18839568	18840504	936	1	0	0	0	0	0	0	0	0	0	0	0	0	0.586231	0.707351	0.0655126	0.0868259	0.111752	0.153805	0.948305	0.970062	0	0	0	0	0	0	0.481731	0.821272	0	0	0	0	0	0	0	0	0	0	0	0	0	0
NM_001012269	Olfr1513	chr14	-	52968777	52969719	942	1	1	0	0	0	0	0	0.0208389	0	0	0	0	0	1.17246	0.895771	0.131025	0.15599	0.111752	0.153805	0.948305	0.970062	-0.0779236	-0.0587748	0.0115143	-0.118713	-0.00705126	-0.085137	0.441943	0.821272	1	0	0	0	0	0	0	0	0	0	0	0	0	0
NM_001012273	Birc5	chr11	+	117710550	117717057	3416	3	15323	10440	3651	3782	6824	1509	319.314	371.246	202.1	259.569	493.926	483.509	0.860397	4.52e-32	0.664845	1.63e-46	0.772719	1.21e-19	0.525632	3.93e-231	-0.354733	-0.69133	0.728356	-0.0978015	-0.0232913	-0.381288	0.327768	0.279987	3130	1391	2321	1451	1027	1247	703	714	928	898	383	849	281	1183
NM_001012305	Slc39a12	chr2	+	14310024	14416604	2676	13	0	0	0	0	0	0	0	0	0	0	0	0	0.586231	0.707351	0.0655126	0.0868259	0.111752	0.153805	0.948305	0.970062	0	0	0	0	0	0	0.481731	0.821272	0	0	0	0	0	0	0	0	0	0	0	0	0	0
NM_001012306	Hsd3b3	chr3	-	98545398	98566333	1490	3	5	0	0	0	0	0	0.104194	0	0	0	0	0	3.51739	0.181475	0.393076	0.439426	0.111752	0.153805	0.948305	0.970062	0.0952455	0.0992423	-0.061425	0.0617935	-0.0484996	0.0854271	0.949297	0.821272	0	0	0	5	0	0	0	0	0	0	0	0	0	0
NM_001012307	Defa23	chr8	+	22194759	22195600	282	2	0	0	0	0	0	0	0	0	0	0	0	0	0.586231	0.707351	0.0655126	0.0868259	0.111752	0.153805	0.948305	0.970062	0	0	0	0	0	0	0.481731	0.821272	0	0	0	0	0	0	0	0	0	0	0	0	0	0
NM_001012307	Defa23	chr8	+	22331292	22332133	282	2	0	0	0	0	0	0	0	0	0	0	0	0	0.586231	0.707351	0.0655126	0.0868259	0.111752	0.153805	0.948305	0.970062	0	0	0	0	0	0	0.481731	0.821272	0	0	0	0	0	0	0	0	0	0	0	0	0	0
NM_001012309	Ccdc55	chr11	-	76857793	76891937	3114	7	3709	1632	287	1832	812	115	77.2914	58.0339	15.8868	125.735	58.7732	36.8479	1.33185	9.47e-23	2.09527	8.55e-19	1.5732	4.67e-07	2.13806	2.22e-78	0.17071	0.0525091	0.729804	0.698326	0.0317783	0.307182	0.712042	0.511571	609	116	1018	312	198	538	242	198	104	261	30	52	31	269
NM_001012310	AI132487	chr12	+	110089338	110095024	1579	6	18	19	214	6	36	1	0.3751	0.67564	11.8459	0.411797	2.60571	0.320417	0.55692	0.0689452	0.62237	0.549324	1.11752	0.879094	0.179409	9.33e-07	-0.555936	-0.284589	-0.532577	-0.868763	-0.452552	-0.569762	2.28426	0.586783	0	1	0	0	0	0	0	1	0	16	0	0	0	2
NM_001012311	Pgbd1	chr13	-	21513143	21532922	3117	4	288	75	1	1	84	6	6.0016	2.667	0.0553547	0.0686328	6.07999	1.9225	2.22922	2.53e-11	2.70474	0.0020912	1.21331	0.615065	0.0223131	7.26e-25	-0.224217	-0.588779	0.576809	-0.0345018	-0.0301508	-0.282499	1.74718	2.17378	183	0	1	4	0	0	0	0	21	3	0	76	0	1
NM_001012322	Sctr	chr1	+	121903556	121960109	1922	14	1	1	0	0	0	1	0.0208389	0.03556	0	0	0	0.320417	0.586231	0.595476	0.0655126	0.0154491	0.111752	0.0436977	0.948305	0.970062	0.0819509	-0.0541563	0.0827967	-0.000797864	0.282913	0.00899891	0.441943	0.781162	1	0	0	0	0	0	0	0	0	0	0	0	0	0
NM_001012323	Mup20	chr4	-	61711268	61715151	886	7	0	0	0	0	0	0	0	0	0	0	0	0	0.586231	0.707351	0.0655126	0.0868259	0.111752	0.153805	0.948305	0.970062	0	0	0	0	0	0	0.481731	0.821272	0	0	0	0	0	0	0	0	0	0	0	0	0	0
NM_001012324	Ecm2	chr13	+	49600178	49628158	3596	10	35	20	1	2	2	1	0.729361	0.7112	0.0553547	0.137266	0.144762	0.320417	1.00497	0.985599	1.17923	0.816057	1.1734	0.825165	0.948305	0.94817	0.5041	0.0590931	0.370658	0.563354	0.611718	0.375516	1.84249	0.557197	0	0	2	0	0	4	0	26	0	1	0	0	2	0
NM_001012325	Zfp708	chr13	-	67170333	67198912	2538	4	472	124	144	395	3	21	9.83595	4.40944	7.97107	27.1099	0.217142	6.72875	2.2183	2e-17	1.40852	0.0977467	0.634956	0.0625884	93.8822	2.14e-108	0.874982	0.99053	-0.478281	0.710793	0.529524	0.858768	1.30931	0.969976	2	4	292	0	9	0	25	3	39	5	15	77	1	135
NM_001012330	Zfp238	chr1	+	179374791	179380897	3840	2	131	85	73	510	3	19	2.72989	3.0226	4.04089	35.0027	0.217142	6.08792	0.899797	0.447884	0.432383	0.00161687	0.480535	0.00635952	121.146	2.52e-141	0.761046	0.885819	-0.293785	0.70356	0.499729	0.783475	1.38945	0.878824	54	1	37	4	0	0	14	0	0	21	0	0	0	68
NM_001012335	Mdk	chr2	-	91769978	91771856	858	5	8923	752	8522	584	4167	478	185.945	26.7411	471.732	40.0815	301.611	153.159	6.94758	0	1.22053	1.19e-05	0.175677	2.71e-157	0.133099	0	-0.573715	-0.284434	-0.503683	-0.811289	-0.706659	-0.556479	0.668481	0.735272	1112	1503	1151	1093	203	243	219	456	1317	545	219	587	275	3659
NM_001012336	Mdk	chr2	-	91769978	91771950	792	5	8951	757	8518	601	4144	481	186.529	26.9189	471.511	41.2483	299.946	154.12	6.9234	0	1.21674	1.55e-05	0.175743	3.22e-158	0.137727	0	-0.571983	-0.279766	-0.505895	-0.80899	-0.708135	-0.55358	0.669207	0.730115	1112	1508	1167	1088	198	245	219	457	1322	550	222	591	272	3619
NM_001012363	Slc2a9	chr5	-	38740511	38874624	3403	12	1	3	0	1	0	0	0.0208389	0.10668	0	0.0686328	0	0	0.293116	0.140681	0.131025	0.15599	0.447009	0.507948	1.89661	0.59097	0.263079	0.0526243	0.306875	0.309673	0.535512	0.208459	0.441943	0.721503	1	0	0	0	0	0	0	0	0	0	0	0	0	0
NM_001012392	U46068	chr2	+	154016553	154046079	1673	16	0	0	0	0	0	0	0	0	0	0	0	0	0.586231	0.707351	0.0655126	0.0868259	0.111752	0.153805	0.948305	0.970062	0	0	0	0	0	0	0.481731	0.821272	0	0	0	0	0	0	0	0	0	0	0	0	0	0
NM_001012396	Ptpla	chr2	-	13948457	13977662	886	6	149	80	66	15	138	11	3.10499	2.8448	3.65341	1.02949	9.98855	3.52458	1.08561	0.549762	0.818908	0.517345	0.754328	0.378776	0.109157	1.31e-27	-0.788553	-0.863983	0.154238	-0.825552	-0.513411	-0.826029	0.712526	0.789166	2	28	51	6	17	0	5	10	6	14	2	3	5	64
NM_001012400	AU022252	chr4	-	118898815	118905311	776	5	1845	1501	746	574	333	279	38.4477	53.3756	41.2946	39.3952	24.1028	89.3963	0.720494	7.91e-21	0.431915	3.46e-32	0.599471	1.27e-13	1.63256	4.27e-13	0.652361	0.449014	-0.236327	0.369823	0.763946	0.490399	0.330831	0.600131	485	357	293	73	60	84	77	101	54	48	81	60	72	68
NM_001012401	Hspb6	chr7	+	31338320	31340458	1325	3	92	21	3	3	561	74	1.91718	0.74676	0.166064	0.205898	40.6056	23.7108	2.47816	3.12e-05	0.0812357	3.15e-45	0.0327807	2.6e-55	0.0067495	7.8e-169	-0.560732	-0.735705	0.517628	-0.370914	-0.335522	-0.555784	1.24334	0.498828	0	2	4	33	0	15	13	2	7	16	0	0	0	0
NM_001012402	Hs3st6	chr17	+	24889947	24895629	1220	2	4	30	0	0	0	0	0.0833555	1.0668	0	0	0	0	0.0945534	1e-09	0.327563	0.369376	3.46432	0.132494	0.948305	0.970062	0.448811	-0.0401702	0.323441	0.381385	0.843219	0.263342	0.827825	0.666739	0	0	0	0	0	4	0	0	0	0	0	0	0	0
NM_001012434	Kctd14	chr7	+	104601713	104608066	2343	3	2	2	0	0	1	0	0.0416778	0.07112	0	0	0.0723808	0	0.586231	0.515538	0.196538	0.226931	0.335257	0.392313	0.474152	0.529688	-0.195186	-0.446936	0.417571	-0.131636	0.144687	-0.257919	0.673421	0.743754	0	0	0	0	2	0	0	0	0	0	0	0	0	0
NM_001012448	Zfp708	chr13	-	67170333	67182481	2450	4	472	123	144	395	3	21	9.83595	4.37388	7.97107	27.1099	0.217142	6.72875	2.23619	1.12e-17	1.40852	0.0977467	0.629876	0.058444	93.8822	2.14e-108	0.874166	0.990579	-0.478862	0.710074	0.527918	0.858273	1.30931	1.02836	2	4	292	0	9	0	25	3	39	5	15	77	1	135
NM_001012449	Zfp708	chr13	-	67170333	67198912	2442	3	472	124	143	395	3	21	9.83595	4.40944	7.91572	27.1099	0.217142	6.72875	2.2183	2e-17	1.40852	0.0977467	0.634956	0.0625884	93.8822	2.14e-108	0.875363	0.990354	-0.476803	0.711985	0.529973	0.859234	1.30931	0.969976	2	4	292	0	9	0	25	3	39	5	15	77	1	135
NM_001012450	Ankrd6	chr4	-	32891009	33010480	4733	17	1477	172	272	15	3	27	30.779	6.11632	15.0565	1.02949	0.217142	8.65125	5.00838	1.33e-132	3.45813	7.04e-16	0.690469	0.0820931	3.79322	0.00776484	0.69344	0.638189	-0.702191	0.240639	0.503302	0.52409	0.635327	0.816238	237	168	357	233	72	54	31	62	26	20	35	150	32	267
NM_001012451	Ankrd6	chr4	-	32891009	33037801	4444	16	1440	170	272	15	3	27	30.008	6.0452	15.0565	1.02949	0.217142	8.65125	4.94011	4.61e-128	3.37156	3.74e-15	0.682487	0.073525	3.79322	0.00776484	0.693126	0.638966	-0.704672	0.238783	0.503474	0.523625	0.645218	0.809358	200	168	357	233	72	54	31	62	26	20	35	150	32	267
NM_001012477	Cxcl12	chr6	+	117118580	117131385	5641	4	247	3	3	5	3	3	5.1472	0.10668	0.166064	0.343164	0.217142	0.96125	36.3463	1.8e-44	4.06178	0.00036474	0.111752	0.00433851	1.42246	0.581638	0.297983	0.307463	-0.101395	0.327792	-0.0799388	0.311079	2.10625	1.13038	1	2	1	70	1	0	1	0	138	31	0	2	0	2
NM_001012517	Fut10	chr8	+	32297849	32371955	3136	5	79	65	15	2	0	2	1.64627	2.3114	0.83032	0.137266	0	0.640834	0.710583	0.0414786	1.747	0.299781	2.45855	0.0788919	2.84491	0.331468	0.786659	0.543558	-0.442811	0.39618	0.790555	0.575466	1.81578	1.33694	4	2	2	8	0	0	24	1	36	1	1	0	0	13
NM_001012518	Ehmt1	chr2	-	24646293	24775110	5083	27	6314	1579	1610	1574	1351	186	131.577	56.1492	89.121	108.028	97.7864	59.5975	2.34307	2.52e-234	2.21237	3.3e-34	0.944217	0.461331	1.10472	0.00716575	-0.179939	0.146976	-0.100338	0.0226065	-0.664483	-0.00345237	0.259741	0.704067	972	1180	1334	392	319	374	238	324	288	283	96	256	258	37
NM_001012520	Klri1	chr6	-	129647235	129667150	838	6	0	0	0	0	0	0	0	0	0	0	0	0	0.586231	0.707351	0.0655126	0.0868259	0.111752	0.153805	0.948305	0.970062	0	0	0	0	0	0	0.481731	0.821272	0	0	0	0	0	0	0	0	0	0	0	0	0	0
NM_001012623	Rims1	chr1	-	22278502	22812563	3799	30	1	0	1	0	0	0	0.0208389	0	0.0553547	0	0	0	1.17246	0.895771	0.131025	0.15599	0.111752	0.153805	0.948305	0.970062	-0.10807	0.0246917	-0.298745	-0.31389	-0.067983	-0.132423	0.439171	0.821272	0	1	0	0	0	0	0	0	0	0	0	0	0	0
NM_001012624	Rims1	chr1	-	22278502	22812563	3727	29	1	0	0	0	0	0	0.0208389	0	0	0	0	0	1.17246	0.895771	0.131025	0.15599	0.111752	0.153805	0.948305	0.970062	-0.0779236	-0.0587748	0.0115143	-0.118713	-0.00705126	-0.085137	0.439171	0.821272	0	1	0	0	0	0	0	0	0	0	0	0	0	0
NM_001012625	Rims1	chr1	-	22278502	22812563	3574	27	1	0	0	0	0	0	0.0208389	0	0	0	0	0	1.17246	0.895771	0.131025	0.15599	0.111752	0.153805	0.948305	0.970062	-0.0779236	-0.0587748	0.0115143	-0.118713	-0.00705126	-0.085137	0.439171	0.821272	0	1	0	0	0	0	0	0	0	0	0	0	0	0
NM_001012638	Acd	chr8	-	108222058	108224995	1425	11	1712	1303	492	316	450	175	35.6762	46.3347	27.2345	21.688	32.5714	56.0729	0.770103	1.7e-12	0.637631	8.71e-08	0.827982	0.0217382	0.666547	2.38e-08	0.182178	-0.234481	0.177939	0.0288019	0.516088	-0.00783368	0.543218	0.698248	159	124	363	166	73	284	90	56	115	56	61	133	32	480
NM_001012640	AY761185	chr8	-	22083535	22084389	285	2	0	4	0	0	0	0	0	0.14224	0	0	0	0	0.117246	0.0193455	0.0655126	0.0868259	0.558761	0.618872	0.948305	0.970062	0.0798238	-0.179973	0.25112	0.0161643	0.515482	-0.027995	0.481731	0.684708	0	0	0	0	0	0	0	0	0	0	0	0	0	0
NM_001012640	AY761185	chr8_random	+	264644	265498	285	2	0	0	0	0	0	0	0	0	0	0	0	0	0.586231	0.707351	0.0655126	0.0868259	0.111752	0.153805	0.948305	0.970062	0	0	0	0	0	0	0.481731	0.821272	0	0	0	0	0	0	0	0	0	0	0	0	0	0
NM_001012667	AI316807	chr8	-	23573086	23587351	1458	5	573	779	6	205	126	89	11.9407	27.7012	0.332128	14.0697	9.11998	28.5171	0.431406	1.87e-53	0.417825	4.42e-12	0.968519	0.774788	1.5382	0.000109647	0.258968	-0.127002	0.786572	0.618046	0.417841	0.250004	0.978069	0.718725	17	191	3	68	1	113	39	38	4	1	2	45	51	3
NM_001012704	Wfdc13	chr2	+	164510606	164513206	1074	2	1	0	5	1	1	0	0.0208389	0	0.276773	0.0686328	0.0723808	0	1.17246	0.895771	0.131025	0.15599	0.111752	0.153805	0.948305	0.957671	-0.33879	-0.0122666	-0.433534	-0.540619	-0.35952	-0.297225	0.441943	0.821272	1	0	0	0	0	0	0	0	0	0	0	0	0	0
NM_001012723	Wfdc16	chr2	-	164460207	164464302	1121	4	1	3	0	0	0	0	0.0208389	0.10668	0	0	0	0	0.293116	0.140681	0.131025	0.15599	0.447009	0.507948	0.948305	0.970062	0.174446	-0.117721	0.237431	0.103093	0.543825	0.0532728	0.534492	0.714213	0	0	0	0	1	0	0	0	0	0	0	0	0	0
NM_001012725	Wfdc6b	chr2	+	164439199	164443712	806	4	0	0	0	0	0	0	0	0	0	0	0	0	0.586231	0.707351	0.0655126	0.0868259	0.111752	0.153805	0.948305	0.970062	0	0	0	0	0	0	0.481731	0.821272	0	0	0	0	0	0	0	0	0	0	0	0	0	0
NM_001012726	Aym1	chr5	+	113786313	113786841	528	1	0	0	0	0	0	0	0	0	0	0	0	0	0.586231	0.707351	0.0655126	0.0868259	0.111752	0.153805	0.948305	0.970062	0	0	0	0	0	0	0.481731	0.821272	0	0	0	0	0	0	0	0	0	0	0	0	0	0
NM_001012765	Adcy5	chr16	+	35155721	35304635	5060	21	19	22	1	0	1	0	0.395939	0.78232	0.0553547	0	0.0723808	0	0.509766	0.0277788	1.31025	0.783454	2.5703	0.282696	0.474152	0.529688	0.387709	-0.087401	0.195562	0.270245	0.644735	0.190184	1.283	0.507434	1	0	0	1	0	12	0	1	0	3	0	1	0	0
NM_001012766	Ear12	chr14	+	44680551	44681022	471	1	0	0	0	0	0	0	0	0	0	0	0	0	0.586231	0.707351	0.0655126	0.0868259	0.111752	0.153805	0.948305	0.970062	0	0	0	0	0	0	0.481731	0.821272	0	0	0	0	0	0	0	0	0	0	0	0	0	0
NM_001013012	Zfp787	chr7	-	6083090	6107573	1899	3	273	57	9	60	118	3	5.68901	2.02692	0.498192	4.11797	8.54093	0.96125	2.76944	6.69e-15	4.48762	9.6e-05	1.62041	0.316084	0.486106	2.42e-06	-0.340546	-0.42371	0.780901	0.20149	-0.423674	-0.187589	1.0872	1.54416	56	1	57	26	5	71	5	1	26	18	0	7	0	4
NM_001013013	Dhrs7c	chr11	+	67611772	67629504	1124	7	0	0	0	0	0	0	0	0	0	0	0	0	0.586231	0.707351	0.0655126	0.0868259	0.111752	0.153805	0.948305	0.970062	0	0	0	0	0	0	0.481731	0.821272	0	0	0	0	0	0	0	0	0	0	0	0	0	0
NM_001013019	Lrrn4cl	chr19	+	8925274	8928399	2583	2	30	5	1	0	0	0	0.625166	0.1778	0.0553547	0	0	0	3.02886	0.00537247	2.03089	0.433916	0.670513	0.724271	0.948305	0.970062	0.556652	0.303884	-0.17958	0.361172	0.446434	0.407236	2.88758	1.02488	0	0	0	0	0	0	30	0	0	0	0	0	0	0
NM_001013022	Odf3b	chr15	-	89207879	89209685	1040	5	0	3	1	0	0	0	0	0.10668	0.0553547	0	0	0	0.146558	0.0488089	0.0655126	0.0868259	0.447009	0.507948	0.948305	0.970062	0.0229163	-0.108845	-0.0373603	-0.184508	0.414368	-0.0901456	0.481731	0.712176	0	0	0	0	0	0	0	0	0	0	0	0	0	0
NM_001013023	Mterf	chr5	-	3890580	3893933	1376	2	22	22	0	0	40	0	0.458455	0.78232	0	0	2.89523	0	0.586231	0.0717927	1.50679	0.668753	2.5703	0.282696	0.0231294	9.59e-13	-0.511399	-0.843784	0.726917	-0.240827	-0.187195	-0.532003	1.64586	0.503469	0	0	1	1	0	1	0	17	1	1	0	0	0	0
NM_001013024	Usp13	chr3	+	32716547	32834179	4686	21	229	58	900	108	943	7	4.7721	2.06248	49.8192	7.41234	68.2551	2.24292	2.28531	1.09e-09	1.88349	0.0512534	0.824173	0.616502	0.109497	6.97e-177	-0.821788	-0.462434	-0.193648	-0.821538	-0.866706	-0.70192	1.34977	0.805618	2	5	6	16	39	36	2	69	54	0	0	0	0	161
NM_001013025	Tgfbrap1	chr1	-	43104113	43155467	5538	13	424	216	292	27	1160	49	8.83569	7.68096	16.1636	1.85308	83.9617	15.7004	1.14815	0.0953861	0.556857	0.000285457	0.485005	1.98e-05	0.0228704	5.71441839752593e-316	-0.82914	-0.859478	0.120562	-0.871496	-0.563057	-0.853371	0.96042	1.31029	183	52	100	22	0	23	21	0	0	17	1	0	5	227
NM_001013026	Ttf2	chr3	-	100742783	100773586	4540	23	5949	1096	719	1637	285	166	123.971	38.9738	39.8	112.352	20.6285	53.1892	3.17965	0	2.33413	1.74e-35	0.734085	0.000339967	5.4312	5.71e-215	0.744833	0.833652	-0.195052	0.800967	0.275782	0.79315	0.386763	0.928459	1405	953	744	216	125	234	291	234	359	261	356	578	193	574
NM_001013028	AI597468	chr10	+	84565371	84580492	3778	3	2727	4455	6719	4937	5313	1364	56.8276	158.42	371.928	338.84	384.559	437.049	0.358896	0	0.130929	0	0.364812	2.41e-192	0.881206	1.54e-10	-0.45201	-0.264913	-0.0121725	-0.470741	-0.239615	-0.395888	0.686286	0.582798	353	362	842	96	133	419	50	116	158	55	57	6	80	381
NM_001013256	1500010J02Rik	chr11	+	68829412	68849974	4166	23	5553	2219	677	1887	571	87	115.718	78.9076	37.4751	129.51	41.3294	27.8763	1.46663	3.94e-55	4.13474	8.93e-65	2.8192	1.72e-29	3.13007	1.33e-148	0.475276	0.451325	0.241629	0.76013	0.184947	0.562243	0.493307	0.457	648	521	1216	393	241	893	258	385	274	200	182	227	115	648
NM_001013360	Cbx6-Nptxr	chr15	-	79616780	79664763	4582	8	178	82	232	1	1	22	3.70932	2.91592	12.8423	0.0686328	0.0723808	7.04917	1.26428	0.0735011	0.509859	0.0052638	0.40328	0.000434521	0.948305	0.957671	0.461395	0.386545	-0.739368	-0.0964749	0.472711	0.250488	2.75074	1.40161	51	1	0	0	1	0	0	2	11	109	2	1	0	230
NM_001013362	Cbx6-Nptxr	chr15	-	79616780	79664763	4873	9	179	82	232	1	1	22	3.73016	2.91592	12.8423	0.0686328	0.0723808	7.04917	1.27134	0.0665706	0.512708	0.00560754	0.40328	0.000434521	0.948305	0.957671	0.461632	0.386769	-0.739341	-0.0960922	0.472521	0.250769	2.73762	1.40161	51	1	0	0	1	1	0	2	11	109	2	1	0	230
NM_001013365	Osm	chr11	+	4136422	4141029	2272	3	1	70	4	278	0	2	0.0208389	2.4892	0.221419	19.0799	0	0.640834	0.0165136	5.47e-29	0.0436751	0.00136129	2.6448	0.0538244	264.577	2.38e-80	0.472932	0.448992	0.158714	0.582377	0.537355	0.501434	0.439171	1.16724	0	1	0	0	0	0	0	0	0	0	0	0	0	1
NM_001013366	Wdr91	chr6	-	34830425	34860831	2637	15	150	353	4	4	67	1	3.12583	12.5527	0.221419	0.274531	4.84951	0.320417	0.250059	1.67e-51	4.9462	0.00270469	19.7801	1.24e-14	0.0697283	1.53e-16	-0.13927	-0.561881	0.631625	0.0552419	0.175587	-0.215303	1.24727	1.12759	2	0	1	35	4	57	15	0	17	1	17	1	0	2
NM_001013367	Prkaa1	chr15	+	5093860	5131899	4655	9	3857	3050	3104	881	524	238	80.3756	108.458	171.821	60.4655	37.9275	76.2592	0.741291	1.44e-34	1.05752	0.39756	1.42659	2.6e-08	1.59315	9.46e-18	0.537066	0.574813	-0.825875	-0.00453557	0.509693	0.369115	0.403274	0.467706	806	802	814	143	87	136	134	123	119	81	112	318	182	814
NM_001013368	E2f8	chr7	-	56121799	56136411	3690	13	4497	137	43	791	624	288	93.7124	4.87172	2.38025	54.2885	45.1656	92.28	19.1077	0	1.01964	0.747896	0.0533627	2.72e-180	1.20169	0.00057314	-0.0307847	-0.0522145	0.464214	0.332433	-0.249198	0.0831444	0.728709	0.929119	257	784	1390	103	521	15	50	551	176	88	151	264	147	18
NM_001013369	Pfdn4	chr2	+	170321927	170344567	816	4	13048	2559	2031	1691	1126	367	271.906	90.998	112.425	116.058	81.5008	117.593	2.98818	0	2.32303	4.41e-75	0.777407	1.21e-05	1.42372	1.79e-20	0.494342	0.549364	-0.332991	0.420782	0.0365031	0.488163	0.336174	0.498526	3226	2260	2196	809	338	147	439	1020	585	387	392	733	516	1597
NM_001013370	Sesn1	chr10	+	41607244	41628242	2612	10	1287	680	512	855	282	87	26.8196	24.1808	28.3416	58.681	20.4114	27.8763	1.10876	0.0285082	0.958867	0.704762	0.86481	0.208215	2.86837	3.69e-61	0.462556	0.703825	-0.0945762	0.6087	0.135648	0.591694	1.12379	0.624422	679	250	4	4	147	2	65	2	41	0	39	1	53	211
NM_001013371	Dtx3l	chr16	-	35926600	35939113	5181	5	984	45	165	4	3	2	20.5055	1.6002	9.13352	0.274531	0.217142	0.640834	12.553	8.03e-138	21.51	9.34e-24	1.71353	0.327444	1.18538	0.799368	0.423033	0.463815	-0.715424	0.0190553	0.164237	0.301968	1.43843	1.78217	2	4	186	147	320	13	1	36	178	38	18	41	0	165
NM_001013372	Nrp	chr12	-	88783797	88784967	1170	1	2536	820	195	1069	465	211	52.8474	29.1592	10.7942	73.3684	33.6571	67.6079	1.81153	4.04e-54	0.783988	0.00100154	0.432776	2.04e-23	2.17744	2.94e-48	0.276831	0.144434	0.576153	0.668632	0.138877	0.363299	0.546458	0.471082	459	599	655	70	88	72	73	66	71	36	28	228	91	123
NM_001013373	Tmprss13	chr9	+	45127182	45155663	3244	13	14	1	0	124	0	1	0.291744	0.03556	0	8.51046	0	0.320417	4.39673	0.0189375	0.491345	0.388257	0.111752	0.0436977	118.538	6.53e-36	0.409833	0.545127	0.179312	0.690439	0.0992736	0.548466	1.25095	0.783479	0	2	3	0	4	0	5	0	0	0	0	0	0	0
NM_001013374	Lman2l	chr1	-	36480030	36502084	2225	8	317	298	654	203	9	90	6.60593	10.5969	36.2019	13.9325	0.651427	28.8375	0.623483	5.75e-09	0.228934	1.08e-26	0.367186	3.01e-14	19.3454	1.18e-46	0.734601	0.816399	-0.716277	0.30971	0.611403	0.620237	1.48952	1.066	55	10	2	110	19	54	2	3	2	58	0	2	0	383
NM_001013375	Utp18	chr11	-	93720556	93747080	2613	14	10701	8655	3543	2903	2929	596	222.997	307.772	196.122	199.241	212.003	190.968	0.724797	3.63e-108	1.1744	9e-05	1.62031	1.76e-34	0.93989	0.017913	0.267626	-0.148826	0.379349	0.308962	0.581489	0.142587	0.311538	0.254823	2669	1054	1204	659	455	747	407	617	830	676	441	701	241	746
NM_001013376	Rpp38	chr2	-	3246221	3249900	1026	2	2841	1794	170	277	369	165	59.2033	63.7946	9.41029	19.0113	26.7085	52.8688	0.928172	0.0136961	1.12161	0.143732	1.20841	0.0165903	0.71251	1.75e-05	0.350371	-0.111958	0.521406	0.490682	0.509108	0.243032	0.719089	0.771807	823	175	745	57	340	175	67	124	27	129	46	94	39	148
NM_001013377	E130306D19Rik	chr4	-	43509017	43512532	1620	9	1114	703	11	405	43	34	23.2145	24.9987	0.608901	27.7963	3.11237	10.8942	0.928477	0.124262	2.08705	1.34e-06	2.24782	1.11e-07	8.75027	7.29e-71	0.587498	0.290024	0.569462	0.910465	0.532086	0.595996	0.650629	1.11861	311	63	111	117	0	73	35	93	127	15	32	119	18	4
NM_001013378	Uspl1	chr5	+	149996135	150027010	3257	10	5676	2805	458	1446	1313	59	118.281	99.7458	25.3524	99.243	95.036	18.9046	1.18604	8.56e-14	6.19859	1.72e-86	5.22628	1.73e-64	1.04429	0.255282	-0.0290711	-0.157011	0.614309	0.402062	-0.103339	0.0719934	0.457635	0.676882	1283	881	739	284	482	241	202	439	138	161	444	211	171	419
NM_001013379	D10627	chr8	+	71732944	71754438	2996	4	2124	884	1726	41	496	49	44.2618	31.435	95.5421	2.81394	35.9009	15.7004	1.40762	2.49e-18	2.78429	1.7e-17	1.97801	1.91e-07	0.0801384	1.1e-105	-0.27194	-0.299268	-0.461769	-0.653205	-0.159582	-0.408138	0.556964	0.640423	387	222	369	167	0	185	104	22	78	135	129	277	49	8
NM_001013380	Dync1li2	chr8	-	106941573	106966947	4633	13	1757	1139	1045	305	741	134	36.6139	40.5028	57.8456	20.933	53.6342	42.9359	0.90403	0.00821253	0.85312	0.0820359	0.943686	0.527399	0.39108	8.73e-48	-0.535405	-0.562712	-0.302578	-0.865529	-0.267578	-0.654549	1.01282	0.802927	94	11	984	76	63	104	82	13	140	42	60	88	0	380
NM_001013381	Rsad1	chr11	-	94401111	94410521	4151	9	26	17	0	0	0	0	0.541811	0.60452	0	0	0	0	0.879347	0.674045	1.76884	0.53959	2.01154	0.448965	0.948305	0.970062	0.579535	0.138715	0.199898	0.526013	0.685971	0.414755	2.24471	0.569555	1	1	0	2	0	0	0	0	22	0	0	0	0	0
NM_001013382	Lrrc52	chr1	-	169375805	169396911	1137	2	0	0	0	0	0	0	0	0	0	0	0	0	0.586231	0.707351	0.0655126	0.0868259	0.111752	0.153805	0.948305	0.970062	0	0	0	0	0	0	0.481731	0.821272	0	0	0	0	0	0	0	0	0	0	0	0	0	0
NM_001013384	Podnl1	chr8	+	86649887	86656416	2080	10	0	13	0	0	1	0	0	0.46228	0	0	0.0723808	0	0.0418736	3.64e-06	0.0655126	0.0868259	1.56453	0.6443	0.474152	0.529688	-0.0434897	-0.394076	0.440485	-0.0330476	0.494752	-0.156871	0.481731	0.547381	0	0	0	0	0	0	0	0	0	0	0	0	0	0
NM_001013385	Grm4	chr17	-	27559332	27640249	2975	9	0	0	1	1	0	0	0	0	0.0553547	0.0686328	0	0	0.586231	0.707351	0.0655126	0.0868259	0.111752	0.153805	1.89661	0.59097	-0.105523	0.0709906	-0.151851	-0.186568	-0.0389581	-0.0736999	0.481731	0.821272	0	0	0	0	0	0	0	0	0	0	0	0	0	0
NM_001013386	Rasl10b	chr11	+	83223573	83234540	3481	4	16	4	0	0	1	0	0.333422	0.14224	0	0	0.0723808	0	1.99319	0.151404	1.11371	0.915298	0.558761	0.618872	0.474152	0.529688	0.198771	-0.155157	0.326273	0.257015	0.257156	0.100209	1.63044	0.679497	1	0	0	14	0	0	0	0	0	1	0	0	0	0
NM_001013387	Zfp182	chrX	-	20603309	20639164	5920	5	561	35	12	799	2	3	11.6906	1.2446	0.664256	54.8376	0.144762	0.96125	9.15172	3.71e-71	9.20452	1.15e-11	1.00577	0.991283	252.881	2.06e-226	0.666398	0.770352	-0.0103982	0.851215	0.246549	0.762655	1.19824	1.49665	216	11	1	52	0	3	28	48	4	45	0	151	2	4
NM_001013389	Mrs2	chr13	-	25084351	25112248	2035	11	192	318	284	94	653	24	4.00107	11.3081	15.7207	6.45148	47.2647	7.69	0.354679	3.84e-31	0.505758	0.00327996	1.42596	0.0721811	0.137751	1.73e-110	-0.901819	-0.859311	0.258445	-0.827819	-0.546396	-0.862983	1.63665	0.848588	6	4	3	0	59	12	30	77	0	0	0	1	0	277
NM_001013390	Scn4b	chr9	+	44947124	44962144	4244	5	0	1	0	0	0	0	0	0.03556	0	0	0	0	0.293116	0.297527	0.0655126	0.0868259	0.223504	0.273425	0.948305	0.970062	-0.0574933	-0.1644	0.146429	-0.110827	0.250653	-0.110907	0.481731	0.927576	0	0	0	0	0	0	0	0	0	0	0	0	0	0
NM_001013391	Cpsf6	chr10	-	116781723	116814029	6534	10	16249	7479	10184	4613	3229	760	338.611	265.953	563.732	316.603	233.718	243.517	1.27356	6.02e-69	1.39892	1.54e-21	1.09843	0.0124493	1.35464	1.67e-40	0.197794	0.546649	-0.903912	-0.203461	-0.0951738	0.180327	0.301368	0.253834	2187	2017	4086	1293	449	719	621	1296	631	697	489	1318	446	1774
NM_001013392	Rreb1	chr13	+	37980302	38043871	9702	12	616	963	1758	124	845	154	12.8368	34.2443	97.3135	8.51046	61.1618	49.3442	0.375212	3.23e-83	0.260783	1.49e-38	0.695027	5.75e-05	0.140116	4.57e-141	-0.522116	-0.50666	-0.320891	-0.868761	-0.182414	-0.632512	1.03252	0.425326	289	29	7	24	31	127	24	2	29	0	26	23	5	26
NM_001013393	Gm11487	chr4	-	73062065	73066106	1323	6	2	0	0	0	0	0	0.0416778	0	0	0	0	0	1.75869	0.609922	0.196538	0.226931	0.111752	0.153805	0.948305	0.970062	-0.0157782	-0.00156261	-0.0155331	-0.0554677	-0.0229772	-0.0242695	0.672694	0.821272	0	0	0	0	0	1	0	0	0	0	0	0	1	0
NM_001013405	D9Ertd402e	chr9	+	122714664	122745449	3038	11	219	358	59	239	0	28	4.56371	12.7305	3.26592	16.4032	0	8.97167	0.35925	3.28e-34	0.496992	0.00120116	1.38342	0.0782345	227.593	4.37e-69	0.964373	0.876858	-0.30354	0.784069	0.830893	0.8751	1.75276	1.80786	1	34	0	1	23	0	11	118	0	27	1	0	3	58
NM_001013411	Nkain2	chr10	-	31409125	32609721	3204	7	2	0	0	0	0	0	0.0416778	0	0	0	0	0	1.75869	0.609922	0.196538	0.226931	0.111752	0.153805	0.948305	0.970062	-0.0157782	-0.00156261	-0.0155331	-0.0554677	-0.0229772	-0.0242695	0.644023	0.821272	0	0	0	1	0	0	0	0	0	0	1	0	0	0
NM_001013412	Ccl26	chr5	-	136036317	136039439	282	3	0	0	0	0	0	0	0	0	0	0	0	0	0.586231	0.707351	0.0655126	0.0868259	0.111752	0.153805	0.948305	0.970062	0	0	0	0	0	0	0.481731	0.821272	0	0	0	0	0	0	0	0	0	0	0	0	0	0
NM_001013414	Neurl4	chr11	+	69715379	69727324	5203	29	4305	1440	833	147	836	154	89.7114	51.2064	46.1104	10.089	60.5103	49.3442	1.75178	2.81e-82	1.81998	7.47e-16	1.03894	0.649696	0.167681	8.54e-126	-0.202543	-0.412186	-0.102696	-0.415425	-0.0721122	-0.343385	0.361199	0.653081	878	723	1132	147	136	292	93	171	142	170	83	197	141	18
NM_001013441	Ric8b	chr10	+	84380400	84479192	2909	9	1204	164	808	362	459	100	25.09	5.83184	44.7266	24.8451	33.2228	32.0417	4.28126	4.42e-96	0.781611	0.0215587	0.182566	1.41e-33	0.748336	3.39e-05	-0.438143	-0.00707645	-0.449647	-0.531073	-0.736263	-0.325431	1.09385	1.85844	91	146	26	154	27	212	31	345	55	40	2	45	30	144
NM_001013575	Olfr112	chr17	-	37700183	37706394	3173	3	0	0	0	0	0	0	0	0	0	0	0	0	0.586231	0.707351	0.0655126	0.0868259	0.111752	0.153805	0.948305	0.970062	0	0	0	0	0	0	0.481731	0.821272	0	0	0	0	0	0	0	0	0	0	0	0	0	0
NM_001013577	1110054O05Rik	chr4	-	59782518	59796727	3216	5	2578	838	2048	1346	509	246	53.7226	29.7993	113.366	92.3797	36.8418	78.8225	1.80201	3.39e-54	0.684037	6.16e-08	0.379596	4.44e-34	2.50464	1.11e-77	0.220473	0.637517	-0.727874	-0.0310406	-0.133031	0.27565	0.454501	0.453507	289	451	693	36	78	184	146	182	139	123	86	54	117	770
NM_001013578	Thoc7	chr14	-	14783454	14793739	697	5	2451	4242	974	420	1000	382	51.0761	150.845	53.9154	28.8258	72.3808	122.399	0.338779	0	0.419418	6.15e-46	1.23803	3.74e-05	0.398838	7.57e-62	0.0252802	-0.405378	0.217379	-0.145133	0.514742	-0.175077	0.423222	0.299138	505	214	202	232	221	57	106	201	208	114	129	217	45	355
NM_001013580	Pard3	chr8	+	129823551	129925959	3629	14	195	427	823	465	304	16	4.06358	15.1841	45.5569	31.9142	22.0038	5.12667	0.268461	1.14e-57	0.755322	0.285774	2.81353	7.64e-07	1.44889	3.66e-07	-0.352513	-0.0692896	-0.171052	-0.369054	-0.28374	-0.263619	1.36852	0.706943	11	44	4	15	0	76	3	0	1	19	4	13	5	15
NM_001013581	Pard3	chr8	+	129823511	129957044	3204	19	114	853	272	8	369	36	2.37563	30.3327	15.0565	0.549062	26.7085	11.535	0.0789421	2.88e-241	0.20362	4.86e-13	2.57936	5.25e-11	0.0230669	5.52e-102	-0.440131	-0.672436	0.0437196	-0.661825	0.0493554	-0.591464	1.34531	0.898768	6	14	1	2	24	41	3	0	0	19	1	1	2	104
NM_001013607	Vmo1	chr11	-	70327017	70328118	672	3	21	0	0	0	0	0	0.437617	0	0	0	0	0	12.8971	0.000176711	1.44128	0.705183	0.111752	0.153805	0.948305	0.970062	0.224488	0.213677	-0.109815	0.207151	-0.0721399	0.215106	1.85882	0.821272	0	0	0	19	0	0	0	1	0	1	0	0	0	0
NM_001013608	0610007P08Rik	chr13	+	63916627	64001609	5567	19	2631	816	1525	523	770	66	54.8271	29.017	84.4158	35.8949	55.7332	21.1475	1.88857	1.42e-62	2.57357	3.43e-19	1.36271	0.0109256	0.644503	4.6e-15	-0.426607	-0.0845461	-0.486381	-0.568095	-0.656485	-0.359749	0.558155	0.973859	627	80	572	114	212	139	145	206	19	155	70	274	18	251
NM_001013609	Tex24	chr8	+	28454865	28459659	1766	3	0	0	0	0	0	0	0	0	0	0	0	0	0.586231	0.707351	0.0655126	0.0868259	0.111752	0.153805	0.948305	0.970062	0	0	0	0	0	0	0.481731	0.821272	0	0	0	0	0	0	0	0	0	0	0	0	0	0
NM_001013616	Trim6	chr7	+	111367308	111383666	3827	8	7998	4893	3632	4046	212	470	166.669	173.995	201.048	277.688	15.3447	150.596	0.958166	0.0187392	1.1126	0.0222306	1.16118	0.00156721	18.0178	0	0.924453	0.966273	-0.532083	0.66642	0.681973	0.852382	0.393637	0.308414	1521	1286	622	506	428	536	343	392	287	265	319	1208	285	457
NM_001013741	Ddn	chr15	-	98634212	98638356	3740	2	4	2	177	0	2	1	0.0833555	0.07112	9.79777	0	0.144762	0.320417	0.977052	0.974665	0.163782	0.0646198	0.167628	0.0785263	0.316102	0.282407	-0.194461	0.0603895	-0.812932	-0.691726	-0.175221	-0.275266	0.417709	1.20301	0	0	3	1	0	0	0	0	0	0	0	0	0	175
NM_001013745	Zfp57	chr17	+	37139486	37147552	1688	6	2140	1015	191	1888	121	116	44.5952	36.0934	10.5727	129.579	8.75808	37.1683	1.23536	1.98e-08	1.19883	0.0496563	0.97043	0.759423	14.6832	0	0.745549	0.679265	0.204322	0.95945	0.509098	0.794755	0.611627	0.554286	434	549	166	56	95	75	100	255	18	30	140	100	122	11
NM_001013749	Tmem151b	chr17	-	45678900	45686626	4839	3	221	13	3	3	1	46	4.60539	0.46228	0.166064	0.205898	0.0723808	14.7392	9.29595	2.43e-29	0.309443	1.46e-10	0.0332879	3.46e-35	1.89661	0.44723	0.506907	0.317835	-0.109195	0.36929	0.406567	0.398011	1.58706	2.48794	0	2	140	9	42	0	1	0	26	0	0	1	0	1
NM_001013750	Gm597	chr1	-	28832966	28837097	2882	2	1	0	0	0	0	0	0.0208389	0	0	0	0	0	1.17246	0.895771	0.131025	0.15599	0.111752	0.153805	0.948305	0.970062	-0.0779236	-0.0587748	0.0115143	-0.118713	-0.00705126	-0.085137	0.439641	0.821272	0	0	1	0	0	0	0	0	0	0	0	0	0	0
NM_001013751	Gm52	chr5	-	135034109	135035963	1854	1	2	2	0	0	0	0	0.0416778	0.07112	0	0	0	0	0.586231	0.515538	0.196538	0.226931	0.335257	0.392313	0.948305	0.970062	0.214089	-0.0520601	0.185851	0.143056	0.472067	0.101695	0.485618	0.743754	0	0	0	1	0	1	0	0	0	0	0	0	0	0
NM_001013753	Pcdh17	chr14	+	84845480	84934001	4532	4	0	2	0	0	0	1	0	0.07112	0	0	0	0.320417	0.19541	0.121611	0.0327563	0.00629555	0.167628	0.0785263	0.948305	0.970062	0.0461433	-0.126361	0.14716	-0.0352512	0.371238	-0.0384896	0.481731	0.755285	0	0	0	0	0	0	0	0	0	0	0	0	0	0
NM_001013755	5730409E04Rik	chr4	+	126287097	126291613	2848	2	24	112	2	0	0	0	0.500133	3.98272	0.110709	0	0	0	0.129697	2.3e-27	1.63782	0.600987	12.628	3.6e-05	0.948305	0.970062	0.565476	0.129967	0.0408407	0.370446	0.818153	0.355296	1.96339	1.08009	1	0	0	1	0	21	0	0	0	0	0	1	0	1
NM_001013756	Grhl3	chr4	-	135097802	135129535	2779	16	121	2	0	213	1	35	2.5215	0.07112	0	14.6188	0.0723808	11.2146	23.8401	2.11e-21	0.222015	8.26e-12	0.00931269	2.26e-33	101.469	1.02e-59	0.434371	0.469206	0.176329	0.652755	0.147397	0.518778	1.80325	0.743754	0	2	0	0	1	72	17	22	7	0	0	0	0	0
NM_001013757	Vwde	chr6	-	13135609	13174965	3979	12	0	0	1	0	0	0	0	0	0.0553547	0	0	0	0.586231	0.707351	0.0655126	0.0868259	0.111752	0.153805	0.948305	0.970062	-0.180597	-0.0609236	-0.213741	-0.358028	-0.0360731	-0.199849	0.481731	0.821272	0	0	0	0	0	0	0	0	0	0	0	0	0	0
NM_001013758	Lingo3	chr10	-	80295547	80306775	3428	2	192	1	5	216	0	3	4.00107	0.03556	0.276773	14.8247	0	0.96125	56.5713	1.27e-36	3.16098	0.00548467	0.0558761	0.000833619	205.782	1.91e-62	0.524596	0.746055	-0.178392	0.63961	0.0320163	0.636754	1.6364	0.783479	2	1	1	71	1	0	11	81	0	23	1	0	0	2
NM_001013759	Gas2l2	chr11	-	83235403	83242957	2610	6	1	0	0	1	0	0	0.0208389	0	0	0.0686328	0	0	1.17246	0.895771	0.131025	0.15599	0.111752	0.153805	1.89661	0.59097	0.00684317	0.0973165	0.0746215	0.0741829	-0.0116668	0.0594475	0.439171	0.821272	0	1	0	0	0	0	0	0	0	0	0	0	0	0
NM_001013760	Gm4937	chrX	+	73509644	73513012	1010	2	0	1	0	0	0	0	0	0.03556	0	0	0	0	0.293116	0.297527	0.0655126	0.0868259	0.223504	0.273425	0.948305	0.970062	-0.0574933	-0.1644	0.146429	-0.110827	0.250653	-0.110907	0.481731	0.765348	0	0	0	0	0	0	0	0	0	0	0	0	0	0
NM_001013761	Gm606	chr16	-	26957320	26990060	4084	5	0	1	0	0	0	1	0	0.03556	0	0	0	0.320417	0.293116	0.297527	0.0327563	0.00629555	0.111752	0.0436977	0.948305	0.970062	-0.00343651	-0.116013	0.104025	-0.0796321	0.26571	-0.0663606	0.481731	0.783479	0	0	0	0	0	0	0	0	0	0	0	0	0	0
NM_001013762	Gm4952	chr19	+	12674577	12702104	1503	6	0	0	0	0	0	0	0	0	0	0	0	0	0.586231	0.707351	0.0655126	0.0868259	0.111752	0.153805	0.948305	0.970062	0	0	0	0	0	0	0.481731	0.821272	0	0	0	0	0	0	0	0	0	0	0	0	0	0
NM_001013764	Gm4976	chr8	-	95544113	95572091	1979	14	0	0	1	0	0	0	0	0	0.0553547	0	0	0	0.586231	0.707351	0.0655126	0.0868259	0.111752	0.153805	0.948305	0.970062	-0.180597	-0.0609236	-0.213741	-0.358028	-0.0360731	-0.199849	0.481731	0.821272	0	0	0	0	0	0	0	0	0	0	0	0	0	0
NM_001013765	Zscan4c	chr7	+	11591093	11595896	2276	4	0	0	0	0	0	0	0	0	0	0	0	0	0.586231	0.707351	0.0655126	0.0868259	0.111752	0.153805	0.948305	0.970062	0	0	0	0	0	0	0.481731	0.821272	0	0	0	0	0	0	0	0	0	0	0	0	0	0
NM_001013766	Samd3	chr10	+	25949512	25980610	2620	8	1	3	0	0	0	0	0.0208389	0.10668	0	0	0	0	0.293116	0.140681	0.131025	0.15599	0.447009	0.507948	0.948305	0.970062	0.174446	-0.117721	0.237431	0.103093	0.543825	0.0532728	0.66914	0.718188	0	0	0	0	0	0	0	0	0	0	1	0	0	0
NM_001013767	Capn11	chr17	-	45767152	45796258	2575	22	0	58	0	0	0	0	0	2.06248	0	0	0	0	0.00993612	2.42e-25	0.0655126	0.0868259	6.59338	0.00850705	0.948305	0.970062	0.254636	-0.149865	0.328813	0.194676	0.747003	0.0998157	0.481731	1.04351	0	0	0	0	0	0	0	0	0	0	0	0	0	0
NM_001013769	Rsl1	chr13	+	67274117	67284434	2045	4	58	10	184	51	5	3	1.20866	0.3556	10.1853	3.50027	0.361904	0.96125	3.14433	8.46e-05	0.966311	0.94738	0.307319	0.0687576	8.21864	3.41e-10	0.221563	0.659626	-0.834011	-0.0848775	-0.136013	0.265437	1.64142	1.69116	1	1	0	0	0	32	5	1	17	1	0	0	0	1
NM_001013770	AI747699	chr19	-	33629770	33664801	2721	11	569	139	3	275	7	20	11.8573	4.94284	0.166064	18.874	0.506666	6.40834	2.3868	1.8e-23	1.7782	0.00451184	0.745015	0.225152	32.7165	1.09e-68	0.678226	0.489826	0.380303	0.944808	0.495072	0.704287	1.3274	1.41373	328	2	49	0	24	1	22	0	0	3	62	77	1	0
NM_001013771	Gm973	chr1	+	59573107	59691353	3595	20	109	43	1	1	0	54	2.27144	1.52908	0.0553547	0.0686328	0	17.3025	1.46558	0.0280056	0.131025	6.89e-26	0.0894018	3.05e-29	1.89661	0.59097	0.58038	0.256557	0.00181188	0.426631	0.646537	0.42119	1.47398	1.71774	0	67	0	1	0	1	0	0	1	0	1	27	11	1
NM_001013773	BC055004	chr5	+	138667131	138693103	2312	6	0	42	0	0	1	0	0	1.49352	0	0	0.0723808	0	0.0136333	1.73e-18	0.0655126	0.0868259	4.80535	0.0413906	0.474152	0.529688	0.0685613	-0.330309	0.434352	0.0654458	0.606984	-0.0654339	0.481731	0.825645	0	0	0	0	0	0	0	0	0	0	0	0	0	0
NM_001013774	Kpna7	chr5	-	145744612	145770505	2248	13	6	43	0	0	0	0	0.125033	1.52908	0	0	0	0	0.093264	2.92e-13	0.458588	0.50809	4.9171	0.0375262	0.948305	0.970062	0.480396	-0.0156309	0.315501	0.416143	0.844687	0.293636	0.734091	0.736414	0	0	0	1	0	1	0	1	0	0	2	1	0	0
NM_001013776	Gm5162	chr9	-	109503630	109528571	1487	10	8	317	0	0	0	0	0.166711	11.2725	0	0	0	0	0.0165914	1.41e-123	0.589614	0.640196	35.5372	2.09e-14	0.948305	0.970062	0.45691	-0.0254518	0.313605	0.401816	0.825693	0.277758	0.698543	1.55243	1	0	0	0	2	3	0	1	0	0	0	0	1	0
NM_001013777	Zfp488	chr14	-	34780257	34791950	4299	2	23	2	0	0	0	0	0.479294	0.07112	0	0	0	0	4.68985	0.00231569	1.5723	0.634042	0.335257	0.392313	0.948305	0.970062	0.432205	0.21654	0.0167144	0.394845	0.272699	0.347863	2.37797	0.728521	0	0	0	0	23	0	0	0	0	0	0	0	0	0
NM_001013778	Fam18a	chr16	-	10420651	10447443	3301	7	1431	1079	383	751	221	101	29.8204	38.3692	21.2008	51.5432	15.9962	32.3621	0.777299	5.41e-10	0.919746	0.419926	1.18326	0.0963636	3.21228	3.06e-62	0.830465	0.712479	0.12459	0.940126	0.706979	0.82769	0.435182	0.570658	323	183	161	197	66	91	46	39	69	47	90	78	41	162
NM_001013779	Aim2	chr1	+	175350734	175396167	2537	9	208	22	1	1	1	2	4.33449	0.78232	0.0553547	0.0686328	0.0723808	0.640834	5.32706	4.64e-21	4.56405	0.000607374	0.856767	0.80499	0.948305	0.957671	0.536028	0.224143	0.0655778	0.489321	0.443584	0.416497	1.52459	1.06288	0	40	0	56	7	0	0	39	1	2	55	0	8	0
NM_001013780	Slc25a34	chr4	-	141174739	141179749	2682	5	4	6	0	1	0	0	0.0833555	0.21336	0	0.0686328	0	0	0.418736	0.133735	0.327563	0.369376	0.782266	0.823731	1.89661	0.59097	0.561908	0.181327	0.364873	0.608225	0.786375	0.450487	0.411666	0.593217	1	0	1	1	0	0	0	1	0	0	0	0	0	0
NM_001013783	Fam71b	chr11	+	46218231	46221484	2185	2	2	0	0	0	0	0	0.0416778	0	0	0	0	0	1.75869	0.609922	0.196538	0.226931	0.111752	0.153805	0.948305	0.970062	-0.0157782	-0.00156261	-0.0155331	-0.0554677	-0.0229772	-0.0242695	0.454023	0.821272	0	0	1	0	0	0	0	1	0	0	0	0	0	0
NM_001013784	E130309D14Rik	chr11	+	74433106	74455018	4002	4	425	753	463	1	6	16	8.85652	26.7767	25.6292	0.0686328	0.434285	5.12667	0.331213	2.98e-78	1.64167	0.0301939	4.95654	5.91e-18	0.270944	0.0730254	0.366076	0.175628	-0.55381	-0.135758	0.507591	0.135315	1.14933	1.04851	144	2	2	28	5	4	17	86	72	3	2	60	0	462
NM_001013785	Akr1c19	chr13	+	4232985	4247604	1241	9	0	0	1	0	140	0	0	0	0.0553547	0	10.1333	0	0.586231	0.707351	0.0655126	0.0868259	0.111752	0.153805	0.00672557	9.14e-44	-0.935805	-0.864508	0.407735	-0.727989	-0.691883	-0.842767	0.481731	0.821272	0	0	0	0	0	0	0	0	0	0	0	0	0	0
NM_001013786	Zfp187	chr13	-	21534043	21545596	3990	4	2797	702	1231	1409	820	146	58.2864	24.9631	68.1416	96.7036	59.3522	46.7809	2.33325	3.64e-104	1.24697	0.00699402	0.534434	1.18e-10	1.62864	1.33e-29	-0.210385	0.269257	-0.247187	-0.0733069	-0.652741	-0.00481161	0.766911	0.910444	859	398	11	159	97	177	40	485	84	186	1	227	73	267
NM_001013787	Gm11315	chr13	-	22897448	22898387	939	1	1	0	0	0	0	0	0.0208389	0	0	0	0	0	1.17246	0.895771	0.131025	0.15599	0.111752	0.153805	0.948305	0.970062	-0.0779236	-0.0587748	0.0115143	-0.118713	-0.00705126	-0.085137	0.441943	0.821272	1	0	0	0	0	0	0	0	0	0	0	0	0	0
NM_001013788	Gm5447	chr13	+	31066032	31068117	2085	1	0	0	0	0	0	0	0	0	0	0	0	0	0.586231	0.707351	0.0655126	0.0868259	0.111752	0.153805	0.948305	0.970062	0	0	0	0	0	0	0.481731	0.821272	0	0	0	0	0	0	0	0	0	0	0	0	0	0
NM_001013792	Fam105b	chr15	-	27535675	27560448	1489	7	4333	2062	43	877	163	331	90.2949	73.3247	2.38025	60.1909	11.7981	106.058	1.23157	3.33e-15	0.855216	0.00722889	0.694412	3.62e-09	5.0769	8.79e-111	0.573348	0.24126	0.512164	0.818429	0.555643	0.544346	0.831716	0.317103	2093	308	507	115	113	79	155	408	57	112	257	76	53	20
NM_001013793	AA388235	chr17	+	34118436	34122303	3867	1	89	36	3	1	0	0	1.85466	1.28016	0.166064	0.0686328	0	0	1.42597	0.0630667	5.89614	0.0143926	4.13483	0.0742916	1.89661	0.59097	0.720467	0.413507	-0.146887	0.533496	0.668466	0.555823	2.98137	1.11461	2	0	0	0	0	0	1	1	82	0	1	2	0	3
NM_001013797	Spink6	chr18	+	44231046	44243264	587	5	0	0	0	0	0	0	0	0	0	0	0	0	0.586231	0.707351	0.0655126	0.0868259	0.111752	0.153805	0.948305	0.970062	0	0	0	0	0	0	0.481731	0.821272	0	0	0	0	0	0	0	0	0	0	0	0	0	0
NM_001013799	A530098C11Rik	chr1	-	44066252	44076851	1086	5	0	0	0	0	0	0	0	0	0	0	0	0	0.586231	0.707351	0.0655126	0.0868259	0.111752	0.153805	0.948305	0.970062	0	0	0	0	0	0	0.481731	0.821272	0	0	0	0	0	0	0	0	0	0	0	0	0	0
NM_001013802	Macrod2	chr2	+	140221165	142215786	1893	19	155	16	2	8	0	0	3.23003	0.56896	0.110709	0.549062	0	0	5.37953	3.27e-16	10.22	0.000269672	1.89979	0.491813	8.53474	0.00841153	0.794363	0.66039	-0.0711998	0.811065	0.474554	0.755273	1.23791	0.662874	0	60	15	8	2	1	1	7	0	0	2	42	17	1
NM_001013804	Flg2	chr3	+	93001194	93025298	7675	7	1	0	0	0	0	0	0.0208389	0	0	0	0	0	1.17246	0.895771	0.131025	0.15599	0.111752	0.153805	0.948305	0.970062	-0.0779236	-0.0587748	0.0115143	-0.118713	-0.00705126	-0.085137	0.489076	0.821272	0	0	0	1	0	0	0	0	0	0	0	0	0	0
NM_001013806	Ankrd13c	chr3	+	157610429	157669801	2654	13	1185	2960	183	967	393	127	24.6941	105.258	10.1299	66.3679	28.4456	40.6929	0.234809	0	0.607015	5.13e-07	2.58514	1.84e-34	2.32985	8.51e-50	0.373621	0.0114922	0.72188	0.693448	0.611361	0.35952	0.670301	0.608864	385	23	179	6	86	138	33	106	45	58	8	113	5	76
NM_001013810	Gm5591	chr7	-	39303157	39313212	3441	3	0	0	0	0	0	0	0	0	0	0	0	0	0.586231	0.707351	0.0655126	0.0868259	0.111752	0.153805	0.948305	0.970062	0	0	0	0	0	0	0.481731	0.821272	0	0	0	0	0	0	0	0	0	0	0	0	0	0
NM_001013811	Fam169b	chr7	+	75418724	75507976	2819	9	32	315	8	120	452	5	0.666844	11.2014	0.442837	8.23593	32.7161	1.60208	0.0612203	6.23e-98	0.360319	0.0411817	5.88562	3.58e-09	0.2533	2.55e-50	-0.476585	-0.66084	0.89628	-0.0145724	-0.137704	-0.383999	1.57224	1.35667	2	1	2	0	0	0	8	0	16	3	0	0	0	2
NM_001013813	Maml2	chr9	+	13424432	13513977	5945	4	114	8	0	1	0	0	2.37563	0.28448	0	0.0686328	0	0	7.49073	1.23e-14	7.53395	0.00322731	1.00577	0.995642	1.89661	0.59097	0.587842	0.34067	0.0885893	0.621929	0.383732	0.516814	1.57798	0.587855	0	3	0	33	0	35	0	40	1	2	0	0	0	0
NM_001013814	Amt	chr9	+	108199252	108203928	1325	9	1	43	0	64	0	0	0.0208389	1.52908	0	4.3925	0	0	0.0266469	1.31e-17	0.131025	0.15599	4.9171	0.0375262	61.6398	1.15e-18	0.446602	0.313087	0.405897	0.674238	0.56333	0.477976	0.439641	1.09669	0	0	1	0	0	0	0	0	0	0	0	0	0	0
NM_001013816	Gm5622	chr14	+	52172464	52282628	1581	5	0	0	1	0	0	0	0	0	0.0553547	0	0	0	0.586231	0.707351	0.0655126	0.0868259	0.111752	0.153805	0.948305	0.970062	-0.180597	-0.0609236	-0.213741	-0.358028	-0.0360731	-0.199849	0.481731	0.821272	0	0	0	0	0	0	0	0	0	0	0	0	0	0
NM_001013817	Sp140	chr1	+	87497277	87541611	2416	17	0	17	0	0	0	0	0	0.60452	0	0	0	0	0.0325684	7.54e-08	0.0655126	0.0868259	2.01154	0.448965	0.948305	0.970062	0.201617	-0.167266	0.314454	0.137745	0.694276	0.0573655	0.481731	0.536584	0	0	0	0	0	0	0	0	0	0	0	0	0	0
NM_001013820	Gm5631	chr19	-	8136698	8206472	2004	10	0	0	0	0	0	0	0	0	0	0	0	0	0.586231	0.707351	0.0655126	0.0868259	0.111752	0.153805	0.948305	0.970062	0	0	0	0	0	0	0.481731	0.821272	0	0	0	0	0	0	0	0	0	0	0	0	0	0
NM_001013823	Krtap4-16	chr11	-	99711968	99712919	951	1	0	0	0	0	0	0	0	0	0	0	0	0	0.586231	0.707351	0.0655126	0.0868259	0.111752	0.153805	0.948305	0.970062	0	0	0	0	0	0	0.481731	0.821272	0	0	0	0	0	0	0	0	0	0	0	0	0	0
NM_001013824	EG435337	chr12	-	89509079	89512941	1841	2	0	2	0	0	0	0	0	0.07112	0	0	0	0	0.19541	0.121611	0.0655126	0.0868259	0.335257	0.392313	0.948305	0.970062	0.00623506	-0.17515	0.198937	-0.0530791	0.38101	-0.073998	0.481731	0.743754	0	0	0	0	0	0	0	0	0	0	0	0	0	0
NM_001013826	Dupd1	chr14	-	22495793	22533798	1103	4	0	0	0	0	0	0	0	0	0	0	0	0	0.586231	0.707351	0.0655126	0.0868259	0.111752	0.153805	0.948305	0.970062	0	0	0	0	0	0	0.481731	0.821272	0	0	0	0	0	0	0	0	0	0	0	0	0	0
NM_001013829	Shf	chr2	-	122174627	122194654	1558	6	286	938	3	11	29	74	5.95992	33.3553	0.166064	0.754961	2.09904	23.7108	0.179178	5.77e-176	0.250695	2.46e-20	1.39914	0.00331487	0.379322	0.00276753	0.332511	-0.162217	0.50047	0.403501	0.625348	0.191265	1.3079	0.726729	77	138	0	1	16	0	1	25	0	1	0	1	26	0
NM_001013832	Gpr31c	chr17	-	13244186	13245146	960	1	0	0	0	0	0	0	0	0	0	0	0	0	0.586231	0.707351	0.0655126	0.0868259	0.111752	0.153805	0.948305	0.970062	0	0	0	0	0	0	0.481731	0.821272	0	0	0	0	0	0	0	0	0	0	0	0	0	0
NM_001013833	Prkg1	chr19	-	30642040	31839523	3914	18	1	16	0	0	0	0	0.0208389	0.56896	0	0	0	0	0.0689684	1.7e-06	0.131025	0.15599	1.89979	0.491813	0.948305	0.970062	0.304593	-0.120985	0.325287	0.235184	0.770436	0.139598	0.489076	0.503087	0	0	0	1	0	0	0	0	0	0	0	0	0	0
NM_001014288	Ptprd	chr4	-	75587142	75779380	7678	22	23	1	2	1	0	1	0.479294	0.03556	0.110709	0.0686328	0	0.320417	7.03477	0.000524895	0.786152	0.751931	0.111752	0.0436977	1.89661	0.59097	0.438408	0.482779	-0.406241	0.239922	0.134655	0.387036	2.59427	0.783479	1	0	0	1	0	0	21	0	0	0	0	0	0	0
NM_001014390	Dyrk2	chr10	-	118296404	118305959	2137	3	239	44	4	1	125	3	4.98049	1.56464	0.221419	0.0686328	9.0476	0.96125	3.12657	2.77e-15	3.93076	0.000546596	1.25721	0.65054	0.0150525	1.93e-37	-0.44972	-0.713496	0.477644	-0.287827	-0.280167	-0.483681	1.31893	2.25782	54	64	1	13	0	1	0	68	1	1	25	2	9	3
NM_001014394	Gpr113	chr5	-	30519970	30532262	3099	14	2	134	5	170	1	0	0.0416778	4.76504	0.276773	11.6676	0.0723808	0	0.0130274	1.06e-54	0.196538	0.226931	15.0866	3.77e-06	81.0801	2.09e-47	0.40425	0.342218	0.240805	0.549548	0.520313	0.432005	0.451267	1.00948	1	0	0	0	0	1	0	0	0	0	0	0	0	2
NM_001014395	Gm5164	chr9	-	109280924	109306810	1824	10	0	3	0	0	0	0	0	0.10668	0	0	0	0	0.146558	0.0488089	0.0655126	0.0868259	0.447009	0.507948	0.948305	0.970062	0.0491501	-0.178969	0.230489	-0.0130378	0.46156	-0.047619	0.481731	0.710852	0	0	0	0	0	0	0	0	0	0	0	0	0	0
NM_001014397	Gm13154	chr4	+	146927415	146959304	2791	6	2005	1272	4118	960	43	89	41.782	45.2323	227.95	65.8875	3.11237	28.5171	0.923786	0.027418	1.4602	0.000194326	1.58067	7.14e-06	20.7118	5.67e-216	0.69435	0.866327	-0.809064	0.2849	0.463105	0.615192	0.633616	0.302663	303	294	711	44	105	62	25	179	48	19	48	88	79	231
NM_001014398	Trcg1	chr9	+	57084362	57097671	2701	13	0	0	0	0	0	0	0	0	0	0	0	0	0.586231	0.707351	0.0655126	0.0868259	0.111752	0.153805	0.948305	0.970062	0	0	0	0	0	0	0.481731	0.821272	0	0	0	0	0	0	0	0	0	0	0	0	0	0
NM_001014399	Abi3bp	chr16	+	56478012	56689430	3012	28	0	4	0	0	0	0	0	0.14224	0	0	0	0	0.117246	0.0193455	0.0655126	0.0868259	0.558761	0.618872	0.948305	0.970062	0.0798238	-0.179973	0.25112	0.0161643	0.515482	-0.027995	0.481731	0.684708	0	0	0	0	0	0	0	0	0	0	0	0	0	0
NM_001014422	Abi3bp	chr16	+	56478012	56689430	3582	36	0	4	1	0	0	0	0	0.14224	0.0553547	0	0	0	0.117246	0.0193455	0.0655126	0.0868259	0.558761	0.618872	0.948305	0.970062	0.0551684	-0.112851	-0.00742302	-0.149931	0.473138	-0.0692045	0.481731	0.684708	0	0	0	0	0	0	0	0	0	0	0	0	0	0
NM_001014423	Abi3bp	chr16	+	56478012	56689430	3822	40	0	4	1	0	0	0	0	0.14224	0.0553547	0	0	0	0.117246	0.0193455	0.0655126	0.0868259	0.558761	0.618872	0.948305	0.970062	0.0551684	-0.112851	-0.00742302	-0.149931	0.473138	-0.0692045	0.481731	0.684708	0	0	0	0	0	0	0	0	0	0	0	0	0	0
NM_001014424	Abi3bp	chr16	+	56478012	56689430	3630	37	0	4	1	0	0	0	0	0.14224	0.0553547	0	0	0	0.117246	0.0193455	0.0655126	0.0868259	0.558761	0.618872	0.948305	0.970062	0.0551684	-0.112851	-0.00742302	-0.149931	0.473138	-0.0692045	0.481731	0.684708	0	0	0	0	0	0	0	0	0	0	0	0	0	0
NM_001014761	Scn2b	chr9	+	44925958	44938153	4562	4	31	1	1	0	0	0	0.646005	0.03556	0.0553547	0	0	0	9.3797	1.89e-05	2.0964	0.410718	0.223504	0.273425	0.948305	0.970062	0.36418	0.321029	-0.307874	0.199714	0.0749201	0.294974	2.73193	0.783479	0	0	0	0	0	0	1	0	0	30	0	0	0	0
NM_001014836	4930404N11Rik	chr10	-	80826768	80828565	695	4	44	25	1	44	119	12	0.916911	0.889	0.0553547	3.01984	8.61331	3.845	1.01463	0.952952	0.226774	4.86e-05	0.223504	7.85e-05	0.355614	3.33e-10	-0.373657	-0.517911	0.858587	0.11679	-0.241562	-0.258259	1.13818	0.591341	27	2	0	0	2	0	0	11	0	2	0	0	0	1
NM_001014900	Zmynd12	chr4	+	119095288	119126503	1504	8	6	3	0	0	0	0	0.125033	0.10668	0	0	0	0	1.0259	0.967416	0.458588	0.50809	0.447009	0.507948	0.948305	0.970062	0.43058	0.0786071	0.17182	0.36102	0.561583	0.290069	1.06796	0.710852	0	0	0	0	0	6	0	0	0	0	0	0	0	0
NM_001014973	Snx13	chr12	+	35731860	35832144	6221	26	848	759	1445	30	1380	83	17.6714	26.99	79.9875	2.05898	99.8855	26.5946	0.654882	3.99e-17	0.662146	0.000652243	1.01109	0.923461	0.0212871	0	-0.61325	-0.658008	-0.191304	-0.877209	-0.326165	-0.716156	0.90061	0.970725	132	188	136	111	115	42	66	1	0	13	2	1	41	294
NM_001014974	Ttll4	chr1	+	74708327	74744547	4253	20	2127	571	20	16	368	34	44.3243	20.3048	1.10709	1.09812	26.6361	10.8942	2.18094	3.36e-70	3.98317	4.04e-25	1.82635	0.000152074	0.0436888	3.55e-92	-0.141403	-0.515395	0.518688	0.0160439	0.0269744	-0.213585	0.739949	0.83925	12	693	100	174	188	133	31	344	95	33	157	31	136	6
NM_001014976	Espl1	chr15	+	102126723	102154787	6630	31	4676	2037	1724	972	475	128	97.4426	72.4357	95.4314	66.7111	34.3809	41.0134	1.34534	5.3e-30	2.37521	4.55e-29	1.76551	9.27e-12	1.93845	3.47e-34	0.626267	0.731346	-0.643975	0.337832	0.315662	0.565148	0.360884	0.294251	766	1253	426	229	207	322	122	273	89	241	218	322	208	119
NM_001014981	Wdr7	chr18	+	63868348	64149411	7106	28	1754	185	923	838	832	66	36.5514	6.5786	51.0923	57.5143	60.2208	21.1475	5.53137	4.28e-168	1.71604	2.28e-06	0.310238	1.35e-13	0.955135	0.348039	-0.509451	-0.0397596	-0.199817	-0.375693	-0.876371	-0.308301	0.733648	1.35583	679	338	278	57	7	18	52	58	30	58	1	112	66	903
NM_001014995	Fam189b	chr3	+	88987146	88993211	3059	12	962	150	745	207	85	105	20.047	5.334	41.2392	14.207	6.15237	33.6438	3.73868	2.52e-68	0.595176	2.2e-06	0.159194	5.24e-39	2.29357	1.23e-11	0.294388	0.588404	-0.840493	-0.104785	-0.0241665	0.259336	0.665751	1.49495	326	33	269	80	25	46	30	47	15	25	46	17	3	3
NM_001014996	Cenpj	chr14	-	57145597	57190683	4363	17	792	717	24	796	173	48	16.5044	25.4965	1.32851	54.6317	12.5219	15.38	0.647467	5.5e-17	1.06024	0.688576	1.63751	0.000327529	4.34367	4.01e-89	0.295809	0.0589689	0.780916	0.767981	0.301344	0.374253	0.987332	0.874112	182	148	6	54	62	0	1	2	137	44	0	121	35	7
NM_001014997	Gm156	chr6	-	129716664	129725867	682	6	0	0	0	0	0	0	0	0	0	0	0	0	0.586231	0.707351	0.0655126	0.0868259	0.111752	0.153805	0.948305	0.970062	0	0	0	0	0	0	0.481731	0.821272	0	0	0	0	0	0	0	0	0	0	0	0	0	0
NM_001015039	Zfyve28	chr5	-	34537542	34630973	3980	13	316	3	2	2	0	1	6.58509	0.10668	0.110709	0.137266	0	0.320417	46.4588	6.22e-58	10.3838	1.92e-07	0.223504	0.121416	2.84491	0.331468	0.532428	0.490667	-0.246379	0.451864	0.157668	0.491653	1.53677	0.721503	111	131	0	0	0	0	44	0	0	0	1	0	29	0
NM_001015046	Garnl4	chr11	-	74196984	74403660	6410	25	107	384	1	0	0	5	2.22976	13.655	0.0553547	0	0	1.60208	0.164449	1.31e-77	1.17923	0.687016	7.17077	6.71e-12	0.948305	0.970062	0.601745	0.143591	0.112282	0.453564	0.806198	0.399633	1.78775	1.35235	1	0	0	2	0	54	31	0	18	1	0	0	0	0
NM_001015099	G2e3	chr12	+	52449343	52474758	3292	15	2576	93	2605	1064	208	82	53.681	3.30708	144.199	73.0253	15.0552	26.2742	16.0715	0	2.03405	8.88e-13	0.126563	6.27e-36	4.83227	4.22e-129	0.0428472	0.524678	-0.702335	-0.128177	-0.439101	0.146449	0.568959	0.858377	150	461	290	246	39	152	174	71	213	233	216	203	128	456
NM_001015507	Vprbp	chr9	+	106724306	106782760	4829	23	1491	845	369	229	188	104	31.0708	30.0482	20.4259	15.7169	13.6076	33.3233	1.03387	0.438228	0.930903	0.482767	0.900404	0.317199	1.15402	0.143764	0.702869	0.391846	-0.244519	0.400042	0.741052	0.498253	0.401257	0.597046	337	234	125	168	74	95	38	152	50	66	25	97	30	312
NM_001015681	E130308A19Rik	chr4	+	59639198	59767175	3604	4	623	222	89	3	155	129	12.9826	7.89432	4.92656	0.205898	11.219	41.3338	1.6404	4.94e-11	0.314461	5.6e-26	0.191698	4.83e-41	0.0243155	8.7e-44	-0.161908	-0.417259	-0.0379559	-0.388596	0.0706745	-0.322587	0.968429	1.14957	111	2	278	54	6	43	16	0	42	11	1	59	0	83
NM_001015876	Tyw1	chr5	+	130732906	130817437	3046	16	2256	911	361	548	149	31	47.0125	32.3952	19.983	37.6108	10.7847	9.93292	1.45079	2.59e-22	4.62069	1.07e-29	3.18494	6.45e-15	3.4708	4.47e-50	0.654673	0.640262	-0.0987659	0.712132	0.346995	0.669022	0.58079	0.714533	397	280	808	53	128	94	47	143	92	93	29	30	62	343
NM_001015889	Taf9	chr13	+	101421561	101426015	1231	3	3137	1905	565	612	560	110	65.3716	67.7418	31.2754	42.0033	40.5332	35.2458	0.965159	0.222708	1.85206	1.85e-12	1.91892	1.71e-13	1.0362	0.542633	0.415395	0.0531539	0.421897	0.591188	0.441187	0.353246	0.35186	0.382888	503	602	569	141	261	142	84	247	136	92	45	163	152	313
NM_001017362	Arid3c	chr4	-	41670867	41678174	1751	8	109	58	62	4	1	3	2.27144	2.06248	3.43199	0.274531	0.0723808	0.96125	1.09297	0.58005	1.8016	0.20381	1.64835	0.297654	2.37076	0.278585	0.662161	0.587118	-0.736904	0.14818	0.590228	0.46582	2.17437	0.75823	1	1	0	1	0	1	33	72	0	0	0	0	0	58
NM_001017393	MGC107098	chrY_random	-	46075784	46078095	1206	2	0	0	0	0	0	0	0	0	0	0	0	0	0.586231	0.707351	0.0655126	0.0868259	0.111752	0.153805	0.948305	0.970062	0	0	0	0	0	0	0.481731	0.821272	0	0	0	0	0	0	0	0	0	0	0	0	0	0
NM_001017393	MGC107098	chrY_random	+	27836148	27838458	1206	2	0	0	0	0	0	0	0	0	0	0	0	0	0.586231	0.707351	0.0655126	0.0868259	0.111752	0.153805	0.948305	0.970062	0	0	0	0	0	0	0.481731	0.821272	0	0	0	0	0	0	0	0	0	0	0	0	0	0
NM_001017394	LOC100039753	chrY_random	+	53893959	54185605	1562	2	0	0	0	0	0	0	0	0	0	0	0	0	0.586231	0.707351	0.0655126	0.0868259	0.111752	0.153805	0.948305	0.970062	0	0	0	0	0	0	0.481731	0.821272	0	0	0	0	0	0	0	0	0	0	0	0	0	0
NM_001017407	Tbata	chr10	+	60638009	60643428	915	4	5	1	0	2	0	0	0.104194	0.03556	0	0.137266	0	0	1.75869	0.470596	0.393076	0.439426	0.223504	0.273425	2.84491	0.331468	0.39839	0.37214	0.175082	0.548341	0.234387	0.439624	0.580501	0.927576	0	1	3	0	0	0	1	0	0	0	0	0	0	0
NM_001017409	Tbata	chr10	+	60638009	60643428	982	4	5	1	0	2	0	0	0.104194	0.03556	0	0.137266	0	0	1.75869	0.470596	0.393076	0.439426	0.223504	0.273425	2.84491	0.331468	0.39839	0.37214	0.175082	0.548341	0.234387	0.439624	0.580501	0.927576	0	1	3	0	0	0	1	0	0	0	0	0	0	0
NM_001017419	Tbata	chr10	+	60634711	60651589	1426	10	0	0	1	0	0	0	0	0	0.0553547	0	0	0	0.586231	0.707351	0.0655126	0.0868259	0.111752	0.153805	0.948305	0.970062	-0.180597	-0.0609236	-0.213741	-0.358028	-0.0360731	-0.199849	0.481731	0.821272	0	0	0	0	0	0	0	0	0	0	0	0	0	0
NM_001017422	Ear4	chr14	+	51823364	51823831	467	1	0	0	0	0	0	0	0	0	0	0	0	0	0.586231	0.707351	0.0655126	0.0868259	0.111752	0.153805	0.948305	0.970062	0	0	0	0	0	0	0.481731	0.821272	0	0	0	0	0	0	0	0	0	0	0	0	0	0
NM_001017426	Kdm6b	chr11	-	69212019	69227177	6644	23	123	669	86	127	249	62	2.56318	23.7896	4.7605	8.71636	18.0228	19.8658	0.108496	2.39e-167	0.128945	1.03e-29	1.18848	0.179588	0.485532	7.74e-12	-0.241661	-0.538701	0.611483	-0.0881718	0.276324	-0.289511	1.22276	0.765109	5	2	5	43	1	1	10	23	12	0	20	0	1	83
NM_001017427	Rasef	chr4	-	73360482	73436506	5183	18	48	1	0	6	0	0	1.00027	0.03556	0	0.411797	0	0	14.3627	1.31e-08	3.21012	0.158057	0.223504	0.273425	6.63813	0.0293121	0.504593	0.531201	0.0643855	0.688477	0.07921	0.574757	2.45855	0.786642	0	0	3	0	1	0	0	0	1	0	0	43	0	0
NM_001017429	Cox17	chr16	+	38347084	38352849	436	3	8629	8782	2230	2696	1051	1560	179.819	312.288	123.441	185.034	76.0722	499.85	0.576019	7.14e-287	0.362187	7.62e-236	0.628776	1.37e-57	2.43116	4.77e-146	0.744289	0.449793	-0.0115581	0.592542	0.856394	0.595541	0.192896	0.244547	1799	1248	1268	588	522	589	187	461	566	238	350	531	282	638
NM_001017433	Tbata	chr10	+	60634711	60651589	1528	10	0	0	1	0	0	0	0	0	0.0553547	0	0	0	0.586231	0.707351	0.0655126	0.0868259	0.111752	0.153805	0.948305	0.970062	-0.180597	-0.0609236	-0.213741	-0.358028	-0.0360731	-0.199849	0.481731	0.821272	0	0	0	0	0	0	0	0	0	0	0	0	0	0
NM_001017441	Tbata	chr10	+	60634711	60643428	997	5	0	0	0	0	0	0	0	0	0	0	0	0	0.586231	0.707351	0.0655126	0.0868259	0.111752	0.153805	0.948305	0.970062	0	0	0	0	0	0	0.481731	0.821272	0	0	0	0	0	0	0	0	0	0	0	0	0	0
NM_001017525	Btbd11	chr10	+	85061155	85123037	3935	15	620	18	4	1	5	102	12.9201	0.64008	0.221419	0.0686328	0.361904	32.6825	19.1605	1.22e-97	0.394984	5.62e-15	0.0206145	7.77e-83	0.316102	0.128466	0.300971	0.0875666	-0.0530671	0.170391	0.254296	0.18631	1.19524	0.717972	6	4	191	22	2	99	57	97	1	0	2	139	0	1
NM_001017959	Lamp2	chrX	-	35758240	35809632	1768	9	897	3581	1079	1136	942	153	18.6925	127.34	59.7277	77.9668	68.1827	49.0238	0.146967	0	0.382015	7.36e-23	2.59933	1.18e-41	1.1434	0.00230652	-0.11918	-0.245637	0.319431	-0.0515778	0.302544	-0.138798	1.2164	0.535878	94	16	357	215	50	52	20	49	15	3	1	24	1	1052
NM_001017966	Ddi2	chr4	-	141239477	141279334	3539	10	3620	3610	1557	1543	1167	203	75.4368	128.372	86.1872	105.9	84.4684	65.0446	0.587855	1.1e-111	1.16285	0.0319844	1.97812	6.98e-26	1.25358	4.85e-09	0.197516	0.054481	0.293176	0.331634	0.393342	0.194544	0.365523	0.36951	146	546	921	246	217	192	147	325	117	177	225	251	110	842
NM_001017968	Zdhhc18	chr4	-	133162906	133189344	2847	8	2399	1022	457	528	527	137	49.9925	36.3423	25.2971	36.2381	38.1447	43.8971	1.37532	3.17e-18	1.13935	0.128607	0.828424	0.0427061	0.950101	0.40539	0.196698	-0.0613712	0.519446	0.480088	0.101066	0.205138	0.401787	0.890948	383	463	395	54	91	219	41	224	47	82	82	223	95	357
NM_001017983	Foxred2	chr15	-	77770955	77787065	4702	9	245	60	3	2	85	0	5.10553	2.1336	0.166064	0.137266	6.15237	0	2.36415	7.85e-11	16.1161	1.08e-06	6.81689	0.0069683	0.0330804	6.76e-24	-0.36427	-0.621537	0.536922	-0.125491	-0.246347	-0.370433	1.29819	2.08399	0	0	84	1	44	1	23	0	1	44	0	47	0	2
NM_001017985	C2cd3	chr7	+	107520742	107618668	7811	33	1773	1094	274	35	146	175	36.9473	38.9026	15.1672	2.40215	10.5676	56.0729	0.949748	0.180636	0.660338	6.88e-07	0.695277	1.85e-05	0.232238	9.12e-19	0.250449	-0.0876453	-0.149237	-0.0606381	0.452666	0.0340552	0.420549	0.8085	266	275	451	156	128	78	61	12	93	87	32	85	49	267
NM_001018002	Dppa4	chr16	+	48283847	48294405	1378	6	2451	2598	672	1282	15	142	51.0761	92.3849	37.1983	87.9872	1.08571	45.4992	0.553074	2.06e-97	1.12334	0.168961	2.03108	3.68e-20	76.0422	0	0.97871	0.903371	-0.38007	0.76116	0.814823	0.881081	0.388891	0.424537	406	438	467	86	178	239	99	139	35	63	38	180	83	154
NM_001018013	Izumo1	chr7	+	52877180	52882612	1493	10	71	13	4	1	2	1	1.47956	0.46228	0.221419	0.0686328	0.144762	0.320417	3.0149	2.34e-05	2.35845	0.167585	0.782266	0.75275	0.632203	0.611528	0.432097	0.17544	-0.159891	0.238233	0.349712	0.281923	1.6151	0.542236	22	0	0	18	1	29	0	0	1	0	0	0	0	2
NM_001018019	Grxcr1	chr5	+	68423073	68557635	1069	4	1	0	0	0	0	0	0.0208389	0	0	0	0	0	1.17246	0.895771	0.131025	0.15599	0.111752	0.153805	0.948305	0.970062	-0.0779236	-0.0587748	0.0115143	-0.118713	-0.00705126	-0.085137	0.439641	0.821272	0	0	1	0	0	0	0	0	0	0	0	0	0	0
NM_001018031	Gm414	chr3	+	69811534	69832626	2157	5	2	2	0	1	0	0	0.0416778	0.07112	0	0.0686328	0	0	0.586231	0.515538	0.196538	0.226931	0.335257	0.392313	1.89661	0.59097	0.316645	0.142539	0.26679	0.380424	0.465575	0.279869	0.398223	0.756713	1	0	1	0	0	0	0	0	0	0	0	0	0	0
NM_001018042	Sp3	chr2	-	72774489	72818503	4175	7	5128	3200	1614	2339	1633	240	106.862	113.792	89.3424	160.532	118.198	76.9	0.939325	0.00557196	1.39425	1.11e-07	1.48431	3.82e-10	1.35804	1.16e-21	-0.0270569	0.0438146	0.517157	0.432775	-0.156639	0.149844	0.296905	0.594804	816	717	905	261	449	463	178	155	270	142	184	395	193	1575
NM_001018063	Cxx1b	chrX	-	50972353	50973585	1232	1	2	1	40	0	0	0	0.0416778	0.03556	2.21419	0	0	0	0.879347	0.888501	0.196538	0.226931	0.223504	0.273425	0.948305	0.970062	-0.0326039	0.229398	-0.863932	-0.547778	-0.0493608	-0.116995	0.635992	0.781162	1	0	0	0	0	0	0	0	0	0	1	0	0	40
NM_001018079	Lce3f	chr3	+	92796147	92797348	611	2	0	0	1	1	0	0	0	0	0.0553547	0.0686328	0	0	0.586231	0.707351	0.0655126	0.0868259	0.111752	0.153805	1.89661	0.59097	-0.105523	0.0709906	-0.151851	-0.186568	-0.0389581	-0.0736999	0.481731	0.821272	0	0	0	0	0	0	0	0	0	0	0	0	0	0
NM_001018087	Ldoc1	chrX	+	58962790	58964125	1335	1	242	23	219	2	4	13	5.04301	0.81788	12.1227	0.137266	0.289523	4.16542	5.93559	7.3e-26	1.13711	0.633681	0.191575	1.06e-05	0.568983	0.432114	0.264109	0.335549	-0.835203	-0.272595	0.13714	0.109021	1.9164	2.37141	149	2	3	1	0	1	16	0	70	0	0	0	0	216
NM_001024134	Trim15	chr17	-	36997635	37004132	1843	7	10	29	0	0	0	0	0.208389	1.03124	0	0	0	0	0.214951	2.47e-06	0.720639	0.764297	3.35257	0.145796	0.948305	0.970062	0.533195	0.0361192	0.288762	0.469503	0.824522	0.346272	1.32496	0.582804	0	0	0	0	0	0	0	9	0	0	0	0	1	0
NM_001024135	Kbtbd7	chr14	+	79826317	79830843	4526	1	781	880	1887	369	10	70	16.2752	31.2928	104.454	25.3255	0.723808	22.4292	0.520355	3.7e-40	0.721562	0.0118291	1.38667	0.00549195	31.8975	4.21e-91	0.774651	0.852227	-0.755448	0.339301	0.627235	0.655393	0.977249	0.970042	5	193	10	1	176	79	13	125	11	32	51	26	59	299
NM_001024136	Anks6	chr4	-	47028560	47070178	3552	15	2	6	2	1	0	0	0.0416778	0.21336	0.110709	0.0686328	0	0	0.251242	0.0341634	0.196538	0.226931	0.782266	0.823731	1.89661	0.59097	0.436455	0.263682	-0.173637	0.161989	0.732518	0.287375	0.516857	0.598589	1	0	0	0	0	0	0	0	1	0	0	0	0	1
NM_001024137	Pla2g4d	chr2	-	120091604	120114805	3286	20	0	36	0	0	0	0	0	1.28016	0	0	0	0	0.0158441	6.32e-16	0.0655126	0.0868259	4.13483	0.0742916	0.948305	0.970062	0.238199	-0.15639	0.32562	0.176644	0.733048	0.086151	0.481731	0.65763	0	0	0	0	0	0	0	0	0	0	0	0	0	0
NM_001024138	Gpr139	chr7	-	126287836	126327888	1038	2	0	0	0	0	0	0	0	0	0	0	0	0	0.586231	0.707351	0.0655126	0.0868259	0.111752	0.153805	0.948305	0.970062	0	0	0	0	0	0	0.481731	0.821272	0	0	0	0	0	0	0	0	0	0	0	0	0	0
NM_001024139	Adamts15	chr9	-	30706739	30730037	5928	8	63	0	0	0	0	0	1.31285	0	0	0	0	0	37.5188	1.07e-12	4.19281	0.0665149	0.111752	0.153805	0.948305	0.970062	0.264079	0.247425	-0.12238	0.255653	-0.0766565	0.255719	1.78542	0.821272	0	0	0	1	0	13	20	0	29	0	0	0	0	0
NM_001024141	Nxf3	chrX	-	132606637	132619794	2978	19	149	3	256	1	0	1	3.10499	0.10668	14.1708	0.0686328	0	0.320417	21.9837	1.42e-25	4.91345	0.00285768	0.223504	0.121416	1.89661	0.59097	0.277562	0.51159	-0.951591	-0.218906	-0.0151311	0.190082	1.91748	0.680781	1	0	0	0	0	0	0	0	20	30	2	95	1	255
NM_001024142	Fbxo10	chr4	-	45047120	45097476	4633	11	178	13	0	7	0	0	3.70932	0.46228	0	0.480429	0	0	7.49538	6.34e-22	11.7268	6.63e-05	1.56453	0.6443	7.58644	0.0157332	0.685134	0.491949	0.167779	0.827372	0.412949	0.668152	1.31228	1.60297	99	0	2	33	1	0	0	1	22	18	1	1	0	0
NM_001024145	Pla2g4f	chr2	-	120125701	120139901	3116	20	2	20	1	0	1	7	0.0416778	0.7112	0.0553547	0	0.0723808	2.24292	0.0837473	2.65e-07	0.0245672	1.45e-08	0.29335	0.00794534	0.474152	0.529688	0.170335	-0.166641	0.156152	0.0124002	0.578011	0.00536492	0.940897	1.294	0	0	0	0	0	0	2	0	0	0	0	0	0	0
NM_001024147	Gm5868	chr5	-	72972877	72978789	1380	3	1	0	1	0	0	0	0.0208389	0	0.0553547	0	0	0	1.17246	0.895771	0.131025	0.15599	0.111752	0.153805	0.948305	0.970062	-0.10807	0.0246917	-0.298745	-0.31389	-0.067983	-0.132423	0.441943	0.821272	1	0	0	0	0	0	0	0	0	0	0	0	0	0
NM_001024148	Ugt2a2	chr5	-	87888517	87911283	2536	7	0	0	0	0	0	0	0	0	0	0	0	0	0.586231	0.707351	0.0655126	0.0868259	0.111752	0.153805	0.948305	0.970062	0	0	0	0	0	0	0.481731	0.821272	0	0	0	0	0	0	0	0	0	0	0	0	0	0
NM_001024205	Nufip2	chr11	+	77499656	77531468	10383	4	13768	4099	4419	3314	2528	412	286.91	145.76	244.612	227.449	182.979	132.012	1.96874	0	2.18412	9.19e-71	1.1094	0.0413739	1.24303	1.31e-16	0.0411904	0.387142	-0.432291	0.0314834	-0.456367	0.153272	0.505949	0.285415	441	2020	3518	1524	1050	721	294	1613	896	523	250	442	476	1984
NM_001024206	Trappc1	chr11	+	69137487	69139295	745	5	3426	2165	276	530	1588	261	71.394	76.9874	15.2779	36.3754	114.941	83.6288	0.927523	0.00627748	0.856915	0.0184369	0.923875	0.230904	0.316897	1.06e-134	-0.237551	-0.610742	0.827471	0.1111	0.00885878	-0.245731	0.499995	0.357971	241	247	618	406	174	198	162	371	266	70	196	429	48	254
NM_001024225	Defa24	chr8	+	22845008	22845849	282	2	0	0	0	0	0	0	0	0	0	0	0	0	0.586231	0.707351	0.0655126	0.0868259	0.111752	0.153805	0.948305	0.970062	0	0	0	0	0	0	0.481731	0.821272	0	0	0	0	0	0	0	0	0	0	0	0	0	0
NM_001024230	Gm5431	chr11	-	48700923	48715654	2971	5	0	1	0	0	0	0	0	0.03556	0	0	0	0	0.293116	0.297527	0.0655126	0.0868259	0.223504	0.273425	0.948305	0.970062	-0.0574933	-0.1644	0.146429	-0.110827	0.250653	-0.110907	0.481731	0.781162	0	0	0	0	0	0	0	0	0	0	0	0	0	0
NM_001024385	Crls1	chr2	+	132672401	132692504	1907	7	2293	3212	564	406	946	397	47.7836	114.219	31.22	27.8649	68.4722	127.205	0.418554	1.25e-226	0.377603	1.63e-57	0.902161	0.0558944	0.407561	1.51e-56	0.0140026	-0.439728	0.4365	-0.00193278	0.456052	-0.142553	1.02683	0.471576	836	122	843	173	5	54	44	28	48	52	2	57	29	424
NM_001024458	Add1	chr5	+	34916362	34974954	3917	15	2945	5208	1940	230	585	131	61.3705	185.196	107.388	15.7855	42.3428	41.9746	0.331549	0	1.46212	5.91e-06	4.40998	8.87e-105	0.37382	8.28e-41	0.14171	-0.11183	-0.288934	-0.235887	0.431313	-0.0686691	0.546339	0.412331	584	167	261	296	388	296	134	202	186	131	172	102	26	1412
NM_001024468	Bcat1	chr6	-	144942355	144997332	7832	11	8047	13911	2301	3723	74	1135	167.69	494.675	127.371	255.52	5.35618	363.673	0.339131	0	0.464125	2.53e-107	1.36857	2.08e-26	47.0865	0	0.966026	0.813683	-0.319542	0.726574	0.899076	0.835427	0.80257	0.272208	905	2713	1000	270	17	138	541	919	184	75	159	540	586	931
NM_001024474	Diras2	chr13	-	52599743	52626205	4348	2	0	7	0	0	0	0	0	0.24892	0	0	0	0	0.0732789	0.00114927	0.0655126	0.0868259	0.894018	0.91709	0.948305	0.970062	0.135091	-0.177851	0.283916	0.070106	0.604323	0.00911549	0.481731	0.644736	0	0	0	0	0	0	0	0	0	0	0	0	0	0
NM_001024478	1110049B09Rik	chr12	-	33718660	33777740	2953	20	0	1	0	0	0	0	0	0.03556	0	0	0	0	0.293116	0.297527	0.0655126	0.0868259	0.223504	0.273425	0.948305	0.970062	-0.0574933	-0.1644	0.146429	-0.110827	0.250653	-0.110907	0.481731	0.757541	0	0	0	0	0	0	0	0	0	0	0	0	0	0
NM_001024504	Dcun1d2	chr8	-	13255962	13288126	3034	7	993	509	147	397	953	74	20.693	18.1	8.13713	27.2472	68.9789	23.7108	1.14258	0.0137473	0.868261	0.247616	0.759915	0.0319037	0.395624	8.28e-60	-0.605064	-0.707045	0.875193	-0.0850873	-0.475507	-0.465732	0.957696	0.829869	282	143	378	42	2	23	10	26	16	43	0	1	27	122
NM_001024508	Brd9	chr13	+	74075285	74098343	2407	16	3038	1960	1470	258	1301	58	63.3085	69.6976	81.3713	17.7073	94.1674	18.5842	0.908494	0.000962808	3.37446	3.15e-30	3.71434	3.15e-35	0.188641	8.14e-180	-0.472546	-0.515646	-0.0872346	-0.594836	-0.321988	-0.527676	0.554494	0.710305	1122	221	192	307	66	104	200	160	187	143	137	145	54	359
NM_001024512	Fam149b	chr14	+	21167443	21202713	2370	14	682	124	258	84	703	5	14.2121	4.40944	14.2815	5.76515	50.8837	1.60208	3.20317	1.11e-41	7.45752	8.01e-13	2.32817	0.0209483	0.114497	7.09e-130	-0.768996	-0.570712	0.0949343	-0.612441	-0.840688	-0.650717	0.610569	0.868263	64	174	142	21	16	56	30	47	15	52	1	23	41	254
NM_001024526	Larp4	chr15	+	99803210	99846789	6530	16	4283	3717	1331	2290	1064	129	89.2529	132.176	73.677	157.169	77.0132	41.3338	0.675474	1.41e-67	2.15889	1.04e-22	3.19611	4.99e-56	2.03997	4.75e-88	0.257834	0.243127	0.292798	0.525602	0.178311	0.342187	0.505004	0.69337	806	472	595	255	242	140	118	532	446	258	68	238	113	535
NM_001024539	Shc2	chr10	-	79080682	79100663	3957	13	246	2	3	4	206	1	5.12636	0.07112	0.166064	0.274531	14.9104	0.320417	48.2664	1.04e-45	8.09081	1.16e-05	0.167628	0.0785263	0.0229059	6.29e-58	-0.644975	-0.585057	0.37215	-0.351686	-0.767832	-0.527239	1.18356	0.756713	110	9	1	43	0	0	7	0	0	14	6	54	2	2
NM_001024560	Snx32	chr19	-	5495277	5510489	1650	13	53	2	2	214	0	0	1.10446	0.07112	0.110709	14.6874	0	0	10.5522	1.33e-08	3.53768	0.118668	0.335257	0.392313	203.886	7.23e-62	0.492315	0.696145	-0.0032499	0.71727	0.0588696	0.635243	1.25584	0.755285	11	1	2	7	0	15	11	0	0	0	6	0	0	0
NM_001024602	AW555464	chr12	+	113960384	113984802	6640	19	992	530	2032	466	1222	127	20.6722	18.8468	112.481	31.9829	88.4493	40.6929	1.09629	0.0858668	0.508235	3.83e-11	0.463597	6.19e-13	0.362108	3.36e-87	-0.741382	-0.397001	-0.355189	-0.898532	-0.69473	-0.678972	1.07159	0.656052	212	18	96	51	7	275	24	8	109	68	24	97	3	923
NM_001024604	Ankrd28	chr14	-	32513200	32643601	5229	28	3102	2482	1596	1555	1330	329	64.6422	88.2599	88.346	106.724	96.2664	105.417	0.732612	1.94e-30	0.616017	4.35e-15	0.840851	0.00380693	1.10861	0.00569712	-0.22516	-0.15845	0.253251	-0.0998844	0.00900313	-0.161165	0.455928	0.232286	647	534	370	207	186	87	47	373	60	124	176	149	142	23
NM_001024606	Pdp2	chr8	+	107115367	107120749	3498	2	31	2661	3	103	0	0	0.646005	94.6251	0.166064	7.06918	0	0	0.0070471	0	2.0964	0.410718	297.484	8.3e-122	98.6237	7.24e-30	0.666412	0.381072	0.258232	0.738876	0.802453	0.595453	0.925185	0.483134	1	0	1	0	4	3	0	3	2	4	1	12	0	1
NM_001024614	1700007G11Rik	chr5	+	98758322	99231038	861	6	0	0	0	0	0	0	0	0	0	0	0	0	0.586231	0.707351	0.0655126	0.0868259	0.111752	0.153805	0.948305	0.970062	0	0	0	0	0	0	0.481731	0.821272	0	0	0	0	0	0	0	0	0	0	0	0	0	0
NM_001024616	B230208H17Rik	chr2	-	25438537	25463966	3155	15	2902	1943	1072	563	723	293	60.4744	69.0931	59.3402	38.6403	52.3313	93.8821	0.875426	6.23e-06	0.646882	1.92e-11	0.738933	3.19e-06	0.738735	6.11e-08	0.208357	-0.0829653	-0.17291	-0.125841	0.468245	-0.000149992	0.517797	0.406668	314	519	853	129	58	161	68	300	101	29	60	186	124	379
NM_001024617	Inpp4b	chr8	+	84239098	84646460	4122	23	1	1	0	1	0	0	0.0208389	0.03556	0	0.0686328	0	0	0.586231	0.595476	0.131025	0.15599	0.223504	0.273425	1.89661	0.59097	0.137259	0.0814241	0.197592	0.198764	0.265002	0.139149	0.48212	0.783479	0	0	0	0	0	0	0	0	0	0	0	1	0	0
NM_001024618	Xirp2	chr2	+	67284058	67364663	11955	9	8	0	0	0	1	0	0.166711	0	0	0	0.0723808	0	5.27608	0.0514477	0.589614	0.640196	0.111752	0.153805	0.474152	0.529688	-0.177077	-0.170876	0.106426	-0.0983082	-0.314146	-0.148754	1.08002	0.821272	0	2	0	0	0	0	0	0	1	4	0	1	0	0
NM_001024619	Tsku	chr7	-	105499377	105509798	2310	2	20	22	7	257	1	14	0.416778	0.78232	0.387483	17.6386	0.0723808	4.48584	0.535254	0.0390283	0.0917177	9.46e-10	0.171353	1.79e-06	122.331	2.41e-72	0.58226	0.634522	0.0370022	0.684742	0.43604	0.633841	1.72488	2.37549	0	0	0	0	0	17	0	2	1	0	0	0	0	6
NM_001024622	Pcnp	chr16	-	56015620	56029830	2271	5	1899	575	871	663	487	74	39.573	20.447	48.2139	45.5035	35.2494	23.7108	1.93375	2.12e-48	1.65965	3.13e-06	0.858257	0.222094	1.29032	1.73e-05	-0.210141	0.279866	-0.44903	-0.199185	-0.663819	-0.0431537	0.285774	0.706366	345	318	458	89	90	64	48	121	65	81	40	104	76	244
NM_001024624	Cdkl5	chrX	-	157222239	157432613	3246	19	36	18	0	0	1	0	0.7502	0.64008	0	0	0.0723808	0	1.14161	0.636616	2.42397	0.311322	2.12329	0.409646	0.474152	0.529688	0.381583	-0.064134	0.329153	0.407299	0.50414	0.241582	2.54407	0.485633	0	0	0	36	0	0	0	0	0	0	0	0	0	0
NM_001024626	Zfp873	chr10	+	81510871	81524331	2300	3	585	79	9	223	3	3	12.1907	2.80924	0.498192	15.3051	0.217142	0.96125	4.29414	8.67e-48	9.5976	2.89e-12	2.23504	0.075157	53.1051	2e-59	0.762006	0.72086	0.0829824	0.938451	0.414148	0.807106	1.04143	2.10365	109	111	54	2	2	66	0	138	12	18	5	41	27	3
NM_001024645	Lrrc16b	chr14	+	56109929	56127101	4598	40	48	17	0	52	0	1	1.00027	0.60452	0	3.5689	0	0.320417	1.59585	0.0797105	1.60506	0.479796	1.00577	0.993836	50.2602	3.14e-15	0.718236	0.597966	0.302111	0.971305	0.504715	0.762502	1.59031	1.40964	46	0	0	0	0	0	0	1	0	1	0	0	0	0
NM_001024672	LOC554292	chr15	+	100183630	100214866	1449	4	0	2	0	1	0	0	0	0.07112	0	0.0686328	0	0	0.19541	0.121611	0.0655126	0.0868259	0.335257	0.392313	1.89661	0.59097	0.0789038	-0.0316391	0.250344	0.117099	0.364833	0.0547878	0.481731	0.747942	0	0	0	0	0	0	0	0	0	0	0	0	0	0
NM_001024673	Il28a	chr7	-	29293879	29295379	582	5	0	0	0	0	0	0	0	0	0	0	0	0	0.586231	0.707351	0.0655126	0.0868259	0.111752	0.153805	0.948305	0.970062	0	0	0	0	0	0	0.481731	0.821272	0	0	0	0	0	0	0	0	0	0	0	0	0	0
NM_001024698	Cpa2	chr6	+	30491641	30514473	1325	11	116	14	0	0	0	0	2.41731	0.49784	0	0	0	0	4.5726	2.74e-11	7.66498	0.00286144	1.67628	0.589194	0.948305	0.970062	0.540395	0.217269	0.0862496	0.507637	0.453783	0.421767	2.17292	0.449386	0	0	0	0	46	0	0	69	0	1	0	0	0	0
NM_001024699	Zbtb45	chr7	-	13591014	13595149	2140	3	1688	1205	9	11	71	77	35.176	42.8498	0.498192	0.754961	5.13904	24.6721	0.821015	2.01e-07	1.4186	0.00143752	1.72786	3.8e-07	0.158051	1.03e-12	0.27464	-0.192315	0.408111	0.316847	0.474776	0.133057	0.780217	0.685599	83	402	335	101	221	22	83	171	2	9	138	26	95	3
NM_001024702	C1ql4	chr15	-	98915184	98918159	717	2	0	13	0	3	1	8	0	0.46228	0	0.205898	0.0723808	2.56333	0.0418736	3.64e-06	0.00727918	3.59e-11	0.173837	0.000234716	1.89661	0.44723	0.133193	-0.0971722	0.341306	0.170713	0.478432	0.068911	0.481731	1.3032	0	0	0	0	0	0	0	0	0	0	0	0	0	0
NM_001024703	Mctp2	chr7	-	79222715	79451481	5789	23	355	12	0	1	0	28	7.3978	0.42672	0	0.0686328	0	8.97167	16.0537	1.56e-54	0.804224	0.273857	0.0500958	4.87e-20	1.89661	0.59097	0.533489	0.283017	0.0232265	0.471502	0.431702	0.429336	1.23919	0.596382	1	171	1	54	0	40	0	0	1	0	38	9	40	0
NM_001024705	Prpmp5	chr6	-	132261607	132264761	1284	3	0	0	0	0	0	0	0	0	0	0	0	0	0.586231	0.707351	0.0655126	0.0868259	0.111752	0.153805	0.948305	0.970062	0	0	0	0	0	0	0.481731	0.821272	0	0	0	0	0	0	0	0	0	0	0	0	0	0
NM_001024706	Gm5458	chr14	-	20413359	20421809	1004	5	0	0	0	0	0	0	0	0	0	0	0	0	0.586231	0.707351	0.0655126	0.0868259	0.111752	0.153805	0.948305	0.970062	0	0	0	0	0	0	0.481731	0.821272	0	0	0	0	0	0	0	0	0	0	0	0	0	0
NM_001024707	Lrp3	chr7	-	35985952	36000364	3938	8	206	16	176	3	3	57	4.29281	0.56896	9.74242	0.205898	0.217142	18.2638	7.13823	1.57e-24	0.233812	3.08e-17	0.032755	3.48e-43	0.948305	0.940166	0.313949	0.369653	-0.740221	-0.173292	0.200033	0.170104	1.31861	1.13527	4	118	1	4	14	0	1	0	13	0	23	0	28	171
NM_001024709	Krtap10-10	chr10	+	77298691	77299996	1305	1	0	0	0	0	0	0	0	0	0	0	0	0	0.586231	0.707351	0.0655126	0.0868259	0.111752	0.153805	0.948305	0.970062	0	0	0	0	0	0	0.481731	0.821272	0	0	0	0	0	0	0	0	0	0	0	0	0	0
NM_001024712	544988	chr14	-	5356913	6240676	1943	7	0	0	0	0	0	0	0	0	0	0	0	0	0.586231	0.707351	0.0655126	0.0868259	0.111752	0.153805	0.948305	0.970062	0	0	0	0	0	0	0.481731	0.821272	0	0	0	0	0	0	0	0	0	0	0	0	0	0
NM_001024712	544988	chr14	-	7838628	8147551	1943	7	1	0	2	0	0	0	0.0208389	0	0.110709	0	0	0	1.17246	0.895771	0.131025	0.15599	0.111752	0.153805	0.948305	0.970062	-0.118737	0.0689752	-0.452234	-0.403679	-0.0976264	-0.151147	0.66914	0.821272	0	0	0	0	0	0	0	0	0	0	1	0	0	2
NM_001024712	544988	chr14	-	7238340	7722406	1943	7	0	0	0	1	0	0	0	0	0	0.0686328	0	0	0.586231	0.707351	0.0655126	0.0868259	0.111752	0.153805	1.89661	0.59097	-0.0810297	0.0038092	0.0998397	-0.0278893	0.0104841	-0.0350366	0.481731	0.821272	0	0	0	0	0	0	0	0	0	0	0	0	0	0
NM_001024714	Cma2	chr14	+	56590264	56592832	947	5	0	0	0	0	0	0	0	0	0	0	0	0	0.586231	0.707351	0.0655126	0.0868259	0.111752	0.153805	0.948305	0.970062	0	0	0	0	0	0	0.481731	0.821272	0	0	0	0	0	0	0	0	0	0	0	0	0	0
NM_001024716	Triobp	chr15	+	78813485	78836294	2555	14	778	241	344	169	1025	100	16.2126	8.56996	19.042	11.5989	74.1903	32.0417	1.88708	1.15e-19	0.505291	3.28e-09	0.267763	1.9e-23	0.157127	5.53e-160	-0.865197	-0.761108	0.221278	-0.745778	-0.753835	-0.790695	0.932268	0.811251	195	23	72	58	22	199	32	34	61	17	15	44	6	332
NM_001024717	Gal3st3	chr19	+	5298340	5308739	2412	3	87	76	6	3	0	1	1.81298	2.70256	0.332128	0.205898	0	0.320417	0.669978	0.0108683	2.88256	0.0762879	4.30246	0.00886487	3.79322	0.183168	0.839718	0.526585	-0.192427	0.608001	0.836041	0.658102	1.0718	0.883723	54	0	0	0	4	9	0	10	0	8	2	0	0	0
NM_001024719	Cyp2c67	chr19	-	39683348	39723532	1706	9	0	0	0	0	0	0	0	0	0	0	0	0	0.586231	0.707351	0.0655126	0.0868259	0.111752	0.153805	0.948305	0.970062	0	0	0	0	0	0	0.481731	0.821272	0	0	0	0	0	0	0	0	0	0	0	0	0	0
NM_001024720	Hmcn1	chr1	-	152409631	152840565	18314	107	21	2	0	0	0	0	0.437617	0.07112	0	0	0	0	4.29903	0.00487284	1.44128	0.705183	0.335257	0.392313	0.948305	0.970062	0.432647	0.211847	0.0222088	0.393629	0.283372	0.346041	1.92545	1.20243	0	0	1	19	0	1	0	0	0	0	0	0	0	0
NM_001024721	BC094916	chr1	-	175451441	175466088	1294	5	0	0	0	1	0	0	0	0	0	0.0686328	0	0	0.586231	0.707351	0.0655126	0.0868259	0.111752	0.153805	1.89661	0.59097	-0.0810297	0.0038092	0.0998397	-0.0278893	0.0104841	-0.0350366	0.481731	0.821272	0	0	0	0	0	0	0	0	0	0	0	0	0	0
NM_001024726	Zfp607	chr7	+	28645603	28665844	3511	5	103	49	0	312	7	32	2.1464	1.74244	0	21.4134	0.506666	10.2533	1.21936	0.243978	0.206464	1.18e-11	0.169322	1.09e-12	37.1024	5.25e-79	0.442268	0.285856	0.530166	0.785015	0.360513	0.50438	2.06521	1.06809	1	3	0	61	2	0	0	1	35	0	0	0	0	0
NM_001024727	EG545952	chr7	-	46511993	46519904	2966	3	0	0	0	0	0	0	0	0	0	0	0	0	0.586231	0.707351	0.0655126	0.0868259	0.111752	0.153805	0.948305	0.970062	0	0	0	0	0	0	0.481731	0.821272	0	0	0	0	0	0	0	0	0	0	0	0	0	0
NM_001024728	C330021F23Rik	chr8	+	3567997	3584776	1621	6	488	9	32	4	4	9	10.1694	0.32004	1.77135	0.274531	0.289523	2.88375	28.6667	3.92e-83	3.20357	8.42e-06	0.111752	6.48e-06	0.948305	0.933119	0.342632	0.390968	-0.550872	0.051574	0.0248356	0.261725	0.915291	0.662651	173	20	1	83	50	32	18	9	8	6	1	79	8	32
NM_001024806	Cebpz	chr17	-	79318342	79336410	4077	16	12859	3461	3791	3273	1645	647	267.967	123.073	209.849	224.635	119.066	207.31	2.17762	0	1.30014	1.16e-11	0.597047	7.24e-30	1.88624	2.34e-103	0.542531	0.804457	-0.59298	0.383024	0.0195975	0.576671	0.285193	0.312488	2557	2077	1969	621	638	751	285	1051	533	341	793	757	486	2671
NM_001024837	Adarb1	chr10	-	76753471	76881018	6586	11	201	227	3	97	120	2	4.18862	8.07212	0.166064	6.65738	8.68569	0.640834	0.51938	1.34e-11	4.41118	0.000878409	8.49317	4.17e-08	0.768049	0.0514045	-0.0975364	-0.351559	0.912182	0.432096	0.0027148	-0.00566641	1.36995	1.14846	6	2	58	1	32	1	8	71	2	6	4	10	0	0
NM_001024841	Gm128	chr3	-	95040841	95045031	1470	2	448	153	764	196	11	6	9.33582	5.44068	42.291	13.452	0.796189	1.9225	1.70921	2.35e-09	4.20217	1.15e-06	2.45855	0.00727266	15.568	7.91e-43	0.537546	0.803182	-0.791645	0.205874	0.217287	0.515534	1.0938	1.34213	190	84	108	1	32	10	1	0	7	3	0	0	12	173
NM_001024842	Hoxc11	chr15	+	102784956	102787132	915	2	1	0	0	0	0	0	0.0208389	0	0	0	0	0	1.17246	0.895771	0.131025	0.15599	0.111752	0.153805	0.948305	0.970062	-0.0779236	-0.0587748	0.0115143	-0.118713	-0.00705126	-0.085137	0.439641	0.821272	0	0	1	0	0	0	0	0	0	0	0	0	0	0
NM_001024846	Zfp62	chr11	+	49017001	49032318	4027	5	4057	379	1464	1028	255	128	84.5433	13.4772	81.0392	70.5545	18.4571	41.0134	6.26033	0	2.06085	9.28e-20	0.329193	7.03e-23	3.81174	1.31e-101	0.344095	0.730242	-0.69414	0.166561	-0.19716	0.413633	0.510944	1.25879	905	233	791	293	127	200	124	395	273	202	2	448	64	670
NM_001024848	Apol7b	chr15	-	77252638	77277890	2227	5	0	0	0	0	0	0	0	0	0	0	0	0	0.586231	0.707351	0.0655126	0.0868259	0.111752	0.153805	0.948305	0.970062	0	0	0	0	0	0	0.481731	0.821272	0	0	0	0	0	0	0	0	0	0	0	0	0	0
NM_001024848	Apol7b	chr15	+	77529318	77549718	2227	5	0	0	0	0	0	0	0	0	0	0	0	0	0.586231	0.707351	0.0655126	0.0868259	0.111752	0.153805	0.948305	0.970062	0	0	0	0	0	0	0.481731	0.821272	0	0	0	0	0	0	0	0	0	0	0	0	0	0
NM_001024850	Rhox10	chrX	+	35419651	35424865	760	3	0	0	0	0	0	0	0	0	0	0	0	0	0.586231	0.707351	0.0655126	0.0868259	0.111752	0.153805	0.948305	0.970062	0	0	0	0	0	0	0.481731	0.821272	0	0	0	0	0	0	0	0	0	0	0	0	0	0
NM_001024851	Ankrd34a	chr3	+	96400558	96403701	2586	2	73	2	0	0	0	0	1.52124	0.07112	0	0	0	0	14.4604	2.69e-12	4.84793	0.0370558	0.335257	0.392313	0.948305	0.970062	0.413546	0.251027	-0.0328641	0.392252	0.168207	0.352275	2.03588	0.703245	0	0	0	0	41	0	1	0	30	0	0	0	1	0
NM_001024853	Timm9	chr12	-	72224158	72237662	981	6	4701	1975	593	1969	342	369	97.9636	70.231	32.8253	135.138	24.7542	118.234	1.39497	7.83e-37	0.832542	0.000941607	0.596817	9.17e-18	5.44653	1.31e-258	0.812967	0.698169	0.0854425	0.907783	0.595553	0.806306	0.427712	0.767741	352	627	1247	387	75	145	160	485	237	229	225	400	132	226
NM_001024854	Timm9	chr12	-	72224158	72237662	797	4	4519	1901	592	1876	306	362	94.1709	67.5995	32.77	128.755	22.1485	115.991	1.39315	3.12e-35	0.81575	0.000286297	0.585545	1.54e-18	5.79794	5.8e-257	0.833864	0.724661	0.041291	0.90077	0.613817	0.819765	0.426189	0.76976	344	605	1229	364	69	139	152	451	230	213	210	386	127	225
NM_001024856	Ttbk2	chr2	-	120558551	120676154	11152	16	1130	393	997	32	420	71	23.5479	13.9751	55.1886	2.19625	30.3999	22.7496	1.68281	2.43e-20	1.02909	0.812694	0.611533	0.000290779	0.0743327	5.66e-92	-0.391211	-0.392346	-0.442645	-0.77082	-0.255542	-0.518126	0.741974	0.987544	171	169	340	111	3	1	54	1	49	75	0	107	49	11
NM_001024857	Ttbk2	chr2	-	120558551	120676154	11078	15	1126	393	997	32	420	71	23.4646	13.9751	55.1886	2.19625	30.3999	22.7496	1.67686	4.69e-20	1.02545	0.835582	0.611533	0.000290779	0.0743327	5.66e-92	-0.391673	-0.392772	-0.442557	-0.771367	-0.255493	-0.518604	0.742468	0.987544	171	169	340	111	3	1	50	1	49	75	0	107	49	11
NM_001024910	2010-09-10	chr10	-	58604374	58684595	1821	10	258	38	1	1	1	0	5.37643	1.35128	0.0553547	0.0686328	0.0723808	0	3.89318	2.5e-20	16.9678	4.83e-07	4.35834	0.0611697	0.948305	0.957671	0.519665	0.201919	0.106987	0.511038	0.432413	0.410874	1.42072	0.827168	0	1	152	6	0	0	29	13	9	0	0	48	0	0
NM_001024911	2010-09-10	chr10	-	58626860	58684595	2539	10	1195	927	110	151	116	1	24.9025	32.9641	6.08901	10.3635	8.39617	0.320417	0.755531	2.01e-10	39.1766	7.52e-31	51.853	1.94e-40	1.23199	0.0886612	0.126837	0.0261429	0.200847	0.282472	0.069879	0.145151	1.04435	1.15637	101	5	380	96	7	21	98	277	97	32	13	68	0	105
NM_001024917	N4bp2	chr5	+	66154759	66218023	5731	20	210	681	15	427	339	22	4.37617	24.2164	0.83032	29.3062	24.5371	7.04917	0.181371	2.9e-127	0.601007	0.0302053	3.3137	5.52e-12	1.19375	0.0145066	-0.116442	-0.36471	0.951676	0.403149	0.101323	-0.0260011	1.5254	0.846905	12	30	16	1	1	71	0	1	4	3	0	62	9	8
NM_001024918	Rfx4	chr10	+	84218792	84369281	3940	18	38	169	0	0	0	0	0.791877	6.00964	0	0	0	0	0.134488	1.44e-39	2.55499	0.278385	18.9979	1.02e-07	0.948305	0.970062	0.547219	0.0708033	0.25952	0.497153	0.774818	0.371725	2.62689	1.56868	1	0	0	0	0	2	0	0	35	0	0	0	0	0
NM_001024919	Bod1	chr11	-	31565149	31571862	1402	4	3559	3064	412	545	735	74	74.1656	108.956	22.8061	37.4049	53.1999	23.7108	0.680908	5e-54	3.10967	3.29e-32	4.56694	4.43e-64	0.703498	3.73e-10	0.130753	-0.232372	0.570952	0.373289	0.276721	0.0905565	0.349685	0.524902	817	351	380	243	134	410	120	238	221	223	129	215	78	350
NM_001024920	Trp53i13	chr11	-	77321600	77326775	1366	7	324	102	7	4	292	35	6.7518	3.62712	0.387483	0.274531	21.1352	11.2146	1.84976	1.15e-08	0.591433	0.00527698	0.319736	1.08e-07	0.0161827	3.71e-84	-0.399463	-0.705645	0.5335	-0.246145	-0.152888	-0.450418	0.948496	0.643581	45	132	2	21	0	14	0	23	44	1	18	4	20	1
NM_001024922	Ddx49	chr8	-	72816764	72826351	2100	13	3391	1908	1858	863	588	242	70.6646	67.8485	102.849	59.2301	42.5599	77.5409	1.04164	0.153116	0.914481	0.18385	0.877922	0.0601453	1.39106	4.72e-10	0.571253	0.677608	-0.912358	0.0149221	0.439313	0.421261	0.491904	0.28961	872	175	624	222	83	398	188	172	116	107	113	293	28	700
NM_001024926	Cyb5d2	chr11	-	72590733	72609341	2376	4	71	99	0	1	0	0	1.47956	3.52044	0	0.0686328	0	0	0.422086	1.84e-08	4.71691	0.0416727	11.1752	0.000135623	1.89661	0.59097	0.640225	0.202848	0.259007	0.644554	0.742601	0.495876	1.12469	1.05368	0	1	0	5	0	15	4	22	15	9	0	0	0	0
NM_001024927	Pitpnm3	chr11	-	71861029	71949391	6666	20	7	4	8	2	1	6	0.145872	0.14224	0.442837	0.137266	0.0723808	1.9225	0.93797	0.910788	0.0748716	1.1e-05	0.079823	3.89e-05	1.42246	0.696824	0.208199	0.232047	-0.415435	-0.118832	0.266528	0.107138	0.354411	0.682784	1	2	2	0	1	1	0	0	0	0	0	0	0	1
NM_001024928	Zfp667	chr7	+	6238181	6259485	3671	5	319	16	31	644	151	2	6.6476	0.56896	1.71599	44.1995	10.9295	0.640834	11.0349	3.43e-44	6.98801	1.39e-06	0.633263	0.489349	4.02406	9.03e-68	-0.260918	0.039777	0.287203	0.168162	-0.615038	-0.0176595	1.37357	0.479472	153	3	1	1	0	10	0	6	75	10	24	35	1	28
NM_001024931	D11Bwg0517e	chr11	-	118351073	118770886	3007	15	15	1	0	0	0	1	0.312583	0.03556	0	0	0	0.320417	4.68985	0.0128678	0.524101	0.427902	0.111752	0.0436977	0.948305	0.970062	0.325969	0.17317	-0.0238118	0.258541	0.213444	0.25256	1.80724	0.786642	0	0	0	15	0	0	0	0	0	0	0	0	0	0
NM_001024932	Pilrb2	chr5	-	138307056	138312986	1807	4	0	0	0	0	0	0	0	0	0	0	0	0	0.586231	0.707351	0.0655126	0.0868259	0.111752	0.153805	0.948305	0.970062	0	0	0	0	0	0	0.481731	0.821272	0	0	0	0	0	0	0	0	0	0	0	0	0	0
NM_001024945	Qsox1	chr1	-	157625284	157660029	3361	12	122	86	10	5	540	37	2.54234	3.05816	0.553547	0.343164	39.0856	11.8554	0.828809	0.182775	0.212054	6.76e-13	0.255854	3.31e-10	0.0105172	8.12e-159	-0.607818	-0.852948	0.565589	-0.436236	-0.281667	-0.632334	1.5477	1.1015	3	4	0	0	48	15	0	18	30	2	0	1	1	2
NM_001024950	Zfp563	chr17	+	33226311	33247649	6382	4	277	151	348	1	1	42	5.77237	5.36956	19.2634	0.0686328	0.0723808	13.4575	1.07219	0.488164	0.423547	2.35e-06	0.395031	9.46e-07	0.948305	0.957671	0.482939	0.379196	-0.701564	-0.064582	0.51306	0.265851	1.36968	1.78632	24	3	4	1	104	12	4	0	24	28	23	49	1	344
NM_001024952	Rc3h1	chr1	+	162836541	162905107	11011	20	2619	2053	1479	1203	954	174	54.577	73.0047	81.8695	82.5652	69.0513	55.7525	0.747773	1.26e-22	0.980818	0.804619	1.31165	0.00034394	1.19556	3.57e-05	-0.13281	0.0935482	-0.136199	-0.132638	-0.0761411	-0.0573001	0.513076	0.537777	901	320	411	152	198	159	71	73	147	68	42	8	69	583
NM_001024954	Pbx4	chr8	+	72356602	72396191	1347	8	269	65	0	57	1	2	5.60566	2.3114	0	3.91207	0.0723808	0.640834	2.39822	5.2e-12	5.89614	2.25e-05	2.45855	0.0788919	27.5008	2.39e-15	0.699595	0.467426	0.380379	0.953182	0.524196	0.706734	0.929718	1.10535	71	0	0	17	1	71	9	25	26	8	18	22	1	0
NM_001024955	Pik3r1	chr13	-	102450717	102462602	5841	10	432	333	8	282	51	134	9.0024	11.8415	0.442837	19.3544	3.69142	42.9359	0.759994	0.00018346	0.210126	3.91e-42	0.276483	1.08e-29	5.16097	2.3e-37	0.424473	0.1413	0.578275	0.708931	0.467358	0.424901	1.38683	0.957613	147	2	3	10	37	1	2	35	1	3	46	144	1	4
NM_001025067	Lrig2	chr3	-	104257905	104315779	7112	18	654	713	520	415	1249	125	13.6286	25.3543	28.7844	28.4826	90.4036	40.0521	0.537789	3.15e-30	0.340562	1.31e-22	0.633263	7.45e-06	0.315596	6.4e-107	-0.853967	-0.816276	0.43984	-0.655751	-0.526025	-0.775331	0.867045	0.876232	112	12	197	13	1	22	60	90	20	31	15	81	0	283
NM_001025074	Ntrk2	chr13	+	58909193	59231328	4605	18	0	2	2	0	0	0	0	0.07112	0.110709	0	0	0	0.19541	0.121611	0.0655126	0.0868259	0.335257	0.392313	0.948305	0.970062	-0.0358402	-0.0559817	-0.229983	-0.317855	0.28432	-0.136559	0.481731	0.747942	0	0	0	0	0	0	0	0	0	0	0	0	0	1
NM_001025083	Rhox12	chrX	-	35457238	35464084	935	4	1	0	0	0	0	0	0.0208389	0	0	0	0	0	1.17246	0.895771	0.131025	0.15599	0.111752	0.153805	0.948305	0.970062	-0.0779236	-0.0587748	0.0115143	-0.118713	-0.00705126	-0.085137	0.48212	0.821272	0	0	0	0	0	0	0	0	0	0	0	1	0	0
NM_001025084	Rhox1	chrX	-	34753799	34762253	882	5	0	0	0	0	0	0	0	0	0	0	0	0	0.586231	0.707351	0.0655126	0.0868259	0.111752	0.153805	0.948305	0.970062	0	0	0	0	0	0	0.481731	0.821272	0	0	0	0	0	0	0	0	0	0	0	0	0	0
NM_001025085	Gm5797	chr14	-	8156501	8164909	997	5	0	0	0	0	0	0	0	0	0	0	0	0	0.586231	0.707351	0.0655126	0.0868259	0.111752	0.153805	0.948305	0.970062	0	0	0	0	0	0	0.481731	0.821272	0	0	0	0	0	0	0	0	0	0	0	0	0	0
NM_001025086	Rhox7	chrX	+	35184862	35194348	983	8	0	0	0	0	0	0	0	0	0	0	0	0	0.586231	0.707351	0.0655126	0.0868259	0.111752	0.153805	0.948305	0.970062	0	0	0	0	0	0	0.481731	0.821272	0	0	0	0	0	0	0	0	0	0	0	0	0	0
NM_001025093	Atf2	chr2	-	73654578	73730685	4276	15	7282	3681	3185	3111	2183	393	151.749	130.896	176.305	213.517	158.007	125.924	1.15957	1.61e-13	1.21099	0.000139227	1.04434	0.410302	1.35125	1.8e-27	-0.106792	0.319336	-0.168998	0.0612231	-0.460455	0.0912556	0.380906	0.364968	1314	699	941	599	381	369	177	918	534	403	233	537	177	1311
NM_001025102	2700007P21Rik	chr2	-	106802685	106814554	3308	5	2655	1814	785	1366	1423	208	55.3272	64.5058	43.4534	93.7524	102.998	66.6467	0.857868	5.51e-07	0.832543	0.0129281	0.97048	0.682837	0.910346	0.0131018	-0.458758	-0.504035	0.870638	0.0954544	-0.338356	-0.289113	0.606935	0.844058	143	254	886	270	8	139	136	239	141	122	10	230	77	698
NM_001025103	Efcab4a	chr7	+	148646992	148652501	1687	10	26	66	33	1	0	1	0.541811	2.34696	1.8267	0.0686328	0	0.320417	0.236242	1.48e-11	0.884421	0.869194	3.7437	0.0215725	1.89661	0.59097	0.593554	0.426361	-0.59326	0.091208	0.714192	0.370374	1.20987	1.72847	0	4	1	0	0	10	0	0	0	0	0	10	1	2
NM_001025106	Tmem201	chr4	-	149089492	149112143	4620	10	1108	1612	80	426	166	115	23.0895	57.3227	4.42837	29.2376	12.0152	36.8479	0.403057	1.12e-122	0.626323	6.67e-06	1.55393	1e-06	2.42471	1.68e-24	0.538046	0.127037	0.611463	0.776661	0.69723	0.480581	0.426229	0.717785	177	134	151	82	135	87	33	92	43	28	35	87	24	70
NM_001025156	Ccdc93	chr1	+	123327643	123403037	7256	24	872	2714	757	30	929	54	18.1715	96.5098	41.9035	2.05898	67.2418	17.3025	0.188501	0	1.03986	0.77733	5.5165	1.4e-64	0.0316102	1.14e-242	-0.378078	-0.628999	0.026675	-0.587861	0.0327588	-0.531646	1.10884	0.346329	73	160	174	55	27	8	29	237	0	27	1	37	44	343
NM_001025163	Zfp78	chr7	+	6316014	6335315	4751	5	99	127	2	0	112	84	2.06305	4.51612	0.110709	0	8.10665	26.915	0.457993	4.33e-09	0.0770737	2.71e-52	0.168286	2.31e-30	0.00839208	4.69e-35	-0.212137	-0.585313	0.430363	-0.184601	0.130989	-0.32735	2.25908	1.27331	1	0	0	1	0	0	2	77	1	16	0	0	1	0
NM_001025192	Cxadr	chr16	+	78301935	78340996	5538	7	956	1338	669	1672	5208	87	19.922	47.5793	37.0323	114.754	376.959	27.8763	0.418987	1.94e-95	0.71245	0.00366974	1.70041	1.79e-07	0.304572	0	-0.786132	-0.696043	0.622647	-0.372836	-0.605212	-0.618337	0.865081	0.839464	27	75	229	49	53	31	25	176	33	109	4	132	13	179
NM_001025208	LOC547349	chr17	+	35402723	35462354	395	2	0	3	5	0	1	0	0	0.10668	0.276773	0	0.0723808	0	0.146558	0.0488089	0.0655126	0.0868259	0.447009	0.507948	0.474152	0.529688	-0.275312	-0.246663	-0.256856	-0.570356	0.0840849	-0.36411	0.481731	0.732378	0	0	0	0	0	0	0	0	0	0	0	0	0	1
NM_001025240	Gm5346	chr8	-	44710328	44712539	2211	1	0	0	0	0	0	0	0	0	0	0	0	0	0.586231	0.707351	0.0655126	0.0868259	0.111752	0.153805	0.948305	0.970062	0	0	0	0	0	0	0.481731	0.821272	0	0	0	0	0	0	0	0	0	0	0	0	0	0
NM_001025241	LOC434960	chrY_random	-	48319174	48321522	1123	2	0	0	0	0	0	0	0	0	0	0	0	0	0.586231	0.707351	0.0655126	0.0868259	0.111752	0.153805	0.948305	0.970062	0	0	0	0	0	0	0.481731	0.821272	0	0	0	0	0	0	0	0	0	0	0	0	0	0
NM_001025241	LOC434960	chrY_random	+	52515005	52517356	1123	2	0	0	0	0	0	0	0	0	0	0	0	0	0.586231	0.707351	0.0655126	0.0868259	0.111752	0.153805	0.948305	0.970062	0	0	0	0	0	0	0.481731	0.821272	0	0	0	0	0	0	0	0	0	0	0	0	0	0
NM_001025244	Krtap31-2	chr11	+	99797604	99798539	935	1	0	0	0	0	0	0	0	0	0	0	0	0	0.586231	0.707351	0.0655126	0.0868259	0.111752	0.153805	0.948305	0.970062	0	0	0	0	0	0	0.481731	0.821272	0	0	0	0	0	0	0	0	0	0	0	0	0	0
NM_001025245	Mbp	chr18	+	82644514	82728095	4820	4	97	22	328	5	3	1	2.02137	0.78232	18.1563	0.343164	0.217142	0.320417	2.49785	1.68e-05	3.21012	0.0458953	1.28515	0.724434	1.42246	0.581638	0.21431	0.437376	-0.948317	-0.308101	0.0337847	0.114528	2.26534	0.617059	4	1	2	0	0	0	0	0	0	56	34	0	0	325
NM_001025246	Trp53i11	chr2	+	93027740	93041914	2662	8	2300	951	1541	313	11	16	47.9294	33.8176	85.3015	21.4821	0.796189	5.12667	1.41693	2.33e-20	8.86733	2.55e-42	6.25813	1.93e-25	24.814	1.81e-74	0.749116	0.825884	-0.694767	0.396961	0.496492	0.65732	1.58215	0.758316	310	82	6	1005	12	175	23	11	76	178	29	371	22	360
NM_001025250	Vegfa	chr17	-	46153942	46169326	3530	8	107	114	535	280	925	7	2.22976	4.05384	29.6147	19.2172	66.9522	2.24292	0.550547	9.19e-06	0.884421	0.741881	1.60644	0.164515	0.287769	1.23e-88	-0.781241	-0.466571	0.0578494	-0.639296	-0.730861	-0.629036	2.3296	1.08359	37	9	3	0	0	0	0	58	0	0	0	0	0	8
NM_001025251	Mbp	chr18	+	82723854	82755029	2186	7	18	7	1	0	0	0	0.3751	0.24892	0.0553547	0	0	0	1.3923	0.422735	1.24474	0.825419	0.894018	0.91709	0.948305	0.970062	0.603442	0.263446	-0.127117	0.373368	0.630204	0.413419	1.9716	0.737367	0	0	0	0	0	18	0	0	0	0	0	0	0	0
NM_001025254	Mbp	chr18	+	82723899	82755029	2108	6	18	7	1	0	0	0	0.3751	0.24892	0.0553547	0	0	0	1.3923	0.422735	1.24474	0.825419	0.894018	0.91709	0.948305	0.970062	0.603442	0.263446	-0.127117	0.373368	0.630204	0.413419	1.9716	0.737367	0	0	0	0	0	18	0	0	0	0	0	0	0	0
NM_001025255	Mbp	chr18	+	82723854	82755029	2108	6	18	7	1	0	0	0	0.3751	0.24892	0.0553547	0	0	0	1.3923	0.422735	1.24474	0.825419	0.894018	0.91709	0.948305	0.970062	0.603442	0.263446	-0.127117	0.373368	0.630204	0.413419	1.9716	0.737367	0	0	0	0	0	18	0	0	0	0	0	0	0	0
NM_001025256	Mbp	chr18	+	82723854	82755029	2063	6	18	7	1	0	0	0	0.3751	0.24892	0.0553547	0	0	0	1.3923	0.422735	1.24474	0.825419	0.894018	0.91709	0.948305	0.970062	0.603442	0.263446	-0.127117	0.373368	0.630204	0.413419	1.9716	0.737367	0	0	0	0	0	18	0	0	0	0	0	0	0	0
NM_001025257	Vegfa	chr17	-	46153942	46169326	3326	6	107	114	534	280	911	7	2.22976	4.05384	29.5594	19.2172	65.9389	2.24292	0.550547	9.19e-06	0.884421	0.741881	1.60644	0.164515	0.292186	7.14e-86	-0.779442	-0.464068	0.0560778	-0.63818	-0.729749	-0.62723	2.3296	1.08359	37	9	3	0	0	0	0	58	0	0	0	0	0	8
NM_001025258	Mbp	chr18	+	82723854	82755029	2075	5	18	7	1	0	0	0	0.3751	0.24892	0.0553547	0	0	0	1.3923	0.422735	1.24474	0.825419	0.894018	0.91709	0.948305	0.970062	0.603442	0.263446	-0.127117	0.373368	0.630204	0.413419	1.9716	0.737367	0	0	0	0	0	18	0	0	0	0	0	0	0	0
NM_001025259	Mbp	chr18	+	82723854	82755029	1985	5	18	7	1	0	0	0	0.3751	0.24892	0.0553547	0	0	0	1.3923	0.422735	1.24474	0.825419	0.894018	0.91709	0.948305	0.970062	0.603442	0.263446	-0.127117	0.373368	0.630204	0.413419	1.9716	0.737367	0	0	0	0	0	18	0	0	0	0	0	0	0	0
NM_001025260	Gm14484	chrX	+	10889059	10889553	494	1	0	0	0	0	0	0	0	0	0	0	0	0	0.586231	0.707351	0.0655126	0.0868259	0.111752	0.153805	0.948305	0.970062	0	0	0	0	0	0	0.481731	0.821272	0	0	0	0	0	0	0	0	0	0	0	0	0	0
NM_001025261	Tpd52	chr3	-	8929435	8964054	2432	8	3602	3902	2323	2474	180	310	75.0617	138.755	128.589	169.797	13.0285	99.3292	0.541171	1.69e-154	0.758978	7.1e-06	1.40247	1.68e-09	12.9672	0	0.895658	0.904016	-0.480844	0.63341	0.750711	0.811028	0.603754	0.279738	323	863	380	231	134	494	36	160	60	80	240	411	190	675
NM_001025262	Tpd52	chr3	-	8929435	8964054	2363	6	3602	3901	2323	2474	180	310	75.0617	138.72	128.589	169.797	13.0285	99.3292	0.54131	2.38e-154	0.758978	7.1e-06	1.40211	1.74e-09	12.9672	0	0.895648	0.904052	-0.480891	0.633396	0.750653	0.811032	0.603754	0.279925	323	863	380	231	134	494	36	160	60	80	240	411	190	675
NM_001025263	Tpd52	chr3	-	8929435	9004515	2308	7	3576	3901	2322	2476	158	304	74.5198	138.72	128.534	169.935	11.4362	97.4067	0.537404	1.88e-157	0.768324	2.06e-05	1.4297	2.46e-10	14.7733	0	0.899225	0.907002	-0.485189	0.634722	0.750822	0.81365	0.609959	0.280229	323	863	380	216	134	491	36	160	60	74	239	410	190	674
NM_001025264	Tpd52	chr3	-	8929435	9004515	2293	7	3576	3902	2322	2476	158	304	74.5198	138.755	128.534	169.935	11.4362	97.4067	0.537266	1.33e-157	0.768324	2.06e-05	1.43006	2.38e-10	14.7733	0	0.899235	0.906968	-0.485143	0.634736	0.750877	0.813646	0.609959	0.280043	323	863	380	216	134	491	36	160	60	74	239	410	190	674
NM_001025286	Nkain2	chr10	-	31670384	32609721	1233	4	0	0	0	0	0	0	0	0	0	0	0	0	0.586231	0.707351	0.0655126	0.0868259	0.111752	0.153805	0.948305	0.970062	0	0	0	0	0	0	0.481731	0.821272	0	0	0	0	0	0	0	0	0	0	0	0	0	0
NM_001025296	Dffa	chr4	+	148478261	148494759	2453	6	665	434	8	454	170	41	13.8579	15.433	0.442837	31.1593	12.3047	13.1371	0.89754	0.0807262	1.03884	0.809651	1.15743	0.355882	2.52327	1.03e-27	0.173202	-0.0875251	0.842711	0.664864	0.199251	0.25018	0.340094	0.876575	142	88	90	44	23	73	17	29	35	10	29	62	23	3
NM_001025305	Tcfap2b	chr1	+	19202134	19228815	6056	7	6	2	2	1	0	0	0.125033	0.07112	0.110709	0.0686328	0	0	1.36787	0.643513	0.458588	0.50809	0.335257	0.392313	1.89661	0.59097	0.548588	0.589261	-0.523476	0.222713	0.410054	0.453521	0.569649	0.747942	0	2	1	0	0	1	1	0	1	0	0	0	0	0
NM_001025307	Stx3	chr19	-	11849607	11893893	3022	11	706	194	533	1592	1505	97	14.7123	6.89864	29.504	109.263	108.933	31.0804	2.12546	2.77e-23	0.472627	2.46e-10	0.222364	1.61e-27	1.00309	0.931649	-0.606061	-0.263838	0.231386	-0.287966	-0.741403	-0.385955	1.24452	0.958839	26	98	16	50	10	66	5	116	199	78	1	27	14	218
NM_001025309	Pja2	chr17	-	64630354	64681223	4706	10	1203	339	463	153	406	38	25.0692	12.0548	25.6292	10.5008	29.3866	12.1758	2.07595	1.17e-36	2.02249	1.21e-06	0.97425	0.877789	0.358818	1.39e-30	-0.641373	-0.455421	-0.250907	-0.736029	-0.744179	-0.610941	0.806867	1.23021	613	75	1	95	0	113	49	49	27	72	29	59	21	188
NM_001025310	St6galnac6	chr2	+	32462480	32476324	2402	6	176	8	4	2	4	0	3.66764	0.28448	0.221419	0.137266	0.289523	0	11.5292	1.49e-25	11.5957	7.49e-05	1.00577	0.995642	0.568983	0.432114	0.202446	0.123924	-0.0750949	0.203995	-0.090045	0.176788	0.916907	1.06118	6	0	75	5	25	18	6	4	8	4	0	25	0	3
NM_001025311	St6galnac6	chr2	+	32455228	32476324	2288	5	176	8	4	2	4	0	3.66764	0.28448	0.221419	0.137266	0.289523	0	11.5292	1.49e-25	11.5957	7.49e-05	1.00577	0.995642	0.568983	0.432114	0.202446	0.123924	-0.0750949	0.203995	-0.090045	0.176788	0.916907	1.06118	6	0	75	5	25	18	6	4	8	4	0	25	0	3
NM_001025312	Dclre1b	chr3	-	103604527	103613310	4122	3	805	787	268	210	201	69	16.7753	27.9857	14.835	14.4129	14.5485	22.1088	0.599622	3.49e-24	0.754331	0.0295786	1.25801	0.0573591	0.990556	0.92321	0.488225	0.01587	0.209576	0.350409	0.862255	0.284835	0.612643	0.785067	105	91	264	39	15	56	42	82	8	3	24	59	17	258
NM_001025313	Tapbp	chr17	+	34056422	34066235	2750	8	858	196	231	213	258	6	17.8798	6.96976	12.7869	14.6188	18.6742	1.9225	2.55621	1.54e-38	8.03934	3.21e-16	3.14503	0.00032248	0.783541	0.0081085	-0.361722	-0.120465	0.0412785	-0.146973	-0.620941	-0.20972	1.7858	1.08968	150	2	1	12	1	141	13	64	368	46	23	37	0	227
NM_001025351	Defb46	chr8	+	19239915	19242143	174	2	0	0	0	0	0	0	0	0	0	0	0	0	0.586231	0.707351	0.0655126	0.0868259	0.111752	0.153805	0.948305	0.970062	0	0	0	0	0	0	0.481731	0.821272	0	0	0	0	0	0	0	0	0	0	0	0	0	0
NM_001025353	Gm6040	chr8_random	+	291663	292344	192	2	0	0	0	0	0	0	0	0	0	0	0	0	0.586231	0.707351	0.0655126	0.0868259	0.111752	0.153805	0.948305	0.970062	0	0	0	0	0	0	0.481731	0.821272	0	0	0	0	0	0	0	0	0	0	0	0	0	0
NM_001025353	Gm6040	chr8	-	22056689	22057370	192	2	0	0	0	0	0	0	0	0	0	0	0	0	0.586231	0.707351	0.0655126	0.0868259	0.111752	0.153805	0.948305	0.970062	0	0	0	0	0	0	0.481731	0.821272	0	0	0	0	0	0	0	0	0	0	0	0	0	0
NM_001025360	Klc1	chr12	+	112997059	113044986	2504	16	1098	553	174	74	1488	63	22.8811	19.6647	9.63171	5.07883	107.703	20.1863	1.16294	0.00350053	1.12497	0.351328	0.967355	0.802362	0.0477655	0	-0.728603	-0.920777	0.512902	-0.552591	-0.45242	-0.73399	0.794601	0.624414	177	91	307	44	75	75	125	52	41	34	5	62	10	153
NM_001025364	Rtn2	chr7	+	19876447	19881508	1045	7	247	663	2	105	3	2	5.1472	23.5763	0.110709	7.20644	0.217142	0.640834	0.218954	3.93e-107	5.41571	7.49e-05	24.7345	4.62e-27	25.1301	2.4e-26	0.701412	0.384065	0.414079	0.904755	0.70466	0.66341	1.34035	1.50578	87	1	0	74	14	0	12	0	46	13	0	0	0	0
NM_001025365	Miip	chr4	-	147234887	147242828	1812	10	940	855	142	916	327	48	19.5885	30.4038	7.86036	62.8676	23.6685	15.38	0.644443	2.62e-20	1.25811	0.104681	1.95224	4.58e-07	2.65121	1.98e-58	0.16803	0.0543653	0.739242	0.674477	0.148582	0.298957	1.06339	0.376597	163	63	112	76	150	206	100	2	4	15	39	1	9	130
NM_001025371	Serinc4	chr2	-	121276913	121282500	2533	12	237	145	47	154	146	8	4.93881	5.1562	2.60167	10.5694	10.5676	2.56333	0.955637	0.666572	1.73245	0.0773584	1.81287	0.0581825	0.999913	0.999399	-0.382385	-0.36567	0.771617	0.184487	-0.402189	-0.187856	0.64342	0.793435	5	51	37	27	25	21	11	33	7	8	0	0	12	41
NM_001025372	Adcyap1r1	chr6	+	55401973	55451449	6159	16	32	16	0	0	0	0	0.666844	0.56896	0	0	0	0	1.13798	0.66297	2.16192	0.388696	1.89979	0.491813	0.948305	0.970062	0.578355	0.155686	0.17979	0.528035	0.648106	0.420692	2.71678	1.56707	0	0	0	0	0	0	0	0	0	2	30	0	0	0
NM_001025373	4930432O21Rik	chr17	+	22099525	22131333	2734	4	310	235	430	313	55	9	6.46005	8.3566	23.8025	21.4821	3.98094	2.88375	0.772533	0.00299748	2.03744	0.0128713	2.63735	0.000451069	5.31728	4e-42	0.287846	0.597765	-0.518244	0.146396	0.049487	0.344002	1.60786	1.50422	41	5	187	46	0	0	0	1	0	30	0	0	0	4
NM_001025375	Wdr61	chr9	-	54564961	54582301	1274	11	9017	4639	1113	1306	1599	928	187.904	164.963	61.6097	89.6344	115.737	297.347	1.13936	3.6e-13	0.635945	4.17e-35	0.55816	4.3e-52	0.774647	6.47e-12	0.300315	-0.0799749	0.368287	0.356001	0.434675	0.192113	0.217666	0.363041	933	1339	1574	824	500	690	460	577	504	388	385	548	295	946
NM_001025376	Wdr61	chr9	-	54564961	54582317	1179	11	8930	4583	1113	1299	1592	926	186.091	162.971	61.6097	89.154	115.23	296.706	1.14215	1.77e-13	0.631169	4.57e-36	0.552613	1.54e-53	0.773883	6.04e-12	0.29794	-0.0803481	0.365187	0.352014	0.432028	0.189869	0.215154	0.369037	930	1332	1566	808	487	687	453	568	498	380	385	542	294	946
NM_001025377	Arhgap15	chr2	+	43604346	43747293	1816	6	0	0	0	0	0	0	0	0	0	0	0	0	0.586231	0.707351	0.0655126	0.0868259	0.111752	0.153805	0.948305	0.970062	0	0	0	0	0	0	0.481731	0.821272	0	0	0	0	0	0	0	0	0	0	0	0	0	0
NM_001025378	Orc2l	chr1	-	58521047	58558260	1587	15	3708	1772	1155	645	209	79	77.2706	63.0123	63.9346	44.2681	15.1276	25.3129	1.22636	8.84e-13	3.03733	1.32e-32	2.47671	5.1e-20	2.91717	1.18e-47	0.764375	0.762136	-0.55105	0.483356	0.518587	0.669956	0.459369	0.687136	352	725	670	293	357	152	157	386	42	73	137	199	165	458
NM_001025379	Sema3g	chr14	+	32031058	32042697	3686	16	1	1	1	0	0	0	0.0208389	0.03556	0.0553547	0	0	0	0.586231	0.595476	0.131025	0.15599	0.223504	0.273425	0.948305	0.970062	0.0141645	-0.0015932	-0.219946	-0.235437	0.217271	-0.0742887	0.48212	0.781162	0	0	0	0	0	0	0	0	0	0	0	1	0	0
NM_001025380	Adam39	chr8	+	41908362	41912215	2441	2	0	0	0	0	0	0	0	0	0	0	0	0	0.586231	0.707351	0.0655126	0.0868259	0.111752	0.153805	0.948305	0.970062	0	0	0	0	0	0	0.481731	0.821272	0	0	0	0	0	0	0	0	0	0	0	0	0	0
NM_001025381	Gpr17	chr18	-	32102667	32109290	5178	2	0	1	0	0	0	0	0	0.03556	0	0	0	0	0.293116	0.297527	0.0655126	0.0868259	0.223504	0.273425	0.948305	0.970062	-0.0574933	-0.1644	0.146429	-0.110827	0.250653	-0.110907	0.481731	0.781162	0	0	0	0	0	0	0	0	0	0	0	0	0	0
NM_001025382	Gm6041	chr11	+	34214821	34322640	5032	5	26	0	0	0	0	0	0.541811	0	0	0	0	0	15.8282	1.91e-05	1.76884	0.53959	0.111752	0.153805	0.948305	0.970062	0.23512	0.222848	-0.113377	0.219845	-0.0735794	0.225937	2.64732	0.821272	0	0	0	0	0	1	0	0	0	25	0	0	0	0
NM_001025383	OTTMUSG00000017677	chrX	-	70382570	70388715	2725	4	0	0	0	0	0	0	0	0	0	0	0	0	0.586231	0.707351	0.0655126	0.0868259	0.111752	0.153805	0.948305	0.970062	0	0	0	0	0	0	0.481731	0.821272	0	0	0	0	0	0	0	0	0	0	0	0	0	0
NM_001025383	OTTMUSG00000017677	chrX	+	70368454	70374599	2725	4	0	0	0	0	0	0	0	0	0	0	0	0	0.586231	0.707351	0.0655126	0.0868259	0.111752	0.153805	0.948305	0.970062	0	0	0	0	0	0	0.481731	0.821272	0	0	0	0	0	0	0	0	0	0	0	0	0	0
NM_001025384	DXBay18	chrX	-	70382570	70394789	2862	5	0	0	0	0	0	0	0	0	0	0	0	0	0.586231	0.707351	0.0655126	0.0868259	0.111752	0.153805	0.948305	0.970062	0	0	0	0	0	0	0.481731	0.821272	0	0	0	0	0	0	0	0	0	0	0	0	0	0
NM_001025384	DXBay18	chrX	+	70362385	70374599	2862	5	0	0	0	0	0	0	0	0	0	0	0	0	0.586231	0.707351	0.0655126	0.0868259	0.111752	0.153805	0.948305	0.970062	0	0	0	0	0	0	0.481731	0.821272	0	0	0	0	0	0	0	0	0	0	0	0	0	0
NM_001025385	Tas2r137	chr6	+	40441236	40442238	1002	1	0	0	0	0	0	0	0	0	0	0	0	0	0.586231	0.707351	0.0655126	0.0868259	0.111752	0.153805	0.948305	0.970062	0	0	0	0	0	0	0.481731	0.821272	0	0	0	0	0	0	0	0	0	0	0	0	0	0
NM_001025386	Olfr627	chr7	+	110865109	110866060	951	1	0	0	0	0	0	0	0	0	0	0	0	0	0.586231	0.707351	0.0655126	0.0868259	0.111752	0.153805	0.948305	0.970062	0	0	0	0	0	0	0.481731	0.821272	0	0	0	0	0	0	0	0	0	0	0	0	0	0
NM_001025387	Brd2	chr17	-	34248963	34257328	4503	14	9190	4830	4766	2790	2035	421	191.509	171.755	263.82	191.485	147.295	134.895	1.11531	6.64e-10	1.42684	4.56e-14	1.27932	5.06e-07	1.29996	1.43e-19	0.221442	0.535555	-0.764329	-0.0877461	-0.0601692	0.223084	0.479596	0.440755	1626	1877	1652	546	460	344	293	1166	180	172	226	278	370	1063
NM_001025388	Gm5506	chr18	+	48204988	48208037	1762	2	109	5	19	32	8	4	2.27144	0.1778	1.05174	2.19625	0.579046	1.28167	10.7476	4.04e-16	1.44128	0.397565	0.134103	0.00257415	3.47712	0.000260452	0.177659	0.515498	-0.337121	0.212386	-0.338369	0.301848	0.334867	0.682653	22	18	22	4	6	2	5	8	3	6	5	6	2	8
NM_001025388	Gm5506	chr4	+	149611432	149622982	1649	12	795	18	415	422	141	49	16.5669	0.64008	22.9722	28.963	10.2057	15.7004	24.56	9.55e-131	1.04296	0.771582	0.0424658	4.8e-35	2.82488	1.78e-30	-0.155637	0.296524	-0.410774	-0.156849	-0.601177	-0.00532072	0.278916	1.75247	201	131	138	46	31	22	25	28	26	23	34	63	27	118
NM_001025391	Sufu	chr19	+	46471407	46561150	2356	12	48	79	31	1	0	1	1.00027	2.80924	1.71599	0.0686328	0	0.320417	0.359067	8.45e-09	1.60506	0.479796	4.47009	0.00676433	1.89661	0.59097	0.638095	0.4472	-0.560592	0.164562	0.71264	0.416619	1.03617	1.34699	2	7	0	1	1	7	0	4	0	7	10	8	1	31
NM_001025392	Bclaf1	chr10	+	20032274	20062307	5454	13	22484	11509	7416	4271	3681	862	468.541	409.26	410.51	293.131	266.434	276.199	1.14521	1.01e-32	1.7069	3.39e-63	1.49046	4.44e-33	1.10026	2.11e-05	0.512598	0.449345	-0.508672	0.204337	0.346943	0.38876	0.219609	0.2355	4129	2980	3150	1993	1117	914	800	1961	1104	986	1114	1484	752	2988
NM_001025393	Bclaf1	chr10	+	20032274	20062307	5307	12	21529	10795	7062	4195	3463	808	448.64	383.87	390.915	287.914	250.655	258.897	1.1691	1.08e-40	1.74349	1.63e-64	1.49132	3.31e-31	1.1487	1.45e-09	0.531481	0.492262	-0.515244	0.239191	0.3333	0.420978	0.221721	0.227009	3885	2901	2954	1920	1094	878	794	1898	1051	957	1064	1406	727	2849
NM_001025395	Src	chr2	+	157250028	157297574	3869	14	358	212	77	204	1653	129	7.46032	7.53872	4.26231	14.0011	119.645	41.3338	0.988061	0.889607	0.180916	2.35e-46	0.183102	1.27e-42	0.117535	9.06e-299	-0.703033	-0.762496	0.671683	-0.350122	-0.490174	-0.605217	1.28298	0.761387	12	49	6	35	13	140	24	1	50	15	2	1	10	10
NM_001025426	Depdc5	chr5	+	33206369	33334209	5540	43	744	231	38	7	328	117	15.5041	8.21436	2.10348	0.480429	23.7409	37.4888	1.88251	9.14e-19	0.413618	1.19e-15	0.219716	3.63e-33	0.0230591	6.69e-91	-0.278827	-0.577154	0.280974	-0.301671	-0.0365764	-0.385884	0.752977	1.99864	60	284	60	40	9	34	36	12	17	9	42	84	57	32
NM_001025427	Hmga1	chr17	+	27693526	27700616	1670	5	194	7	48	71	2	2	4.04274	0.24892	2.65702	4.87293	0.144762	0.640834	14.2894	9.01e-30	4.25832	0.00126739	0.298006	0.107643	22.7593	4.32e-18	0.521893	0.854693	-0.589072	0.410164	-0.0214139	0.595584	0.397076	0.695037	25	28	45	11	17	6	3	9	11	14	6	12	7	24
NM_001025428	Spag9	chr11	+	93905518	93987396	6915	27	1958	2502	1417	646	5420	53	40.8025	88.9711	78.4375	44.3368	392.304	16.9821	0.45882	4.86e-148	2.37665	4.29e-13	5.17992	2.14e-57	0.113181	0	-0.806681	-0.784019	0.374449	-0.603661	-0.578622	-0.731453	1.21035	0.703151	715	284	20	87	4	507	5	7	95	14	81	73	66	86
NM_001025429	Spag9	chr11	+	93905518	93987396	6912	27	1958	2502	1417	646	5420	53	40.8025	88.9711	78.4375	44.3368	392.304	16.9821	0.45882	4.86e-148	2.37665	4.29e-13	5.17992	2.14e-57	0.113181	0	-0.806681	-0.784019	0.374449	-0.603661	-0.578622	-0.731453	1.21035	0.703151	715	284	20	87	4	507	5	7	95	14	81	73	66	86
NM_001025430	Spag9	chr11	+	93905518	93987396	6900	26	1958	2502	1417	646	5420	53	40.8025	88.9711	78.4375	44.3368	392.304	16.9821	0.45882	4.86e-148	2.37665	4.29e-13	5.17992	2.14e-57	0.113181	0	-0.806681	-0.784019	0.374449	-0.603661	-0.578622	-0.731453	1.21035	0.703151	715	284	20	87	4	507	5	7	95	14	81	73	66	86
NM_001025431	Btbd3	chr2	+	138082319	138113158	4638	5	1245	48	216	327	298	36	25.9444	1.70688	11.9566	22.4429	21.5695	11.535	14.907	1.44e-182	2.20618	6.57e-08	0.147996	2.23e-15	1.04028	0.621286	-0.33895	0.0347862	-0.0916923	-0.150575	-0.774232	-0.151579	0.747964	0.89933	102	131	405	30	65	82	1	165	9	15	53	152	35	199
NM_001025432	Crebbp	chr16	-	4084047	4213404	7507	31	411	869	274	329	325	145	8.56478	30.9016	15.1672	22.5802	23.5238	46.4604	0.277617	3.12e-111	0.184871	6.58e-51	0.665921	1.49e-05	0.95994	0.600612	-0.0490905	-0.267177	0.385866	0.000818812	0.37324	-0.10515	1.00424	0.469584	54	24	210	7	8	24	28	15	5	22	2	8	4	266
NM_001025435	BC053393	chr11	+	46385014	46402733	2042	6	19	2414	0	0	1	0	0.395939	85.8418	0	0	0.0723808	0	0.00485492	0	1.31025	0.783454	269.882	1.83e-110	0.474152	0.529688	0.377267	-0.10515	0.36442	0.359583	0.744534	0.210567	0.662423	0.441283	0	0	0	3	1	2	2	2	4	1	2	2	0	0
NM_001025438	Camk2d	chr3	+	126299890	126547972	4286	19	163	928	326	255	613	5	3.39674	32.9997	18.0456	17.5014	44.3694	1.60208	0.10349	4.09e-236	1.79068	0.123923	17.303	6.82e-35	0.395384	3.66e-39	-0.492925	-0.469417	0.311975	-0.320423	-0.241183	-0.427588	2.28067	0.445151	89	3	1	1	2	0	0	1	65	1	0	0	0	85
NM_001025439	Camk2d	chr3	+	126299890	126547972	4299	20	163	918	322	255	600	5	3.39674	32.6441	17.8242	17.5014	43.4285	1.60208	0.104616	1.69e-232	1.79068	0.123923	17.1167	1.86e-34	0.403937	4.53e-37	-0.489868	-0.466221	0.312296	-0.316607	-0.23917	-0.424232	2.28067	0.449582	89	3	1	1	2	0	0	1	65	1	0	0	0	81
NM_001025444	Aptx	chr4	-	40629110	40650220	5547	8	1517	588	896	221	102	111	31.6126	20.9093	49.5978	15.1678	7.38284	35.5663	1.51086	2.33e-18	0.88793	0.232692	0.587697	1.23e-06	2.04392	5.43e-10	0.624031	0.689878	-0.867247	0.0923237	0.449399	0.468744	0.637948	0.885537	259	258	150	111	50	80	6	142	186	119	12	91	53	205
NM_001025559	Sox6	chr7	-	122614857	123182258	8079	16	0	2	0	0	0	0	0	0.07112	0	0	0	0	0.19541	0.121611	0.0655126	0.0868259	0.335257	0.392313	0.948305	0.970062	0.00623506	-0.17515	0.198937	-0.0530791	0.38101	-0.073998	0.481731	0.729389	0	0	0	0	0	0	0	0	0	0	0	0	0	0
NM_001025560	Sox6	chr7	-	122614857	123174561	8193	16	0	2	0	0	0	0	0	0.07112	0	0	0	0	0.19541	0.121611	0.0655126	0.0868259	0.335257	0.392313	0.948305	0.970062	0.00623506	-0.17515	0.198937	-0.0530791	0.38101	-0.073998	0.481731	0.729389	0	0	0	0	0	0	0	0	0	0	0	0	0	0
NM_001025561	Pus1	chr5	-	111202686	111209615	1867	7	1690	3791	1176	562	422	438	35.2177	134.808	65.0971	38.5716	30.5447	140.343	0.261423	0	0.25235	6.85e-110	0.965295	0.485575	1.26216	0.000278616	0.469902	0.169819	-0.151339	0.145592	0.815474	0.261771	0.541673	0.339131	182	396	26	232	64	168	50	81	124	43	36	204	84	462
NM_001025562	Pus1	chr5	-	111202685	111209634	1511	6	1688	3787	1176	549	421	439	35.176	134.666	65.0971	37.6794	30.4723	140.663	0.26139	0	0.251479	1.46e-110	0.962085	0.445149	1.23594	0.00101751	0.464885	0.163762	-0.153951	0.137605	0.811742	0.255417	0.540355	0.338532	182	396	26	231	64	168	50	81	124	43	36	203	84	462
NM_001025565	Lhx9	chr1	-	140721762	140739021	4924	5	2	13	149	1	1	3	0.0416778	0.46228	8.24784	0.0686328	0.0723808	0.96125	0.125621	0.000119824	0.0491345	0.00029033	0.391133	0.131383	0.948305	0.957671	0.0368692	0.159691	-0.714114	-0.474138	0.198228	-0.0925259	0.448609	0.442159	0	0	1	0	0	1	0	0	0	0	0	0	0	148
NM_001025566	Chka	chr19	+	3851772	3867549	3543	2	669	366	61	242	8	88	13.9412	13.015	3.37663	16.6091	0.579046	28.1967	1.07023	0.294387	0.493185	1.01e-08	0.460821	1.53e-09	25.6042	2.26e-58	0.930747	0.773642	-0.142087	0.828384	0.786997	0.844258	1.04627	0.911442	71	316	87	0	27	17	34	38	21	3	2	0	53	2
NM_001025567	Dmbx1	chr4	-	115587723	115612531	4017	5	4	143	0	2	0	0	0.0833555	5.08508	0	0.137266	0	0	0.0203552	9.05e-56	0.327563	0.369376	16.0923	1.49e-06	2.84491	0.331468	0.508018	0.0654814	0.390501	0.530589	0.864388	0.36803	1.35967	1.50089	0	0	0	0	0	0	4	0	0	0	0	0	0	0
NM_001025568	Pde1c	chr6	-	56050435	56312386	8851	17	4	2	1	0	0	0	0.0833555	0.07112	0.0553547	0	0	0	0.977052	0.974665	0.327563	0.369376	0.335257	0.392313	0.948305	0.970062	0.319851	0.159601	-0.271524	0.00569471	0.441085	0.161716	0.669186	0.727155	1	0	0	0	0	3	0	0	0	0	0	0	0	0
NM_001025570	Prrx1	chr1	-	165185407	165243781	4098	3	1	0	0	1	0	0	0.0208389	0	0	0.0686328	0	0	1.17246	0.895771	0.131025	0.15599	0.111752	0.153805	1.89661	0.59097	0.00684317	0.0973165	0.0746215	0.0741829	-0.0116668	0.0594475	0.441943	0.821272	1	0	0	0	0	0	0	0	0	0	0	0	0	0
NM_001025571	Sh2d2a	chr3	+	87650932	87659644	4478	7	0	2	0	1	0	0	0	0.07112	0	0.0686328	0	0	0.19541	0.121611	0.0655126	0.0868259	0.335257	0.392313	1.89661	0.59097	0.0789038	-0.0316391	0.250344	0.117099	0.364833	0.0547878	0.481731	0.747942	0	0	0	0	0	0	0	0	0	0	0	0	0	0
NM_001025572	Ankrd12	chr17	-	66316840	66426386	8991	13	513	250	2229	42	936	20	10.6903	8.89	123.386	2.88258	67.7484	6.40834	1.20049	0.0165488	1.6035	0.0223349	1.33571	0.184288	0.0435188	3.71e-231	-0.683411	-0.491253	-0.392533	-0.934519	-0.579511	-0.703061	1.1316	1.62448	105	193	12	1	0	89	12	0	27	13	6	1	54	283
NM_001025573	2010107G12Rik	chr6	-	34895294	34927999	2158	8	27	2	14	0	0	0	0.56265	0.07112	0.774965	0	0	0	5.47149	0.000505155	1.83435	0.511122	0.335257	0.392313	0.948305	0.970062	0.290516	0.432084	-0.874078	-0.209425	0.0503128	0.171058	2.09283	0.718696	0	0	0	0	1	25	0	0	0	1	0	0	0	14
NM_001025574	5430413K10Rik	chr2	+	154132979	154146378	2046	15	0	0	0	0	0	0	0	0	0	0	0	0	0.586231	0.707351	0.0655126	0.0868259	0.111752	0.153805	0.948305	0.970062	0	0	0	0	0	0	0.481731	0.821272	0	0	0	0	0	0	0	0	0	0	0	0	0	0
NM_001025575	BC026782	chr1	-	141706868	141755210	1536	6	0	0	0	0	0	0	0	0	0	0	0	0	0.586231	0.707351	0.0655126	0.0868259	0.111752	0.153805	0.948305	0.970062	0	0	0	0	0	0	0.481731	0.821272	0	0	0	0	0	0	0	0	0	0	0	0	0	0
NM_001025576	2610301F02Rik	chr2	-	76883027	77008693	2669	12	0	42	0	0	0	0	0	1.49352	0	0	0	0	0.0136333	1.73e-18	0.0655126	0.0868259	4.80535	0.0413906	0.948305	0.970062	0.243994	-0.154225	0.326896	0.182955	0.738254	0.090908	0.481731	1.1511	0	0	0	0	0	0	0	0	0	0	0	0	0	0
NM_001025577	Maf	chr8	-	118227152	118230794	3642	1	13	4	6	77	1	2	0.270905	0.14224	0.332128	5.28472	0.0723808	0.640834	1.64145	0.324325	0.305726	0.102474	0.186254	0.0390472	36.9839	5.85e-21	0.413648	0.643692	-0.0863001	0.537782	0.124263	0.531707	0.44832	0.684708	6	3	2	0	0	1	1	0	0	0	0	0	0	1
NM_001025581	Kcnc2	chr10	+	111708178	111903360	6196	5	5	1	0	0	1	0	0.104194	0.03556	0	0	0.0723808	0	1.75869	0.470596	0.393076	0.439426	0.223504	0.273425	0.474152	0.529688	-0.155058	-0.319079	0.296435	-0.0744297	-0.0674297	-0.182855	1.28236	0.7904	0	0	1	0	0	0	0	0	0	0	4	0	0	0
NM_001025582	Tmem77	chr3	+	106350744	106377763	1936	7	1490	1366	19	390	1374	60	31.0499	48.575	1.05174	26.7668	99.4512	19.225	0.639408	2.01e-32	1.6013	0.000103835	2.50435	4.8e-16	0.269663	5.59e-140	-0.20549	-0.521096	0.965694	0.298245	-0.0276639	-0.14278	0.638573	0.870507	558	115	253	98	3	63	27	134	50	1	42	108	38	7
NM_001025584	Kcnj6	chr16	-	94970289	95219303	2356	5	0	0	9	0	0	0	0	0	0.498192	0	0	0	0.586231	0.707351	0.0655126	0.0868259	0.111752	0.153805	0.948305	0.970062	-0.179203	0.0752834	-0.610028	-0.551694	-0.115518	-0.218538	0.481731	0.821272	0	0	0	0	0	0	0	0	0	0	0	0	0	0
NM_001025585	Kcnj6	chr16	-	95053336	95219303	2049	3	0	0	9	0	0	0	0	0	0.498192	0	0	0	0.586231	0.707351	0.0655126	0.0868259	0.111752	0.153805	0.948305	0.970062	-0.179203	0.0752834	-0.610028	-0.551694	-0.115518	-0.218538	0.481731	0.821272	0	0	0	0	0	0	0	0	0	0	0	0	0	0
NM_001025586	Nr2c2ap	chr8	+	72655231	72657647	1184	5	1546	2439	395	258	381	309	32.2169	86.7308	21.8651	17.7073	27.5771	99.0088	0.37168	1.1e-210	0.326929	2.02e-56	0.879598	0.0363736	0.642961	2.97e-08	0.31505	-0.131508	0.219112	0.1761	0.690492	0.119881	0.473384	0.666749	399	302	144	66	69	88	28	147	90	63	97	0	53	337
NM_001025587	Nr2c2ap	chr8	+	72655231	72657647	1182	5	1546	2439	395	258	381	309	32.2169	86.7308	21.8651	17.7073	27.5771	99.0088	0.37168	1.1e-210	0.326929	2.02e-56	0.879598	0.0363736	0.642961	2.97e-08	0.31505	-0.131508	0.219112	0.1761	0.690492	0.119881	0.473384	0.666749	399	302	144	66	69	88	28	147	90	63	97	0	53	337
NM_001025589	Rfxank	chr8	-	72654704	72663096	3652	9	1326	2078	181	601	256	196	27.6324	73.8937	10.0192	41.2483	18.5295	62.8017	0.374184	5.89e-178	0.441296	3.45e-22	1.17935	0.0235742	2.22132	5.51e-29	0.552809	0.151288	0.534278	0.724313	0.757594	0.476137	0.458869	0.666322	298	291	57	101	50	101	63	78	65	86	77	0	59	98
NM_001025590	Kcnj6	chr16	-	95044138	95078297	3637	3	1	0	1	0	0	0	0.0208389	0	0.0553547	0	0	0	1.17246	0.895771	0.131025	0.15599	0.111752	0.153805	0.948305	0.970062	-0.10807	0.0246917	-0.298745	-0.31389	-0.067983	-0.132423	0.641421	0.821272	0	0	0	0	0	0	0	0	0	1	0	0	0	0
NM_001025594	Zbtb43	chr2	-	33305807	33324052	4997	3	1378	1842	852	1174	243	35	28.716	65.5015	47.1622	80.5749	17.5885	11.2146	0.43864	7.29e-120	2.5095	2.07e-10	5.72109	2.27e-45	4.56663	5.06e-136	0.424561	0.495991	-0.121257	0.442396	0.324926	0.454316	0.524748	0.575495	136	294	292	29	48	161	62	68	0	47	53	110	78	334
NM_001025597	Ikzf1	chr11	+	11586215	11672929	5163	8	175	3	3	0	0	0	3.6468	0.10668	0.166064	0	0	0	25.7942	1.5e-30	11.5302	7.96e-05	0.447009	0.507948	0.948305	0.970062	0.42713	0.368643	-0.369933	0.230539	0.122174	0.342104	2.23709	0.837082	117	0	1	1	0	0	0	0	56	0	0	0	0	0
NM_001025599	Trim26	chr17	+	36974085	36996325	3203	10	3997	1895	43	754	1193	446	83.293	67.3862	2.38025	51.7491	86.3503	142.906	1.23616	1.43e-14	0.58595	1.71e-23	0.474009	2.91e-39	0.59964	6.85e-29	0.0485463	-0.285002	0.809499	0.446451	0.161315	0.0699983	0.705283	0.621708	1482	623	292	44	330	205	89	464	40	139	26	116	147	12
NM_001025600	Cadm1	chr9	+	47338434	47661468	4270	9	2171	734	390	149	54	195	45.2412	26.101	21.5883	10.2263	3.90856	62.4813	1.73237	4.91e-41	0.725987	3.99e-05	0.419071	4.13e-23	2.58629	1.64e-10	0.765979	0.597051	-0.465255	0.400628	0.671963	0.587886	0.707554	0.580538	259	631	492	199	2	13	69	2	123	104	51	84	142	332
NM_001025602	Il1rl1	chr1	+	40497472	40522259	5071	10	0	1	1	0	0	0	0	0.03556	0.0553547	0	0	0	0.293116	0.297527	0.0655126	0.0868259	0.223504	0.273425	0.948305	0.970062	-0.0848074	-0.088656	-0.133586	-0.286566	0.194137	-0.153343	0.481731	0.927576	0	0	0	0	0	0	0	0	0	0	0	0	0	0
NM_001025605	Gm527	chr12	+	66018897	66025578	1463	5	335	107	5	466	3	1	6.98103	3.80492	0.276773	31.9829	0.217142	0.320417	1.82383	1.26e-08	11.0061	6.23e-08	6.03462	0.000509832	110.715	1.03e-128	0.659387	0.616727	0.236328	0.926819	0.383827	0.734311	1.88381	1.1162	1	1	3	0	3	0	25	165	0	12	0	125	0	1
NM_001025606	Tmem171	chr13	-	99456192	99464786	1155	4	32	15	1	0	0	1	0.666844	0.5334	0.0553547	0	0	0.320417	1.2091	0.528836	1.08096	0.913883	0.894018	0.882958	0.948305	0.970062	0.605781	0.231574	-0.0493748	0.404583	0.676623	0.413979	1.7552	0.474698	0	0	0	19	0	1	0	0	0	12	0	0	0	0
NM_001025607	Gm5168	chrX	-	25455339	25478167	824	9	0	0	0	0	0	0	0	0	0	0	0	0	0.586231	0.707351	0.0655126	0.0868259	0.111752	0.153805	0.948305	0.970062	0	0	0	0	0	0	0.481731	0.821272	0	0	0	0	0	0	0	0	0	0	0	0	0	0
NM_001025608	D4Ertd22e	chr4	-	140668929	140695711	3260	4	4904	5669	1029	1201	894	456	102.194	201.59	56.9599	82.428	64.7084	146.11	0.507136	6.31e-265	0.70315	6.8e-12	1.38651	1.9e-12	1.27359	3.72e-08	0.607575	0.133806	0.339104	0.596249	0.873091	0.445877	0.274952	0.21385	466	884	807	428	238	440	211	331	227	93	236	349	194	48
NM_001025610	Ms4a7	chr19	-	11395902	11410606	875	6	0	0	1	66	1	0	0	0	0.0553547	4.52976	0.0723808	0	0.586231	0.707351	0.0655126	0.0868259	0.111752	0.153805	31.7682	7.25e-18	-0.0173889	0.235229	0.143717	0.220267	-0.141632	0.146036	0.481731	0.821272	0	0	0	0	0	0	0	0	0	0	0	0	0	0
NM_001025612	Snx22	chr9	-	65912982	65917538	2555	7	8508	7425	3631	2748	5029	1208	177.297	264.033	200.993	188.603	364.003	387.063	0.671726	1.83e-136	0.461081	8.85e-116	0.686412	4.39e-31	0.518268	3.74e-177	-0.500616	-0.722022	0.462124	-0.424154	-0.0644526	-0.548931	0.197747	0.232826	1774	1515	996	680	337	463	398	441	415	388	263	575	263	1745
NM_001025613	Otud7b	chr3	+	95908449	95965052	8101	13	1554	820	163	826	1035	142	32.3836	29.1592	9.02281	56.6907	74.9141	45.4992	1.11034	0.014736	0.712393	0.00021198	0.641598	3.36e-06	0.756996	2.08e-09	-0.294399	-0.440428	0.897485	0.247161	-0.219218	-0.162555	0.725328	0.483922	196	17	441	52	188	89	143	138	57	34	75	121	3	141
NM_001025614	Otud7b	chr3	+	95908449	95965052	8043	12	1554	820	163	826	1035	142	32.3836	29.1592	9.02281	56.6907	74.9141	45.4992	1.11034	0.014736	0.712393	0.00021198	0.641598	3.36e-06	0.756996	2.08e-09	-0.294399	-0.440428	0.897485	0.247161	-0.219218	-0.162555	0.725328	0.483922	196	17	441	52	188	89	143	138	57	34	75	121	3	141
NM_001025615	Ccdc50	chr16	+	27389062	27452304	6936	10	4852	1859	1342	1358	2819	189	101.11	66.106	74.2859	93.2033	204.041	60.5588	1.52956	6.8e-58	1.67333	4.26e-14	1.094	0.232467	0.457002	5.52e-133	-0.823545	-0.698831	0.495379	-0.431237	-0.855531	-0.651204	0.33527	0.877088	954	994	273	286	279	333	121	191	327	289	142	437	226	523
NM_001025617	Cant1	chr11	-	118267602	118280366	2873	5	1827	887	15	46	577	93	38.0726	31.5417	0.83032	3.15711	41.7637	29.7988	1.20679	3.44e-06	1.27401	0.0175155	1.0557	0.614665	0.0771113	4.06e-124	-0.113472	-0.520157	0.70802	0.149303	0.102428	-0.161442	0.468517	0.567612	450	309	174	172	74	123	76	87	170	92	31	12	57	6
NM_001025618	Cant1	chr11	-	118267602	118280366	2831	5	1827	887	15	46	577	93	38.0726	31.5417	0.83032	3.15711	41.7637	29.7988	1.20679	3.44e-06	1.27401	0.0175155	1.0557	0.614665	0.0771113	4.06e-124	-0.113472	-0.520157	0.70802	0.149303	0.102428	-0.161442	0.468517	0.567612	450	309	174	172	74	123	76	87	170	92	31	12	57	6
NM_001025779	Cdc6	chr11	+	98769202	98785256	4532	12	1777	1698	229	162	952	371	37.0307	60.3809	12.6762	11.1185	68.9065	118.875	0.61349	2.04e-46	0.313122	1.56e-71	0.510395	9.94e-28	0.162197	6.26e-146	-0.181861	-0.573789	0.48957	-0.122769	0.177803	-0.292806	0.797202	0.7998	194	215	462	88	298	44	49	191	47	10	69	55	55	171
NM_001025947	Dnm1l	chr16	-	16312325	16359123	4019	18	7458	3153	7248	7358	1620	404	155.416	112.121	401.211	505	117.257	129.448	1.3864	1.55e-55	1.20656	0.000153063	0.870288	0.00972635	4.30511	0	0.199654	0.63043	-0.52163	0.123303	-0.157201	0.317796	0.589812	0.401251	1183	306	1643	459	416	1256	219	368	363	177	272	721	75	1522
NM_001026211	Dnajc19	chr3	-	33956679	33980248	775	6	841	471	75	114	137	44	17.5255	16.7488	4.1516	7.82414	9.91617	14.0983	1.04578	0.43537	1.22581	0.169963	1.17216	0.29801	0.790254	0.0616362	0.314868	-0.129375	0.578053	0.512856	0.43973	0.232783	0.237782	0.238954	142	181	150	56	29	50	26	28	40	38	33	37	31	63
NM_001026212	Ensa	chr3	+	95428901	95434415	2276	3	1944	646	337	162	476	49	40.5108	22.9718	18.6545	11.1185	34.4533	15.7004	1.76232	8.19e-39	2.54844	2.18e-14	1.44607	0.00804545	0.324054	1.3e-40	-0.363498	-0.518114	0.17994	-0.315477	-0.338132	-0.39903	0.303903	0.602903	466	352	329	55	29	141	68	101	73	62	64	132	72	134
NM_001026214	Entpd5	chr12	-	85714806	85749979	4990	16	72	155	32	1	1	30	1.5004	5.5118	1.77135	0.0686328	0.0723808	9.6125	0.274326	1.27e-21	0.154272	9.53e-14	0.562366	0.00610368	0.948305	0.957671	0.543779	0.25901	-0.361964	0.118684	0.732085	0.307157	2.29054	1.40501	1	0	0	0	1	2	3	59	1	5	0	0	0	31
NM_001029836	Npnt	chr3	-	132545658	132613255	3669	12	67	1	2	0	1	2	1.39621	0.03556	0.110709	0	0.0723808	0.640834	19.9319	3.2e-12	1.48495	0.476002	0.0745015	0.00624545	0.474152	0.529688	0.17674	0.144235	-0.25975	0.0212809	-0.0496156	0.114085	1.71149	1.29592	51	0	0	0	16	0	0	0	0	0	0	0	0	0
NM_001029837	Pik3cd	chr4	-	149023278	149075738	4892	24	120	405	983	54	6	62	2.50067	14.4018	54.4136	3.70617	0.434285	19.8658	0.174714	1.53e-78	0.125826	3.55e-30	0.720181	0.0198739	7.45097	2.91e-10	0.555645	0.572499	-0.739672	0.0331538	0.611379	0.387099	1.58605	0.970739	7	4	5	32	0	15	36	16	1	0	0	1	3	111
NM_001029838	Pknox2	chr9	-	36698566	36954851	3491	13	310	30	0	1	0	0	6.46005	1.0668	0	0.0686328	0	0	5.88122	1.84e-32	20.3744	1.93e-08	3.46432	0.132494	1.89661	0.59097	0.601655	0.296187	0.1208	0.62018	0.47345	0.506008	2.55161	0.557165	0	0	0	227	0	1	0	0	1	5	0	75	1	0
NM_001029841	Sla	chr15	-	66612438	66663391	2808	8	0	1	1	0	0	0	0	0.03556	0.0553547	0	0	0	0.293116	0.297527	0.0655126	0.0868259	0.223504	0.273425	0.948305	0.970062	-0.0848074	-0.088656	-0.133586	-0.286566	0.194137	-0.153343	0.481731	0.783479	0	0	0	0	0	0	0	0	0	0	0	0	0	0
NM_001029842	Slc16a6	chr11	-	109312169	109334910	4216	6	353	1026	8	5	129	35	7.35613	36.4846	0.442837	0.343164	9.33712	11.2146	0.20207	8.48e-176	0.644208	0.0178205	3.18804	1.27e-16	0.0437679	1.28e-33	-0.015332	-0.502743	0.536499	0.0535301	0.359761	-0.154848	1.12215	1.17694	125	17	2	2	0	2	17	72	35	16	54	5	6	2
NM_001029843	Vrk1	chr12	+	107248472	107315620	3724	14	5063	4102	667	3021	2530	680	105.507	145.867	36.9216	207.34	183.123	217.883	0.723537	9.3e-53	0.48716	3.01e-58	0.673303	7.75e-20	1.13227	3.89e-06	-0.0278493	-0.269379	0.859259	0.433639	0.118579	0.0454703	0.405947	0.453767	1264	425	657	295	494	349	202	403	375	182	161	184	72	604
NM_001029844	Vrk1	chr12	+	107248472	107315620	3664	13	4965	3999	664	2935	2412	668	103.465	142.204	36.7555	201.437	174.582	214.038	0.727806	8.11e-50	0.486302	1.71e-57	0.668175	3.64e-20	1.15384	1.81e-07	-0.0148719	-0.257248	0.852	0.441827	0.129557	0.0565692	0.414668	0.459666	1235	416	644	293	492	346	199	400	370	164	158	176	72	603
NM_001029850	Magi1	chr6	-	93625448	94233898	7791	24	1216	285	251	7	301	6	25.3401	10.1346	13.894	0.480429	21.7866	1.9225	2.49456	7.7e-52	11.3898	3.94e-25	4.56588	2.44e-07	0.0251207	9.91e-83	-0.385456	-0.48017	-0.122611	-0.546323	-0.290637	-0.47065	0.928557	1.07491	142	12	166	168	94	3	63	1	231	76	49	206	5	242
NM_001029855	Psme2	chr14	-	56206276	56209938	797	11	161	61	15	36	12	1	3.35506	2.16916	0.83032	2.47078	0.868569	0.320417	1.53177	0.00329006	5.30652	0.00147208	3.46432	0.0333819	2.69902	0.0010314	0.50988	0.420697	0.208429	0.736589	0.250431	0.555722	0.865093	0.486072	11	16	15	23	4	23	4	3	27	20	2	11	2	12
NM_001029856	Atad5	chr11	+	79902901	79949293	7272	23	2862	782	306	2578	142	180	59.6409	27.8079	16.9385	176.935	10.2781	57.675	2.14352	1.4e-90	1.03626	0.640399	0.483436	3.65e-16	17.1026	0	0.709942	0.752541	0.0420779	0.872069	0.381069	0.778184	0.428927	0.901474	556	514	263	72	159	149	108	229	159	87	241	203	122	277
NM_001029867	Ugt2b36	chr5	-	87494951	87521580	1888	6	1	1	0	0	0	0	0.0208389	0.03556	0	0	0	0	0.586231	0.595476	0.131025	0.15599	0.223504	0.273425	0.948305	0.970062	0.048159	-0.0940516	0.130534	-0.0117021	0.280507	-0.0191982	0.439171	0.757541	0	1	0	0	0	0	0	0	0	0	0	0	0	0
NM_001029868	Pdzd4	chrX	-	71038695	71070308	3972	8	6136	411	923	4670	90	455	127.867	14.6152	51.0923	320.515	6.51427	145.79	8.73228	0	0.881691	0.0108388	0.100969	1.93e-215	48.6762	0	0.662248	0.857169	-0.36108	0.619529	0.2285	0.712982	0.489946	1.28487	885	1244	709	610	317	259	102	265	449	524	96	407	269	862
NM_001029872	Itgad	chr7	+	135317468	135349015	3854	30	0	2	0	0	0	0	0	0.07112	0	0	0	0	0.19541	0.121611	0.0655126	0.0868259	0.335257	0.392313	0.948305	0.970062	0.00623506	-0.17515	0.198937	-0.0530791	0.38101	-0.073998	0.481731	0.747942	0	0	0	0	0	0	0	0	0	0	0	0	0	0
NM_001029873	Unc13a	chr8	-	74153321	74195546	5394	46	31	56	0	1	0	3	0.646005	1.99136	0	0.0686328	0	0.96125	0.329112	2.33e-07	0.524101	0.262216	1.59247	0.335458	1.89661	0.59097	0.645605	0.191722	0.251162	0.60219	0.821636	0.479839	1.14258	1.28136	27	0	0	0	0	4	0	0	0	0	0	0	0	0
NM_001029876	Urb2	chr8	+	126547372	126572404	5773	9	4245	897	26	1236	178	94	88.4611	31.8973	1.43922	84.8301	12.8838	30.1192	2.77187	8.76e-207	2.92807	1.64e-35	1.05635	0.608715	6.55337	3.5e-183	0.444338	0.225926	0.598053	0.837915	0.295992	0.502726	0.450585	0.635251	502	549	1307	133	136	276	76	284	165	124	106	454	133	7
NM_001029877	Nova2	chr7	+	19510697	19544149	1934	5	37	0	0	0	0	0	0.771039	0	0	0	0	0	22.2768	1.38e-07	2.48948	0.294412	0.111752	0.153805	0.948305	0.970062	0.24915	0.234844	-0.117893	0.236921	-0.0752566	0.240305	2.213	0.821272	0	0	0	3	0	0	0	0	2	0	25	6	1	0
NM_001029878	Lonrf2	chr1	-	38851353	38878060	5077	11	2	6	2	0	2	0	0.0416778	0.21336	0.110709	0	0.144762	0	0.251242	0.0341634	0.196538	0.226931	0.782266	0.823731	0.316102	0.282407	-0.304466	-0.541139	0.118036	-0.489161	0.213036	-0.444922	0.514045	0.628015	0	0	1	0	0	0	0	0	1	0	0	0	0	1
NM_001029889	Gm608	chr16	+	44173509	44227578	12606	8	700	819	1658	131	397	116	14.5872	29.1236	91.778	8.99089	28.7352	37.1683	0.501156	4.72e-41	0.392516	5.58e-17	0.783221	0.0164869	0.314513	2.04e-35	-0.27089	-0.216211	-0.58629	-0.753558	-0.0261058	-0.413553	0.632398	0.758804	56	99	3	111	5	46	16	68	79	55	38	91	33	393
NM_001029890	Mex3a	chr3	+	88339969	88345300	5331	1	3028	372	349	1636	79	52	63.1001	13.2283	19.3188	112.283	5.71808	16.6617	4.76057	1.16e-259	3.74411	3.08e-33	0.786483	0.112362	19.4047	0	0.667446	0.850204	-0.223281	0.749681	0.182734	0.755777	0.561233	0.726066	1071	408	153	230	108	121	62	308	129	200	25	129	84	335
NM_001029893	Psg26	chr7	-	19059930	19069498	2058	5	0	0	0	0	0	0	0	0	0	0	0	0	0.586231	0.707351	0.0655126	0.0868259	0.111752	0.153805	0.948305	0.970062	0	0	0	0	0	0	0.481731	0.821272	0	0	0	0	0	0	0	0	0	0	0	0	0	0
NM_001029895	Ate1	chr7	-	137538071	137663475	1530	12	756	409	38	8	503	6	15.7542	14.544	2.10348	0.549062	36.4075	1.9225	1.08238	0.194989	7.08472	9.42e-14	6.54549	4.42e-12	0.016934	9.13e-143	-0.456821	-0.730553	0.430587	-0.339164	-0.221447	-0.508846	0.986392	1.14089	163	285	2	27	0	77	0	67	1	26	13	25	70	2
NM_001029912	Zswim5	chr4	+	116550006	116661710	5397	14	169	11	1	0	0	0	3.52177	0.39116	0.0553547	0	0	0	8.30494	7.44e-22	11.1371	0.000114844	1.34103	0.768818	0.948305	0.970062	0.533114	0.292951	-0.108681	0.416667	0.369556	0.414244	1.69264	1.11008	0	0	0	4	63	1	1	1	0	32	0	66	1	1
NM_001029929	Zmynd15	chr11	+	70273123	70279701	2801	14	29	9	267	1	21	0	0.604328	0.32004	14.7797	0.0686328	1.52	0	1.75869	0.10667	1.96538	0.458344	1.11752	0.914342	0.0862095	5.71e-06	-0.450143	-0.1983	-0.657511	-0.829016	-0.448539	-0.492486	2.2156	1.08164	1	0	2	26	0	0	0	0	0	0	0	0	0	0
NM_001029930	ENSMUSG00000068790	chr14	-	5468642	5613676	1813	6	0	0	0	0	0	0	0	0	0	0	0	0	0.586231	0.707351	0.0655126	0.0868259	0.111752	0.153805	0.948305	0.970062	0	0	0	0	0	0	0.481731	0.821272	0	0	0	0	0	0	0	0	0	0	0	0	0	0
NM_001029930	ENSMUSG00000068790	chr14	+	5664735	5754400	1813	6	0	0	0	0	0	0	0	0	0	0	0	0	0.586231	0.707351	0.0655126	0.0868259	0.111752	0.153805	0.948305	0.970062	0	0	0	0	0	0	0.481731	0.821272	0	0	0	0	0	0	0	0	0	0	0	0	0	0
NM_001029930	ENSMUSG00000068790	chr14	-	6653873	6743537	1813	6	0	0	0	0	0	0	0	0	0	0	0	0	0.586231	0.707351	0.0655126	0.0868259	0.111752	0.153805	0.948305	0.970062	0	0	0	0	0	0	0.481731	0.821272	0	0	0	0	0	0	0	0	0	0	0	0	0	0
NM_001029930	ENSMUSG00000068790	chr14	-	7915721	8002264	1814	6	0	0	5	0	0	0	0	0	0.276773	0	0	0	0.586231	0.707351	0.0655126	0.0868259	0.111752	0.153805	0.948305	0.970062	-0.184443	0.0413508	-0.521933	-0.515536	-0.0976731	-0.219543	0.481731	0.821272	0	0	0	0	0	0	0	0	0	0	0	0	0	2
NM_001029933	Zfp114	chr7	+	24960063	24967337	2236	4	0	0	0	0	0	0	0	0	0	0	0	0	0.586231	0.707351	0.0655126	0.0868259	0.111752	0.153805	0.948305	0.970062	0	0	0	0	0	0	0.481731	0.821272	0	0	0	0	0	0	0	0	0	0	0	0	0	0
NM_001029934	Usp32	chr11	-	84797989	84953457	6924	34	1894	2274	2091	2303	3145	308	39.4688	80.8634	115.747	158.061	227.638	98.6884	0.488311	1.36e-117	0.401768	1.79e-40	0.822771	0.00169559	0.694499	7.47e-41	-0.705822	-0.518152	0.316262	-0.483071	-0.502556	-0.569015	0.642623	0.517781	564	51	23	169	158	202	62	132	179	99	11	233	11	806
NM_001029935	Trim38	chr13	+	23874440	23883364	1416	6	162	504	1	0	1	0	3.3759	17.9222	0.0553547	0	0.0723808	0	0.189219	6.68e-92	10.6786	0.000176039	56.4349	6.46e-23	0.474152	0.529688	0.470878	0.0272299	0.202484	0.40616	0.656278	0.301423	2.56911	0.834709	0	0	156	2	1	0	1	1	0	1	0	0	0	1
NM_001029936	Cytsb	chr11	+	61890598	62036515	6676	13	421	259	6	7	423	4	8.77317	9.21004	0.332128	0.480429	30.6171	1.28167	0.951498	0.529126	5.52927	2e-07	5.81112	9.6e-08	0.0178925	8.5e-120	-0.429464	-0.751099	0.692951	-0.147318	-0.187278	-0.442627	1.20496	1.19627	5	138	2	79	37	0	0	4	60	74	0	0	22	2
NM_001029937	Sec14l3	chr11	+	3964843	3976617	1564	12	2	0	0	0	0	0	0.0416778	0	0	0	0	0	1.75869	0.609922	0.196538	0.226931	0.111752	0.153805	0.948305	0.970062	-0.0157782	-0.00156261	-0.0155331	-0.0554677	-0.0229772	-0.0242695	0.447986	0.821272	0	1	0	0	0	1	0	0	0	0	0	0	0	0
NM_001029938	Rilp	chr11	+	75323595	75326668	1487	8	1	25	0	0	1	0	0.0208389	0.889	0	0	0.0723808	0	0.0450947	3.83e-10	0.131025	0.15599	2.90556	0.213226	0.474152	0.529688	0.0997269	-0.341349	0.469768	0.105641	0.627585	-0.0453272	0.552667	0.628919	0	0	0	0	0	0	0	0	1	0	0	0	0	0
NM_001029977	EG214403	chr1	-	141594495	141677816	2887	15	0	0	0	0	0	0	0	0	0	0	0	0	0.586231	0.707351	0.0655126	0.0868259	0.111752	0.153805	0.948305	0.970062	0	0	0	0	0	0	0.481731	0.821272	0	0	0	0	0	0	0	0	0	0	0	0	0	0
NM_001029978	Tceal3	chrX	+	133200913	133202916	1115	3	1	0	1	1	0	0	0.0208389	0	0.0553547	0.0686328	0	0	1.17246	0.895771	0.131025	0.15599	0.111752	0.153805	1.89661	0.59097	-0.0229408	0.179505	-0.225427	-0.115121	-0.0710944	0.0138143	0.691119	0.821272	0	0	0	0	0	0	1	0	0	0	0	0	0	0
NM_001029979	Safb2	chr17	-	56702364	56724006	3272	21	2234	1007	675	1473	401	133	46.5541	35.8089	37.3644	101.096	29.0247	42.6154	1.29983	2.24e-12	1.09269	0.31255	0.840644	0.0648183	3.47712	1.48e-131	0.517741	0.707486	0.00150908	0.722015	0.156554	0.649081	0.265065	0.394844	352	430	506	83	67	126	84	124	116	87	52	120	87	64
NM_001029982	Sec23ip	chr7	+	135888383	135928347	4575	19	4989	1570	769	749	1492	390	103.965	55.8292	42.5677	51.4059	107.992	124.963	1.86206	1.01e-112	0.836082	0.000888316	0.44901	8.44e-39	0.476376	1.97e-65	-0.271968	-0.449238	0.42187	-0.0900618	-0.235521	-0.270423	0.451484	0.624979	485	784	1532	291	172	153	121	201	157	319	173	429	172	213
NM_001029983	Man1b1	chr2	+	25188275	25207732	3728	13	847	731	502	170	263	21	17.6505	25.9944	27.788	11.6676	19.0361	6.72875	0.679131	2.74e-14	2.52521	5.47e-07	3.7183	3.71e-14	0.614243	4.96e-07	-0.181468	-0.175344	-0.218058	-0.339902	-0.0839092	-0.232238	0.826692	0.499306	314	160	11	27	73	37	29	34	37	4	90	4	27	187
NM_001029984	Fcrlb	chr1	-	172837403	172843072	1284	6	1	0	0	0	0	0	0.0208389	0	0	0	0	0	1.17246	0.895771	0.131025	0.15599	0.111752	0.153805	0.948305	0.970062	-0.0779236	-0.0587748	0.0115143	-0.118713	-0.00705126	-0.085137	0.439171	0.821272	0	1	0	0	0	0	0	0	0	0	0	0	0	0
NM_001029985	Kcp	chr6	-	29432035	29457934	4867	38	3	1	0	0	0	0	0.0625166	0.03556	0	0	0	0	1.17246	0.853018	0.262051	0.298349	0.223504	0.273425	0.948305	0.970062	0.186607	0.0158765	0.0903212	0.126195	0.28208	0.10956	0.541189	0.781162	0	1	0	0	0	2	0	0	0	0	0	0	0	0
NM_001029987	Doxl2	chr6	+	48925141	48928744	2288	4	0	0	0	0	0	0	0	0	0	0	0	0	0.586231	0.707351	0.0655126	0.0868259	0.111752	0.153805	0.948305	0.970062	0	0	0	0	0	0	0.481731	0.821272	0	0	0	0	0	0	0	0	0	0	0	0	0	0
NM_001029988	Fat2	chr11	-	55064111	55125759	14423	23	53	2	1	0	1	0	1.10446	0.07112	0.0553547	0	0.0723808	0	10.5522	1.33e-08	3.53768	0.118668	0.335257	0.392313	0.474152	0.529688	0.195625	0.0889186	-0.114283	0.12497	-0.0347074	0.136504	2.58881	0.718696	1	0	0	0	1	0	1	0	0	0	0	50	0	0
NM_001029990	Mett11d1	chr14	+	52504516	52511543	1623	14	1904	325	472	733	113	11	39.6772	11.557	26.1274	50.3078	8.17903	3.52458	3.42568	7.89e-122	10.4001	2.49e-37	3.03594	5.89e-06	6.10575	4.76e-105	0.323123	0.593427	-0.299781	0.381575	-0.123646	0.432709	0.45406	0.855237	387	411	16	84	124	165	56	219	87	134	51	96	74	453
NM_001029993	Zc3h18	chr8	+	124900515	124941260	3804	19	1539	682	864	490	288	82	32.071	24.2519	47.8264	33.6301	20.8457	26.2742	1.32181	6.8e-10	1.21554	0.0744315	0.9196	0.475717	1.61113	6.25e-11	0.362975	0.733134	-0.909359	-0.0121106	-0.00441473	0.361333	0.356382	0.44423	180	272	224	65	93	139	30	169	54	68	40	133	72	224
NM_001029994	Zc3h18	chr8	+	124900515	124941260	3732	18	1539	682	864	490	288	82	32.071	24.2519	47.8264	33.6301	20.8457	26.2742	1.32181	6.8e-10	1.21554	0.0744315	0.9196	0.475717	1.61113	6.25e-11	0.362975	0.733134	-0.909359	-0.0121106	-0.00441473	0.361333	0.356382	0.44423	180	272	224	65	93	139	30	169	54	68	40	133	72	224
NM_001030014	Mcat	chr15	-	83377226	83386141	1893	4	604	985	99	728	381	145	12.5867	35.0266	5.48011	49.9647	27.5771	46.4604	0.359706	1.15e-90	0.271474	8.79e-35	0.75471	0.00217817	1.80972	6.47e-22	0.0999958	-0.148851	0.785406	0.496958	0.303844	0.149368	0.934115	0.529851	8	96	7	113	29	126	29	119	14	27	1	11	24	89
NM_001030274	Ndufs5	chr4	-	123389952	123395429	509	3	12	157	25	25	55	29	0.250067	5.58292	1.38387	1.71582	3.98094	9.29209	0.0482342	6.03e-53	0.0283888	4.12e-27	0.588562	0.0122771	0.440284	0.000331276	-0.213349	-0.428169	0.369785	-0.195749	0.276461	-0.279089	0.553463	0.359811	3	1	4	0	0	0	1	1	2	0	0	0	0	1
NM_001030289	Mmp27	chr9	+	7571457	7581393	1656	9	0	0	0	0	0	0	0	0	0	0	0	0	0.586231	0.707351	0.0655126	0.0868259	0.111752	0.153805	0.948305	0.970062	0	0	0	0	0	0	0.481731	0.821272	0	0	0	0	0	0	0	0	0	0	0	0	0	0
NM_001030290	Rdh8	chr9	+	20622947	20630607	1450	6	0	0	0	0	0	0	0	0	0	0	0	0	0.586231	0.707351	0.0655126	0.0868259	0.111752	0.153805	0.948305	0.970062	0	0	0	0	0	0	0.481731	0.821272	0	0	0	0	0	0	0	0	0	0	0	0	0	0
NM_001030291	Enpp7	chr11	+	118849501	118854155	1370	6	0	0	0	0	0	0	0	0	0	0	0	0	0.586231	0.707351	0.0655126	0.0868259	0.111752	0.153805	0.948305	0.970062	0	0	0	0	0	0	0.481731	0.821272	0	0	0	0	0	0	0	0	0	0	0	0	0	0
NM_001030292	Kcnk15	chr2	+	163679485	163684610	1032	2	0	0	0	0	0	0	0	0	0	0	0	0	0.586231	0.707351	0.0655126	0.0868259	0.111752	0.153805	0.948305	0.970062	0	0	0	0	0	0	0.481731	0.821272	0	0	0	0	0	0	0	0	0	0	0	0	0	0
NM_001030293	Spry3	chrX_random	-	101351	106392	4346	2	0	0	0	0	0	0	0	0	0	0	0	0	0.586231	0.707351	0.0655126	0.0868259	0.111752	0.153805	0.948305	0.970062	0	0	0	0	0	0	0.481731	0.821272	0	0	0	0	0	0	0	0	0	0	0	0	0	0
NM_001030294	Olfm4	chr14	+	80400108	80421737	1640	7	0	0	0	0	0	0	0	0	0	0	0	0	0.586231	0.707351	0.0655126	0.0868259	0.111752	0.153805	0.948305	0.970062	0	0	0	0	0	0	0.481731	0.821272	0	0	0	0	0	0	0	0	0	0	0	0	0	0
NM_001030296	Prr7	chr13	+	55565668	55574513	1316	3	5	2	0	3	9	0	0.104194	0.07112	0	0.205898	0.651427	0	1.17246	0.820496	0.393076	0.439426	0.335257	0.392313	0.379322	0.0840441	-0.583334	-0.626339	0.772104	-0.117908	-0.461547	-0.442527	0.794814	0.743754	0	0	1	0	0	4	0	0	0	0	0	0	0	0
NM_001030297	Tmprss11c	chr5	-	86660505	86718333	1615	10	0	0	0	0	0	0	0	0	0	0	0	0	0.586231	0.707351	0.0655126	0.0868259	0.111752	0.153805	0.948305	0.970062	0	0	0	0	0	0	0.481731	0.821272	0	0	0	0	0	0	0	0	0	0	0	0	0	0
NM_001030305	Pmp2	chr3	-	10179850	10183885	1364	4	34	0	0	0	0	0	0.708522	0	0	0	0	0	20.5181	5.31e-07	2.29294	0.347966	0.111752	0.153805	0.948305	0.970062	0.24614	0.232283	-0.116945	0.233222	-0.0749217	0.237215	2.76321	0.821272	0	0	0	0	0	1	0	1	0	32	0	0	0	0
NM_001030306	BC037112	chr5	+	34763499	34829105	4576	18	2047	492	960	55	390	97	42.6572	17.4955	53.1405	3.7748	28.2285	31.0804	2.4353	1.21e-82	1.36908	0.00143086	0.562182	1.07e-06	0.135819	2.63e-67	-0.236291	-0.257176	-0.481734	-0.625356	-0.183287	-0.372941	0.462788	0.661644	578	428	334	114	64	130	25	2	85	61	48	97	81	112
NM_001030307	Dkc1	chrX	+	72341254	72355109	2735	15	15116	12255	19405	12925	1529	1563	315.001	435.788	1074.16	887.079	110.67	500.811	0.723079	2.19e-154	0.633219	6.87e-59	0.875726	1.18e-06	8.01163	0	0.661423	0.861505	-0.687289	0.335841	0.462754	0.61959	0.435046	0.189658	3872	3378	394	785	1229	312	714	958	729	558	365	1038	784	12433
NM_001030310	H2-Tw3	chr17	-	36323520	36327067	1200	6	0	0	0	1	0	0	0	0	0	0.0686328	0	0	0.586231	0.707351	0.0655126	0.0868259	0.111752	0.153805	1.89661	0.59097	-0.0810297	0.0038092	0.0998397	-0.0278893	0.0104841	-0.0350366	0.481731	0.821272	0	0	0	0	0	0	0	0	0	0	0	0	0	0
NM_001030317	Stxbp3b	chr19	-	9632095	9633738	1007	2	80	5	20	1	14	0	1.66711	0.1778	1.10709	0.0686328	1.01333	0	7.91412	5.42e-11	5.30652	0.024532	0.670513	0.724271	0.126441	0.000545346	-0.438441	-0.28808	-0.367834	-0.611605	-0.603883	-0.446042	1.32078	0.686743	64	0	0	3	6	2	3	0	0	0	1	1	0	18
NM_001031621	Abca17	chr17	-	24401223	24484197	5202	30	2	24	0	0	0	0	0.0416778	0.85344	0	0	0	0	0.0703477	7.24e-09	0.196538	0.226931	2.79381	0.234318	0.948305	0.970062	0.378272	-0.0851606	0.3307	0.309544	0.819162	0.200885	0.524416	0.591929	0	0	0	0	1	1	0	0	0	0	0	0	0	0
NM_001031622	Gm16367	chrUn_random	+	1383600	1395452	2031	4	0	0	0	0	0	0	0	0	0	0	0	0	0.586231	0.707351	0.0655126	0.0868259	0.111752	0.153805	0.948305	0.970062	0	0	0	0	0	0	0.481731	0.821272	0	0	0	0	0	0	0	0	0	0	0	0	0	0
NM_001031622	Gm16367	chrUn_random	-	2205027	2216875	2031	4	0	0	0	0	0	0	0	0	0	0	0	0	0.586231	0.707351	0.0655126	0.0868259	0.111752	0.153805	0.948305	0.970062	0	0	0	0	0	0	0.481731	0.821272	0	0	0	0	0	0	0	0	0	0	0	0	0	0
NM_001031622	Gm16367	chrUn_random	-	870744	882572	2031	4	0	0	0	0	0	0	0	0	0	0	0	0	0.586231	0.707351	0.0655126	0.0868259	0.111752	0.153805	0.948305	0.970062	0	0	0	0	0	0	0.481731	0.821272	0	0	0	0	0	0	0	0	0	0	0	0	0	0
NM_001031622	Gm16367	chrUn_random	-	839574	851418	2031	4	0	0	0	0	0	0	0	0	0	0	0	0	0.586231	0.707351	0.0655126	0.0868259	0.111752	0.153805	0.948305	0.970062	0	0	0	0	0	0	0.481731	0.821272	0	0	0	0	0	0	0	0	0	0	0	0	0	0
NM_001031622	Gm16367	chr5_random	-	340708	352536	2031	4	0	0	0	0	0	0	0	0	0	0	0	0	0.586231	0.707351	0.0655126	0.0868259	0.111752	0.153805	0.948305	0.970062	0	0	0	0	0	0	0.481731	0.821272	0	0	0	0	0	0	0	0	0	0	0	0	0	0
NM_001031622	Gm16367	chr5_random	-	309539	321382	2031	4	0	0	0	0	0	0	0	0	0	0	0	0	0.586231	0.707351	0.0655126	0.0868259	0.111752	0.153805	0.948305	0.970062	0	0	0	0	0	0	0.481731	0.821272	0	0	0	0	0	0	0	0	0	0	0	0	0	0
NM_001031622	Gm16367	chr5_random	-	122209	134052	2031	4	0	0	0	0	0	0	0	0	0	0	0	0	0.586231	0.707351	0.0655126	0.0868259	0.111752	0.153805	0.948305	0.970062	0	0	0	0	0	0	0.481731	0.821272	0	0	0	0	0	0	0	0	0	0	0	0	0	0
NM_001031622	Gm16367	chr5	+	95611653	95623502	2031	4	0	0	0	0	0	0	0	0	0	0	0	0	0.586231	0.707351	0.0655126	0.0868259	0.111752	0.153805	0.948305	0.970062	0	0	0	0	0	0	0.481731	0.821272	0	0	0	0	0	0	0	0	0	0	0	0	0	0
NM_001031622	Gm16367	chr5	+	95294551	95306417	2031	4	0	0	0	0	0	0	0	0	0	0	0	0	0.586231	0.707351	0.0655126	0.0868259	0.111752	0.153805	0.948305	0.970062	0	0	0	0	0	0	0.481731	0.821272	0	0	0	0	0	0	0	0	0	0	0	0	0	0
NM_001031664	Nudt10	chrX	-	5745814	5750109	1750	2	209	515	2	344	2	2	4.35533	18.3134	0.110709	23.6097	0.144762	0.640834	0.238582	1.36e-77	4.58588	0.000576082	19.2214	1.62e-20	109.055	1.6e-95	0.714176	0.493393	0.376421	0.951981	0.643127	0.71985	1.41834	1.7612	1	1	97	38	1	1	1	3	49	15	1	0	1	1
NM_001031667	Gsk3a	chr7	-	26013277	26022870	2259	11	308	188	281	44	134	15	6.41838	6.68528	15.5547	3.01984	9.69903	4.80625	0.958441	0.646329	1.26521	0.34166	1.32007	0.267308	0.316102	5.56e-13	-0.49514	-0.387937	-0.484296	-0.848738	-0.358912	-0.577272	0.55695	0.708947	70	63	20	11	30	41	14	13	10	6	3	12	15	72
NM_001031772	Lin28b	chr10	-	45096438	45190007	5389	5	3758	677	659	197	11	12	78.3125	24.0741	36.4787	13.5207	0.796189	3.845	3.25021	9.69e-225	18.9432	8.4e-84	5.82831	6.62e-18	15.647	4.29e-43	0.765627	0.792467	-0.595786	0.476917	0.464292	0.678337	0.613746	1.07842	314	616	643	644	218	89	41	176	339	152	81	303	142	601
NM_001031808	Mrpl41	chr2	-	24827989	24830618	2423	2	1434	1674	2182	161	206	151	29.883	59.5274	120.784	11.0499	14.9104	48.3829	0.502234	1.49e-81	0.618491	1.27e-07	1.23148	0.0113926	0.742152	0.00430628	0.281614	0.226585	-0.729474	-0.296347	0.425059	0.0706174	0.430147	0.308923	320	129	246	91	137	58	29	149	100	43	45	56	31	393
NM_001031811	Kcnh8	chr17	+	52742087	53044544	2086	11	19	0	0	0	0	0	0.395939	0	0	0	0	0	11.7246	0.000428281	1.31025	0.783454	0.111752	0.153805	0.948305	0.970062	0.218856	0.208795	-0.107888	0.200496	-0.071329	0.209382	1.82682	0.821272	1	0	0	0	0	0	0	0	15	0	3	0	0	0
NM_001031814	Smg1	chr7	-	125274825	125387151	15553	63	1681	1897	1448	360	1140	139	35.0302	67.4573	80.1535	24.7078	82.5141	44.5379	0.519516	8.89e-85	0.787087	0.00848611	1.51504	4.67e-07	0.300033	8.59e-104	-0.590925	-0.664261	-0.106872	-0.826301	-0.195756	-0.693829	0.785514	0.402942	464	26	316	53	52	322	24	63	110	61	70	114	6	1119
NM_001031851	Agxt2	chr15	+	10288333	10339493	1825	14	0	2	2	0	0	0	0	0.07112	0.110709	0	0	0	0.19541	0.121611	0.0655126	0.0868259	0.335257	0.392313	0.948305	0.970062	-0.0358402	-0.0559817	-0.229983	-0.317855	0.28432	-0.136559	0.481731	0.747942	0	0	0	0	0	0	0	0	0	0	0	0	0	1
NM_001032298	Bglap2	chr3	-	88181657	88182621	471	4	0	0	0	0	0	0	0	0	0	0	0	0	0.586231	0.707351	0.0655126	0.0868259	0.111752	0.153805	0.948305	0.970062	0	0	0	0	0	0	0.481731	0.821272	0	0	0	0	0	0	0	0	0	0	0	0	0	0
NM_001032378	Pecam1	chr11	-	106515531	106576595	3248	14	2380	1546	231	950	9	35	49.5965	54.9757	12.7869	65.2011	0.651427	11.2146	0.902273	0.00170639	4.33293	8.15e-30	4.80224	2.13e-34	90.1838	8.39e-257	0.958376	0.8762	-0.243174	0.859165	0.7333	0.897914	1.07419	0.557962	773	8	704	68	31	440	31	61	115	27	38	83	1	215
NM_001032413	Pear1	chr3	-	87553018	87572875	4367	24	11	1	1	0	0	0	0.229228	0.03556	0.0553547	0	0	0	3.51739	0.0587965	0.786152	0.823137	0.223504	0.273425	0.948305	0.970062	0.333466	0.288897	-0.356616	0.0955074	0.145602	0.23929	1.28305	0.781162	1	0	0	0	0	9	0	1	0	0	0	0	0	1
NM_001032414	Pear1	chr3	-	87553018	87572875	4297	23	11	1	1	0	0	0	0.229228	0.03556	0.0553547	0	0	0	3.51739	0.0587965	0.786152	0.823137	0.223504	0.273425	0.948305	0.970062	0.333466	0.288897	-0.356616	0.0955074	0.145602	0.23929	1.28305	0.781162	1	0	0	0	0	9	0	1	0	0	0	0	0	1
NM_001032727	5730410E15Rik	chr15	-	44503402	44619609	2922	6	66	6	0	0	0	0	1.37537	0.21336	0	0	0	0	5.61107	5.8e-08	4.38935	0.0558405	0.782266	0.823731	0.948305	0.970062	0.509694	0.2293	0.0523927	0.476998	0.376537	0.405331	2.53772	0.608371	0	12	0	0	0	53	0	0	0	0	0	0	1	0
NM_001033039	Klhdc9	chr1	-	173288579	173290929	1555	4	128	39	0	7	0	1	2.66738	1.38684	0	0.480429	0	0.320417	1.8906	0.000214518	4.22556	0.00896383	2.23504	0.208283	7.58644	0.0157332	0.76494	0.445777	0.247921	0.867679	0.656923	0.692799	1.13967	1.81371	0	50	0	0	2	1	13	24	0	0	0	24	14	0
NM_001033040	Gm166	chr7	-	134726601	134732109	1831	9	313	455	77	106	71	60	6.52257	16.1798	4.26231	7.27507	5.13904	19.225	0.403677	6.81e-36	0.337229	6.9e-12	0.835394	0.197277	1.40929	0.0231641	0.507861	0.101095	0.320026	0.489983	0.798247	0.366313	0.778295	0.725064	121	1	0	40	32	33	22	0	14	8	23	19	0	73
NM_001033041	Acmsd	chr1	+	129625989	129664141	2303	10	11	3	0	43	0	0	0.229228	0.10668	0	2.95121	0	0	1.75869	0.307554	0.786152	0.823137	0.447009	0.507948	41.7254	1.17e-12	0.496775	0.55978	0.260101	0.801249	0.230061	0.619268	1.53593	0.725541	0	0	0	11	0	0	0	0	0	0	0	0	0	0
NM_001033042	AI595366	chr13	-	74497029	74501448	2746	2	43	28	45	72	128	8	0.896072	0.99568	2.49096	4.94156	9.26474	2.56333	0.889454	0.625772	0.320284	0.00619273	0.360091	0.0151894	0.536638	1.42e-05	-0.759213	-0.50511	0.317704	-0.477409	-0.697879	-0.580577	0.7663	0.587216	23	8	0	0	0	0	3	1	4	1	0	2	1	9
NM_001033043	Rnf17	chr14	+	57021533	57143868	5147	37	1352	1058	1089	939	12	49	28.1742	37.6225	60.2812	64.4462	0.868569	15.7004	0.748981	2.71e-12	1.77277	1.32e-05	2.36691	9.23e-12	68.5697	7.68e-249	0.870416	0.944446	-0.58681	0.588405	0.634305	0.801089	0.872986	0.609139	451	138	464	64	18	33	3	18	2	46	56	27	32	642
NM_001033122	Cd69	chr6	-	129217342	129225387	1620	5	0	1	0	0	0	0	0	0.03556	0	0	0	0	0.293116	0.297527	0.0655126	0.0868259	0.223504	0.273425	0.948305	0.970062	-0.0574933	-0.1644	0.146429	-0.110827	0.250653	-0.110907	0.481731	0.781162	0	0	0	0	0	0	0	0	0	0	0	0	0	0
NM_001033123	Gm14288	chr2	-	176318181	176329863	3383	3	0	0	0	0	0	0	0	0	0	0	0	0	0.586231	0.707351	0.0655126	0.0868259	0.111752	0.153805	0.948305	0.970062	0	0	0	0	0	0	0.481731	0.821272	0	0	0	0	0	0	0	0	0	0	0	0	0	0
NM_001033123	Gm14288	chr2	-	175788488	175800170	3383	3	0	0	0	0	0	0	0	0	0	0	0	0	0.586231	0.707351	0.0655126	0.0868259	0.111752	0.153805	0.948305	0.970062	0	0	0	0	0	0	0.481731	0.821272	0	0	0	0	0	0	0	0	0	0	0	0	0	0
NM_001033123	Gm14288	chr2	+	175100624	175112306	3383	3	0	0	0	0	0	0	0	0	0	0	0	0	0.586231	0.707351	0.0655126	0.0868259	0.111752	0.153805	0.948305	0.970062	0	0	0	0	0	0	0.481731	0.821272	0	0	0	0	0	0	0	0	0	0	0	0	0	0
NM_001033124	Ntrk1	chr3	-	87582165	87599084	2588	17	47	1	1	0	99	0	0.979427	0.03556	0.0553547	0	7.1657	0	14.0695	2.02e-08	3.14461	0.167339	0.223504	0.273425	0.00948305	5.14e-31	-0.759526	-0.760823	0.393635	-0.522948	-0.736089	-0.681099	1.48733	0.786642	29	0	0	0	0	7	0	0	0	11	0	0	0	0
NM_001033126	Cd27	chr6	-	125182639	125187045	1576	6	0	0	0	1	0	0	0	0	0	0.0686328	0	0	0.586231	0.707351	0.0655126	0.0868259	0.111752	0.153805	1.89661	0.59097	-0.0810297	0.0038092	0.0998397	-0.0278893	0.0104841	-0.0350366	0.481731	0.821272	0	0	0	0	0	0	0	0	0	0	0	0	0	0
NM_001033128	Bbs1	chr19	-	4889157	4906612	3306	17	103	0	1	0	1	0	2.1464	0	0.0553547	0	0.0723808	0	60.968	1.29e-20	6.81331	0.00624427	0.111752	0.153805	0.474152	0.529688	0.0885492	0.136243	-0.19631	0.0529068	-0.263578	0.0925664	2.38595	0.821272	2	1	98	0	0	0	0	2	0	0	0	0	0	1
NM_001033131	Krtdap	chr7	+	31572923	31576102	456	6	76	0	0	0	0	0	1.58375	0	0	0	0	0	45.1398	2.89e-15	5.04447	0.0310604	0.111752	0.153805	0.948305	0.970062	0.268029	0.250708	-0.12349	0.260743	-0.0769345	0.259827	2.88959	0.821272	0	0	0	0	1	74	1	0	0	0	0	0	0	0
NM_001033132	Commd6	chr14	-	102032983	102039662	848	4	1641	1696	248	451	1060	234	34.1966	60.3097	13.728	30.9534	76.7236	74.9775	0.567231	1.05e-59	0.457752	2.81e-24	0.806994	0.00271196	0.40399	4.5e-64	-0.241226	-0.620137	0.831698	0.0745934	0.11264	-0.262256	0.586806	0.594321	75	191	233	214	44	117	92	204	154	155	83	38	41	7
NM_001033134	2610002J02Rik	chr4	+	154624104	154630792	1485	3	1561	412	1100	17	264	11	32.5295	14.6507	60.8901	1.16676	19.1085	3.52458	2.21717	1.07e-53	8.52756	7.51e-29	3.84614	7.61e-09	0.0644132	5.04e-61	-0.268083	-0.248354	-0.453461	-0.59423	-0.237751	-0.370222	0.632834	0.716797	281	111	250	58	159	63	64	65	116	62	28	281	23	244
NM_001033135	Rnf149	chr1	-	39608143	39634192	2431	7	6493	10263	5315	780	685	345	135.307	364.952	294.21	53.5336	49.5808	110.544	0.370907	0	1.22959	0.000111102	3.3151	1.55e-157	1.07963	0.142853	0.475622	0.300953	-0.538776	-0.00043417	0.635021	0.258714	0.808884	0.478796	713	450	3095	377	79	319	269	217	249	257	307	58	103	1699
NM_001033136	Fam82a2	chr2	-	118962736	118982691	2170	13	2606	2930	1055	429	745	312	54.3061	104.191	58.3992	29.4435	53.9237	99.97	0.521428	1.22e-128	0.54566	7.89e-21	1.04647	0.442145	0.54661	2.52e-24	0.153684	-0.23549	-0.0109104	-0.13837	0.563696	-0.0733917	0.522033	0.394494	425	542	200	244	132	41	79	111	54	108	171	366	133	360
NM_001033139	AI846148	chr19	-	7432179	7457316	1757	6	2098	779	170	509	496	148	43.72	27.7012	9.41029	34.9341	35.9009	47.4217	1.57756	3.21e-29	0.922893	0.349489	0.585012	1.72e-08	0.97311	0.665426	0.0868391	-0.163552	0.719573	0.489709	0.0728392	0.137665	0.425663	0.720706	450	369	412	105	180	73	32	105	61	56	20	165	70	4
NM_001033140	Sdhaf1	chr7	-	31106427	31107394	967	1	1052	634	233	440	458	31	21.9225	22.545	12.8976	30.1984	33.1504	9.93292	0.972128	0.574155	2.15578	1.2e-06	2.21758	6.48e-07	0.911116	0.162663	-0.340086	-0.351956	0.688059	0.16578	-0.365483	-0.175421	0.861	0.680903	11	342	315	30	73	27	1	64	60	48	3	1	77	223
NM_001033141	Ecscr	chr18	-	35872742	35881145	1111	9	4	8	0	0	0	0	0.0833555	0.28448	0	0	0	0	0.325684	0.0385257	0.327563	0.369376	1.00577	0.995642	0.948305	0.970062	0.448153	-0.0126553	0.289134	0.372124	0.784072	0.269207	1.31484	0.59578	0	0	0	0	0	0	0	0	0	0	4	0	0	0
NM_001033142	Rnf166	chr8	-	124990046	124999964	1783	6	548	207	494	12	6	7	11.4197	7.36092	27.3452	0.823593	0.434285	2.24292	1.54731	3.32e-08	4.4958	3.3e-08	2.90556	0.00043046	1.76114	0.217071	0.50181	0.506806	-0.801136	-0.015209	0.394269	0.331136	0.941712	0.873892	174	3	128	37	1	93	21	0	23	2	10	56	0	5
NM_001033145	1190002N15Rik	chr9	-	94418282	94438500	3950	3	2550	1227	1073	2843	178	262	53.1391	43.6321	59.3955	195.123	12.8838	83.9492	1.21781	9.73e-09	0.635448	4.45e-11	0.521794	5.15e-19	15.0669	0	0.759726	0.900643	-0.326262	0.692869	0.462785	0.784413	0.602619	0.941406	55	651	619	132	148	33	143	200	116	73	6	202	172	605
NM_001033148	1700029J07Rik	chr8	-	47038959	47060606	2740	7	3	22	0	3	1	0	0.0625166	0.78232	0	0.205898	0.0723808	0	0.101953	2.22e-07	0.262051	0.298349	2.5703	0.282696	1.89661	0.44723	0.326623	-0.0729363	0.626631	0.51926	0.69576	0.257649	0.604568	1.86013	0	1	0	0	0	0	0	0	0	0	1	1	0	0
NM_001033149	Ttc9	chr12	+	82732355	82765928	2042	3	127	104	14	9	9	44	2.64654	3.69824	0.774965	0.617695	0.651427	14.0983	0.714644	0.011346	0.186347	1.02e-16	0.260755	1.34e-11	0.948305	0.905527	0.476181	0.130449	0.0251025	0.296026	0.645239	0.300885	1.56951	1.86881	85	4	2	1	0	11	0	1	23	0	0	0	0	7
NM_001033150	Plekhm2	chr4	-	141181648	141220030	4133	20	87	246	11	394	98	5	1.81298	8.74776	0.608901	27.0413	7.09332	1.60208	0.20886	1.36e-42	0.960852	0.92503	4.60047	1.5e-06	3.78364	7.64e-40	-0.0106088	-0.123378	0.791654	0.497928	0.079912	0.121314	1.67104	1.15295	4	3	1	0	36	15	23	0	5	0	0	0	0	5
NM_001033155	Dnajb14	chr3	+	137530638	137571895	1851	8	333	834	4	3	158	11	6.93935	29.657	0.221419	0.205898	11.4362	3.52458	0.234492	2.33e-126	1.82343	0.024369	7.77609	7.15e-25	0.0238567	1.07e-44	-0.11933	-0.583549	0.610131	0.0211661	0.230631	-0.227238	0.981757	1.02194	1	108	2	36	28	0	4	1	52	1	14	70	16	0
NM_001033156	Fbxo33	chr12	-	60301641	60320470	3446	4	2589	2451	3834	101	983	199	53.9519	87.1575	212.23	6.93191	71.1503	63.7629	0.619225	5.04e-64	0.848389	0.0286241	1.37008	7.52e-06	0.0982999	1.28e-192	-0.244259	-0.319191	-0.46445	-0.687128	-0.00584825	-0.416859	0.449613	0.672385	475	331	231	297	307	101	123	137	116	140	76	182	73	477
NM_001033157	5730507C01Rik	chr12	+	18521351	18542057	2431	4	1	20	7	0	0	4	0.0208389	0.7112	0.387483	0	0	1.28167	0.0558315	4.18e-08	0.0262051	8.74e-06	0.469359	0.160793	0.948305	0.970062	0.261795	0.0611394	-0.257641	-0.11249	0.622099	0.070148	0.439171	0.825042	0	1	0	0	0	0	0	0	0	0	0	0	0	7
NM_001033158	Rasl12	chr9	+	65246294	65260512	2427	5	1	16	1	0	0	0	0.0208389	0.56896	0.0553547	0	0	0	0.0689684	1.7e-06	0.131025	0.15599	1.89979	0.491813	0.948305	0.970062	0.297805	-0.0634763	0.103253	0.0964257	0.766327	0.110251	0.534492	1.90404	0	0	0	0	1	0	0	0	0	0	0	0	0	1
NM_001033159	Zfp597	chr16	-	3861543	3872374	5630	3	698	489	213	256	196	49	14.5455	17.3888	11.7905	17.57	14.1866	15.7004	0.836277	0.00255388	0.915867	0.553321	1.09517	0.535275	1.23713	0.0240955	0.436242	0.134123	0.691661	0.788595	0.560553	0.452986	1.62169	1.02595	109	4	418	0	4	111	1	1	11	37	0	2	0	208
NM_001033161	Tradd	chr8	-	107782474	107788494	1385	5	67	413	5	59	162	60	1.39621	14.6863	0.276773	4.04933	11.7257	19.225	0.0962892	1.37e-109	0.0730305	5.95e-39	0.75845	0.0514202	0.349069	1.17e-13	-0.107257	-0.481187	0.827026	0.206106	0.276716	-0.127446	1.65839	0.705586	6	3	2	0	1	36	0	0	14	3	0	1	1	1
NM_001033162	1700012A16Rik	chr1	+	155272338	155299704	2045	10	5	13	1	2	0	86	0.104194	0.46228	0.0553547	0.137266	0	27.5558	0.251242	0.00273996	0.00451811	4.98e-98	0.0179831	7.1e-72	2.84491	0.331468	0.37035	0.15918	0.0168472	0.230786	0.542999	0.253439	0.939793	0.579219	0	0	0	0	4	0	0	0	1	0	0	0	0	0
NM_001033163	Ephx3	chr17	-	32320714	32326408	2416	7	48	6	0	0	0	0	1.00027	0.21336	0	0	0	0	4.10362	3.84e-05	3.21012	0.158057	0.782266	0.823731	0.948305	0.970062	0.521356	0.219195	0.0709381	0.484155	0.417609	0.408235	2.92724	0.593217	0	0	0	0	0	0	0	0	48	0	0	0	0	0
NM_001033164	2510002D24Rik	chr16	+	18836672	18840206	1232	3	714	654	696	476	461	104	14.879	23.2562	38.5268	32.6692	33.3675	33.3233	0.639932	2.54e-16	0.44611	2.75e-12	0.697121	0.00101856	0.979094	0.746206	-0.439476	-0.196033	-0.155705	-0.522728	-0.263287	-0.386079	1.04795	0.766492	138	6	338	66	71	25	10	5	18	26	10	1	0	12
NM_001033165	Dnajc25	chr4	+	59016064	59036269	1826	4	363	930	1037	22	143	62	7.56451	33.0708	57.4028	1.50992	10.3505	19.8658	0.229203	1.41e-143	0.378517	2.21e-10	1.65145	3.32e-05	0.151465	1.85e-24	-0.0611517	-0.189554	-0.476307	-0.548888	0.251192	-0.266531	1.12253	0.635557	5	7	86	59	63	9	1	43	3	6	3	78	0	5
NM_001033166	2700094K13Rik	chr2	-	84509377	84510865	679	4	37919	6162	3490	2384	3461	1770	790.19	219.121	193.188	163.621	250.51	567.138	3.60699	0	1.40273	1.05e-48	0.388893	2.08e-223	0.653295	1.15e-58	0.226662	0.0704997	-0.0444618	0.160866	0.0649368	0.152676	0.271149	0.311	9289	7190	6321	2117	1266	1155	1179	2586	1431	857	1179	1952	1397	1575
NM_001033167	Slc22a23	chr13	-	34271026	34437051	6251	11	297	98	10	7	744	5	6.18915	3.48488	0.553547	0.480429	53.8513	1.60208	1.76461	3.21e-07	3.25379	0.000452133	1.84391	0.110457	0.0101831	2.31e-218	-0.67438	-0.874557	0.631427	-0.391449	-0.46146	-0.646795	1.46277	1.08956	142	3	3	77	0	0	0	1	41	29	0	0	1	1
NM_001033168	1700066B19Rik	chr18	+	35886642	35890523	2504	2	0	43	0	0	0	0	0	1.52908	0	0	0	0	0.0133234	6.44e-19	0.0655126	0.0868259	4.9171	0.0375262	0.948305	0.970062	0.244835	-0.153899	0.327068	0.183876	0.738985	0.0916041	0.481731	0.944387	0	0	0	0	0	0	0	0	0	0	0	0	0	0
NM_001033170	Fam83e	chr7	+	52976589	52984862	2900	5	11	0	0	0	0	1	0.229228	0	0	0	0	0.320417	7.03477	0.0142046	0.393076	0.274211	0.0558761	0.0181416	0.948305	0.970062	0.187437	0.153019	-0.0860374	0.13191	0.0204082	0.157455	1.50079	0.821272	0	0	0	0	0	0	0	0	9	0	2	0	0	0
NM_001033171	Klrg2	chr6	-	38576659	38587239	2282	5	74	808	2	0	0	0	1.54208	28.7325	0.110709	0	0	0	0.0543478	1.31e-255	4.91345	0.0349403	90.4076	8.33e-37	0.948305	0.970062	0.546863	0.11279	0.105499	0.4086	0.775823	0.356084	1.78453	0.612577	1	0	0	0	3	0	14	0	4	1	1	49	1	0
NM_001033172	Rab11fip2	chr19	-	59979598	60019267	4482	6	29	46	2	5	221	0	0.604328	1.63576	0.110709	0.343164	15.9962	0	0.37419	1.9e-05	1.96538	0.458344	5.25236	0.0279442	0.0256299	3.75e-61	-0.712992	-0.903707	0.795596	-0.323946	-0.418352	-0.646882	2.06157	1.598	3	0	1	0	1	3	0	0	21	0	0	0	0	0
NM_001033173	Usp31	chr7	-	128785535	128850767	10197	16	2191	782	2147	928	2197	130	45.658	27.8079	118.846	63.6912	159.021	41.6542	1.64115	6.33e-35	1.09621	0.300513	0.667954	4.63e-05	0.400808	1.94e-132	-0.845323	-0.464701	-0.138599	-0.795595	-0.915306	-0.701873	0.87525	0.79086	542	212	573	61	13	131	27	119	1	112	3	364	33	912
NM_001033174	Osbp	chr19	+	12040333	12068604	4587	14	1690	928	202	359	1418	123	35.2177	32.9997	11.1816	24.6392	102.636	39.4113	1.06708	0.110781	0.893402	0.233209	0.837241	0.069301	0.240585	3.89e-161	-0.572438	-0.801618	0.849987	-0.151156	-0.349531	-0.508404	0.895489	0.893164	428	315	45	58	55	57	4	342	59	57	10	202	58	180
NM_001033175	Cln6	chr9	+	62686593	62699809	2136	7	253	143	227	241	411	23	5.27224	5.08508	12.5655	16.5405	29.7485	7.36959	1.03405	0.747877	0.693342	0.102824	0.670513	0.0839625	0.557014	1.82e-13	-0.822005	-0.510845	0.226928	-0.561459	-0.810559	-0.631436	1.46231	1.13905	87	4	3	45	1	80	1	1	0	2	27	1	1	218
NM_001033176	1700039E15Rik	chr7	+	52538242	52544363	1732	6	0	0	0	0	0	0	0	0	0	0	0	0	0.586231	0.707351	0.0655126	0.0868259	0.111752	0.153805	0.948305	0.970062	0	0	0	0	0	0	0.481731	0.821272	0	0	0	0	0	0	0	0	0	0	0	0	0	0
NM_001033177	Krt76	chr15	-	101714781	101723351	2312	9	1	0	0	0	0	0	0.0208389	0	0	0	0	0	1.17246	0.895771	0.131025	0.15599	0.111752	0.153805	0.948305	0.970062	-0.0779236	-0.0587748	0.0115143	-0.118713	-0.00705126	-0.085137	0.489536	0.821272	0	0	0	0	0	1	0	0	0	0	0	0	0	0
NM_001033178	Tmem181a	chr17	+	6270474	6305783	1869	17	25	7	2	1	3	1	0.520972	0.24892	0.110709	0.0686328	0.217142	0.320417	1.90525	0.0932843	0.851664	0.830644	0.447009	0.349139	0.474152	0.374106	0.121792	-0.168931	0.15189	0.0726351	0.180362	0.0084986	0.710555	0.9753	14	6	0	2	0	0	0	0	1	0	0	0	2	2
NM_001033180	9430070O13Rik	chr1	-	158295059	158330121	2154	11	2	0	0	0	1	0	0.0416778	0	0	0	0.0723808	0	1.75869	0.609922	0.196538	0.226931	0.111752	0.153805	0.474152	0.529688	-0.355464	-0.333768	0.18254	-0.281037	-0.289793	-0.323423	0.495302	0.821272	0	0	1	0	1	0	0	0	0	0	0	0	0	0
NM_001033181	Jrkl	chr9_random	-	367889	370841	2952	1	0	0	0	0	0	0	0	0	0	0	0	0	0.586231	0.707351	0.0655126	0.0868259	0.111752	0.153805	0.948305	0.970062	0	0	0	0	0	0	0.481731	0.821272	0	0	0	0	0	0	0	0	0	0	0	0	0	0
NM_001033184	1700057G04Rik	chr9	+	92204214	92252714	1052	7	0	0	0	0	0	0	0	0	0	0	0	0	0.586231	0.707351	0.0655126	0.0868259	0.111752	0.153805	0.948305	0.970062	0	0	0	0	0	0	0.481731	0.821272	0	0	0	0	0	0	0	0	0	0	0	0	0	0
NM_001033185	1700084C01Rik	chr1	+	171859069	171864784	1440	4	0	1	0	0	0	0	0	0.03556	0	0	0	0	0.293116	0.297527	0.0655126	0.0868259	0.223504	0.273425	0.948305	0.970062	-0.0574933	-0.1644	0.146429	-0.110827	0.250653	-0.110907	0.481731	0.927576	0	0	0	0	0	0	0	0	0	0	0	0	0	0
NM_001033186	Skap1	chr11	+	96325937	96620936	2157	13	5	29	2	308	1	2	0.104194	1.03124	0.110709	21.1389	0.0723808	0.640834	0.117246	1.01e-08	0.131025	0.0140009	1.11752	0.852205	146.513	5.3e-87	0.437781	0.451147	0.279375	0.676304	0.392444	0.521744	0.524715	0.638772	2	1	0	0	0	1	0	0	0	1	0	0	0	0
NM_001033189	C77080	chr4	-	128896821	128925687	5187	7	2479	3209	713	3560	140	135	51.6596	114.112	39.4679	244.333	10.1333	43.2563	0.452914	2.05e-194	1.19464	0.038061	2.63768	2.68e-38	23.9497	0	0.827084	0.789374	-0.0490632	0.86279	0.671446	0.826416	1.32189	0.431993	239	169	196	75	299	927	68	83	122	18	78	184	21	679
NM_001033191	Ard1b	chr5	-	97811227	97821349	3364	2	810	1356	375	1296	16	40	16.8795	48.2194	20.758	88.9481	1.15809	12.8167	0.350356	6.96e-129	1.29587	0.092097	3.69873	8.5e-25	72.3501	0	0.882608	0.870576	-0.275672	0.770523	0.719314	0.841235	1.65225	0.47684	189	91	4	3	1	114	10	326	1	28	23	2	18	366
NM_001033192	C78339	chr13	+	46764890	46771142	1381	5	688	328	110	6	3	4	14.3372	11.6637	6.08901	0.411797	0.217142	1.28167	1.2277	0.00196024	9.02764	7.11e-14	7.3533	1.74e-10	1.65953	0.41057	0.62757	0.445295	-0.496651	0.240657	0.579015	0.437841	1.35358	1.40716	287	4	272	2	56	35	0	3	0	27	0	2	0	108
NM_001033194	Gtf3c3	chr1	-	54454424	54495815	3005	18	849	829	326	207	190	19	17.6922	29.4792	18.0456	14.207	13.7523	6.08792	0.600357	2.76e-25	2.78429	7.29e-08	4.63772	9.1e-19	1.03271	0.748039	0.153613	0.0426333	-0.00314775	0.126133	0.220888	0.10746	0.527725	0.753371	83	132	118	46	6	82	56	19	69	53	63	94	28	97
NM_001033196	Znfx1	chr2	-	166861296	166888515	7214	14	396	780	776	243	111	53	8.2522	27.7368	42.9552	16.6778	8.03427	16.9821	0.297995	2.24e-92	0.481639	4.35e-06	1.61627	0.000250027	2.06595	4.52e-11	0.355989	0.412582	-0.609466	-0.0764977	0.500639	0.230691	1.17077	0.695642	6	30	95	16	1	47	14	48	101	29	0	2	7	2
NM_001033197	AU015228	chr2	+	129926129	129929111	2982	1	5	456	2	2	1	0	0.104194	16.2154	0.110709	0.137266	0.0723808	0	0.00769669	3.87e-187	0.393076	0.439426	51.0708	9.96e-21	1.42246	0.696824	0.384099	-0.0344034	0.291824	0.331298	0.794792	0.226998	0.632777	1.66827	0	0	1	2	0	0	0	0	0	0	0	1	1	2
NM_001033198	Ankrd50	chr3	-	38351000	38354479	1944	2	699	262	13	242	531	9	14.5664	9.31672	0.71961	16.6091	38.4342	2.88375	1.56031	2.26e-10	4.58588	3.27e-10	2.93908	6.66e-05	0.433154	2.64e-29	-0.304678	-0.459134	0.892554	0.26214	-0.285838	-0.167224	1.16606	1.40585	312	6	3	32	33	2	0	56	12	54	106	83	0	2
NM_001033199	AI747448	chr3	-	144573884	144595493	2997	14	170	0	0	0	0	0	3.54261	0	0	0	0	0	100.246	6.14e-34	11.2027	0.00010804	0.111752	0.153805	0.948305	0.970062	0.279934	0.260434	-0.126539	0.276611	-0.077413	0.272326	3.19296	0.821272	0	0	0	165	0	0	0	4	0	1	0	0	0	0
NM_001033201	Ncbp1	chr4	+	46151382	46185274	3111	23	9405	4697	3573	1825	1214	542	195.99	167.025	197.782	125.255	87.8703	173.666	1.17371	1.54e-19	1.13483	0.00349595	0.966873	0.459338	1.42519	4.47e-22	0.753612	0.713703	-0.74522	0.27256	0.590101	0.579958	0.327523	0.300189	1783	827	2315	487	504	310	484	763	433	342	347	627	183	938
NM_001033202	Usp30	chr5	+	114550341	114572933	2790	13	695	379	172	133	254	35	14.483	13.4772	9.521	9.12816	18.3847	11.2146	1.07373	0.263108	1.26658	0.151814	1.17961	0.332489	0.498325	2.01e-11	-0.558971	-0.817282	0.611161	-0.312003	-0.336274	-0.562752	0.778363	0.663038	103	4	237	35	62	96	40	31	9	22	3	53	0	162
NM_001033204	Rpusd3	chr6	-	113365313	113369334	1268	9	829	834	86	836	509	60	17.2754	29.657	4.7605	57.377	36.8418	19.225	0.582721	6.28e-28	0.891401	0.393972	1.52972	0.000649807	1.55634	1.4e-15	-0.0593609	-0.236953	0.911443	0.497422	0.0282836	0.0670361	0.510983	0.757073	219	162	106	69	36	63	42	9	59	7	16	22	19	74
NM_001033205	Zfp575	chr7	-	25368856	25372660	2741	4	5	13	1	0	0	7	0.104194	0.46228	0.0553547	0	0	2.24292	0.251242	0.00273996	0.0491345	2.98e-07	0.195566	0.000970204	0.948305	0.970062	0.388927	0.0730257	-0.00541114	0.167883	0.657823	0.209945	1.09505	0.555805	0	0	0	0	0	0	3	0	2	0	0	0	0	1
NM_001033206	Pwwp2b	chr7	+	146434380	146453152	2335	3	68	101	18	156	1425	43	1.41704	3.59156	0.996384	10.7067	103.143	13.7779	0.396568	1.89e-09	0.102736	3.17e-24	0.259062	1.9e-11	0.104407	1.6e-271	-0.691104	-0.743952	0.765894	-0.268155	-0.44883	-0.567737	2.60009	1.02368	14	5	7	0	0	0	1	1	0	0	40	0	0	5
NM_001033207	Nlrc5	chr8	+	96996662	97051172	6945	49	0	2	0	1	0	0	0	0.07112	0	0.0686328	0	0	0.19541	0.121611	0.0655126	0.0868259	0.335257	0.392313	1.89661	0.59097	0.0789038	-0.0316391	0.250344	0.117099	0.364833	0.0547878	0.481731	1.20243	0	0	0	0	0	0	0	0	0	0	0	0	0	0
NM_001033208	Gcom1	chr9	-	71352153	71440167	2283	13	151	4	1	0	6	0	3.14667	0.14224	0.0553547	0	0.434285	0	17.8214	7.75e-25	9.95792	0.00034399	0.558761	0.618872	0.135472	0.0202973	-0.0668066	-0.209048	0.128274	-0.00323676	-0.217996	-0.0930303	1.74653	0.669079	1	0	95	0	13	42	0	0	0	0	0	0	0	0
NM_001033209	Xylb	chr9	+	119266498	119302438	3383	19	959	901	13	11	13	96	19.9845	32.0396	0.71961	0.754961	0.94095	30.76	0.623927	5.43e-24	0.648372	0.000124873	1.03918	0.717701	0.812833	0.597707	0.558795	0.122323	0.152585	0.451929	0.710941	0.377682	0.852422	0.912526	15	192	232	82	117	54	0	158	46	21	1	3	38	8
NM_001033210	Pls1	chr9	-	95654457	95745679	2281	16	90	4	4	1	0	0	1.8755	0.14224	0.221419	0.0686328	0	0	10.6694	1.45e-13	5.96165	0.0135621	0.558761	0.618872	1.89661	0.59097	0.572984	0.548607	-0.458114	0.347726	0.2202	0.489772	1.47486	0.701648	0	0	0	0	0	32	8	28	0	22	0	0	0	4
NM_001033211	AU022751	chrX	-	5658354	5660537	1820	2	19	238	13	1	0	0	0.395939	8.46328	0.71961	0.0686328	0	0	0.049057	7.71e-79	1.31025	0.783454	26.7088	7.93e-11	1.89661	0.59097	0.57138	0.255183	-0.198542	0.262581	0.819501	0.363048	0.933309	1.50558	1	0	0	4	3	5	0	1	0	0	0	1	4	10
NM_001033212	Rprml	chr11	+	103510822	103511894	1072	1	0	0	0	0	0	0	0	0	0	0	0	0	0.586231	0.707351	0.0655126	0.0868259	0.111752	0.153805	0.948305	0.970062	0	0	0	0	0	0	0.481731	0.821272	0	0	0	0	0	0	0	0	0	0	0	0	0	0
NM_001033213	Ttc7b	chr12	-	101538979	101759032	3442	20	2701	2218	1210	2114	993	133	56.2858	78.8721	66.9791	145.09	71.8741	42.6154	0.713833	1.7e-31	1.32101	0.00102915	1.85058	3.13e-14	2.01777	1.96e-79	0.0453656	0.200479	0.271406	0.360645	-0.0584636	0.202163	0.466777	0.593877	255	393	432	341	17	125	144	180	127	147	116	333	91	393
NM_001033214	E330034G19Rik	chr14	+	25112585	25129181	1492	7	57	203	0	0	0	0	1.18782	7.21868	0	0	0	0	0.166674	1.29e-41	3.79973	0.0942169	22.7975	3.01e-09	0.948305	0.970062	0.553629	0.086533	0.245646	0.506207	0.752392	0.382123	1.01798	1.14608	0	0	1	10	9	8	0	2	0	2	4	9	12	0
NM_001033215	AU017455	chr14	-	79612161	79647103	2680	3	9	26	1	0	0	0	0.18755	0.92456	0.0553547	0	0	0	0.217123	8.61e-06	0.655126	0.703299	3.01731	0.193974	0.948305	0.970062	0.556961	0.0986253	0.0784469	0.356257	0.862639	0.337281	0.462405	0.660496	1	5	0	0	0	2	0	0	0	0	0	1	0	0
NM_001033217	Prickle1	chr15	-	93329544	93426322	4085	8	2660	995	234	369	931	9	55.4314	35.3822	12.953	25.3255	67.3865	2.88375	1.56623	1.25e-35	17.4329	7.03e-59	11.1305	2.31e-33	0.376473	3.56e-63	-0.314134	-0.353135	0.436568	0.0121577	-0.366466	-0.218371	1.63989	0.980493	7	1	6	1040	8	6	0	14	747	603	163	63	2	227
NM_001033219	Slc45a4	chr15	-	73411986	73455174	3376	8	65	133	4	116	30	1	1.35453	4.72948	0.221419	7.9614	2.17142	0.320417	0.288741	7.83e-18	2.16192	0.222833	7.4874	4.3e-05	3.57909	2.85e-12	0.125395	-0.0531531	0.780101	0.615838	0.185554	0.22936	0.734875	0.706507	7	2	8	2	8	15	4	10	3	3	2	0	1	3
NM_001033220	AU021092	chr16	-	5211920	5222373	1350	8	0	8	0	0	0	0	0	0.28448	0	0	0	0	0.0651368	0.000443759	0.0655126	0.0868259	1.00577	0.995642	0.948305	0.970062	0.146893	-0.176677	0.290117	0.0818674	0.62177	0.017361	0.481731	0.610485	0	0	0	0	0	0	0	0	0	0	0	0	0	0
NM_001033221	AU023871	chr17	-	35199637	35203129	2252	4	2	22	0	0	0	0	0.0416778	0.78232	0	0	0	0	0.0764649	4.41e-08	0.196538	0.226931	2.5703	0.282696	0.948305	0.970062	0.37741	-0.0850554	0.329916	0.308098	0.817489	0.200151	0.524085	2.35784	0	0	0	1	1	0	0	0	0	0	0	0	0	0
NM_001033222	Pdzd8	chr19	-	59370573	59420270	7076	5	3382	3139	241	689	687	131	70.4771	111.623	13.3405	47.288	49.7256	41.9746	0.631599	1.08e-75	1.67901	2.29e-10	2.65835	6.54e-38	0.951062	0.351724	0.260422	-0.173266	0.770159	0.601214	0.427379	0.229457	0.279522	0.371019	331	563	563	182	112	325	151	205	219	146	119	340	126	214
NM_001033223	Lin7a	chr10	+	106708886	106862199	5845	6	1	2	1	1	0	0	0.0208389	0.07112	0.0553547	0.0686328	0	0	0.390821	0.296973	0.131025	0.15599	0.335257	0.392313	1.89661	0.59097	0.195457	0.167531	-0.0753913	0.0600982	0.393316	0.141029	0.552667	0.762438	0	0	0	0	0	0	0	0	1	0	0	0	0	0
NM_001033225	Pnrc1	chr4	-	33332397	33335762	1925	2	5031	457	3207	4486	1346	194	104.84	16.2509	177.522	307.887	97.4245	62.1609	6.44086	0	1.69056	5.33e-15	0.262474	1.06e-44	3.1589	0	-0.17667	0.318667	-0.33607	-0.0920632	-0.627745	0.0166447	0.654759	0.787419	1673	193	725	454	131	297	186	5	184	393	164	584	42	818
NM_001033226	Calr4	chr4	+	108908236	108926853	1603	8	7	134	394	325	8	2	0.145872	4.76504	21.8097	22.3057	0.579046	0.640834	0.0347396	1.46e-48	0.1747	0.0275158	5.02885	0.000240942	34.3497	2.34e-81	0.176665	0.389283	-0.336462	0.038479	0.204365	0.201476	0.356217	1.4932	5	2	0	0	0	0	0	0	0	0	0	0	0	388
NM_001033227	Slc5a10	chr11	-	61486283	61534301	2261	16	28	12	2	1	2	0	0.583489	0.42672	0.110709	0.0686328	0.144762	0	1.30775	0.414109	1.89987	0.48406	1.45278	0.704076	0.632203	0.611528	0.377371	-0.0182682	0.159347	0.317923	0.445534	0.225675	1.37406	0.571123	1	2	0	3	0	14	0	0	8	0	0	0	0	1
NM_001033228	Itga1	chr13	-	115748288	115892172	5982	29	26	191	0	0	0	0	0.541811	6.79196	0	0	0	0	0.0824387	6.49e-55	1.76884	0.53959	21.4564	1.05e-08	0.948305	0.970062	0.530498	0.0465469	0.27689	0.478396	0.797838	0.351814	1.30963	1.29734	0	0	0	14	0	6	1	0	0	0	5	0	0	0
NM_001033229	Cyp11b1	chr15	-	74665324	74672049	2371	9	0	0	0	0	0	0	0	0	0	0	0	0	0.586231	0.707351	0.0655126	0.0868259	0.111752	0.153805	0.948305	0.970062	0	0	0	0	0	0	0.481731	0.821272	0	0	0	0	0	0	0	0	0	0	0	0	0	0
NM_001033231	BC003940	chr11	-	120404201	120411041	1205	5	2195	728	582	428	1063	72	45.7413	25.8877	32.2164	29.3748	76.9408	23.07	1.76593	7.46e-44	1.97076	1.95e-10	1.11599	0.364167	0.382352	3.54e-70	-0.803595	-0.694175	0.337881	-0.526016	-0.851369	-0.674595	0.733778	0.624946	451	183	260	178	51	432	47	189	45	160	46	115	38	212
NM_001033233	Tmprss11a	chr5	-	86839434	86898015	2657	9	1	183	0	0	0	0	0.0208389	6.50748	0	0	0	0	0.00637208	3.08e-77	0.131025	0.15599	20.5624	2.4e-08	0.948305	0.970062	0.341918	-0.104964	0.332581	0.28413	0.79951	0.173694	0.700452	1.48438	0	0	0	0	0	0	0	0	0	0	0	0	1	0
NM_001033234	Gm9	chrX	-	34748496	34751036	1663	4	149	361	2	0	1	1	3.10499	12.8372	0.110709	0	0.0723808	0.320417	0.242913	4.4e-54	4.91345	0.00285768	20.2272	5.47e-15	0.474152	0.529688	0.502259	0.0557919	0.126574	0.37672	0.694068	0.31159	3.04229	1.83492	1	0	0	1	1	141	0	0	1	1	1	1	1	0
NM_001033235	Trim40	chr17	-	37018542	37026990	2117	6	5	4	1	1	0	0	0.104194	0.14224	0.0553547	0.0686328	0	0	0.703477	0.564398	0.393076	0.439426	0.558761	0.618872	1.89661	0.59097	0.675914	0.442145	-0.091059	0.489224	0.775079	0.535761	1.29626	0.695722	0	0	0	1	0	0	4	0	0	0	0	0	0	0
NM_001033236	Gm71	chr12	-	70678614	70684015	1027	6	304	494	523	161	117	17	6.33502	17.5666	28.9505	11.0499	8.46855	5.44709	0.361213	3.78e-46	1.11008	0.661917	3.07319	1.87e-08	1.30191	0.0283816	0.0316594	0.164162	-0.489195	-0.270845	0.145669	-0.0250079	0.885181	0.693657	109	0	1	0	18	21	11	40	24	0	27	53	0	15
NM_001033237	Yeats2	chr16	+	20141135	20232646	5997	30	1950	1065	371	513	388	182	40.6358	37.8714	20.5366	35.2086	28.0837	58.3159	1.07292	0.0637018	0.698443	9.87e-06	0.650972	3.43e-07	1.25303	0.000750359	0.475361	0.164001	0.37807	0.60071	0.514724	0.413357	0.362239	0.776608	348	341	154	170	111	175	102	84	104	78	138	79	66	354
NM_001033238	Cblb	chr16	+	52031661	52208159	6322	18	1627	775	1326	806	708	117	33.9049	27.559	73.4003	55.318	51.2456	37.4888	1.22988	1.6e-06	0.903852	0.295989	0.734913	0.0026887	1.07938	0.137527	-0.449792	0.0405183	-0.473693	-0.544457	-0.645257	-0.31791	0.872703	0.990103	438	5	457	76	252	94	75	27	36	88	72	7	0	7
NM_001033239	Csta	chr16	-	36120031	36131275	2731	3	0	69	0	0	0	0	0	2.45364	0	0	0	0	0.00837473	4.61e-30	0.0655126	0.0868259	7.82266	0.00282863	0.948305	0.970062	0.259632	-0.147629	0.329502	0.200242	0.750711	0.104082	0.481731	1.25932	0	0	0	0	0	0	0	0	0	0	0	0	0	0
NM_001033240	Wfdc6a	chr2	-	164405021	164410677	802	4	0	0	0	0	0	0	0	0	0	0	0	0	0.586231	0.707351	0.0655126	0.0868259	0.111752	0.153805	0.948305	0.970062	0	0	0	0	0	0	0.481731	0.821272	0	0	0	0	0	0	0	0	0	0	0	0	0	0
NM_001033241	Gm382	chrX	+	123574503	123598518	4070	3	2	1	0	0	0	0	0.0416778	0.03556	0	0	0	0	0.879347	0.888501	0.196538	0.226931	0.223504	0.273425	0.948305	0.970062	0.128018	-0.0334078	0.110358	0.0665922	0.287264	0.0537341	0.456695	1.29592	1	0	0	0	0	0	0	1	0	0	0	0	0	0
NM_001033242	Cln5	chr14	+	103469432	103476847	2447	4	2848	1581	949	3561	2189	250	59.3491	56.2203	52.5316	244.401	158.442	80.1042	1.05573	0.0828868	0.743608	1.57e-05	0.704351	7.68e-07	1.5424	7.46e-59	-0.358572	-0.184252	0.568139	0.132795	-0.44371	-0.136676	0.59694	1.03864	628	434	452	78	91	309	73	51	137	85	269	126	115	894
NM_001033243	Ccdc114	chr7	+	53183767	53204326	2453	13	132	70	0	0	0	0	2.75073	2.4892	0	0	0	0	1.09815	0.522213	8.71318	0.00108943	7.93441	0.00255813	0.948305	0.970062	0.571451	0.161194	0.170847	0.53193	0.624715	0.421525	1.35353	1.5353	0	2	0	31	2	9	29	24	0	1	0	34	0	0
NM_001033244	Fancd2	chr6	+	113481678	113546279	4777	44	1669	517	15	137	257	58	34.7801	18.3845	0.83032	9.40269	18.6019	18.5842	1.88997	1.98e-40	1.85434	2.63e-07	0.981147	0.890104	0.507233	4.05e-11	0.089346	-0.263405	0.76302	0.467483	0.150276	0.097808	0.574344	1.10131	356	23	399	123	154	63	75	110	90	102	7	159	8	5
NM_001033245	Hk3	chr13	-	55107346	55122695	3167	19	0	0	0	0	0	0	0	0	0	0	0	0	0.586231	0.707351	0.0655126	0.0868259	0.111752	0.153805	0.948305	0.970062	0	0	0	0	0	0	0.481731	0.821272	0	0	0	0	0	0	0	0	0	0	0	0	0	0
NM_001033246	Ccdc110	chr8	+	47020002	47029499	2626	7	0	3	0	0	0	0	0	0.10668	0	0	0	0	0.146558	0.0488089	0.0655126	0.0868259	0.447009	0.507948	0.948305	0.970062	0.0491501	-0.178969	0.230489	-0.0130378	0.46156	-0.047619	0.481731	0.712176	0	0	0	0	0	0	0	0	0	0	0	0	0	0
NM_001033248	Gm266	chr12	-	112722821	112724007	1186	1	0	0	0	0	0	0	0	0	0	0	0	0	0.586231	0.707351	0.0655126	0.0868259	0.111752	0.153805	0.948305	0.970062	0	0	0	0	0	0	0.481731	0.821272	0	0	0	0	0	0	0	0	0	0	0	0	0	0
NM_001033249	Zfp583	chr7	-	6267266	6282036	2765	5	180	25	127	0	0	2	3.751	0.889	7.03004	0	0	0.640834	4.08107	2.94e-15	3.9526	0.00261815	0.968519	0.958339	0.948305	0.970062	0.432401	0.431762	-0.80566	-0.0996789	0.317008	0.254828	1.27807	1.44261	1	0	71	17	0	26	20	44	0	0	0	1	0	124
NM_001033250	Lemd1	chr1	+	134088012	134153958	982	4	20	3	0	0	0	0	0.416778	0.10668	0	0	0	0	3.07771	0.0206407	1.37577	0.743396	0.447009	0.507948	0.948305	0.970062	0.480117	0.200081	0.0654376	0.435007	0.388427	0.371735	1.71845	0.696974	0	0	0	1	0	17	0	0	2	0	0	0	0	0
NM_001033251	Gpr174	chrX	+	104451366	104490646	3588	5	2	0	1	0	1	0	0.0416778	0	0.0553547	0	0.0723808	0	1.75869	0.609922	0.196538	0.226931	0.111752	0.153805	0.474152	0.529688	-0.399519	-0.259067	-0.132977	-0.494089	-0.362946	-0.384225	0.654316	0.821272	0	1	0	0	0	0	1	0	0	0	0	0	0	0
NM_001033252	Gm732	chrX	-	105141073	105143775	1661	2	0	0	0	0	0	0	0	0	0	0	0	0	0.586231	0.707351	0.0655126	0.0868259	0.111752	0.153805	0.948305	0.970062	0	0	0	0	0	0	0.481731	0.821272	0	0	0	0	0	0	0	0	0	0	0	0	0	0
NM_001033253	Plekhg1	chr10	-	6379240	6473874	7187	16	173	16	99	343	1	3	3.60513	0.56896	5.48011	23.541	0.0723808	0.96125	6.00025	4.34e-19	2.8498	0.0133578	0.474947	0.215992	163.108	4.52e-97	0.615325	0.915507	-0.520882	0.521365	0.164986	0.684065	1.66764	0.735433	1	1	0	2	9	10	0	1	0	61	33	55	0	2
NM_001033254	Pak6	chr2	+	118489312	118523754	4135	11	30	166	272	7	4	5	0.625166	5.90296	15.0565	0.480429	0.289523	1.60208	0.108821	4.68e-43	0.338482	0.0319293	3.11044	0.00100186	1.51729	0.458929	0.322538	0.300197	-0.68312	-0.208559	0.499554	0.138059	1.51216	1.58486	4	2	1	2	1	18	0	1	0	0	1	0	0	3
NM_001033255	Gm136	chr4	-	34691036	34703508	1303	5	0	0	0	0	0	0	0	0	0	0	0	0	0.586231	0.707351	0.0655126	0.0868259	0.111752	0.153805	0.948305	0.970062	0	0	0	0	0	0	0.481731	0.821272	0	0	0	0	0	0	0	0	0	0	0	0	0	0
NM_001033257	Phactr2	chr10	-	12933200	13043966	2606	12	14	32	1	0	0	0	0.291744	1.13792	0.0553547	0	0	0	0.266469	8.1e-06	0.982689	0.986545	3.68782	0.109345	0.948305	0.970062	0.582756	0.126247	0.0754807	0.397403	0.837487	0.368802	1.89403	2.30274	0	0	0	0	0	1	0	0	13	0	0	0	0	0
NM_001033258	D10Bwg1379e	chr10	-	18307816	18463564	8216	34	44	13	0	0	1	0	0.916911	0.46228	0	0	0.0723808	0	1.88431	0.0295112	2.94807	0.19847	1.56453	0.6443	0.474152	0.529688	0.367572	-0.037051	0.289321	0.398583	0.421661	0.243034	2.17364	0.539343	0	1	0	2	2	1	0	1	33	3	0	1	0	0
NM_001033259	Ccdc109a	chr10	-	58911180	59079440	1423	8	1	2	0	2	107	0	0.0208389	0.07112	0	0.137266	7.74474	0	0.390821	0.296973	0.131025	0.15599	0.335257	0.392313	0.0263418	1.54e-30	-0.853272	-0.86907	0.672719	-0.491068	-0.588286	-0.737803	0.441943	0.749209	1	0	0	0	0	0	0	0	0	0	0	0	0	0
NM_001033260	Stox1	chr10	-	62122169	62188847	3102	4	0	20	0	0	0	0	0	0.7112	0	0	0	0	0.0279158	4.06e-09	0.0655126	0.0868259	2.3468	0.340576	0.948305	0.970062	0.210883	-0.164918	0.317736	0.147461	0.704959	0.0644751	0.481731	0.582334	0	0	0	0	0	0	0	0	0	0	0	0	0	0
NM_001033261	Zfc3h1	chr10	+	114822014	114869827	6956	35	1508	1236	829	706	350	26	31.425	43.9522	45.889	48.4547	25.3333	8.33084	0.715136	4.18e-18	3.66143	4.91e-17	5.11991	5e-29	1.91012	2.02e-24	0.108914	0.246565	-0.134471	0.144875	-0.0182283	0.166785	0.829128	0.520545	103	69	571	50	88	138	1	64	168	130	93	19	14	582
NM_001033262	2010-03-09	chr10	-	126493105	126497240	1998	4	614	101	674	449	14	43	12.7951	3.59156	37.309	30.8161	1.01333	13.7779	3.53463	6.6e-42	0.915688	0.577321	0.259062	1.9e-11	28.4491	1.99e-108	0.620356	0.915851	-0.756276	0.330103	0.230926	0.622104	1.01863	0.823887	223	5	158	0	25	0	29	92	31	0	0	50	1	341
NM_001033263	Agap2	chr10	+	126515962	126530225	5633	19	33	3	0	0	0	2	0.687683	0.10668	0	0	0	0.640834	4.98296	0.000207483	0.742477	0.635193	0.149003	0.024326	0.948305	0.970062	0.437782	0.198241	0.0114287	0.359659	0.357736	0.331894	1.23214	0.710852	30	1	1	1	0	0	0	0	0	0	0	0	0	0
NM_001033264	Gls2	chr10	+	127631690	127647059	2459	18	1250	2287	568	182	355	122	26.0486	81.3257	31.4414	12.4912	25.6952	39.0908	0.320531	1.02e-243	0.666311	4.77e-05	2.07877	8.78e-19	0.487471	4.32e-16	0.183144	-0.224645	0.00896517	-0.0956866	0.619739	-0.0457291	0.723472	0.541754	120	330	10	226	102	30	4	74	47	56	99	74	78	555
NM_001033266	Gm525	chr11	+	88935154	88954378	581	4	0	0	0	0	0	11	0	0	0	0	0	3.52458	0.586231	0.707351	0.00545939	9.43e-15	0.00931269	3.66e-12	0.948305	0.970062	0.0111063	-0.039999	0.00208665	-0.0830808	0.159753	-0.0373245	0.481731	0.821272	0	0	0	0	0	0	0	0	0	0	0	0	0	0
NM_001033267	Qrich2	chr11	-	116302638	116315661	2162	14	81	8	0	0	1	57	1.68795	0.28448	0	0	0.0723808	18.2638	5.34122	3.55e-09	0.0926213	3.59e-33	0.0173409	8.5e-49	0.474152	0.529688	0.312736	0.0527088	0.0784838	0.230752	0.353959	0.198732	2.96469	0.535294	0	0	0	0	0	79	0	0	0	0	0	2	0	0
NM_001033268	Fam120a	chr13	-	48974585	49063197	4918	18	6028	4725	3139	976	2978	356	125.617	168.021	173.758	66.9856	215.55	114.068	0.74786	7.84e-50	1.10637	0.0595709	1.47939	4.31e-14	0.311008	1.5e-256	-0.600705	-0.725079	-0.0117498	-0.773236	-0.263121	-0.699673	0.483837	0.25983	920	1386	1080	107	269	552	151	264	178	97	112	578	334	757
NM_001033269	Eif4e1b	chr13	+	54885363	54889819	1896	7	6	36	0	0	0	0	0.125033	1.28016	0	0	0	0	0.110909	1.14e-10	0.458588	0.50809	4.13483	0.0742916	0.948305	0.970062	0.484651	-0.0121559	0.313966	0.419361	0.84454	0.297285	0.649042	1.5242	0	0	1	0	0	3	0	0	0	0	0	2	0	0
NM_001033270	Slc4a7	chr14	+	15535538	15632457	7389	25	2995	1368	1453	755	730	192	62.4124	48.6461	80.4303	51.8177	52.838	61.52	1.28294	9.29e-15	1.01697	0.820271	0.792688	0.00333867	0.980737	0.707689	0.0137733	0.329291	-0.937868	-0.46971	-0.222932	-0.0422153	0.6392	0.767478	316	580	141	440	213	69	16	102	315	148	110	405	140	720
NM_001033271	Tmem55b	chr14	-	51545744	51550524	2753	7	34870	18992	9680	7176	3277	2319	726.652	675.355	535.833	492.509	237.192	743.047	1.07632	2.75e-16	0.984694	0.472909	0.914875	6.37e-05	2.07626	1.52e-282	0.929256	0.760226	-0.424901	0.615491	0.806817	0.768324	0.235824	0.323187	7313	7102	5029	2041	2018	1099	1168	2144	1428	772	1220	2136	1400	4441
NM_001033272	Spata13	chr14	+	61253565	61383393	7517	13	1761	77	2129	23	8	13	36.6973	2.73812	117.85	1.57855	0.579046	4.16542	13.2428	6.73e-249	8.24523	6.54e-32	0.62262	0.122525	2.52881	0.0120609	0.36944	0.561433	-0.931795	-0.124043	0.0838371	0.268943	0.487065	1.81692	369	267	137	200	90	15	133	161	112	71	62	96	48	931
NM_001033273	5031439G07Rik	chr15	-	84776149	84818401	5032	10	544	2631	186	258	1231	69	11.3364	93.5583	10.296	17.7073	89.1007	22.1088	0.121389	0	0.510063	1.14e-06	4.20188	7.05e-52	0.19936	1.46e-163	-0.423966	-0.769244	0.786743	-0.152422	0.0768815	-0.448544	0.791363	0.41843	10	122	5	128	64	10	15	53	24	29	12	50	22	174
NM_001033274	Brd1	chr15	-	88517464	88564649	5137	13	3601	2419	2517	926	1145	188	75.0408	86.0196	139.328	63.554	82.876	60.2384	0.872564	2.45e-07	1.24855	0.00209402	1.4309	5.88e-07	0.767084	1.72e-09	-0.241205	-0.059086	-0.63449	-0.626865	-0.190003	-0.309052	0.625975	0.499492	1209	365	698	129	41	408	31	19	130	120	111	239	101	713
NM_001033275	Glt8d3	chr15	-	93070172	93105515	6534	8	3209	1012	3218	1115	2011	225	66.872	35.9867	178.131	76.5255	145.558	72.0938	1.85765	9.66e-73	0.930511	0.300352	0.500907	2.9e-18	0.525998	2.13e-69	-0.699153	-0.27195	-0.413114	-0.809827	-0.833495	-0.593643	0.523568	0.515154	197	493	979	112	118	162	141	428	101	97	91	169	121	286
NM_001033277	Spryd3	chr15	-	101946958	101966646	2437	11	323	305	661	82	520	3	6.73096	10.8458	36.5894	5.62789	37.638	0.96125	0.620715	2.83e-09	5.30652	6.88e-06	8.54905	2e-10	0.151074	4.36e-84	-0.619483	-0.446503	-0.110953	-0.647553	-0.542409	-0.57118	0.898199	1.03049	3	4	81	38	0	22	26	35	29	16	50	19	0	121
NM_001033279	D17Wsu92e	chr17	-	27888179	27957487	3809	5	2416	3036	1170	876	1423	188	50.3467	107.96	64.7649	60.1223	102.998	60.2384	0.466553	5.75e-173	0.837799	0.0223046	1.79572	1.51e-17	0.584033	4.26e-37	-0.484945	-0.745065	0.555361	-0.343504	0.0292823	-0.524505	0.418103	0.256341	268	342	512	167	76	322	62	126	69	81	132	184	75	252
NM_001033280	Gm94	chr18	-	43936849	43952532	748	4	0	0	0	0	0	0	0	0	0	0	0	0	0.586231	0.707351	0.0655126	0.0868259	0.111752	0.153805	0.948305	0.970062	0	0	0	0	0	0	0.481731	0.821272	0	0	0	0	0	0	0	0	0	0	0	0	0	0
NM_001033281	Prdm6	chr18	+	53624199	53735511	2601	7	0	0	0	2	76	30	0	0	0	0.137266	5.50094	9.6125	0.586231	0.707351	0.00211331	1.41e-37	0.00360491	6.19e-31	0.0369469	3.39e-21	-0.562597	-0.564285	0.39447	-0.387785	-0.348855	-0.504889	0.481731	0.821272	0	0	0	0	0	0	0	0	0	0	0	0	0	0
NM_001033283	Gm97	chr19	+	11771544	11786348	807	6	56	152	0	0	0	0	1.16698	5.40512	0	0	0	0	0.2184	4.32e-26	3.73422	0.0998224	17.0981	5.9e-07	0.948305	0.970062	0.559328	0.0945073	0.239921	0.511784	0.745173	0.38854	1.09688	0.641409	0	0	0	5	7	16	2	0	0	1	8	5	12	0
NM_001033284	BC026585	chr1	+	159388712	159418864	1289	10	161	67	2	0	2	2	3.35506	2.38252	0.110709	0	0.144762	0.640834	1.39661	0.0182357	3.53768	0.00687843	2.53305	0.0677746	0.316102	0.282407	0.422455	0.0162928	0.085521	0.295885	0.527198	0.244878	1.33514	1.365	2	0	0	33	48	1	0	0	43	13	21	0	0	2
NM_001033285	Cdc42bpa	chr1	+	181891219	182095733	8656	37	1028	357	369	178	169	23	21.4224	12.6949	20.4259	12.2166	12.2324	7.36959	1.685	1.01e-18	2.80885	2.54e-09	1.66697	0.00894582	0.998509	0.988885	0.060105	0.261753	-0.518934	-0.117047	-0.24993	0.0682702	0.778271	0.98834	71	129	379	156	46	43	13	57	62	1	22	26	23	354
NM_001033286	Slc30a10	chr1	+	187278726	187292640	5835	4	15	7	1	1	0	0	0.312583	0.24892	0.0553547	0.0686328	0	0	1.17246	0.710981	1.0482	0.963319	0.894018	0.91709	1.89661	0.59097	0.812925	0.491688	-0.0601475	0.665751	0.775385	0.656788	1.94939	0.608712	0	0	1	1	0	0	0	0	0	12	1	0	0	0
NM_001033288	Gm106	chr1	-	15843942	15882803	2748	5	153	18	1	2	3	6	3.18835	0.64008	0.0553547	0.137266	0.217142	1.9225	4.75156	8.76e-15	1.44128	0.316839	0.303327	0.0151431	0.711229	0.653628	0.407495	0.095352	0.194288	0.426071	0.359988	0.309639	2.15483	1.98067	2	105	9	0	0	0	0	0	0	0	0	0	37	1
NM_001033289	Slc9a2	chr1	+	40738556	40825730	3493	12	1	1	0	0	0	0	0.0208389	0.03556	0	0	0	0	0.586231	0.595476	0.131025	0.15599	0.223504	0.273425	0.948305	0.970062	0.048159	-0.0940516	0.130534	-0.0117021	0.280507	-0.0191982	0.48212	0.757541	0	0	0	0	0	0	0	0	0	0	0	1	0	0
NM_001033290	Gpr55	chr1	-	87836111	87857630	2550	2	0	6	0	0	0	0	0	0.21336	0	0	0	0	0.0837473	0.00296314	0.0655126	0.0868259	0.782266	0.823731	0.948305	0.970062	0.120728	-0.17892	0.27597	0.0559126	0.582331	-0.000759898	0.481731	1.13079	0	0	0	0	0	0	0	0	0	0	0	0	0	0
NM_001033291	Usp40	chr1	-	89841695	89905126	5049	28	717	212	46	407	509	10	14.9415	7.53872	2.54631	27.9335	36.8418	3.20417	1.97612	2.75e-20	4.27619	5.81e-10	2.16393	0.00489176	0.758644	3e-05	-0.386083	-0.369608	0.748387	0.182247	-0.482725	-0.191148	0.921226	1.63145	11	182	112	65	1	73	26	20	123	1	1	53	49	36
NM_001033292	Espnl	chr1	+	93218651	93244880	5442	9	0	0	2	0	0	0	0	0	0.110709	0	0	0	0.586231	0.707351	0.0655126	0.0868259	0.111752	0.153805	0.948305	0.970062	-0.185689	-0.0190694	-0.347508	-0.431179	-0.0626818	-0.211979	0.481731	0.821272	0	0	0	0	0	0	0	0	0	0	0	0	0	1
NM_001033293	Uap1l1	chr2	-	25217011	25221146	1690	9	568	3424	3705	3603	1467	88	11.8365	121.757	205.089	247.284	106.183	28.1967	0.0973914	0	0.418839	6.51e-12	4.30058	3.32e-68	2.32813	5.34e-180	-0.233526	-0.0471648	-0.0161459	-0.198663	-0.0820226	-0.159785	0.81697	0.501793	149	123	32	6	3	101	24	41	36	1	34	3	15	2002
NM_001033294	Ddx31	chr2	+	28695925	28761094	3327	20	1281	550	595	498	271	56	26.6946	19.558	32.936	34.1791	19.6152	17.9433	1.36397	5.28e-10	1.47346	0.00235524	1.08027	0.574945	1.73972	6.13e-14	0.238885	0.653778	-0.556839	0.162745	-0.207438	0.351803	0.588042	0.981749	71	77	142	70	149	124	52	107	123	39	98	207	22	6
NM_001033296	Sel1l2	chr2	-	140055593	140215446	2219	20	0	10	0	0	0	0	0	0.3556	0	0	0	0	0.0532937	6.55e-05	0.0655126	0.0868259	1.22927	0.838815	0.948305	0.970062	0.165205	-0.174294	0.299114	0.100307	0.647653	0.0304056	0.481731	0.587574	0	0	0	0	0	0	0	0	0	0	0	0	0	0
NM_001033297	Gm561	chr2	+	144419800	144421101	459	2	1514	907	195	1165	480	80	31.5501	32.2529	10.7942	79.9572	34.7428	25.6333	0.978128	0.59858	1.22533	0.0661432	1.25273	0.0449217	2.2988	3.57e-58	0.124225	0.0428387	0.747203	0.660948	0.0365113	0.276004	0.489806	0.698281	335	289	300	156	36	17	26	92	86	32	39	39	67	184
NM_001033298	Gm114	chr2	+	146681624	146795825	2150	14	1778	250	17	549	408	15	37.0515	8.89	0.941029	37.6794	29.5314	4.80625	4.155	2.41e-137	7.28419	1.41e-30	1.75311	0.0178883	1.27523	0.000183051	-0.0781579	-0.174368	0.760084	0.470982	-0.226724	0.0728189	0.644673	1.36732	326	362	518	38	74	165	63	4	67	11	27	44	79	6
NM_001033299	Zfp217	chr2	-	169934142	169956720	5685	6	2331	3315	683	1498	345	224	48.5754	117.881	37.8072	102.812	24.9714	71.7734	0.412271	2.68e-240	0.679002	1.43e-07	1.64698	6.35e-15	4.10841	6.27e-158	0.813299	0.577691	0.162536	0.850235	0.872736	0.747075	0.395705	0.403365	508	306	293	186	107	72	52	219	143	175	54	147	69	667
NM_001033300	Gmps	chr3	+	63780064	63823000	4567	16	8187	3295	1910	2597	1884	363	170.608	117.17	105.727	178.239	136.365	116.311	1.45633	7.95e-78	1.47367	1.49e-14	1.01191	0.829998	1.307	5.63e-19	0.141989	0.237106	0.386763	0.579952	-0.246144	0.319682	0.272778	0.227074	1044	880	1373	703	495	604	270	739	507	406	192	758	216	786
NM_001033301	Fhdc1	chr3	-	84247946	84284351	4091	12	6	3	9	19	1676	45	0.125033	0.10668	0.498192	1.30402	121.31	14.4188	1.0259	0.967416	0.00996931	6.41e-49	0.00971759	5.49e-42	0.0113095	0	-0.792285	-0.71219	0.419904	-0.557872	-0.609237	-0.687449	0.282855	1.16182	3	1	2	0	0	0	0	0	0	0	0	0	0	2
NM_001033302	Gm129	chr3	-	95682427	95686151	1395	6	184	192	529	4	1	14	3.83435	6.82752	29.2826	0.274531	0.0723808	4.48584	0.561931	2.48e-08	0.807989	0.440879	1.43788	0.153396	2.37076	0.278585	0.535563	0.493613	-0.793778	-0.0338888	0.539717	0.331762	1.90388	1.06728	2	0	0	0	0	0	0	13	0	21	73	73	2	217
NM_001033303	Ampd1	chr3	+	102877936	102903643	2342	16	0	17	0	0	0	0	0	0.60452	0	0	0	0	0.0325684	7.54e-08	0.0655126	0.0868259	2.01154	0.448965	0.948305	0.970062	0.201617	-0.167266	0.314454	0.137745	0.694276	0.0573655	0.481731	1.17788	0	0	0	0	0	0	0	0	0	0	0	0	0	0
NM_001033304	5330417C22Rik	chr3	-	108260986	108339440	3326	21	39	1	1	0	0	0	0.812716	0.03556	0.0553547	0	0	0	11.7246	6.33e-07	2.62051	0.263196	0.223504	0.273425	0.948305	0.970062	0.364645	0.322205	-0.296955	0.213197	0.0633566	0.300016	2.7609	0.927576	0	0	0	0	39	0	0	0	0	0	0	0	0	1
NM_001033305	Ndufb6	chr4	-	40217695	40226401	534	4	7789	5115	2940	2828	1247	676	162.314	181.889	162.743	194.093	90.2588	216.602	0.892639	3.28e-10	0.753831	1.19e-11	0.844497	5.25e-05	2.14964	2.79e-121	0.911099	0.837821	-0.35846	0.681083	0.796436	0.810001	0.207455	0.232921	1324	1155	977	431	482	628	359	658	372	307	191	626	279	1081
NM_001033306	Shb	chr4	-	45436148	45543700	2743	6	674	434	217	297	149	55	14.0454	15.433	12.012	20.3839	10.7847	17.6229	0.909669	0.124954	0.789661	0.100403	0.868075	0.327805	1.88397	7.9e-11	0.720303	0.646908	0.135223	0.839163	0.602728	0.735458	1.19211	1.00935	146	4	2	131	36	116	0	24	28	133	26	27	1	213
NM_001033308	BC013712	chr4	-	132338271	132352279	2542	6	55	15	0	0	0	0	1.14614	0.5334	0	0	0	0	2.05181	0.00709965	3.66871	0.105754	1.78804	0.538462	0.948305	0.970062	0.566684	0.187943	0.135851	0.524343	0.560196	0.426323	1.8294	0.542651	0	0	0	18	1	0	1	1	0	0	0	34	0	0
NM_001033310	Cox18	chr5	-	90643751	90653021	1325	6	2637	4402	221	215	211	221	54.9521	156.535	12.2334	14.756	15.2723	70.8121	0.351233	0	0.778479	0.000539845	2.21642	3.42e-39	0.966197	0.722095	0.558257	0.0718626	0.255531	0.485352	0.805501	0.371824	0.306054	0.330031	388	215	586	211	144	189	107	165	197	122	53	204	56	205
NM_001033311	BC023744	chr5	+	117769274	117805015	4054	10	907	108	9	3	0	2	18.9009	3.84048	0.498192	0.205898	0	0.640834	4.88347	9.82e-81	19.8285	1.02e-21	4.06033	0.00236713	3.79322	0.183168	0.741162	0.501834	-0.236157	0.543846	0.591283	0.595614	1.01023	1.23321	4	323	2	1	135	166	6	9	93	0	24	90	54	7
NM_001033312	Fbxl18	chr5	-	143633467	143656917	2831	5	570	188	9	19	9	17	11.8782	6.68528	0.498192	1.30402	0.651427	5.44709	1.7711	1.14e-12	2.07821	0.000574925	1.1734	0.507509	1.89661	0.0892241	0.668147	0.2931	0.184159	0.666712	0.646133	0.542653	0.751627	0.831746	1	147	198	23	4	15	26	1	22	9	36	64	24	2
NM_001033313	Pdap1	chr5	-	145889638	145900958	2203	6	1910	824	294	425	130	188	39.8023	29.3014	16.2743	29.1689	9.4095	60.2384	1.35792	7.25e-14	0.662406	3.24e-07	0.487807	1.76e-16	3.0838	2.53e-34	0.829631	0.639401	-0.112413	0.718882	0.700721	0.729305	0.305088	0.486214	490	336	233	59	125	68	85	118	76	61	42	143	74	157
NM_001033314	Ccdc61	chr7	-	19476232	19495753	2010	14	995	227	11	245	264	44	20.7347	8.07212	0.608901	16.815	19.1085	14.0983	2.5609	1.56e-44	1.45001	0.00980084	0.566211	0.00108076	0.880313	0.149729	-0.0167874	-0.238086	0.819561	0.476102	-0.0411889	0.0737428	0.603715	0.627654	387	56	6	58	66	93	50	41	51	18	53	109	7	3
NM_001033315	Hipk4	chr7	+	28308279	28316193	2414	4	55	1	0	0	0	0	1.14614	0.03556	0	0	0	0	16.4145	6.21e-10	3.66871	0.105754	0.223504	0.273425	0.948305	0.970062	0.36157	0.248754	-0.0631415	0.342841	0.0852301	0.317722	1.47257	0.797374	28	0	0	21	0	1	0	0	0	4	0	1	0	0
NM_001033316	Ffar3	chr7	-	31639348	31641197	1625	2	5	267	0	0	0	0	0.104194	9.49452	0	0	0	0	0.0131246	1.09e-106	0.393076	0.439426	29.9496	3.87e-12	0.948305	0.970062	0.43115	-0.0465182	0.321552	0.374757	0.826708	0.253129	0.607814	1.12952	1	0	0	1	0	0	0	1	1	0	0	0	1	0
NM_001033317	Cnga4	chr7	+	112553081	112557252	2480	6	0	5	1	0	1	0	0	0.1778	0.0553547	0	0.0723808	0	0.0977052	0.00759775	0.0655126	0.0868259	0.670513	0.724271	0.474152	0.529688	-0.199809	-0.387803	0.177521	-0.309803	0.295123	-0.299138	0.481731	0.666318	0	0	0	0	0	0	0	0	0	0	0	0	0	0
NM_001033318	Cog7	chr7	-	129066352	129125207	2884	17	1646	642	437	471	635	77	34.3008	22.8295	24.19	32.326	45.9618	24.6721	1.50159	2.64e-19	1.38332	0.00324219	0.92124	0.49846	0.703773	5.96e-09	-0.688725	-0.555537	0.526014	-0.241525	-0.826571	-0.495262	0.53818	0.861122	394	239	347	138	23	80	109	1	95	55	76	50	39	150
NM_001033319	Ppfia1	chr7	-	151662882	151739591	4918	31	1880	1396	450	193	517	80	39.1771	49.6418	24.9096	13.2461	37.4209	25.6333	0.789335	2.9e-11	1.52135	7.88e-05	1.92738	2.24e-10	0.355157	5.2e-39	-0.141965	-0.512717	0.221299	-0.223019	0.159956	-0.292567	0.413008	0.495508	315	208	631	74	78	102	67	100	69	66	44	73	53	90
NM_001033320	Rltpr	chr8	+	108214805	108222065	2504	17	92	30	1	12	0	0	1.91718	1.0668	0.0553547	0.823593	0	0	1.75869	0.00450309	6.09267	0.0120408	3.46432	0.132494	12.328	0.000668046	0.833745	0.614358	0.134554	0.934132	0.631898	0.794078	0.99039	0.891266	30	1	15	6	1	4	5	0	3	2	15	10	0	1
NM_001033321	4932417I16Rik	chr8	-	114435917	114457691	2887	7	677	4553	92	228	153	238	14.1079	161.905	5.09263	15.6483	11.0743	76.2592	0.0872781	0	0.185848	8.53e-82	2.12937	1.59e-37	1.41014	0.000876974	0.453383	-0.0202466	0.447941	0.486038	0.81581	0.306391	0.782273	0.550445	13	103	89	50	6	105	88	80	25	20	32	44	22	6
NM_001033322	Gucy1a2	chr9	+	3532353	3897342	5273	8	5	1	0	0	0	0	0.104194	0.03556	0	0	0	0	1.75869	0.470596	0.393076	0.439426	0.223504	0.273425	0.948305	0.970062	0.259419	0.0850138	0.0568011	0.203826	0.258941	0.182753	0.949297	0.783479	0	0	0	5	0	0	0	0	0	0	0	0	0	0
NM_001033323	Igsf9b	chr9	+	27106812	27137720	2857	15	171	0	1	0	0	0	3.56345	0	0.0553547	0	0	0	100.832	3.88e-34	11.2682	0.000101639	0.111752	0.153805	0.948305	0.970062	0.275042	0.309031	-0.278639	0.192884	-0.109139	0.258986	2.15024	0.821272	2	0	151	0	2	0	0	0	0	16	0	0	0	1
NM_001033324	Zbtb16	chr9	-	48462401	48644050	5114	7	3	4	4	1	2	0	0.0625166	0.14224	0.221419	0.0686328	0.144762	0	0.468985	0.257974	0.262051	0.298349	0.558761	0.618872	0.632203	0.611528	-0.347327	-0.312048	-0.208517	-0.608243	-0.00291684	-0.422539	0.553148	0.686396	0	1	0	0	0	0	0	2	0	0	0	0	0	0
NM_001033325	A630095E13Rik	chr9	-	36443338	36446187	619	4	0	0	0	0	0	0	0	0	0	0	0	0	0.586231	0.707351	0.0655126	0.0868259	0.111752	0.153805	0.948305	0.970062	0	0	0	0	0	0	0.481731	0.821272	0	0	0	0	0	0	0	0	0	0	0	0	0	0
NM_001033326	Dhrsx	chr4_random	+	109801	130134	2203	7	0	0	0	0	0	0	0	0	0	0	0	0	0.586231	0.707351	0.0655126	0.0868259	0.111752	0.153805	0.948305	0.970062	0	0	0	0	0	0	0.481731	0.821272	0	0	0	0	0	0	0	0	0	0	0	0	0	0
NM_001033328	BC023829	chrX	-	67713230	67730218	1989	6	438	814	81	269	284	51	9.12743	28.9458	4.48373	18.4622	20.5561	16.3413	0.315774	8.79e-90	0.553078	0.000184884	1.7515	2.03e-05	0.898394	0.206967	-0.0355193	-0.40086	0.919759	0.375439	0.307785	-0.0203136	0.664117	0.486965	48	55	64	13	42	61	3	0	49	9	27	46	21	74
NM_001033329	Arhgef9	chrX	-	92244282	92361825	5012	11	231	3	0	0	0	0	4.81378	0.10668	0	0	0	0	34.0014	2.3e-41	15.1989	2.56e-06	0.447009	0.507948	0.948305	0.970062	0.419905	0.260603	-0.0388301	0.405164	0.158659	0.361891	1.72991	0.668051	0	0	0	107	34	0	1	76	0	12	0	1	0	0
NM_001033330	Frmpd4	chrX	-	163909240	165015165	8609	20	6	0	1	0	0	0	0.125033	0	0.0553547	0	0	0	4.10362	0.119678	0.458588	0.50809	0.111752	0.153805	0.948305	0.970062	0.0895023	0.211454	-0.400488	-0.117935	-0.119654	0.0610072	0.936507	0.821272	0	0	1	0	0	1	0	0	0	3	0	1	0	0
NM_001033331	Gas2l3	chr10	-	88871567	88906712	6745	11	2543	489	827	169	410	14	52.9933	17.3888	45.7783	11.5989	29.6761	4.48584	3.04362	3.5e-141	11.1109	2.65e-50	3.65057	8.27e-10	0.392243	4.18e-27	-0.254197	-0.0944809	-0.318084	-0.349452	-0.4484	-0.23271	0.923923	0.828886	1350	118	6	158	150	39	40	80	213	139	4	222	24	3
NM_001033332	Tmtc3	chr10	-	99910817	99949981	2788	13	13	18	0	0	17	9	0.270905	0.64008	0	0	1.23047	2.88375	0.43196	0.0164309	0.0917177	5.87e-07	0.212329	0.000383481	0.0526836	1.05e-05	-0.23855	-0.598323	0.542925	-0.130675	0.117005	-0.322516	1.69381	2.01937	0	0	0	0	0	2	0	0	11	0	0	0	0	0
NM_001033333	Gm239	chr10	-	116213600	116333935	3114	25	0	142	0	0	0	5	0	5.04952	0	0	0	1.60208	0.00409952	1.79e-61	0.0109188	1.31e-07	2.66343	0.00594907	0.948305	0.970062	0.297401	-0.106753	0.277936	0.201602	0.762306	0.13075	0.481731	1.58769	0	0	0	0	0	0	0	0	0	0	0	0	0	0
NM_001033334	Tmem90a	chr12	-	86018227	86039757	2499	4	0	0	0	0	0	0	0	0	0	0	0	0	0.586231	0.707351	0.0655126	0.0868259	0.111752	0.153805	0.948305	0.970062	0	0	0	0	0	0	0.481731	0.821272	0	0	0	0	0	0	0	0	0	0	0	0	0	0
NM_001033335	Serpina3f	chr12	+	105452842	105459333	2207	6	0	0	0	0	0	0	0	0	0	0	0	0	0.586231	0.707351	0.0655126	0.0868259	0.111752	0.153805	0.948305	0.970062	0	0	0	0	0	0	0.481731	0.821272	0	0	0	0	0	0	0	0	0	0	0	0	0	0
NM_001033336	Abcc4	chr14	-	118881913	119105441	5729	31	9654	107	2646	1172	32	68	201.179	3.80492	146.468	80.4376	2.31619	21.7883	52.408	0	9.16702	8.7e-174	0.174917	3.01e-24	33.7079	9.19e-287	0.504072	0.825625	-0.740832	0.271678	-0.021598	0.533791	0.756615	0.49487	1520	1282	189	595	214	809	516	728	1672	628	41	1156	304	712
NM_001033337	Ttc38	chr15	+	85662733	85689252	3751	14	343	26	4	16	2	7	7.14774	0.92456	0.221419	1.09812	0.144762	2.24292	7.46902	1.55e-40	2.81704	0.000556115	0.377164	0.0276294	5.37373	0.00149198	0.718714	0.546732	0.00253392	0.73909	0.449224	0.668179	1.20804	1.87131	164	0	111	0	4	24	15	2	0	22	0	0	1	1
NM_001033338	Rimbp3	chr16	+	17208227	17214075	5848	1	15	48	0	13	0	3	0.312583	1.70688	0	0.892226	0	0.96125	0.191422	2.87e-10	0.262051	0.037529	1.36896	0.527642	13.2763	0.000352779	0.722017	0.388332	0.370269	0.841503	0.824004	0.650617	1.71816	1.40543	0	1	0	0	0	14	0	0	0	0	0	0	0	0
NM_001033339	Mmp25	chr17	-	23766424	23782236	3373	10	22	45	0	15	0	0	0.458455	1.6002	0	1.02949	0	0	0.293116	5.85e-07	1.50679	0.668753	5.1406	0.0308339	15.1729	9.79e-05	0.744214	0.446024	0.402873	0.943265	0.750236	0.711167	2.29034	2.04216	1	1	0	1	0	0	0	0	1	18	0	0	0	0
NM_001033340	Lrrc30	chr17	-	67980304	67982063	1759	1	0	0	0	1	0	0	0	0	0	0.0686328	0	0	0.586231	0.707351	0.0655126	0.0868259	0.111752	0.153805	1.89661	0.59097	-0.0810297	0.0038092	0.0998397	-0.0278893	0.0104841	-0.0350366	0.481731	0.821272	0	0	0	0	0	0	0	0	0	0	0	0	0	0
NM_001033342	Cdc42bpg	chr19	+	6306456	6325652	5994	37	1833	416	855	871	814	143	38.1977	14.793	47.3282	59.7791	58.918	45.8196	2.57829	2.54e-81	0.834376	0.0414172	0.323616	6.04e-26	1.01463	0.765638	-0.482989	-0.0577721	-0.119438	-0.337643	-0.788025	-0.292801	0.9509	0.692942	444	95	251	54	4	458	94	124	108	108	63	3	27	277
NM_001033343	Sec31b	chr19	-	44591446	44620338	3923	26	0	6	0	0	0	0	0	0.21336	0	0	0	0	0.0837473	0.00296314	0.0655126	0.0868259	0.782266	0.823731	0.948305	0.970062	0.120728	-0.17892	0.27597	0.0559126	0.582331	-0.000759898	0.481731	1.55819	0	0	0	0	0	0	0	0	0	0	0	0	0	0
NM_001033344	Dusp27	chr1	-	168028279	168058029	4024	6	4581	27	1134	225	18	218	95.4629	0.96012	62.7722	15.4424	1.30285	69.8509	95.9325	0	1.37068	1.71e-06	0.014288	3.65e-184	11.2798	2.35e-44	0.409068	0.667455	-0.729188	0.112424	-0.0240908	0.396316	0.821893	1.36765	459	1088	1535	3	197	45	264	137	3	3	185	449	213	14
NM_001033345	Gm216	chr1	+	74408681	74415895	2101	10	23	1	0	0	0	0	0.479294	0.03556	0	0	0	0	7.03477	0.000524895	1.5723	0.634042	0.223504	0.273425	0.948305	0.970062	0.358335	0.222103	-0.0358934	0.328757	0.136157	0.303065	1.58297	0.7904	0	0	0	1	0	15	0	0	0	0	7	0	0	0
NM_001033346	Lrrc55	chr2	-	85028227	85036856	2900	3	1	0	0	0	0	0	0.0208389	0	0	0	0	0	1.17246	0.895771	0.131025	0.15599	0.111752	0.153805	0.948305	0.970062	-0.0779236	-0.0587748	0.0115143	-0.118713	-0.00705126	-0.085137	0.439171	0.821272	0	1	0	0	0	0	0	0	0	0	0	0	0	0
NM_001033347	D430041D05Rik	chr2	-	103983231	104250491	10122	21	2	1	1	1	1	0	0.0416778	0.03556	0.0553547	0.0686328	0.0723808	0	0.879347	0.888501	0.196538	0.226931	0.223504	0.273425	0.948305	0.957671	-0.243534	-0.156395	0.0596903	-0.234753	-0.130313	-0.211561	0.418343	0.757541	0	2	0	0	0	0	0	0	0	0	0	0	0	0
NM_001033348	A230067G21Rik	chr2	-	146067034	146337740	9610	41	1171	439	240	301	349	12	24.4023	15.6108	13.2851	20.6585	25.2609	3.845	1.56151	2.04e-16	5.90622	9.94e-19	3.78238	3.28e-09	0.818252	0.0105243	-0.280034	-0.181953	0.274874	0.0231549	-0.44774	-0.146277	0.756825	0.969891	464	5	6	129	62	61	48	24	81	113	42	136	0	227
NM_001033349	Gm410	chr3	-	57471343	57496459	1759	4	11	1	2	0	1	0	0.229228	0.03556	0.110709	0	0.0723808	0	3.51739	0.0587965	0.786152	0.823137	0.223504	0.273425	0.474152	0.529688	-0.086634	-0.0412867	-0.366605	-0.325305	-0.221485	-0.151075	0.823867	0.7904	0	0	4	4	0	0	2	0	1	0	0	0	0	2
NM_001033350	Bank1	chr3	-	135716327	135989010	3247	17	0	19	0	1	0	0	0	0.67564	0	0.0686328	0	0	0.0293116	1.08e-08	0.0655126	0.0868259	2.23504	0.373599	1.89661	0.59097	0.263149	-0.0675134	0.361973	0.268146	0.70641	0.154594	0.481731	0.653474	0	0	0	0	0	0	0	0	0	0	0	0	0	0
NM_001033351	Grin3a	chr4	-	49678097	49857953	3348	9	0	28	0	0	22	0	0	0.99568	0	0	1.59238	0	0.0202149	1.63e-12	0.0655126	0.0868259	3.24081	0.160395	0.0412306	3.17e-07	-0.514644	-0.807932	0.661948	-0.335459	0.0299168	-0.552678	0.481731	0.963969	0	0	0	0	0	0	0	0	0	0	0	0	0	0
NM_001033352	Klhl21	chr4	+	151382999	151391786	3895	4	2995	2172	1820	571	284	241	62.4124	77.2363	100.745	39.1893	20.5561	77.2204	0.80826	6.12e-14	0.811057	0.00234527	1.00346	0.959318	1.90326	6.82e-20	0.70948	0.650493	-0.74369	0.18241	0.680948	0.514128	0.560798	0.450727	518	606	411	26	149	397	33	299	62	89	160	134	111	446
NM_001033354	Iqsec3	chr6	-	121322950	121423696	6840	14	0	6	0	0	1	0	0	0.21336	0	0	0.0723808	0	0.0837473	0.00296314	0.0655126	0.0868259	0.782266	0.823731	0.474152	0.529688	-0.143039	-0.432528	0.424344	-0.120807	0.368512	-0.232125	0.481731	0.651972	0	0	0	0	0	0	0	0	0	0	0	0	0	0
NM_001033355	Zfp568	chr7	+	30768975	30810130	4003	10	738	528	11	103	273	28	15.3791	18.7757	0.608901	7.06918	19.76	8.97167	0.81895	0.000492108	1.66944	0.00332377	2.03851	3.1e-05	0.359941	4.94e-21	-0.0531928	-0.430158	0.894718	0.379877	0.115613	-0.0344914	1.45255	0.842026	9	182	104	5	173	1	1	198	3	11	9	16	26	3
NM_001033356	Ntn5	chr7	+	52939783	52949924	1574	6	10	8	0	1	0	0	0.208389	0.28448	0	0.0686328	0	0	0.716505	0.461761	0.720639	0.764297	1.00577	0.995642	1.89661	0.59097	0.68345	0.270664	0.318396	0.726655	0.78262	0.560256	1.2605	0.586574	0	0	0	0	0	0	0	0	0	0	0	9	1	0
NM_001033359	Cntn5	chr9	-	9660890	10904726	3606	21	0	2	0	0	0	0	0	0.07112	0	0	0	0	0.19541	0.121611	0.0655126	0.0868259	0.335257	0.392313	0.948305	0.970062	0.00623506	-0.17515	0.198937	-0.0530791	0.38101	-0.073998	0.481731	0.859611	0	0	0	0	0	0	0	0	0	0	0	0	0	0
NM_001033360	Gpr101	chrX	-	54749844	54756894	5370	2	0	1	0	0	1	0	0	0.03556	0	0	0.0723808	0	0.293116	0.297527	0.0655126	0.0868259	0.223504	0.273425	0.474152	0.529688	-0.346364	-0.44076	0.307979	-0.301038	0.00820349	-0.362721	0.481731	0.783479	0	0	0	0	0	0	0	0	0	0	0	0	0	0
NM_001033361	Pgr15l	chrX	+	94267934	94277443	5379	5	7	3	2	1	0	1	0.145872	0.10668	0.110709	0.0686328	0	0.320417	1.17246	0.793314	0.262051	0.141357	0.223504	0.121416	1.89661	0.59097	0.521815	0.434557	-0.338185	0.237448	0.507166	0.39794	0.807581	0.710852	2	3	0	0	0	0	2	0	0	0	0	0	0	0
NM_001033362	Gm614	chrX	-	98456715	98459331	747	6	0	0	0	0	0	0	0	0	0	0	0	0	0.586231	0.707351	0.0655126	0.0868259	0.111752	0.153805	0.948305	0.970062	0	0	0	0	0	0	0.481731	0.821272	0	0	0	0	0	0	0	0	0	0	0	0	0	0
NM_001033364	Pcdh24	chr13	+	54802823	54838016	4120	32	1	10	0	1	0	0	0.0208389	0.3556	0	0.0686328	0	0	0.106587	0.000389503	0.131025	0.15599	1.22927	0.838815	1.89661	0.59097	0.360613	0.00983464	0.377376	0.381543	0.750666	0.250663	0.439171	0.568835	0	1	0	0	0	0	0	0	0	0	0	0	0	0
NM_001033365	Gm628	chr15	-	73617365	73670101	2242	11	0	1	0	0	0	0	0	0.03556	0	0	0	0	0.293116	0.297527	0.0655126	0.0868259	0.223504	0.273425	0.948305	0.970062	-0.0574933	-0.1644	0.146429	-0.110827	0.250653	-0.110907	0.481731	0.783479	0	0	0	0	0	0	0	0	0	0	0	0	0	0
NM_001033366	Dpcr1	chr17	-	35772699	35780640	2608	3	29	11	3	1	2	1	0.604328	0.39116	0.166064	0.0686328	0.144762	0.320417	1.46558	0.251194	0.982689	0.980972	0.670513	0.617869	0.632203	0.611528	0.393594	0.0572999	-0.0500333	0.194013	0.464153	0.214969	2.43185	0.560983	1	1	0	1	0	0	0	0	26	0	0	0	0	0
NM_001033367	Nlrc4	chr17	-	74825634	74858448	3838	9	409	85	2	3	1	85	8.5231	3.0226	0.110709	0.205898	0.0723808	27.2354	2.79482	8.68e-22	0.312328	7.02e-18	0.111752	6.19e-40	1.89661	0.44723	0.592971	0.265863	0.0337353	0.476046	0.612882	0.44496	1.22809	1.5744	137	6	187	0	31	17	0	0	0	9	20	0	2	0
NM_001033369	Acvr1c	chr2	-	58119863	58177218	8658	8	1	2	1	1	0	1	0.0208389	0.07112	0.0553547	0.0686328	0	0.320417	0.390821	0.296973	0.0655126	0.0154491	0.167628	0.0785263	1.89661	0.59097	0.195188	0.138677	-0.0680657	0.052662	0.37713	0.128842	0.441943	0.753816	1	0	0	0	0	0	0	0	0	0	0	0	0	0
NM_001033371	Lrrc36	chr8	+	107951539	107987979	2075	11	2	6	0	0	0	0	0.0416778	0.21336	0	0	0	0	0.251242	0.0341634	0.196538	0.226931	0.782266	0.823731	0.948305	0.970062	0.331932	-0.0766858	0.289522	0.255334	0.723094	0.170194	0.669728	0.651769	0	0	0	0	0	0	0	0	0	0	0	1	1	0
NM_001033372	Gm648	chrX	-	53797050	53802783	1040	5	0	0	0	0	0	0	0	0	0	0	0	0	0.586231	0.707351	0.0655126	0.0868259	0.111752	0.153805	0.948305	0.970062	0	0	0	0	0	0	0.481731	0.821272	0	0	0	0	0	0	0	0	0	0	0	0	0	0
NM_001033373	Pftk2	chr1	+	59313750	59409212	1476	14	0	0	0	0	0	0	0	0	0	0	0	0	0.586231	0.707351	0.0655126	0.0868259	0.111752	0.153805	0.948305	0.970062	0	0	0	0	0	0	0.481731	0.821272	0	0	0	0	0	0	0	0	0	0	0	0	0	0
NM_001033374	Gm694	chr4	-	140988817	140992020	674	2	0	9	0	1	0	4	0	0.32004	0	0.0686328	0	1.28167	0.0586231	0.000170713	0.0131025	1.98e-06	0.223504	0.0143269	1.89661	0.59097	0.226266	-0.0219024	0.228249	0.178219	0.571801	0.127528	0.481731	0.536218	0	0	0	0	0	0	0	0	0	0	0	0	0	0
NM_001033375	A230046K03Rik	chr10	+	83006685	83059218	5858	33	3282	1229	3524	1100	1167	145	68.3932	43.7032	195.07	75.4961	84.4684	46.4604	1.56471	2.15e-43	1.47314	1.15e-06	0.941474	0.494271	0.893907	0.00756784	-0.365284	0.0806531	-0.677229	-0.607668	-0.583653	-0.297433	0.504165	0.40484	994	271	629	171	112	37	117	374	126	68	142	178	63	905
NM_001033378	A430078G23Rik	chr8	+	3353459	3386724	1066	7	0	0	0	0	0	0	0	0	0	0	0	0	0.586231	0.707351	0.0655126	0.0868259	0.111752	0.153805	0.948305	0.970062	0	0	0	0	0	0	0.481731	0.821272	0	0	0	0	0	0	0	0	0	0	0	0	0	0
NM_001033379	Dcp1b	chr6	+	119125270	119170222	1901	9	300	6	2	250	2	1	6.25166	0.21336	0.110709	17.1582	0.144762	0.320417	25.2079	7.89e-51	9.85965	4.94e-07	0.391133	0.286066	79.3415	1.24e-68	0.477773	0.596786	0.130999	0.765669	0.0307596	0.613409	0.905666	1.34289	13	111	4	43	0	12	14	4	27	12	2	23	35	1
NM_001033380	Itpripl2	chr7	-	125628625	125635489	6864	1	48	51	228	14	497	5	1.00027	1.81356	12.6209	0.960859	35.9733	1.60208	0.55241	0.0029982	0.53502	0.182252	0.968519	0.94111	0.0285634	7.35e-133	-0.914302	-0.75662	-0.020348	-0.958336	-0.690148	-0.876419	1.86644	0.714833	0	2	2	32	10	0	0	0	0	1	0	1	0	219
NM_001033382	Cacna2d4	chr6	+	119186543	119302425	5803	38	13	0	0	1	1	0	0.270905	0	0	0.0686328	0.0723808	0	8.20724	0.00596447	0.917177	0.934257	0.111752	0.153805	0.948305	0.957671	-0.0295405	0.0389814	0.134751	0.147581	-0.315156	0.0523408	1.71304	0.821272	0	0	0	0	0	0	0	13	0	0	0	0	0	0
NM_001033383	6430526N21Rik	chr7	+	4971977	4984825	3958	3	507	359	660	13	6	12	10.5653	12.766	36.5341	0.892226	0.434285	3.845	0.827237	0.00621358	2.56003	8.93e-05	3.09468	1.46e-06	1.89661	0.155053	0.531427	0.493216	-0.776123	-0.00556812	0.49354	0.339692	1.15883	1.04947	182	155	2	11	0	1	0	90	3	16	1	22	24	144
NM_001033385	D630037F22Rik	chr10	-	55734099	55948495	7239	33	524	13	8	192	49	6	10.9196	0.46228	0.442837	13.1775	3.54666	1.9225	21.9837	3.65e-85	4.91345	2.4e-08	0.223504	0.00375971	3.66046	1.1e-19	0.0171854	0.154819	0.358203	0.43753	-0.378211	0.203178	1.37449	0.542236	177	4	246	14	0	44	6	0	0	33	0	0	0	3
NM_001033389	Fubp3	chr2	+	31428244	31473039	3740	18	10398	4156	5151	1666	1527	1162	216.683	147.787	285.132	114.342	110.525	372.324	1.46649	1.5e-101	0.585783	1.86e-58	0.399445	1.48e-140	1.03457	0.337136	0.347415	0.372501	-0.70605	-0.140348	0.278369	0.193189	0.370466	0.506412	878	1856	2503	366	838	920	215	474	437	290	480	722	419	834
NM_001033391	Ipcef1	chr10	+	3323355	3434998	1174	8	0	0	0	1	0	0	0	0	0	0.0686328	0	0	0.586231	0.707351	0.0655126	0.0868259	0.111752	0.153805	1.89661	0.59097	-0.0810297	0.0038092	0.0998397	-0.0278893	0.0104841	-0.0350366	0.481731	0.821272	0	0	0	0	0	0	0	0	0	0	0	0	0	0
NM_001033393	Tmem104	chr11	+	115048840	115107952	4139	10	127	335	1	0	207	32	2.64654	11.9126	0.0553547	0	14.9828	10.2533	0.223326	3.18e-54	0.25411	1.19e-09	1.13784	0.47121	0.00455916	1.23e-64	-0.251764	-0.67431	0.572692	-0.14591	0.129362	-0.357328	1.06786	0.963112	0	0	3	28	23	38	9	1	1	12	12	0	0	1
NM_001033394	A230069A22Rik	chr4	-	155157459	155159983	1711	2	1	0	0	1	0	0	0.0208389	0	0	0.0686328	0	0	1.17246	0.895771	0.131025	0.15599	0.111752	0.153805	1.89661	0.59097	0.00684317	0.0973165	0.0746215	0.0741829	-0.0116668	0.0594475	0.489076	0.821272	0	0	0	1	0	0	0	0	0	0	0	0	0	0
NM_001033397	Krt26	chr11	-	99189797	99199278	2599	8	0	0	0	0	0	0	0	0	0	0	0	0	0.586231	0.707351	0.0655126	0.0868259	0.111752	0.153805	0.948305	0.970062	0	0	0	0	0	0	0.481731	0.821272	0	0	0	0	0	0	0	0	0	0	0	0	0	0
NM_001033399	Gfod1	chr13	-	43290887	43399541	6654	2	137	28	3	2	215	0	2.85493	0.99568	0.166064	0.137266	15.5619	0	2.78965	2.74e-08	9.04074	0.000804829	3.24081	0.160395	0.0131709	1.39e-63	-0.647626	-0.804973	0.583943	-0.352827	-0.511496	-0.601809	1.54787	0.58338	1	0	0	22	33	0	32	49	0	0	0	0	0	1
NM_001033400	Gm806	chr13	+	50562675	50570724	2548	7	1	0	0	1	0	1	0.0208389	0	0	0.0686328	0	0.320417	1.17246	0.895771	0.0655126	0.0154491	0.0558761	0.0181416	1.89661	0.59097	0.0485749	0.0878252	0.0471389	0.0643439	0.0647147	0.0669147	0.48212	0.821272	0	0	0	0	0	0	0	0	0	0	0	1	0	0
NM_001033403	Gm1968	chr16	-	29958012	29979210	982	6	0	0	1	0	0	0	0	0	0.0553547	0	0	0	0.586231	0.707351	0.0655126	0.0868259	0.111752	0.153805	0.948305	0.970062	-0.180597	-0.0609236	-0.213741	-0.358028	-0.0360731	-0.199849	0.481731	0.821272	0	0	0	0	0	0	0	0	0	0	0	0	0	0
NM_001033404	Gm813	chr16	-	58613798	58617091	702	4	0	20	0	0	0	1	0	0.7112	0	0	0	0.320417	0.0279158	4.06e-09	0.0327563	0.00629555	1.1734	0.825165	0.948305	0.970062	0.222412	-0.139278	0.278632	0.138189	0.690578	0.0737742	0.481731	0.581791	0	0	0	0	0	0	0	0	0	0	0	0	0	0
NM_001033405	Treml2	chr17	+	48439362	48451859	4509	5	21	4	765	2	4	2	0.437617	0.14224	42.3463	0.137266	0.289523	0.640834	2.57942	0.0363854	0.480426	0.277432	0.186254	0.0390472	0.568983	0.432114	-0.11067	0.203644	-0.905237	-0.608284	-0.212953	-0.17177	2.1389	1.11389	2	2	1	0	0	2	14	0	0	0	0	0	0	3
NM_001033407	Gm815	chr19	+	26960414	26963137	618	4	0	0	1	0	0	0	0	0	0.0553547	0	0	0	0.586231	0.707351	0.0655126	0.0868259	0.111752	0.153805	0.948305	0.970062	-0.180597	-0.0609236	-0.213741	-0.358028	-0.0360731	-0.199849	0.481731	0.821272	0	0	0	0	0	0	0	0	0	0	0	0	0	1
NM_001033408	Rbm44	chr1	+	93041679	93067372	3851	16	58	147	751	3	2	26	1.20866	5.22732	41.5713	0.205898	0.144762	8.33084	0.2337	6.6e-24	0.143157	8.92e-13	0.612568	0.0269744	1.26441	0.757671	0.356606	0.344878	-0.780349	-0.22965	0.458681	0.157278	2.27369	0.755043	3	2	4	0	2	0	0	0	0	2	0	45	0	3
NM_001033409	Lgr6	chr1	-	136882929	137001853	3623	18	0	1	0	0	0	0	0	0.03556	0	0	0	0	0.293116	0.297527	0.0655126	0.0868259	0.223504	0.273425	0.948305	0.970062	-0.0574933	-0.1644	0.146429	-0.110827	0.250653	-0.110907	0.481731	0.786642	0	0	0	0	0	0	0	0	0	0	0	0	0	0
NM_001033410	Gm757	chr2	-	25089995	25092307	2021	2	0	1	0	0	0	0	0	0.03556	0	0	0	0	0.293116	0.297527	0.0655126	0.0868259	0.223504	0.273425	0.948305	0.970062	-0.0574933	-0.1644	0.146429	-0.110827	0.250653	-0.110907	0.481731	0.781162	0	0	0	0	0	0	0	0	0	0	0	0	0	0
NM_001033411	Gm826	chr2	-	160137136	160153230	1097	3	0	1	0	0	0	0	0	0.03556	0	0	0	0	0.293116	0.297527	0.0655126	0.0868259	0.223504	0.273425	0.948305	0.970062	-0.0574933	-0.1644	0.146429	-0.110827	0.250653	-0.110907	0.481731	0.783479	0	0	0	0	0	0	0	0	0	0	0	0	0	0
NM_001033412	Gm829	chr4	+	45696460	45736578	1090	3	0	0	0	0	0	0	0	0	0	0	0	0	0.586231	0.707351	0.0655126	0.0868259	0.111752	0.153805	0.948305	0.970062	0	0	0	0	0	0	0.481731	0.821272	0	0	0	0	0	0	0	0	0	0	0	0	0	0
NM_001033414	Gm833	chr4	+	152071648	152075031	1291	3	0	0	0	0	0	0	0	0	0	0	0	0	0.586231	0.707351	0.0655126	0.0868259	0.111752	0.153805	0.948305	0.970062	0	0	0	0	0	0	0.481731	0.821272	0	0	0	0	0	0	0	0	0	0	0	0	0	0
NM_001033415	Shisa3	chr5	+	67999121	68003511	2039	2	4	0	0	0	0	0	0.0833555	0	0	0	0	0	2.93116	0.273786	0.327563	0.369376	0.111752	0.153805	0.948305	0.970062	0.0674213	0.0741533	-0.0502248	0.0318764	-0.0424665	0.057817	0.833011	0.821272	0	0	0	0	0	1	0	0	3	0	0	0	0	0
NM_001033416	Gal3st4	chr5	-	138706152	138713982	3162	3	49	58	90	2	183	2	1.02111	2.06248	4.98192	0.137266	13.2457	0.640834	0.496806	0.000275298	1.09188	0.880911	2.19779	0.132627	0.0154615	9.57e-54	-0.767632	-0.784807	-0.0163673	-0.895182	-0.470897	-0.815873	1.48551	1.74792	1	1	0	0	1	23	12	1	0	9	0	1	0	87
NM_001033418	Bsph1	chr7	+	14036189	14058798	822	5	0	1	0	0	0	0	0	0.03556	0	0	0	0	0.293116	0.297527	0.0655126	0.0868259	0.223504	0.273425	0.948305	0.970062	-0.0574933	-0.1644	0.146429	-0.110827	0.250653	-0.110907	0.481731	0.783479	0	0	0	0	0	0	0	0	0	0	0	0	0	0
NM_001033419	Ceacam16	chr7	-	20437445	20446648	1635	6	48	5	0	0	0	0	1.00027	0.1778	0	0	0	0	4.78755	1.15e-05	3.21012	0.158057	0.670513	0.724271	0.948305	0.970062	0.506743	0.224956	0.055098	0.471307	0.380752	0.401002	1.67836	0.657375	0	0	0	0	15	0	0	28	1	0	4	0	0	0
NM_001033420	Dock1	chr7	+	141862369	142365330	6815	52	2756	511	159	727	343	73	57.432	18.1712	8.80139	49.896	24.8266	23.3904	3.15672	8.25e-160	2.44079	1.5e-18	0.773205	0.0451894	2.00688	3.77e-28	0.232499	0.19082	0.496481	0.665011	-0.0791729	0.362777	0.856172	0.928383	1092	156	74	315	141	366	49	2	118	85	3	331	24	137
NM_001033421	Pate2	chr9	+	35477223	35480474	2215	4	0	0	0	0	0	0	0	0	0	0	0	0	0.586231	0.707351	0.0655126	0.0868259	0.111752	0.153805	0.948305	0.970062	0	0	0	0	0	0	0.481731	0.821272	0	0	0	0	0	0	0	0	0	0	0	0	0	0
NM_001033422	Thoc2	chrX	-	39148170	39265078	7619	39	5413	2452	7151	4722	1817	243	112.801	87.1931	395.841	324.084	131.516	77.8613	1.29387	6.19e-27	1.45363	1.38e-09	1.12348	0.0780219	2.46361	4.63e-260	-0.0905694	0.371741	-0.518825	-0.177277	-0.377933	0.0346314	0.513571	0.434083	1414	444	470	274	344	340	255	274	177	230	189	901	101	2580
NM_001033423	Gm773	chrX	-	53443003	53466058	951	8	0	13	0	0	0	0	0	0.46228	0	0	0	0	0.0418736	3.64e-06	0.0655126	0.0868259	1.56453	0.6443	0.948305	0.970062	0.184437	-0.170991	0.307672	0.119943	0.673145	0.0444632	0.481731	0.539343	0	0	0	0	0	0	0	0	0	0	0	0	0	0
NM_001033424	Fnd3c2	chrX	-	103430584	103450711	3658	20	0	0	0	0	0	0	0	0	0	0	0	0	0.586231	0.707351	0.0655126	0.0868259	0.111752	0.153805	0.948305	0.970062	0	0	0	0	0	0	0.481731	0.821272	0	0	0	0	0	0	0	0	0	0	0	0	0	0
NM_001033425	Zscan10	chr17	+	23737822	23747986	2705	6	8635	1158	2723	3164	294	180	179.944	41.1785	150.731	217.154	21.28	57.675	4.36815	0	3.12579	4.61e-76	0.715585	5.83e-05	10.1742	0	0.615347	0.909726	-0.603547	0.476951	0.104511	0.667341	0.355107	1.33224	1955	1072	1388	313	715	540	324	798	422	212	153	568	175	1375
NM_001033426	Grxcr2	chr18	-	42145854	42158703	1120	3	0	9	0	0	0	0	0	0.32004	0	0	0	0	0.0586231	0.000170713	0.0655126	0.0868259	1.11752	0.914342	0.948305	0.970062	0.156782	-0.175478	0.295074	0.0917957	0.635934	0.0243665	0.481731	0.575802	0	0	0	0	0	0	0	0	0	0	0	0	0	0
NM_001033427	Lyg2	chr1	-	37962767	37973338	2564	6	0	2	0	0	0	0	0	0.07112	0	0	0	0	0.19541	0.121611	0.0655126	0.0868259	0.335257	0.392313	0.948305	0.970062	0.00623506	-0.17515	0.198937	-0.0530791	0.38101	-0.073998	0.481731	0.747942	0	0	0	0	0	0	0	0	0	0	0	0	0	0
NM_001033428	Tmem211	chr5	+	113655928	113668283	1827	5	0	0	0	0	0	0	0	0	0	0	0	0	0.586231	0.707351	0.0655126	0.0868259	0.111752	0.153805	0.948305	0.970062	0	0	0	0	0	0	0.481731	0.821272	0	0	0	0	0	0	0	0	0	0	0	0	0	0
NM_001033429	Trim75	chr8	-	67505549	67511543	2504	2	2	11	1	0	0	0	0.0416778	0.39116	0.0553547	0	0	0	0.146558	0.000643497	0.196538	0.226931	1.34103	0.768818	0.948305	0.970062	0.364311	-0.0113308	0.0510341	0.128283	0.796538	0.160421	0.447986	0.581195	0	1	0	0	0	1	0	0	0	0	0	0	0	0
NM_001033430	Jhdm1d	chr6	-	39086618	39156772	9553	20	1030	1677	577	743	5	106	21.464	59.6341	31.9396	50.9942	0.361904	33.9642	0.360193	1.31e-152	0.631248	2.05e-05	1.75253	9.39e-10	117.59	1.63e-204	0.948555	0.892714	-0.451862	0.675681	0.818145	0.838984	0.755185	0.718103	235	110	2	91	21	67	77	2	133	113	22	121	36	3
NM_001033432	Heca	chr10	-	17620271	17667873	3667	4	277	181	355	337	948	7	5.77237	6.43636	19.6509	23.1292	68.617	2.24292	0.895452	0.248741	2.27656	0.00859006	2.54236	0.00272938	0.337752	6.33e-75	-0.767493	-0.494869	0.214762	-0.510484	-0.768461	-0.590949	1.37717	1.23628	16	4	24	0	11	102	38	0	12	14	54	1	1	346
NM_001033433	Tmem102	chr11	-	69617098	69619172	1985	2	66	141	339	113	35	71	1.37537	5.01396	18.7652	7.7555	2.53333	22.7496	0.276602	1.17e-19	0.0609631	3.02e-49	0.2204	8.13e-21	3.00297	5.24e-10	0.180307	0.312261	-0.493387	-0.157531	0.289984	0.111679	1.59813	1.02734	4	2	3	0	0	34	5	1	16	0	0	0	1	111
NM_001033434	Gm884	chr11	-	103395890	103476053	4576	14	0	1	0	0	0	0	0	0.03556	0	0	0	0	0.293116	0.297527	0.0655126	0.0868259	0.223504	0.273425	0.948305	0.970062	-0.0574933	-0.1644	0.146429	-0.110827	0.250653	-0.110907	0.481731	0.783479	0	0	0	0	0	0	0	0	0	0	0	0	0	0
NM_001033435	Gm885	chr11	+	106612581	106628882	1320	7	1	43	1	0	0	0	0.0208389	1.52908	0.0553547	0	0	0	0.0266469	1.31e-17	0.131025	0.15599	4.9171	0.0375262	0.948305	0.970062	0.326047	-0.0698258	0.165051	0.161085	0.797177	0.139102	0.439641	0.830117	0	0	1	0	0	0	0	0	0	0	0	0	0	0
NM_001033436	Atxn7l1	chr12	+	33832557	34053142	2850	10	152	83	0	38	57	0	3.16751	2.95148	0	2.60805	4.1257	0	1.06778	0.628081	10.0234	0.000323689	9.38719	0.000688958	0.637653	0.0280883	-0.0827528	-0.324021	0.870968	0.439809	-0.0470744	0.0110117	1.26556	1.00098	2	41	1	1	5	5	16	2	40	30	0	1	8	0
NM_001033437	Gm889	chr12	-	40902972	40925902	1213	4	0	4	0	0	0	0	0	0.14224	0	0	0	0	0.117246	0.0193455	0.0655126	0.0868259	0.558761	0.618872	0.948305	0.970062	0.0798238	-0.179973	0.25112	0.0161643	0.515482	-0.027995	0.481731	0.70516	0	0	0	0	0	0	0	0	0	0	0	0	0	0
NM_001033438	Gm906	chr13	-	50340549	50345677	3152	4	0	0	0	0	0	0	0	0	0	0	0	0	0.586231	0.707351	0.0655126	0.0868259	0.111752	0.153805	0.948305	0.970062	0	0	0	0	0	0	0.481731	0.821272	0	0	0	0	0	0	0	0	0	0	0	0	0	0
NM_001033439	Lrch1	chr14	-	75154479	75347684	4707	20	701	94	2454	409	175	11	14.6081	3.34264	135.84	28.0708	12.6666	3.52458	4.33194	2.64e-57	3.83249	5.06e-09	0.884705	0.693897	2.20912	4.73e-20	-0.185271	0.293758	-0.678704	-0.3748	-0.514732	-0.0887709	0.914712	1.46952	144	53	170	122	83	1	13	52	0	2	13	37	11	10
NM_001033440	Gm1587	chr14	-	78193751	78198775	1354	3	1	2	0	1	0	0	0.0208389	0.07112	0	0.0686328	0	0	0.390821	0.296973	0.131025	0.15599	0.335257	0.392313	1.89661	0.59097	0.215096	0.06564	0.26661	0.268776	0.431806	0.183171	0.48212	0.743754	0	0	0	0	0	0	0	0	0	0	0	1	0	0
NM_001033441	Alg10b	chr15	+	90054741	90060985	3727	3	1149	345	1365	484	8	29	23.9439	12.2682	75.5591	33.2183	0.579046	9.29209	1.94846	1.65e-30	2.51132	6.33e-09	1.28888	0.167008	51.1031	5.67e-126	0.756386	0.939193	-0.769255	0.405377	0.438815	0.700319	0.900787	1.35799	208	185	444	36	60	0	0	8	19	1	69	81	38	268
NM_001033442	Gm1604b	chr17	+	7229916	7291909	719	4	0	0	0	0	0	0	0	0	0	0	0	0	0.586231	0.707351	0.0655126	0.0868259	0.111752	0.153805	0.948305	0.970062	0	0	0	0	0	0	0.481731	0.821272	0	0	0	0	0	0	0	0	0	0	0	0	0	0
NM_001033442	Gm1604b	chr17	-	8231411	8294068	719	4	0	0	0	0	0	0	0	0	0	0	0	0	0.586231	0.707351	0.0655126	0.0868259	0.111752	0.153805	0.948305	0.970062	0	0	0	0	0	0	0.481731	0.821272	0	0	0	0	0	0	0	0	0	0	0	0	0	0
NM_001033443	Cdkl4	chr17	-	80922889	80963174	2931	10	0	29	0	0	0	0	0	1.03124	0	0	0	0	0.019541	6.11e-13	0.0655126	0.0868259	3.35257	0.145796	0.948305	0.970062	0.22918	-0.159496	0.323339	0.166911	0.724386	0.0788648	0.481731	0.660715	0	0	0	0	0	0	0	0	0	0	0	0	0	0
NM_001033444	Capn13	chr17	-	73655803	73748636	2614	23	1	0	0	0	0	0	0.0208389	0	0	0	0	0	1.17246	0.895771	0.131025	0.15599	0.111752	0.153805	0.948305	0.970062	-0.0779236	-0.0587748	0.0115143	-0.118713	-0.00705126	-0.085137	0.439171	0.821272	0	1	0	0	0	0	0	0	0	0	0	0	0	0
NM_001033445	Fam59a	chr18	-	21285842	21458640	4783	6	280	23	0	1	0	0	5.83489	0.81788	0	0.0686328	0	0	6.86379	4.46e-32	18.409	1.24e-07	2.68205	0.257416	1.89661	0.59097	0.596914	0.305154	0.110612	0.617998	0.44959	0.506689	1.49638	1.11804	46	111	0	85	0	0	0	0	0	20	0	0	18	0
NM_001033446	Gm949	chr18	+	47081468	47093876	2247	5	31	3319	666	206	7	315	0.646005	118.024	36.8662	14.1384	0.506666	100.931	0.00565042	0	0.00663419	0	1.17411	0.00531105	24.5374	1.3e-49	0.526835	0.392662	-0.28392	0.213149	0.774039	0.377548	0.658958	0.419058	1	6	2	3	1	0	4	3	2	2	0	5	2	6
NM_001033448	Gm962	chr19	+	5568073	5571261	3092	2	48	44	1	2	0	66	1.00027	1.56464	0.0553547	0.137266	0	21.1475	0.638341	0.0309067	0.0479122	3.42e-50	0.0750575	4.36e-38	2.84491	0.331468	0.57415	0.256958	0.0356409	0.433267	0.685857	0.421458	1.66614	1.43389	0	0	0	3	8	6	0	3	26	0	1	1	0	0
NM_001033449	Als2cr4	chr1	-	59157436	59176940	1868	13	1581	171	564	300	102	19	32.9463	6.08076	31.22	20.5898	7.38284	6.08792	5.39196	3.34e-149	5.18205	6.1e-23	0.961069	0.867211	2.77126	1.35e-21	0.239426	0.612279	-0.658861	0.0877562	-0.280145	0.313154	0.732409	1.43237	384	136	434	154	41	29	21	58	29	134	5	124	32	557
NM_001033450	Mnda	chr1	-	175826485	175843053	1651	7	0	0	0	0	0	0	0	0	0	0	0	0	0.586231	0.707351	0.0655126	0.0868259	0.111752	0.153805	0.948305	0.970062	0	0	0	0	0	0	0.481731	0.821272	0	0	0	0	0	0	0	0	0	0	0	0	0	0
NM_001033451	Zfp408	chr2	-	91483844	91489948	3740	4	853	234	180	235	3	47	17.7756	8.32104	9.96384	16.1287	0.217142	15.0596	2.13039	6.51e-28	1.16558	0.290557	0.54712	0.0003737	55.95	7.99e-63	0.947039	0.954657	-0.518097	0.687896	0.670321	0.863197	0.901695	1.12982	136	275	166	5	34	111	32	2	16	8	8	0	60	153
NM_001033452	Accsl	chr2	-	93695519	93709260	2168	15	385	781	1	1	0	0	8.02297	27.7724	0.0553547	0.0686328	0	0	0.289367	1.12e-95	25.2879	1.82e-10	87.3902	1.43e-35	1.89661	0.59097	0.616547	0.212935	0.141231	0.558544	0.704661	0.462675	0.926395	1.73093	129	63	26	7	36	0	15	71	22	3	1	0	12	1
NM_001033453	Ppm2c	chr4	-	11885331	11893597	4198	2	580	409	280	741	5	78	12.0866	14.544	15.4993	50.8569	0.361904	24.9925	0.830732	0.00426363	0.481808	2.79e-08	0.57998	3.11e-05	117.274	6.1e-204	0.905309	0.941262	-0.433752	0.70319	0.683466	0.84992	1.5692	0.96723	107	5	7	3	141	0	1	169	0	3	112	32	0	275
NM_001033454	AI427809	chr4	-	53274227	53283104	2033	2	303	343	2	0	4	0	6.31418	12.1971	0.110709	0	0.289523	0	0.518065	7.66e-17	19.9158	2.98e-08	38.4428	1.38e-15	0.189661	0.0769782	0.334199	-0.0809104	0.207934	0.289292	0.486846	0.18086	2.3491	2.22258	265	2	1	1	0	34	0	0	0	0	0	0	0	2
NM_001033455	Ccdc27	chr4	-	153400752	153416786	2084	12	10	0	0	0	0	0	0.208389	0	0	0	0	0	6.44854	0.0218627	0.720639	0.764297	0.111752	0.153805	0.948305	0.970062	0.170937	0.166781	-0.090663	0.145343	-0.0634278	0.161021	1.7333	0.821272	0	0	0	0	0	0	0	0	10	0	0	0	0	0
NM_001033457	Nom1	chr5	+	29761206	29778709	3542	11	1719	960	479	406	303	152	35.822	34.1376	26.5149	27.8649	21.9314	48.7034	1.04924	0.231662	0.736482	0.000509842	0.701921	9.81e-05	1.26961	0.00155909	0.681037	0.423445	-0.119547	0.487209	0.691101	0.530563	0.450813	0.691513	20	348	285	116	77	177	42	94	133	124	38	191	74	7
NM_001033458	Gm1673	chr5	+	34326122	34327654	428	4	45	17	29	1	0	1	0.93775	0.60452	1.60528	0.0686328	0	0.320417	1.49815	0.135264	1.50679	0.545122	1.00577	0.993836	1.89661	0.59097	0.592282	0.563917	-0.802295	0.0513266	0.495982	0.402508	1.14039	1.3892	0	33	2	1	0	0	0	0	0	3	3	0	3	28
NM_001033459	Gm1679	chr5	+	110783114	110785106	685	4	0	33	0	0	0	0	0	1.17348	0	0	0	0	0.0172421	1.21e-14	0.0655126	0.0868259	3.79958	0.0993026	0.948305	0.970062	0.2347	-0.157632	0.324776	0.172856	0.729766	0.0833084	0.481731	0.737338	0	0	0	0	0	0	0	0	0	0	0	0	0	0
NM_001033460	Gm1060	chr5	+	30607913	30668993	2486	17	81	408	3	274	3	0	1.68795	14.5085	0.166064	18.8054	0.217142	0	0.117533	3.38e-99	5.37204	0.0231243	45.7067	1.53e-18	65.196	6.81e-74	0.583654	0.407853	0.394483	0.844722	0.552425	0.612076	1.35695	0.879968	58	1	3	0	0	12	0	0	0	0	6	1	0	1
NM_001033461	Lrrc43	chr5	+	123939333	123958213	2045	12	0	3	0	0	0	0	0	0.10668	0	0	0	0	0.146558	0.0488089	0.0655126	0.0868259	0.447009	0.507948	0.948305	0.970062	0.0491501	-0.178969	0.230489	-0.0130378	0.46156	-0.047619	0.481731	0.712176	0	0	0	0	0	0	0	0	0	0	0	0	0	0
NM_001033463	Tatdn2	chr6	+	113647492	113661062	2646	8	356	649	343	12	123	63	7.41864	23.0784	18.9866	0.823593	8.90284	20.1863	0.321976	3.04e-70	0.365438	4.37e-11	1.13498	0.325409	0.0994191	1e-25	-0.0707155	-0.313838	-0.27143	-0.476575	0.278406	-0.287043	0.729218	0.498848	66	50	57	1	44	37	1	39	8	7	28	10	8	104
NM_001033464	Efcab4b	chr6	+	127527992	127579956	1094	7	0	0	0	0	0	0	0	0	0	0	0	0	0.586231	0.707351	0.0655126	0.0868259	0.111752	0.153805	0.948305	0.970062	0	0	0	0	0	0	0.481731	0.821272	0	0	0	0	0	0	0	0	0	0	0	0	0	0
NM_001033465	6430531B16Rik	chr7	-	147158201	147164654	1161	7	18	1	0	0	0	1	0.3751	0.03556	0	0	0	0.320417	5.5692	0.00395438	0.62237	0.549324	0.111752	0.0436977	0.948305	0.970062	0.335254	0.185603	-0.0313068	0.270957	0.201922	0.263938	1.71385	0.7904	0	0	0	0	0	16	0	0	0	1	0	1	0	0
NM_001033466	Zbtb2	chr10	+	5958432	5979467	3227	3	803	623	338	292	306	56	16.7336	22.1539	18.7099	20.0408	22.1485	17.9433	0.755336	1.79e-07	0.924073	0.568966	1.22339	0.133958	0.90506	0.221849	-0.458021	-0.618131	0.620557	-0.203056	-0.0206808	-0.426403	0.9137	0.487974	197	345	8	18	21	52	34	22	25	3	21	2	55	177
NM_001033468	Gpr114	chr8	+	97447593	97467190	2812	12	276	3	3	19	0	0	5.75153	0.10668	0.166064	1.30402	0	0	40.5965	4.05e-50	18.147	1.59e-07	0.447009	0.507948	18.9661	7.44e-06	0.602902	0.70735	-0.209691	0.661184	0.0921495	0.657145	2.05956	0.708489	235	2	1	0	0	28	0	0	0	0	10	0	0	2
NM_001033469	Foxr1	chr9	-	44242316	44248951	1666	5	26	722	2	1	1	28	0.541811	25.6743	0.110709	0.0686328	0.0723808	8.97167	0.0218924	7.72e-270	0.0609945	7.91e-21	2.7861	1.73e-10	0.948305	0.957671	0.498005	0.0351031	0.189223	0.351922	0.849592	0.29501	1.61036	0.827025	0	0	0	1	0	1	11	1	1	0	10	0	1	1
NM_001033471	Cpxcr1	chrX	+	113562552	113592392	1596	3	0	1	0	0	0	0	0	0.03556	0	0	0	0	0.293116	0.297527	0.0655126	0.0868259	0.223504	0.273425	0.948305	0.970062	-0.0574933	-0.1644	0.146429	-0.110827	0.250653	-0.110907	0.481731	0.783479	0	0	0	0	0	0	0	0	0	0	0	0	0	0
NM_001033472	A830080D01Rik	chrX	+	155970599	156031013	3366	12	3653	4181	4765	3996	341	444	76.1244	148.676	263.765	274.257	24.6818	142.265	0.512216	3.66e-191	0.53794	4.31e-30	1.05022	0.322569	11.083	0	0.720948	0.853948	-0.581835	0.431461	0.574825	0.668786	0.704119	0.523624	1545	58	288	146	184	269	177	277	114	131	308	142	14	171
NM_001033473	Odf3l2	chr10	-	79102270	79108483	1248	4	0	0	0	0	0	0	0	0	0	0	0	0	0.586231	0.707351	0.0655126	0.0868259	0.111752	0.153805	0.948305	0.970062	0	0	0	0	0	0	0.481731	0.821272	0	0	0	0	0	0	0	0	0	0	0	0	0	0
NM_001033474	ENSMUSG00000074747	chr10	-	112362483	112366082	3599	1	2287	2804	1480	1636	3871	251	47.6585	99.7102	81.9249	112.283	280.186	80.4246	0.478181	1.51e-151	0.594813	2.72e-13	1.24391	0.000622271	0.400923	1.26e-231	-0.833449	-0.811898	0.602532	-0.505553	-0.523259	-0.716967	0.695057	0.475624	494	281	386	35	329	241	83	147	34	30	39	121	67	246
NM_001033475	Tmed8	chr12	-	88507191	88541179	7179	6	2386	237	53	782	1488	59	49.7216	8.42772	2.9338	53.6708	107.703	18.9046	5.87955	7.56e-237	2.60631	7.4e-18	0.443284	2.29e-07	0.498672	5.89e-59	-0.376323	-0.383701	0.734239	0.164285	-0.505064	-0.19858	0.563266	1.673	699	200	283	274	88	174	17	126	91	34	169	184	47	19
NM_001033477	Gm1322	chr2	+	67011890	67024269	1966	2	0	1	0	1	0	0	0	0.03556	0	0.0686328	0	0	0.293116	0.297527	0.0655126	0.0868259	0.223504	0.273425	1.89661	0.59097	0.0181803	-0.0185648	0.197988	0.0632886	0.235459	0.020968	0.481731	0.786642	0	0	0	0	0	0	0	0	0	0	0	0	0	0
NM_001033478	Gm1381	chr5	+	93000562	93019762	957	7	1	0	0	0	0	0	0.0208389	0	0	0	0	0	1.17246	0.895771	0.131025	0.15599	0.111752	0.153805	0.948305	0.970062	-0.0779236	-0.0587748	0.0115143	-0.118713	-0.00705126	-0.085137	0.439171	0.821272	0	1	0	0	0	0	0	0	0	0	0	0	0	0
NM_001033479	Gm1527	chr3	+	28791538	28825646	2120	15	0	4	0	0	0	0	0	0.14224	0	0	0	0	0.117246	0.0193455	0.0655126	0.0868259	0.558761	0.618872	0.948305	0.970062	0.0798238	-0.179973	0.25112	0.0161643	0.515482	-0.027995	0.481731	0.684708	0	0	0	0	0	0	0	0	0	0	0	0	0	0
NM_001033481	Gm98	chr19	-	10282761	10315238	5596	26	3342	29	2615	86	15	125	69.6435	1.03124	144.752	5.90242	1.08571	40.0521	65.3257	0	1.73816	2.88e-11	0.0266077	4.5e-96	5.15641	1.44e-12	0.336775	0.605495	-0.878036	-0.0772129	-0.039053	0.288353	0.651182	1.65042	190	466	854	158	347	164	191	465	224	149	4	28	102	378
NM_001033484	Iqgap3	chr3	+	87885972	87924970	5676	38	1351	2235	15	11	179	112	28.1533	79.4766	0.83032	0.754961	12.9562	35.8867	0.354465	1.63e-207	0.783833	0.0162205	2.21131	1.25e-20	0.0632203	3.14e-42	0.122511	-0.362203	0.462717	0.162326	0.425825	-0.0257885	0.627934	0.740929	48	316	0	87	66	260	42	57	94	66	102	142	71	2
NM_001033485	BC048644	chr8	+	124431732	124442328	2260	2	2	3	0	0	0	0	0.0416778	0.10668	0	0	0	0	0.439673	0.279264	0.196538	0.226931	0.447009	0.507948	0.948305	0.970062	0.265272	-0.0629423	0.230816	0.190272	0.581505	0.130867	0.615519	0.710852	0	0	0	0	0	0	0	0	0	1	0	1	0	0
NM_001033488	Gm1964	chr12	-	4869243	4881165	3125	14	8	79	1	0	2	2	0.166711	2.80924	0.0553547	0	0.144762	0.640834	0.065951	1.42e-25	0.196538	0.0363635	2.98006	0.0265042	0.316102	0.282407	0.248041	-0.240884	0.316664	0.147002	0.703181	0.0513862	0.608702	2.25003	4	0	1	0	1	0	1	0	0	1	0	0	0	0
NM_001033489	Rnf207	chr4	-	151681131	151692734	2479	17	419	37	182	138	46	13	8.73149	1.31572	10.0745	9.47132	3.32952	4.16542	6.4794	1.11e-45	1.96538	0.00552489	0.303327	0.000592472	2.80456	6.01e-11	0.0861755	0.54702	-0.600921	-0.0047087	-0.446087	0.209496	1.74007	1.45258	326	15	9	22	9	7	0	5	18	1	0	2	5	177
NM_001033490	Pusl1	chr4	-	155262968	155265871	1226	8	389	961	274	132	66	119	8.10632	34.1732	15.1672	9.05953	4.77713	38.1296	0.237661	1.71e-143	0.212916	3.48e-37	0.89588	0.262884	1.88246	1.43e-05	0.594464	0.319019	-0.219297	0.257344	0.865357	0.390276	0.622692	0.337135	69	63	21	36	62	16	18	6	25	13	27	20	13	127
NM_001033491	Gm1965	chr6	+	89090998	89096010	1054	3	5	14	0	0	0	0	0.104194	0.49784	0	0	0	0	0.234492	0.00135133	0.393076	0.439426	1.67628	0.589194	0.948305	0.970062	0.482333	-0.00536923	0.303276	0.410298	0.826354	0.295754	0.664748	0.438713	0	0	0	1	2	1	0	0	0	0	1	0	0	0
NM_001033492	CN716893	chrX	-	83495594	83501558	2401	3	41	0	29	3	0	0	0.854394	0	1.60528	0.205898	0	0	24.6217	2.27e-08	2.75153	0.235176	0.111752	0.153805	3.79322	0.183168	0.223494	0.59849	-0.85907	-0.108174	-0.233133	0.237937	1.62381	0.821272	0	0	39	0	0	2	0	0	0	0	0	0	0	29
NM_001033493	Gpr111	chr17	-	42845885	42879128	3283	6	0	0	0	0	0	0	0	0	0	0	0	0	0.586231	0.707351	0.0655126	0.0868259	0.111752	0.153805	0.948305	0.970062	0	0	0	0	0	0	0.481731	0.821272	0	0	0	0	0	0	0	0	0	0	0	0	0	0
NM_001033496	Zfp213	chr17	-	23693735	23701193	2672	6	328	476	314	156	107	6	6.83515	16.9266	17.3814	10.7067	7.74474	1.9225	0.40434	2.3e-37	3.07909	0.000356073	7.61512	9.37e-15	1.37855	0.00964955	0.012947	0.0960448	-0.183936	-0.0575092	0.0428933	0.0171609	1.12283	0.633905	100	5	139	26	6	33	0	0	3	14	2	0	0	310
NM_001033498	Gramd2	chr9	+	59555570	59564231	1368	11	29	26	0	0	0	0	0.604328	0.92456	0	0	0	0	0.651368	0.108732	1.96538	0.458344	3.01731	0.193974	0.948305	0.970062	0.579519	0.125216	0.215864	0.526661	0.714449	0.410465	2.37819	0.504896	0	0	0	0	0	29	0	0	0	0	0	0	0	0
NM_001033499	Sh2d1b2	chr1	+	172163001	172181718	399	4	0	0	0	0	0	0	0	0	0	0	0	0	0.586231	0.707351	0.0655126	0.0868259	0.111752	0.153805	0.948305	0.970062	0	0	0	0	0	0	0.481731	0.821272	0	0	0	0	0	0	0	0	0	0	0	0	0	0
NM_001033500	Wdr72	chr9	+	73958140	74131010	5218	20	1	18	0	0	0	0	0.0208389	0.64008	0	0	0	0	0.0617085	2.69e-07	0.131025	0.15599	2.12329	0.409646	0.948305	0.970062	0.308876	-0.120202	0.327239	0.240111	0.776009	0.142928	0.439641	0.513918	0	0	1	0	0	0	0	0	0	0	0	0	0	0
NM_001033525	Kcnk6	chr7	-	30006946	30017541	4089	3	285	3218	14	12	101	91	5.93908	114.432	0.774965	0.823593	7.31046	29.1579	0.0520851	0	0.203659	4.26e-30	3.91011	2.29e-59	0.120862	7.89e-20	0.16422	-0.348283	0.483313	0.176963	0.590164	-0.00236675	1.30682	0.69379	6	4	3	5	49	75	4	70	5	56	2	5	1	5
NM_001033528	Usp36	chr11	-	118120967	118151558	5608	21	3547	1004	866	613	250	55	73.9155	35.7022	47.9371	42.0719	18.0952	17.6229	2.0696	8.26e-104	4.15069	3.72e-42	2.00555	1.72e-08	2.31976	5.68e-32	0.555033	0.681903	-0.48224	0.415313	0.153074	0.55075	0.625508	0.679213	462	978	208	184	293	26	6	371	150	258	96	299	216	9
NM_001033530	AW146154	chr7	-	48734243	48755260	3411	4	204	33	877	204	44	7	4.25113	1.17348	48.546	14.0011	3.18475	2.24292	3.53463	4.85e-15	1.67876	0.118642	0.474947	0.0801623	4.32006	4.18e-24	-0.0551979	0.436029	-0.735084	-0.277519	-0.395454	0.0344374	1.21802	0.842357	8	2	98	15	0	34	3	1	0	26	0	17	0	7
NM_001033531	Klhl32	chr4	-	24544419	24778233	2287	10	21	0	0	0	0	0	0.437617	0	0	0	0	0	12.8971	0.000176711	1.44128	0.705183	0.111752	0.153805	0.948305	0.970062	0.224488	0.213677	-0.109815	0.207151	-0.0721399	0.215106	2.06258	0.821272	0	0	0	0	0	0	0	0	0	0	0	21	0	0
NM_001033532	AW554918	chr18	+	25327520	25625822	5351	11	431	277	3	73	91	1	8.98156	9.85012	0.166064	5.01019	6.58665	0.320417	0.910978	0.226919	14.1507	2e-10	15.5336	2.76e-11	0.762767	0.0818396	0.0175831	-0.249417	0.79042	0.480672	0.0502842	0.0829462	1.72448	1.31137	3	143	1	13	2	83	4	4	14	137	1	2	24	1
NM_001033533	Ccdc102a	chr8	-	97426770	97441951	2255	9	1536	5	117	96	250	41	32.0085	0.1778	6.47649	6.58875	18.0952	13.1371	150.173	6.94e-296	2.39745	1.01e-10	0.0159646	2.97e-36	0.366476	6.25e-19	-0.351488	-0.0513341	-0.154774	-0.264973	-0.725084	-0.222598	1.01123	1.06189	734	92	200	0	178	123	17	1	16	19	62	82	12	106
NM_001033534	Layn	chr9	-	50864885	50885199	1785	8	0	1	0	1	0	0	0	0.03556	0	0.0686328	0	0	0.293116	0.297527	0.0655126	0.0868259	0.223504	0.273425	1.89661	0.59097	0.0181803	-0.0185648	0.197988	0.0632886	0.235459	0.020968	0.481731	0.757541	0	0	0	0	0	0	0	0	0	0	0	0	0	0
NM_001033535	Tnfaip8l3	chr9	-	53873412	53916218	2225	2	0	0	0	1	0	0	0	0	0	0.0686328	0	0	0.586231	0.707351	0.0655126	0.0868259	0.111752	0.153805	1.89661	0.59097	-0.0810297	0.0038092	0.0998397	-0.0278893	0.0104841	-0.0350366	0.481731	0.821272	0	0	0	0	0	0	0	0	0	0	0	0	0	0
NM_001033536	Rfx7	chr9	+	72380046	72470756	8000	9	1745	1050	1739	2240	554	250	36.3638	37.338	96.2617	153.737	40.099	80.1042	0.973891	0.498476	0.455717	4.63e-26	0.467935	2.04e-23	3.8291	6.63e-220	0.205083	0.554441	-0.370406	0.149305	-0.0137282	0.302943	0.636387	0.891772	388	112	85	97	37	249	107	36	205	112	108	178	31	164
NM_001033537	Pgap3	chr11	-	98249985	98261804	2424	8	18	15	0	0	3	0	0.3751	0.5334	0	0	0.217142	0	0.696149	0.289546	1.24474	0.825419	1.78804	0.538462	0.237076	0.148246	0.059123	-0.416843	0.558382	0.179028	0.336797	-0.0595641	1.5803	0.606165	0	0	0	15	1	0	0	0	0	0	2	0	0	0
NM_001033538	Cass4	chr2	+	172219293	172255054	3731	5	12	2	1	0	0	0	0.250067	0.07112	0.0553547	0	0	0	2.54033	0.112033	0.851664	0.879792	0.335257	0.392313	0.948305	0.970062	0.447019	0.295969	-0.303067	0.190604	0.330433	0.311197	0.997339	0.892516	0	0	0	0	0	1	0	6	0	3	0	2	0	0
NM_001033539	Bex6	chr16	+	32179885	32187030	983	3	6	1577	2	0	1	0	0.125033	56.0781	0.110709	0	0.0723808	0	0.00260052	0	0.458588	0.50809	176.345	4.79e-72	0.474152	0.529688	0.324052	-0.115674	0.244082	0.220368	0.750065	0.142915	0.327876	1.90356	1	2	1	1	0	0	0	0	0	0	0	1	0	1
NM_001033540	Gm5113	chr7	+	30954940	30965228	2955	3	93	2	182	3	98	0	1.93802	0.07112	10.0745	0.205898	7.09332	0	18.3686	4.64e-16	6.15819	0.0113449	0.335257	0.392313	0.0383153	1.26e-26	-0.678364	-0.342909	-0.406569	-0.810807	-0.834609	-0.610693	1.84991	1.61496	72	4	0	0	0	0	0	0	0	17	0	0	0	180
NM_001033541	Gm5127	chrX	+	103778524	103905896	1809	4	0	1	0	0	0	0	0	0.03556	0	0	0	0	0.293116	0.297527	0.0655126	0.0868259	0.223504	0.273425	0.948305	0.970062	-0.0574933	-0.1644	0.146429	-0.110827	0.250653	-0.110907	0.481731	0.781162	0	0	0	0	0	0	0	0	0	0	0	0	0	0
NM_001033542	Slc47a2	chr11	-	61115132	61156362	2377	17	126	21	1	0	0	0	2.6257	0.74676	0.0553547	0	0	0	3.38415	1.75e-09	8.3201	0.00156579	2.45855	0.310348	0.948305	0.970062	0.577338	0.264871	-0.050945	0.450931	0.505508	0.431047	1.89442	1.46253	45	1	80	0	0	0	0	0	0	0	0	0	0	1
NM_001033543	Il20rb	chr9	-	100358137	100386892	2478	7	15	85	4	4	90	2	0.312583	3.0226	0.221419	0.274531	6.51427	0.640834	0.109066	5.81e-23	0.349401	0.138888	3.20356	0.0163224	0.0521047	3.36e-23	-0.583979	-0.898043	0.748151	-0.337051	-0.092544	-0.606358	1.96402	2.57054	2	0	2	0	0	0	0	0	0	11	0	0	0	1
NM_001033547	4922505E12Rik	chr1	-	184677256	184679311	2055	1	1	0	221	2	0	2	0.0208389	0	12.2334	0.137266	0	0.640834	1.17246	0.895771	0.0436751	0.00136129	0.0372507	0.00205736	2.84491	0.331468	-0.0317285	0.305014	-0.814972	-0.46372	-0.11661	-0.0634781	0.439641	0.821272	0	0	1	0	0	0	0	0	0	0	0	0	0	221
NM_001033548	6030429G01Rik	chr7	-	4474558	4484044	2189	12	100	5	0	2	1	0	2.08389	0.1778	0	0.137266	0.0723808	0	9.86822	1.65e-14	6.61678	0.00747159	0.670513	0.724271	1.42246	0.696824	0.417005	0.228484	0.220787	0.576623	0.161096	0.40737	2.56372	1.00544	27	5	0	0	1	0	0	67	0	0	0	0	0	0
NM_001033550	Lrrc8b	chr5	+	105844793	105915208	2841	5	1	4	0	0	0	0	0.0208389	0.14224	0	0	0	0	0.234492	0.0642672	0.131025	0.15599	0.558761	0.618872	0.948305	0.970062	0.206765	-0.121377	0.262252	0.134038	0.606125	0.0731417	0.552667	0.679497	0	0	0	0	0	0	0	0	1	0	0	0	0	0
NM_001033573	Zdhhc6	chr19	-	55372788	55390522	2286	11	1400	1144	467	527	716	127	29.1744	40.6806	25.8506	36.1695	51.8246	40.6929	0.717301	1.28e-16	0.717056	0.000579528	0.999659	0.997077	0.698333	2.94e-10	-0.51539	-0.767212	0.886156	-0.120518	-0.12542	-0.467707	0.423857	0.471312	266	228	125	93	101	62	89	33	80	79	25	159	60	449
NM_001033597	Acsl6	chr11	+	54117705	54175041	2592	21	260	83	0	1	1	49	5.41811	2.95148	0	0.0686328	0.0723808	15.7004	1.8215	5.53e-07	0.341976	8.03e-10	0.187744	4.61e-17	0.948305	0.957671	0.513228	0.129436	0.188164	0.464777	0.595241	0.369147	2.35195	0.927402	0	1	0	164	1	0	0	92	1	0	0	0	1	0
NM_001033598	Acsl6	chr11	+	54117325	54175041	2561	21	260	85	0	1	1	49	5.41811	3.0226	0	0.0686328	0.0723808	15.7004	1.77914	1.29e-06	0.341976	8.03e-10	0.192214	9.5e-17	0.948305	0.957671	0.514035	0.128992	0.189165	0.465486	0.597539	0.369504	2.35195	0.938786	0	1	0	164	1	0	0	92	1	0	0	0	1	0
NM_001033599	Acsl6	chr11	+	54128404	54175041	2767	21	260	83	0	1	1	49	5.41811	2.95148	0	0.0686328	0.0723808	15.7004	1.8215	5.53e-07	0.341976	8.03e-10	0.187744	4.61e-17	0.948305	0.957671	0.513228	0.129436	0.188164	0.464777	0.595241	0.369147	2.35195	0.927402	0	1	0	164	1	0	0	92	1	0	0	0	1	0
NM_001033600	Acsl4	chrX	-	138752535	138825078	4987	16	4742	6246	3495	1321	3216	240	98.818	222.108	193.465	90.6639	232.777	76.9	0.445093	0	1.28932	6.33e-05	2.89675	1.24e-82	0.389698	5.16e-202	-0.541923	-0.614253	0.100022	-0.59609	-0.194688	-0.584089	0.856124	0.417303	784	811	54	325	300	183	97	312	995	329	189	164	199	1605
NM_001033606	Acsl3	chr1	+	78654399	78704317	3809	15	5682	3593	4164	1765	2280	661	118.407	127.767	230.497	121.137	165.028	211.796	0.926976	0.000388945	0.562399	1.23e-38	0.606703	7.28e-29	0.734198	1.21e-22	-0.343667	-0.168267	-0.54676	-0.734714	-0.201686	-0.415549	0.466961	0.250539	2140	519	651	309	410	372	131	250	267	169	229	126	109	2792
NM_001033621	Myot	chr18	+	44493727	44515376	2207	10	0	0	0	0	0	0	0	0	0	0	0	0	0.586231	0.707351	0.0655126	0.0868259	0.111752	0.153805	0.948305	0.970062	0	0	0	0	0	0	0.481731	0.821272	0	0	0	0	0	0	0	0	0	0	0	0	0	0
NM_001033630	2310061I04Rik	chr17	-	36029621	36034323	1240	6	3317	1438	801	673	650	259	69.1226	51.1353	44.3391	46.1899	47.0475	82.988	1.35171	2.37e-22	0.836042	0.00670769	0.618506	1.58e-11	0.981809	0.738331	0.376835	0.164703	0.00338414	0.290873	0.322467	0.27747	0.268909	0.65101	670	451	593	137	224	161	103	317	146	153	132	149	81	79
NM_001033632	Ifitm6	chr7	-	148201710	148202791	541	2	1	17	0	0	0	0	0.0208389	0.60452	0	0	0	0	0.0651368	6.78e-07	0.131025	0.15599	2.01154	0.448965	0.948305	0.970062	0.306855	-0.120587	0.326335	0.237776	0.773412	0.141348	0.48212	0.491331	0	0	0	0	0	0	0	0	0	0	0	1	0	0
NM_001033633	Slc2a13	chr15	-	91098121	91403692	6541	10	1	83	0	0	0	0	0.0208389	2.95148	0	0	0	0	0.0139579	1.67e-34	0.131025	0.15599	9.38719	0.000688958	0.948305	0.970062	0.337093	-0.109482	0.334221	0.276206	0.800935	0.167939	0.441943	1.60358	1	0	0	0	0	0	0	0	0	0	0	0	0	0
NM_001033634	Zyg11b	chr4	-	107900359	107973695	10654	14	1810	1701	1025	1070	211	192	37.7184	60.4875	56.7385	73.4371	15.2723	61.52	0.623775	8.07e-44	0.614733	1.72e-09	0.985504	0.847839	4.79073	5.87e-129	0.861397	0.861008	-0.428417	0.614697	0.759384	0.779034	0.792551	0.594241	867	95	9	58	57	153	23	88	161	38	122	118	21	879
NM_001033636	Prex2	chr1	+	11254043	11293763	6537	6	849	202	89	4	2	11	17.6922	7.18312	4.92656	0.274531	0.144762	3.52458	2.45466	8.39e-36	4.64048	3.49e-12	1.89048	0.0182353	1.58051	0.524611	0.651304	0.466843	-0.524925	0.24066	0.577832	0.452935	0.937345	1.64643	18	0	233	72	20	71	30	1	64	56	56	226	2	85
NM_001033638	Crxos1	chr7	+	16481472	16489358	923	5	31	1038	0	0	0	20	0.646005	36.9113	0	0	0	6.40834	0.0180552	0	0.0998288	1.52e-12	5.52907	8.23e-26	0.948305	0.970062	0.524353	0.0415918	0.2398	0.417944	0.844806	0.327963	0.641848	0.257269	1	0	0	7	4	4	2	5	0	1	2	4	1	0
NM_001033654	Pus10	chr11	+	23565673	23632876	3177	18	3966	1450	102	573	1305	369	82.647	51.562	5.64617	39.3266	94.4569	118.234	1.60274	6.95e-57	0.702402	5.95e-10	0.43825	1.17e-38	0.416789	2.28e-74	-0.0634284	-0.378209	0.775308	0.311624	0.0466255	-0.0433376	0.646697	0.636234	413	341	1086	439	212	161	49	200	298	398	66	224	79	81
NM_001033669	Fbxw10	chr11	+	62660624	62690964	3267	13	51	2	0	32	1	55	1.06278	0.07112	0	2.19625	0.0723808	17.6229	10.1613	3.06e-08	0.0608332	1e-38	0.00598673	7.14e-53	15.647	1.93e-08	0.374746	0.335399	0.150886	0.500189	0.205454	0.403445	1.87576	0.862423	1	0	0	32	0	0	0	2	16	0	0	0	0	0
NM_001033711	Evi2a	chr11	-	79340062	79344111	2296	2	0	0	1	0	0	0	0	0	0.0553547	0	0	0	0.586231	0.707351	0.0655126	0.0868259	0.111752	0.153805	0.948305	0.970062	-0.180597	-0.0609236	-0.213741	-0.358028	-0.0360731	-0.199849	0.481731	0.821272	0	0	0	0	0	0	0	0	0	0	0	0	0	0
NM_001033713	Mef2a	chr7	-	74378716	74517744	2870	12	11	13	16	5	84	3	0.229228	0.46228	0.885674	0.343164	6.07999	0.96125	0.502484	0.0805256	0.196538	0.0156661	0.391133	0.131383	0.0669392	1.64e-20	-0.917434	-0.870842	0.304846	-0.811937	-0.604784	-0.866737	1.52987	0.565969	0	2	1	0	0	0	0	1	0	7	0	0	0	16
NM_001033759	Tmem2	chr19	+	21852831	21932817	6585	24	5198	339	713	141	1024	52	108.321	12.0548	39.4679	9.67722	74.1179	16.6617	8.96416	0	6.42642	6.92e-81	0.716901	0.0304748	0.131375	2.79e-176	-0.479054	-0.366026	-0.146704	-0.505026	-0.663394	-0.450035	1.05482	0.605527	19	415	1012	591	182	15	84	83	417	436	250	1600	94	281
NM_001033764	4931408C20Rik	chr1	-	26738646	26744305	4330	2	1	7	0	0	0	0	0.0208389	0.24892	0	0	0	0	0.146558	0.00533029	0.131025	0.15599	0.894018	0.91709	0.948305	0.970062	0.258287	-0.12411	0.298554	0.18539	0.698887	0.106523	0.441943	0.573638	1	0	0	0	0	0	0	0	0	0	0	0	0	0
NM_001033765	1700071K01Rik	chr11	-	81386003	81387041	1038	1	3	2	0	0	1	0	0.0625166	0.07112	0	0	0.0723808	0	0.781641	0.748749	0.262051	0.298349	0.335257	0.392313	0.474152	0.529688	-0.149837	-0.419947	0.416478	-0.080206	0.139273	-0.216663	0.862518	0.718696	0	0	0	0	0	0	0	1	0	0	2	0	0	0
NM_001033766	4930596D02Rik	chr14	-	36622671	36625164	1162	3	0	0	0	0	0	0	0	0	0	0	0	0	0.586231	0.707351	0.0655126	0.0868259	0.111752	0.153805	0.948305	0.970062	0	0	0	0	0	0	0.481731	0.821272	0	0	0	0	0	0	0	0	0	0	0	0	0	0
NM_001033767	Gm4951	chr18	+	60371730	60407474	2648	3	2	0	0	2	0	0	0.0416778	0	0	0.137266	0	0	1.75869	0.609922	0.196538	0.226931	0.111752	0.153805	2.84491	0.331468	0.111635	0.236747	0.0853846	0.241469	-0.0280839	0.196617	0.416483	0.821272	2	0	0	0	0	0	0	0	0	0	0	0	0	0
NM_001033768	Pin1l	chr2	-	104554082	104556447	1083	2	726	698	89	117	137	31	15.129	24.8209	4.92656	8.03003	9.91617	9.93292	0.609714	1.72e-20	1.48837	0.0191635	2.44109	1.31e-08	0.810869	0.0939139	0.333417	-0.155045	0.583527	0.501778	0.567447	0.226716	0.310713	0.395517	137	146	128	39	47	21	30	43	42	35	13	27	18	73
NM_001033769	B020031M17Rik	chrUn_random	-	2889606	2891056	925	2	0	0	0	0	0	0	0	0	0	0	0	0	0.586231	0.707351	0.0655126	0.0868259	0.111752	0.153805	0.948305	0.970062	0	0	0	0	0	0	0.481731	0.821272	0	0	0	0	0	0	0	0	0	0	0	0	0	0
NM_001033770	Gm904	chr13	+	50738596	50741207	649	4	0	0	0	0	0	0	0	0	0	0	0	0	0.586231	0.707351	0.0655126	0.0868259	0.111752	0.153805	0.948305	0.970062	0	0	0	0	0	0	0.481731	0.821272	0	0	0	0	0	0	0	0	0	0	0	0	0	0
NM_001033773	Ube2u	chr4	+	100151471	100222750	1435	9	2	98	0	0	0	0	0.0416778	3.48488	0	0	0	0	0.0177646	1.82e-39	0.196538	0.226931	11.0635	0.000150167	0.948305	0.970062	0.380078	-0.0845673	0.332619	0.31934	0.820884	0.20495	0.644023	1.37278	0	0	0	1	0	0	0	0	0	0	1	0	0	0
NM_001033774	Gm1661	chr4	-	116887794	116924522	1425	8	0	3	0	0	0	0	0	0.10668	0	0	0	0	0.146558	0.0488089	0.0655126	0.0868259	0.447009	0.507948	0.948305	0.970062	0.0491501	-0.178969	0.230489	-0.0130378	0.46156	-0.047619	0.481731	0.725526	0	0	0	0	0	0	0	0	0	0	0	0	0	0
NM_001033775	4933422H20Rik	chr11	+	115301858	115309582	1932	8	0	2	0	0	0	0	0	0.07112	0	0	0	0	0.19541	0.121611	0.0655126	0.0868259	0.335257	0.392313	0.948305	0.970062	0.00623506	-0.17515	0.198937	-0.0530791	0.38101	-0.073998	0.481731	0.747942	0	0	0	0	0	0	0	0	0	0	0	0	0	0
NM_001033776	7420416P09Rik	chr12	+	85983845	85992405	3028	2	350	86	3	1	0	0	7.29361	3.05816	0.166064	0.0686328	0	0	2.36514	7.78e-15	22.9949	1.61e-09	9.72244	0.000508386	1.89661	0.59097	0.657	0.356734	-0.0837696	0.524066	0.582538	0.5126	2.03305	0.895211	0	18	1	0	2	1	1	69	189	63	0	2	4	3
NM_001033779	Gm5544	chr3	+	97734095	97770941	891	2	0	0	0	0	0	0	0	0	0	0	0	0	0.586231	0.707351	0.0655126	0.0868259	0.111752	0.153805	0.948305	0.970062	0	0	0	0	0	0	0.481731	0.821272	0	0	0	0	0	0	0	0	0	0	0	0	0	0
NM_001033780	I830077J02Rik	chr3	-	105728808	105735582	1066	6	0	81	0	0	0	0	0	2.88036	0	0	0	0	0.00714916	3.22e-35	0.0655126	0.0868259	9.16368	0.000843512	0.948305	0.970062	0.263851	-0.145638	0.329969	0.204976	0.753623	0.10773	0.481731	1.51074	0	0	0	0	0	0	0	0	0	0	0	0	0	0
NM_001033782	Gm5592	chr7	+	48539696	48545553	3033	3	0	1	0	1	0	0	0	0.03556	0	0.0686328	0	0	0.293116	0.297527	0.0655126	0.0868259	0.223504	0.273425	1.89661	0.59097	0.0181803	-0.0185648	0.197988	0.0632886	0.235459	0.020968	0.481731	0.783479	0	0	0	0	0	0	0	0	0	0	0	0	0	0
NM_001033783	Gm5615	chr9	-	36339987	36349548	2342	3	0	1	0	0	2	0	0	0.03556	0	0	0.144762	0	0.293116	0.297527	0.0655126	0.0868259	0.223504	0.273425	0.316102	0.282407	-0.483168	-0.567515	0.380177	-0.388367	-0.117889	-0.479684	0.481731	0.781162	0	0	0	0	0	0	0	0	0	0	0	0	0	0
NM_001033784	Ccdc13	chr9	-	121726479	121740197	848	6	0	12	0	0	0	0	0	0.42672	0	0	0	0	0.0450947	9.56e-06	0.0655126	0.0868259	1.45278	0.704076	0.948305	0.970062	0.178831	-0.172044	0.305278	0.114189	0.665904	0.0403253	0.481731	1.17058	0	0	0	0	0	0	0	0	0	0	0	0	0	0
NM_001033785	Akap14	chrX	-	34690692	34708837	1792	6	14	2	1	0	18	0	0.291744	0.07112	0.0553547	0	1.30285	0	2.93116	0.0580223	0.982689	0.986545	0.335257	0.392313	0.0499108	5.22e-06	-0.761257	-0.828324	0.416888	-0.570836	-0.628485	-0.720139	1.21002	0.724108	4	0	0	9	0	0	0	0	0	1	0	0	0	1
NM_001033786	4930428E23Rik	chrX	-	72391395	72409090	703	5	0	2	0	0	0	0	0	0.07112	0	0	0	0	0.19541	0.121611	0.0655126	0.0868259	0.335257	0.392313	0.948305	0.970062	0.00623506	-0.17515	0.198937	-0.0530791	0.38101	-0.073998	0.481731	0.743754	0	0	0	0	0	0	0	0	0	0	0	0	0	0
NM_001033789	Gm5820	chr18	+	39052111	39130926	2183	5	9	14	0	0	0	0	0.18755	0.49784	0	0	0	0	0.390821	0.0196954	0.655126	0.703299	1.67628	0.589194	0.948305	0.970062	0.540717	0.055087	0.270602	0.473085	0.797196	0.356296	1.37116	0.53051	0	0	0	0	0	9	0	0	0	0	0	0	0	0
NM_001033790	B020004J07Rik	chr4	-	101507573	101516627	1975	4	7	456	0	1	0	0	0.145872	16.2154	0	0.0686328	0	0	0.0102623	6.86e-184	0.524101	0.575081	51.0708	9.96e-21	1.89661	0.59097	0.488959	0.0249447	0.351099	0.475157	0.845799	0.329687	0.654569	1.70187	0	0	0	0	1	2	0	0	0	1	0	2	1	0
NM_001033791	Gm12888	chr4	-	120988920	120997522	1181	4	0	0	0	0	0	0	0	0	0	0	0	0	0.586231	0.707351	0.0655126	0.0868259	0.111752	0.153805	0.948305	0.970062	0	0	0	0	0	0	0.481731	0.821272	0	0	0	0	0	0	0	0	0	0	0	0	0	0
NM_001033792	Gm5897	chr7	-	53038301	53039837	1427	2	1	1	0	1	0	0	0.0208389	0.03556	0	0.0686328	0	0	0.586231	0.595476	0.131025	0.15599	0.223504	0.273425	1.89661	0.59097	0.137259	0.0814241	0.197592	0.198764	0.265002	0.139149	0.441943	0.781162	1	0	0	0	0	0	0	0	0	0	0	0	0	0
NM_001033793	Ubtfl1	chr9	+	18208861	18215946	2639	3	3	571	0	1	0	0	0.0625166	20.3048	0	0.0686328	0	0	0.00409952	4.69e-240	0.262051	0.298349	63.9223	5.66e-26	1.89661	0.59097	0.433926	-0.0142614	0.356978	0.417621	0.83111	0.279095	0.544796	1.79572	0	0	0	0	0	1	0	0	0	0	0	2	0	0
NM_001033794	C85627	chr9	-	109579247	109605214	1519	10	2	89	0	2	0	0	0.0416778	3.16484	0	0.137266	0	0	0.019541	1.13e-35	0.196538	0.226931	10.0577	0.000374993	2.84491	0.331468	0.462693	0.0425782	0.399	0.489562	0.846769	0.331611	0.578224	1.16563	0	0	0	2	0	0	0	0	0	0	0	0	0	0
NM_001033795	Zcchc16	chrX	+	141123449	141555407	2088	7	0	0	0	0	1	0	0	0	0	0	0.0723808	0	0.586231	0.707351	0.0655126	0.0868259	0.111752	0.153805	0.474152	0.529688	-0.422878	-0.393175	0.204067	-0.369573	-0.201261	-0.395209	0.481731	0.821272	0	0	0	0	0	0	0	0	0	0	0	0	0	0
NM_001033799	4930428D18Rik	chrX	+	73638688	73643318	1103	3	0	0	0	0	0	0	0	0	0	0	0	0	0.586231	0.707351	0.0655126	0.0868259	0.111752	0.153805	0.948305	0.970062	0	0	0	0	0	0	0.481731	0.821272	0	0	0	0	0	0	0	0	0	0	0	0	0	0
[truncated: 22,992 more rows]
[truncated: 18 more columns]

## Sheet: counts for splicing variants
Gene_ID	Transcript_ID	Chromosome	Strand	Start	End	Size	NoExons	junction_size	exon_size	Total_Size	ESC_junction_count	ESC_exon_count	ESC_Total_counts	ICM_junction_counts	ICM_exon_counts	ICM_total_counts	Day3_Oct4_Pos_junction_counts	Day3_Oct4_Pos_exon_counts	Day3_Oct4_Pos_total_counts	Day5_Oct4pos_junction_counts	Day5_Oct4pos_exon_counts	Day5_Oct4-pos_total_counts	Day5_Oct4neg_junction_counts	Day5_Oct4neg_exon_counts	Day5_Oct4-neg_total_counts	Epiblast_junction_counts	Epiblast_exon_counts	Epiblast_total_counts	ESC_A12_junction_count	ESC_A12_exon_count	ESC_A12_Total_Count	ESC_A10_junction_count	ESC_A10_exon_count	ESC_A10_Total_Count	ESC_A14_junction_count	ESC_A14_exon_count	ESC_A14_Total_Count	ESC_A1_junction_count	ESC_A1_exon_count	ESC_A1_Total_Count	ESC_A2_junction_count	ESC_A2_exon_count	ESC_A2_Total_Count	ESC_A3_junction_count	ESC_A3_exon_count	ESC_A3_Total_Count	ESC_A4_junction_count	ES_A4_exon_count	ESC_A4_Total_Count
[truncated: 6,331 more rows]
[truncated: 75 more columns]
