# Supplementary material for: Tracing the Derivation of Embryonic Stem Cells from the Inner Cell Mass by Single-Cell RNA-Seq Analysis
Source: Cell Stem Cell. 2010 May 7;6(5-2):468–78. doi: 10.1016/j.stem.2010.03.015 (PMC2954317; doi:10.1016/j.stem.2010.03.015)
Supplement: Table S3. Summary of RNA-Seq Alignments for ICM, ESC, and ICM Outgrowth [file mmc4.xls]

## Sheet: TOTALS
	ESC	Percentage	E3.5 ICM	Percentage	Day3_outgrowth_Oct4_Pos_	Percentage	Day5_outgrowth_oct4_pos	Percentage	Day5_outgrowth_oct4_neg	Percentage	E4.5_Epiblast	Percentage
Total number of reads	157194063		97605405		97584183		56453469		77169010		14123982
Reads not aligned	45432135	0.289019	24381041	0.249792	28785310	0.294979	16312518	0.288955	20631382	0.267353	5243248	0.37123
Reads filtered	3869337	0.024615	5151209	0.0527759	4268978	0.0437466	2738515	0.0485092	2721515	0.0352669	951910	0.0673967
Reads aligned to genome	107892591	0.686366	68073155	0.697432	64529895	0.661274	37402436	0.662536	53816113	0.69738	7928824	0.561373
Reads with > 10 locations	23525366	0.149658	14582556	0.149403	13438589	0.137713	9028452	0.159927	10085247	0.13069	1951668	0.138181
Reads with <= 10 locations	84367225	0.536707	53490599	0.548029	51091306	0.523561	28373984	0.502608	43730866	0.566689	5977156	0.423192
Reads with score alignment >= 24	74927272	0.476655	48413860	0.496016	44541318	0.45644	24757532	0.438548	39280878	0.509024	5091837	0.36051
Reads uniquely aligned with score >= 24	49601762	0.315545	31699055	0.324767	30724159	0.314848	15994714	0.283326	27792500	0.360151	3312058	0.234499
Number of reads unambiguously aligned and score >= 24	4.87357e+07	0.98254	3.11772e+07	0.983538	3.0254e+07	0.984696	1.57309e+07	0.983508	2.73825e+07	0.985247	3.26133e+06	0.984685
Number of exonic reads	3.97016e+07	0.800407	2.43555e+07	0.768335	2.40371e+07	0.782351	1.21744e+07	0.761155	2.26489e+07	0.814929	2.61345e+06	0.789072
Number of intronic reads	4.01215e+06	0.0808872	1.82201e+06	0.0574783	2.97885e+06	0.0969546	1.62674e+06	0.101705	2.27508e+06	0.0818593	208772	0.0630339
Number of intergenic reads	5.88804e+06	0.118706	5.52154e+06	0.174186	3.70822e+06	0.120694	2.19352e+06	0.13714	2.8685e+06	0.103211	489833	0.147894
Known junction reads	5148862	0.103804	1527655	0.115983	1940710	0.0631656	1142449	0.0714267	1962254	0.0706037	255447	0.0771264
Novel junctions reads	47471	0.000957043	35333	0.00111464	14326	0.000466278	13740	0.000859034	8937	0.000321562	2985	0.000901252

## Sheet: ESC
	ESC_A1	Percentage	ESC_A2	Percentage	ESC_A3	Percentage	ESC_A4	Percentage	ESC_A5	Percentage	ESC_A6	Percentage	ESC_A7	Percentage	ESC_A8	Percentage	ESC_A9	Percentage	ESC_A10_1	Percentage	ES_A10_2	Percentage	ESC_A11	Percentage	ESC_A12	Percentage	TOTALS	Percentage
Total number of reads	9948612		8341831		9734094		5759226		10065969		7186333		5752713		5733408		10431906		5151893		24157700		29953072		24977306		157194063
Reads not aligned	3152115	0.317	2626540	0.315	2936615	0.302	1891125	0.328	3131404	0.311	2115651	0.294	1747613	0.304	1707538	0.298	3086765	0.296	1499496	0.291	6762940	0.28	8464336	0.283	6309997	0.253	45432135	0.289019
Reads filtered	157703	0.016	189490	0.023	159512	0.016	113818	0.02	292869	0.029	151538	0.021	106989	0.019	128459	0.022	235987	0.023	109407	0.021	548604	0.023	833983	0.028	840978	0.034	3869337	0.024615
Reads aligned to genome	6638794	0.667	5525801	0.662	6637967	0.682	3754283	0.652	6641696	0.66	4919144	0.685	3898111	0.678	3897411	0.68	7109154	0.681	3542990	0.688	16846156	0.697	20654753	0.69	17826331	0.714	107892591	0.686366
Reads with > 10 locations	1312415	0.132	1079687	0.129	1382566	0.142	793702	0.138	1309947	0.13	1009264	0.14	769466	0.134	757323	0.132	1510447	0.145	723376	0.14	3789117	0.157	4799882	0.16	4288174	0.172	23525366	0.149658
Reads with <= 10 locations	5326379	0.535	4446114	0.533	5255401	0.54	2960581	0.514	5331749	0.53	3909880	0.544	3128645	0.544	3140088	0.548	5598707	0.537	2819614	0.547	13057039	0.54	15854871	0.529	13538157	0.542	84367225	0.536707
Reads with score alignment >= 24	4701803	0.473	3918330	0.47	4659086	0.479	2592001	0.45	4671811	0.464	3492138	0.486	2781901	0.484	2802594	0.489	4995164	0.479	2521995	0.49	11583508	0.479	13992765	0.467	12214176	0.489	74927272	0.476655
Reads uniquely aligned with score >= 24	3090162	0.311	2551383	0.306	3137364	0.322	1682154	0.292	3076217	0.306	2332444	0.325	1851831	0.322	1790054	0.312	3236784	0.31	1657768	0.322	7653738	0.317	9446886	0.315	8094977	0.324	49601762	0.315545
Total number of reads processed	4701803	0.473	3918330	0.47	4659086	0.479	2592001	0.45	4671811	0.464	3492138	0.486	2781901	0.484	2802594	0.489	4995164	0.479	2521995	0.49	11583508	0.479	13992765	0.467	12214176	0.489	74927272	0.476655
Number of reads aligning to genome with score >= 24	2522978	0.537	2062686	0.526	2624408	0.563	1367117	0.527	2515247	0.538	1910039	0.547	1518548	0.546	1448507	0.517	2629594	0.526	1340989	0.532	6191008	0.534	7774169	0.556	6563223	0.537	40468513	0.257443
Number of reads unambiguously aligned and score >= 24	2480939	0.527	2026664	0.517	2579452	0.553	1344565	0.518	2469991	0.528	1878289	0.537	1492423	0.536	1422537	0.507	2586619	0.517	1318278	0.522	6081938	0.525	7638680	0.545	6441575	0.527	39761950	0.98254
Number of exonic reads	2022652	0.815277	1631970	0.805249	2083321	0.80766	1092943	0.81286	1951940	0.790262	1532377	0.815837	1217085	0.815509	1135381	0.798138	2096855	0.810655	1050223	0.796663	4880393	0.80244	6005975	0.786258	5124613	0.795553	31825728	0.800407
Number of intronic reads	178583	0.071982	141347	0.0697437	213330	0.0827036	88729	0.0659909	204760	0.0828991	134406	0.0715577	102367	0.0685911	121431	0.0853623	172356	0.0666337	101146	0.0767258	468641	0.0770546	757476	0.0991632	531660	0.0825357	3216232	0.0808872
Number of intergenic reads	279704	0.112741	253347	0.125007	282801	0.109636	162893	0.121149	313291	0.126839	211506	0.112606	172971	0.115899	165725	0.1165	317408	0.122712	166909	0.126611	732904	0.120505	875229	0.114579	785302	0.121911	4719990	0.118706
Known junction reads	390342	0.126318	326648	0.128028	401982	0.128127	233572	0.138853	376159	0.12228	291320	0.124899	238486	0.128784	237234	0.132529	407946	0.126034	210140	0.126761	646315	0.0844444	732685	0.0775584	656033	0.081042	5148862	0.103804

## Sheet: E35_ICM
	ICM_A1	Percentage	ICM_A2	Percentage	ICM_A3	Percentage	ICM_A4	Percentage	ICM_A5	Percentage	ICM_A6	Percentage	ICM_A7	Percentage	ICM_A8	Percentage	ICM_A9	Percentage	TOTALS	Percentage
Total number of reads	23437352		25752295		6907294		7171238		11651741		8927086		4106878		6693577		2957944		97605405
Reads not aligned	3869931	0.165	4140003	0.161	2351727	0.34	2449429	0.342	3815063	0.327	2975982	0.333	1212330	0.295	2240119	0.335	1326457	0.448	24381041	0.249792
Reads filtered	1424867	0.061	1528735	0.059	256672	0.037	313214	0.044	442843	0.038	431346	0.048	290857	0.071	275585	0.041	187090	0.063	5151209	0.0527759
Reads aligned to genome	18142554	0.774	20083557	0.78	4298895	0.622	4408595	0.615	7393835	0.635	5519758	0.618	2603691	0.634	4177873	0.624	1444397	0.488	68073155	0.697432
Reads with > 10 locations	4195568	0.179	4512453	0.175	846081	0.122	868868	0.121	1341407	0.115	1089745	0.122	558853	0.136	873925	0.131	295656	0.1	14582556	0.149403
Reads with <= 10 locations	13946986	0.595	15571104	0.605	3452814	0.5	3539727	0.494	6052428	0.519	4430013	0.496	2044838	0.498	3303948	0.494	1148741	0.388	53490599	0.548029
Reads with score alignment >= 24	13182270	0.562	14703291	0.571	2957493	0.428	3010923	0.42	5215777	0.448	3794924	0.425	1769031	0.431	2827681	0.422	952470	0.322	48413860	0.496016
Reads uniquely aligned with score >= 24	8843681	0.377	9683972	0.376	1902790	0.275	1933795	0.27	3355980	0.288	2445126	0.274	1127425	0.275	1787076	0.267	619210	0.209	31699055	0.324767
Total number of reads processed	13182270	0.562	14703291	0.571	2957493	0.428	3010923	0.42	5215777	0.448	3794924	0.425	1769031	0.431	2827681	0.422	952470	0.322	48413860	0.496016
Number of reads aligning to genome with score >= 24	6913183	0.524	7515400	0.511	1538178	0.52	1558880	0.518	2699358	0.518	1985099	0.523	899572	0.509	1420035	0.502	500883	0.526	25030588	0.256447
Number of reads unambiguously aligned and score >= 24	6794388	0.515	7395049	0.502	1514813	0.512	1534393	0.509	2654496	0.508	1951496	0.514	884388	0.499	1396577	0.493	492923	0.517	24618523	0.983538
Number of exonic reads	5302647	0.402	5694845	0.387	1135104	0.384	1162216	0.386	1995838	0.383	1487738	0.392	681992	0.386	1078313	0.381	376588	0.395	18915281	0.768335
Number of intronic reads	383973	0.029	384344	0.026	92028	0.031	90442	0.03	179446	0.034	136246	0.036	50717	0.029	66248	0.023	31587	0.033	1415031	0.0574783
Number of intergenic reads	1107768	0.084	1315860	0.089	287681	0.097	281735	0.094	479212	0.092	327512	0.086	151679	0.086	252016	0.089	84748	0.089	4288211	0.174186
Known junction reads	1047121	0.118403	1114175	0.115054	209552	0.110129	220796	0.114178	396996	0.118295	285783	0.116879	141731	0.125712	223972	0.125329	48825	0.0788505	3688951	0.280073

## Sheet: Day3_outgrowth
	Day3_outgrowth_Oct4_Pos_A1	Percentage	Day3_outgrowth_Oct4_Pos_A2	Percentage	Day3_outgrowth_Oct4_Pos_A3	Percentage	TOTALS	Percentage
Total number of reads	21119437		33037611		43427135		97584183
Reads not aligned	5858271	0.277	9282979	0.281	13644060	0.314	28785310	0.294979
Reads filtered	913048	0.043	1290033	0.039	2065897	0.048	4268978	0.0437466
Reads aligned to genome	14348118	0.679	22464599	0.68	27717178	0.638	64529895	0.661274
Reads with > 10 locations	3397013	0.161	3910798	0.118	6130778	0.141	13438589	0.137713
Reads with <= 10 locations	10951105	0.519	18553801	0.562	21586400	0.497	51091306	0.523561
Reads with score alignment >= 24	9726550	0.461	16472500	0.499	18342268	0.422	44541318	0.45644
Reads uniquely aligned with score >= 24	7055954	0.334	11749410	0.356	11918795	0.274	30724159	0.314848
Total number of reads processed	9726550	0.461	16472500	0.499	18342268	0.422	44541318	0.45644
Number of reads aligning to genome with score >= 24	5969367	0.614	10047412	0.61	9847373	0.537	25864152	0.265045
Number of reads unambiguously aligned and score >= 24	5859916	0.602	9906149	0.601	9702270	0.528	25468335	0.984696
Number of exonic reads	4568836	0.47	7931425	0.481	7424929	0.405	19925190	0.782351
Number of intronic reads	682067	0.07	889471	0.054	897733	0.049	2469271	0.0969546
Number of intergenic reads	609013	0.063	1085253	0.066	1379608	0.075	3073874	0.120694
Known junction reads	527956	0.0748242	707591	0.0602235	705163	0.059164	1940710	0.0631656

## Sheet: Day5_outgrowth_oct4_pos
	Day5_outgrowth_Oct4pos_A1	Percentage	Day5_outgrowth_Oct4pos_A2	Percentage	Day5_outgrowth_Oct4pos_A3	Percentage	TOTALS	Percentage
Total number of reads	22689596		20366950		13396923		56453469
Reads not aligned	6085199	0.268	6065965	0.298	4161354	0.311	16312518	0.288955
Reads filtered	1003723	0.044	1004644	0.049	730148	0.055	2738515	0.0485092
Reads aligned to genome	15600674	0.688	13296341	0.653	8505421	0.635	37402436	0.662536
Reads with > 10 locations	3562797	0.157	3219107	0.158	2246548	0.168	9028452	0.159927
Reads with <= 10 locations	12037877	0.531	10077234	0.495	6258873	0.467	28373984	0.502608
Reads with score alignment >= 24	10744227	0.474	8700514	0.427	5312791	0.397	24757532	0.438548
Reads uniquely aligned with score >= 24	6860449	0.302	5746597	0.282	3387668	0.253	15994714	0.283326
Total number of reads processed	10744227	0.474	8700514	0.427	5312791	0.397	24757532	0.438548
Number of reads aligning to genome with score >= 24	5591819	0.52	4730725	0.544	2789729	0.525	13112273	0.232267
Number of reads unambiguously aligned and score >= 24	5504495	0.512	4648840	0.534	2742686	0.516	12896021	0.983508
Number of exonic reads	4314560	0.402	3469040	0.399	2032265	0.383	9815865	0.761155
Number of intronic reads	405386	0.038	596521	0.069	309683	0.058	1311590	0.101705
Number of intergenic reads	784549	0.073	583279	0.067	400738	0.075	1768566	0.13714
Known junction reads	476504	0.0694567	402453	0.0700333	263492	0.0777798	1142449	0.0714267

## Sheet: Day5_outgrowth_oct4_neg
	Day5_outgrowth_Oct4neg_A1	Percentage	Day5_outgrowth_Oct4neg_A2	Percentage	Day5_outgrowth_Oct4neg_A3	Percentage	TOTALS	Percentage
Total number of reads	20019180		16759348		40390482		77169010
Reads not aligned	5489490	0.274	4481794	0.267	10660098	0.264	20631382	0.267353
Reads filtered	692717	0.035	540049	0.032	1488749	0.037	2721515	0.0352669
Reads aligned to genome	13836973	0.691	11737505	0.7	28241635	0.699	53816113	0.69738
Reads with > 10 locations	2466505	0.123	1937041	0.116	5681701	0.141	10085247	0.13069
Reads with <= 10 locations	11370468	0.568	9800464	0.585	22559934	0.559	43730866	0.566689
Reads with score alignment >= 24	10191875	0.509	8887544	0.53	20201459	0.5	39280878	0.509024
Reads uniquely aligned with score >= 24	7262093	0.363	6694492	0.399	13835915	0.343	27792500	0.360151
Total number of reads processed	10191875	0.509	8887544	0.53	20201459	0.5	39280878	0.509024
Number of reads aligning to genome with score >= 24	6178211	0.606	5779729	0.65	11326458	0.561	23284398	0.301732
Number of reads unambiguously aligned and score >= 24	6090054	0.597	5706495	0.642	11144331	0.551	22940880	0.985247
Number of exonic reads	4962391	0.487	4714919	0.531	9017887	0.446	18695197	0.814929
Number of intronic reads	504529	0.05	441361	0.05	932035	0.046	1877925	0.0818593
Number of intergenic reads	623134	0.061	550215	0.062	1194409	0.059	2367758	0.103211
Known junction reads	476869	0.0656655	438271	0.0654674	1047114	0.0756809	1962254	0.0706037

## Sheet: E45_Epiblast
	E45_Epiblast_A1	Percentage	E45_Epiblast_A2	Percentage	E45_Epiblast_A9	Percentage	TOTALS	Percentage
Total number of reads	6226895		6185829		1711258		14123982
Reads not aligned	2032021	0.326	2099220	0.339	1112007	0.65	5243248	0.37123
Reads filtered	421480	0.068	394771	0.064	135659	0.079	951910	0.0673967
Reads aligned to genome	3773394	0.606	3691838	0.597	463592	0.271	7928824	0.561373
Reads with > 10 locations	941382	0.151	893535	0.144	116751	0.068	1951668	0.138181
Reads with <= 10 locations	2832012	0.455	2798303	0.452	346841	0.203	5977156	0.423192
Reads with score alignment >= 24	2424617	0.389	2416245	0.391	250975	0.147	5091837	0.36051
Reads uniquely aligned with score >= 24	1573811	0.253	1569767	0.254	168480	0.098	3312058	0.234499
Total number of reads processed	2424617	0.389	2416245	0.391	250975	0.147	5091837	0.36051
Number of reads aligning to genome with score >= 24	1276510	0.526	1283805	0.531	142036	0.566	2702351	0.191331
Number of reads unambiguously aligned and score >= 24	1256890	0.518	1264423	0.523	139652	0.556	2660965	0.984685
Number of exonic reads	970491	0.4	1021969	0.423	107234	0.427	2099694	0.789072
Number of intronic reads	86880	0.036	67328	0.028	13523	0.054	167731	0.0630339
Number of intergenic reads	199519	0.082	175126	0.072	18895	0.075	393540	0.147894
Known junction reads	118893	0.0755446	117609	0.0749213	18945	0.112447	255447	0.0771264
