# Supplementary material for: Tracing the Derivation of Embryonic Stem Cells from the Inner Cell Mass by Single-Cell RNA-Seq Analysis
Source: Cell Stem Cell. 2010 May 7;6(5-2):468–78. doi: 10.1016/j.stem.2010.03.015 (PMC2954317; doi:10.1016/j.stem.2010.03.015)
Supplement: Table S4. GO Analysis of Functions, Networks, and Pathways for ICM Outgrowth — GO analysis results of functions, networks, and pathways for (1) Refseq transcripts with FC(ESC/ICM) > 4 or FC (ESC/ICM) < 0.25, p < 0.01; (2) Refseq transcripts with FC[Day 5-Oct4+/Day5-Oct4−]>4 or FC[Day5-Oct4+/Day5-Oct4−]<0.25, p<0.01); (3) splicing variances with FC[ESC/ICM, junctions]>2 or FC[ESC/ICM, junctions]<0.5, p<0.01; (4) genes involved in Oct4 pathways; and (5) genes involved in stem cell pluripotency pathways using Ingenuity systems software (http://www.ingenuity.com); (6) Expression changes of 114 epigenetic regulators between ICM and ESCs [file mmc5.xls]

## Sheet: GO terms Splicing
Gene_Panel	go_category	go_id	go_term	gene_symbols_in_selected	genes_in_selected	total_selected_genes	genes_in_background	total_background_genes	p-values	Enrichment_FC
splicing_FC(ES/ICM)>2_or_<0.5_and_p<0.01	Component	GO:0016020	membrane	Tmem141;9530008L14Rik;Fam118a;Mfsd6;Pja2;Sypl;Rab6;Itga9;Pdgfra;Bcl2l11;Alg12;Cox18;Dpp4;Tmem201;Atp11c;Cklf;Ghr;Atp13a3;Lrfn1;4933434E20Rik;1810006K21Rik;Eps15;Vps26a;Slc39a14;Ly6e;Ntrk2;Slc15a2;Cdh3;Kcnn4;Lrp4;Ube2j2;Sh2b1;Rrbp1;Pex16;Fcgr2b;Ccdc90b;Pcd	209	763	800	2531	0.000399312	0.86661
splicing_FC(ES/ICM)>2_or_<0.5_and_p<0.01	Component	GO:0005737	cytoplasm	Pja1;Snx27;Dph3;Nnat;Ndrg3;Nusap1;Acot7;Rfxank;Ppih;Prkcz;Arl2bp;Sgk1;Ttll9;Pja2;Gfap;Ergic2;Als2;Dguok;Nars;Pabpc4;Cdkl2;Ksr2;Agtpbp1;Bcl2l11;Mtap6;Ate1;Rnps1;Mkl1;Eif4g2;Jak2;Sirt3;Ankrd27;Celsr2;Cops7a;Cntln;Tia1;Rabgap1;Dusp22;Hps3;Taok2;Lrrc18;Stat3;	221	763	642	2531	0.000983542	1.14189
splicing_FC(ES/ICM)>2_or_<0.5_and_p<0.01	Component	GO:0005634	nucleus	Skil;Rbpj;Hnrnpm;Nkx2-2;Wtap;Dph3;Nusap1;Nol4;Rfxank;Ppih;Sfrs5;Sgk1;Cstf3;8430426H19Rik;Terf2;Ergic2;Als2;Zfp78;Nap1l1;Runx1t1;Rabgap1l;Cdkl2;Cdc14b;Agtpbp1;Brdt;Dmtf1;Aebp2;Scoc;Ate1;Stag2;Rnps1;Tcf3;Mkl1;Pphln1;Rnf13;Cux1;Suv39h2;Nol9;Cops7a;Setdb1;Tia	238	763	704	2531	0.00177208	1.12143
splicing_FC(ES/ICM)>2_or_<0.5_and_p<0.01	Process	GO:0007049	cell cycle	Nup37;Smarcb1;Stag2;Pard3;Mtus1;Spin1;Tlk2;Wtap;Ccne2;Suv39h2;Nusap1;Uba3;Clasp2;Haus7;Sept2;Mapre2;Rabgap1;Trp53;Mapk6;Pttg1;Rbl1;Lrrcc1;Aurkc;Cdk2;Terf2;Spdya;Nipbl;Ccnd3;Lats2;B230120H23Rik;Haus8;Spast;Birc5;Nde1;Dmtf1;Mlf1;Tacc1	37	763	84	2531	0.00213398	1.46113
splicing_FC(ES/ICM)>2_or_<0.5_and_p<0.01	Function	GO:0016301	kinase activity	Pmvk;Akt2;Tlk2;Gyk;Fn3k;Fert2;Nadk;Prkcz;Chka;Adrbk2;Sgk1;Ikbkb;Skp2;Aurkc;Cdk2;Grk4;Mapk8ip3;Pkib;Git2;Dguok;Stk35;Lats2;Pkig;Pdpk1;Cdkl2;Ksr2;Pdgfra;Pik3r1;Fgfr2;Ryk;Rps6kb1;Jak2;Ick;Fggy;Nme7;Ak2;Ttk;Pfkfb2;5133401N09Rik;Brsk2;Pik3cd;Hipk3;Mapk6;Ret;Ta	60	763	152	2531	0.00282284	1.30941
splicing_FC(ES/ICM)>2_or_<0.5_and_p<0.01	Component	GO:0016021	integral to membrane	Tmem141;9530008L14Rik;Fam118a;Mfsd6;Sypl;Itga9;Pdgfra;Alg12;Cox18;Dpp4;Tmem201;Atp11c;Cklf;Ghr;Atp13a3;Lrfn1;4933434E20Rik;1810006K21Rik;Slc39a14;Ntrk2;Slc15a2;Cdh3;Kcnn4;Lrp4;Ube2j2;Rrbp1;Pex16;Fcgr2b;Ccdc90b;Pcdh10;Tmem87a;Tmem194;Abcc5;Sema4f;H13;Timd2	150	763	570	2531	0.00313295	0.872939
splicing_FC(ES/ICM)>2_or_<0.5_and_p<0.01	Component	GO:0005886	plasma membrane	Trpc2;Adora3;Svil;Cxadr;Pja2;Gpr160;Cntn4;Slc3a2;Cd63;Pvrl3;Slc16a10;Ttyh1;Megf11;Prom1;Celsr2;Gnas;Dpp4;Cacnb1;Ralgps2;Stat3;Magi3;Ghr;Kcnd3;Nkd1;Pecam1;Svip;Eps15;Ptk2;Slc39a14;Aplp2;Ly6e;Ntrk2;Cyth2;Ppap2a;Aak1;Cdh3;Tro;Ptger4;Cd97;Inppl1;Sept2;Lrp4;Fc	79	763	321	2531	0.00345317	0.816375
splicing_FC(ES/ICM)>2_or_<0.5_and_p<0.01	Process	GO:0006464	protein modification process	Uba1;Nedd4l;Ube3a;Ubr5;Uba3;Hecw2;Ttll9;Ttll3	8	763	11	2531	0.00377257	2.41249
splicing_FC(ES/ICM)>2_or_<0.5_and_p<0.01	Function	GO:0003700	transcription factor activity	Etv1;Rbpj;Nkx2-2;Trp53;Csrnp3;Atf2;Runx1t1;Tsc22d3;Tcfe3;Tbx20;Nr6a1;Tcfap2c;Tcf3;Cux1;Tgif1;Nfyc;Hopx;Satb1;Grhl1;Stat3;Tbx3;Elf3;Pbx1;Tead4;Rxrg	25	763	121	2531	0.0049745	0.685366
splicing_FC(ES/ICM)>2_or_<0.5_and_p<0.01	Function	GO:0046872	metal ion binding	Pja1;Dph3;Prkcz;Srr;Pja2;8430426H19Rik;Zfp78;Runx1t1;Ksr2;Agtpbp1;Pclo;Glo1;Aebp2;Rnf13;Sirt3;Brsk2;Atp11c;Scnm1;Glrx2;Nt5c3l;Apobec3;Atp13a3;Zbtb5;Pnkd;Dnlz;Kdm4a;Nadk;Zfp444;Zfp57;Cpsf4l;Ppp1r10;Zfp1;Fgd4;Sf1;Nme7;Lpp;Wdfy1;Zfx;Suz12;Lmo2;Rbbp6;Zfp120;B	106	763	411	2531	0.00506351	0.855523
splicing_FC(ES/ICM)>2_or_<0.5_and_p<0.01	Component	GO:0005578	proteinaceous extracellular matrix	Vcan;Adam15	2	763	26	2531	0.00522633	0.255167
splicing_FC(ES/ICM)>2_or_<0.5_and_p<0.01	Function	GO:0000166	nucleotide binding	Hnrnpm;Rps24;Rab34;Gyk;Prkcz;Adrbk2;Sfrs5;Sgk1;Kifc3;Ikbkb;2610101N10Rik;Shprh;Rab6;Dguok;Nars;Lats2;Spast;Cdkl2;Pdgfra;Eif5;Rnps1;Jak2;Myef2;Uba3;Ak2;Ttk;Pfkfb2;5133401N09Rik;Gnas;Tia1;Brsk2;Pik3cd;Taok2;Atp11c;Magi3;Rbm18;Nt5c3l;Pars2;Atp13a3;Vrk1;Atl2;	112	763	320	2531	0.00680306	1.16101
splicing_FC(ES/ICM)>2_or_<0.5_and_p<0.01	Function	GO:0005529	sugar binding	Vcan;Canx	2	763	25	2531	0.0069282	0.265374
splicing_FC(ES/ICM)>2_or_<0.5_and_p<0.01	Process	GO:0006811	ion transport	Trpc2;Kcnn4;Trpm3;Slc12a6;P2rx7;Ttyh1;Gabrb3;Trpm1;Slc6a8;Pkd2l2;Cacnb1;Tcn2;Kcnd3;Atp5c1;Cacnb3;Slc39a14	16	763	84	2531	0.00703399	0.631842
splicing_FC(ES/ICM)>2_or_<0.5_and_p<0.01	Process	GO:0006355	regulation of transcription, DNA-dependent	Etv1;Rbpj;Nkx2-2;Mllt3;Trp53;Zfp57;Yeats2;Atf2;Runx1t1;Tcf7l2;Tsc22d3;Tbx20;Csda;Zfp1;Nr6a1;Aebp2;Hmga1;Tcfap2c;Tcf3;Cux1;Tgif1;Hopx;Satb1;Stat3;Tbx3;Elf3;Zfp120;Pbx1;Tead4;Rxrg	30	763	137	2531	0.00705352	0.726387
splicing_FC(ES/ICM)>2_or_<0.5_and_p<0.01	Component	GO:0005856	cytoskeleton	Pard3;Tmsb10;Lca5;Cass4;Inppl1;Nusap1;Clasp2;Svil;Nin;Sept2;Mapre2;Mylip;Arl2bp;Kifc3;Ttll9;Lrrcc1;Fcgr2b;Aurkc;Frmd3;Mapk1ip1;Lats2;Spast;Epb4.1l5;9030409G11Rik;Pdlim7;Birc5;Nde1;Mtap6;Fgd4;Epb4.1l1;Spin1;Lima1;Jak2;Ttll3;Haus7;Cntln;Mprip;Mapt;Rabgap1;R	52	763	135	2531	0.00747579	1.27772
splicing_FC(ES/ICM)>2_or_<0.5_and_p<0.01	Component	GO:0005882	intermediate filament	Lmna;Prph;Synm;Gfap	4	763	4	2531	0.00821371	3.31717
splicing_FC(ES/ICM)>2_or_<0.5_and_p<0.01	Component	GO:0005874	microtubule	Shroom3;Odf2;Kif5a;Nusap1;Clasp2;Kif9;Ttll3;Haus8;Spast;Nin;Haus7;2410017P07Rik;Mapre2;Mapt;Kifc3;Nde1;Kif2a;Mtap6;Ttll9	19	763	40	2531	0.00863461	1.57566
splicing_FC(ES/ICM)>2_or_<0.5_and_p<0.01	Process	GO:0006917	induction of apoptosis	Aifm2;Trp53;Ngfrap1;1200009F10Rik;Shisa5;Dffa;Pml	7	763	10	2531	0.00914924	2.32202
splicing_FC(ES/ICM)>2_or_<0.5_and_p<0.01	Component	GO:0005576	extracellular region	Cxadr;Cntn4;Chrdl1;Apoc1;F8;Mdk;Rnpep;Cxcl12;Ly96;Dpp4;Ghr;Masp2;Calca;Il34;Fcgr2b;Vcan;Calu;Enpp2;1600012H06Rik;Fgfr2;1300010F03Rik;Igsf1;Kng1;Hsd17b13;Tcn2;Lifr;Folr4;Acpp;Acrbp;Lepr	30	763	134	2531	0.00998793	0.74265
splicing_FC(ES/ICM)>2_or_<0.5_and_p<0.01	Component	GO:0019898	extrinsic to membrane	Rdx;Epb4.1l5;Ghr;Frmd3;Mylip;Epb4.1l1	6	763	8	2531	0.010161	2.48788
splicing_FC(ES/ICM)>2_or_<0.5_and_p<0.01	Process	GO:0000226	microtubule cytoskeleton organization	Ptk2;Tacc2;Prkcz;Birc5;Tacc1	5	763	6	2531	0.0103604	2.76431
splicing_FC(ES/ICM)>2_or_<0.5_and_p<0.01	Process	GO:0007420	brain development	Cxcl12	1	763	18	2531	0.0119823	0.184287
splicing_FC(ES/ICM)>2_or_<0.5_and_p<0.01	Component	GO:0005794	Golgi apparatus	Chpt1;Rab34;Clasp2;Gcnt2;Kifc3;Pja2;Mapk8ip3;Ergic2;Rab6;Rabgap1l;Ap1m2;Mtap6;Scoc;Mtus1;Cux1;Aph1a;Trappc9;Copg;Svip;Slc35a2;Hras1;B4galnt1	22	763	102	2531	0.0135146	0.715468
splicing_FC(ES/ICM)>2_or_<0.5_and_p<0.01	Process	GO:0051301	cell division	Cdk2;Nup37;Stag2;Pard3;Ccne2;Nusap1;Clasp2;Ccnd3;Lats2;Haus8;Spast;Haus7;Sept2;Birc5;Mapre2;Nde1;Pttg1;Lrrcc1;Tacc1	19	763	42	2531	0.0144507	1.50062
splicing_FC(ES/ICM)>2_or_<0.5_and_p<0.01	Process	GO:0008380	RNA splicing	Lsm2;Rnps1;Hnrnpm;Sf1;Qk;Tardbp;Thoc7;Wtap;Sfrs1;Snrpa;Raly;Ppih;Hnrnpa2b1;Sfrs5;Scnm1;Ptbp1	16	763	34	2531	0.0157237	1.56102
splicing_FC(ES/ICM)>2_or_<0.5_and_p<0.01	Process	GO:0006260	DNA replication	Pola2;Gins1;Polq	3	763	26	2531	0.0182338	0.38275
splicing_FC(ES/ICM)>2_or_<0.5_and_p<0.01	Function	GO:0005244	voltage-gated ion channel activity	Kcnd3;Cacnb3;Cacnb1	3	763	26	2531	0.0182338	0.38275
splicing_FC(ES/ICM)>2_or_<0.5_and_p<0.01	Function	GO:0042803	protein homodimerization activity	Terf2;Trex1;Tcf3;Axin1;Gabpb2;Pvrl2;Runx1t1;Chka;Pvrl3;Nr6a1;Schip1;Srr	12	763	24	2531	0.0202583	1.65858
splicing_FC(ES/ICM)>2_or_<0.5_and_p<0.01	Process	GO:0045449	regulation of transcription	Rbpj;Pias2;Nkx2-2;Pias3;Rreb1;Rfxank;Naca;Sfrs5;Trp53;Atf2;Runx1t1;Sall4;Brwd1;Bcl11a;Brdt;Dmtf1;Aebp2;Pml;Tcfap2c;Tcf3;Mkl1;Cux1;Suv39h2;Zfp710;Sirt3;Setdb1;Nfyc;Grhl1;Stat3;Tbx3;Elf3;Zfp639;Ubtf;Ncoa7;Zbtb5;Pbx1;Gabpb1;Tead4;Ezh2;Zbtb46;Etv1;Tcf25;Smarc	83	763	310	2531	0.020543	0.888145
splicing_FC(ES/ICM)>2_or_<0.5_and_p<0.01	Component	GO:0000775	chromosome, centromeric region	Aurkc;Suv39h2;Cenpk;Cbx5;Birc5;Cenpl	6	763	9	2531	0.021337	2.21145
splicing_FC(ES/ICM)>2_or_<0.5_and_p<0.01	Process	GO:0016042	lipid catabolic process	Enpp2	1	763	16	2531	0.0219267	0.207323
splicing_FC(ES/ICM)>2_or_<0.5_and_p<0.01	Function	GO:0004872	receptor activity	Cxadr;Trpm3;Mfsd6;Itga9;Pdgfra;Celsr2;Ghr;Eps15;Ntrk2;Cd97;Lrp4;Fcgr2b;Grk4;P2rx7;Gabrb3;Eps15l1;Ryk;Timd2;Pvrl2;Cry2;Nr2c2ap;Rxrg;Lepr;Trpc2;Adora3;Gpr160;Itgae;Pvrl3;Ramp1;Itgb5;Ptger4;Ptprj;Ifnar2;Git2;P2ry14;Lcorl;Nr6a1;Eda2r;Gprc5c;Trpm1;Fgfr2;Igsf1;	46	763	182	2531	0.0224688	0.838405
splicing_FC(ES/ICM)>2_or_<0.5_and_p<0.01	Process	GO:0006397	mRNA processing	Lsm2;Rnps1;Hnrnpm;Sf1;Qk;Tardbp;Thoc7;Wtap;Sfrs1;Snrpa;Raly;Ppih;Hnrnpa2b1;Sfrs5;Cugbp2;Cstf3;Cpsf1;Scnm1;Ptbp1;Rod1	20	763	47	2531	0.0228161	1.41156
splicing_FC(ES/ICM)>2_or_<0.5_and_p<0.01	Function	GO:0003676	nucleic acid binding	Pias2;Hnrnpm;Snrpn;Ep400;Pias3;Rreb1;Kdm4a;Utp14b;Sfrs5;Cugbp2;2610101N10Rik;Zfp57;Dazap1;Ptbp1;Shprh;Tardbp;Ppp1r10;Sall4;Nars;Csda;Gpatch4;Enpp2;Elavl2;Zfp1;Ddx17;Rnpc3;Zc3hav1;Larp4;Cpsf1;Rnps1;Sf1;Mkl1;Sfrs1;Zfp710;Myef2;Snrpa;Zfx;Hnrnpa2b1;Setdb1;Tia	55	763	155	2531	0.0233753	1.17706
splicing_FC(ES/ICM)>2_or_<0.5_and_p<0.01	Function	GO:0008233	peptidase activity	Adam15;Agtpbp1;H13;Ctsa;Rnpep;Prepl;Dpp4;Aph1a;Capn3;Masp2	10	763	53	2531	0.0235116	0.625881
splicing_FC(ES/ICM)>2_or_<0.5_and_p<0.01	Process	GO:0007067	mitosis	Cdk2;Nup37;Stag2;Nusap1;Clasp2;Lats2;Haus8;Haus7;Sept2;Birc5;Mapre2;Nde1;Pttg1;Lrrcc1	14	763	30	2531	0.0235609	1.54801
splicing_FC(ES/ICM)>2_or_<0.5_and_p<0.01	Component	GO:0005625	soluble fraction	Pkig;Mapk8ip3;Mtl5;Pecam1;Arl2bp;Cugbp2;Nagk;Fn3k	8	763	14	2531	0.0235787	1.89553
splicing_FC(ES/ICM)>2_or_<0.5_and_p<0.01	Function	GO:0016881	acid-amino acid ligase activity	Uba3;Hecw2;Ube3a;Ubr5;Nedd4l	5	763	7	2531	0.0253758	2.36941
splicing_FC(ES/ICM)>2_or_<0.5_and_p<0.01	Function	GO:0003723	RNA binding	Hnrnpm;Pus1;Snrpn;Eif4e1b;Sfrs5;Cugbp2;2610101N10Rik;Dazap1;Ptbp1;Zbp1;Tardbp;Thoc7;Ppp1r10;Ubr5;Csda;Lgtn;Elavl2;Ddx17;Rnpc3;Zc3hav1;Larp4;Cpsf1;Lsm2;Rnps1;Sf1;Ankrd17;Qk;Pcbp2;Sfrs1;Myef2;Snrpa;Hnrnpa2b1;Tia1;Rbm18;Trub1;Rdbp;Raly;Stau1;Rbpms;Tnrc6b;Rod	41	763	112	2531	0.026067	1.21432
splicing_FC(ES/ICM)>2_or_<0.5_and_p<0.01	Function	GO:0004674	protein serine/threonine kinase activity	Akt2;Tlk2;Rps6kb1;Ick;Ttk;Prkcz;Adrbk2;Brsk2;Htatip2;Sgk1;Ikbkb;Hipk3;Mapk6;Taok2;Aurkc;Cdk2;Grk4;Vrk1;Camk2d;Stk35;Lats2;B230120H23Rik;Pdpk1;Cdkl2;Ksr2;Mark3;Grk6;Clk1;Aak1	29	763	75	2531	0.0268175	1.28264
splicing_FC(ES/ICM)>2_or_<0.5_and_p<0.01	Process	GO:0060325	face morphogenesis	Asph;Pdgfra;Schip1	3	763	3	2531	0.0273214	3.31717
splicing_FC(ES/ICM)>2_or_<0.5_and_p<0.01	Function	GO:0004703	G-protein coupled receptor kinase activity	Adrbk2;Grk4;Grk6	3	763	3	2531	0.0273214	3.31717
splicing_FC(ES/ICM)>2_or_<0.5_and_p<0.01	Process	GO:0040014	regulation of multicellular organism growth	Stat3;Fgfr2;Ptpn11	3	763	3	2531	0.0273214	3.31717
splicing_FC(ES/ICM)>2_or_<0.5_and_p<0.01	Process	GO:0048568	embryonic organ development	Pbx1;Mkl2;Fgfr2	3	763	3	2531	0.0273214	3.31717
splicing_FC(ES/ICM)>2_or_<0.5_and_p<0.01	Process	GO:0014068	positive regulation of phosphoinositide 3-kinase cascade	Ube3a;Jak2;Adora3	3	763	3	2531	0.0273214	3.31717
splicing_FC(ES/ICM)>2_or_<0.5_and_p<0.01	Process	GO:0030178	negative regulation of Wnt receptor signaling pathway	Axin1;Lrp4;Ctnnbip1	3	763	3	2531	0.0273214	3.31717
splicing_FC(ES/ICM)>2_or_<0.5_and_p<0.01	Process	GO:0006810	transport	Snx12;Trpc2;Use1;Rab34;Lca5;Snx27;Osbpl8;Naca;Mon2;Trpm3;Slc1a2;Osbpl9;Sypl;Dnajc19;Ergic2;Rab6;Nup88;Slc12a6;Slc3a2;Ap1m2;Apoc1;Slc16a10;Ttyh1;Ramp1;Sec61g;Scfd2;Cux1;Nxt1;Cacnb1;Glrx2;Kcnd3;Pex7;Copg;Eps15;Vps26a;Atp5c1;Cacnb3;Slc39a14;Nup37;Slc15a2;Tom	58	763	220	2531	0.0275064	0.874526
splicing_FC(ES/ICM)>2_or_<0.5_and_p<0.01	Process	GO:0003007	heart morphogenesis	Gaa;Mkl2;Tbx3;Ttn	4	763	5	2531	0.0287333	2.65374
splicing_FC(ES/ICM)>2_or_<0.5_and_p<0.01	Component	GO:0045211	postsynaptic membrane	Synpo;Gabrb3;Sema4f;Pja2	4	763	28	2531	0.0303594	0.473881
splicing_FC(ES/ICM)>2_or_<0.5_and_p<0.01	Function	GO:0016740	transferase activity	Chpt1;Gyk;Prkcz;Adrbk2;Sgk1;Ikbkb;Dad1;Dguok;Lats2;Cdkl2;Pdgfra;Gcat;Ate1;Suv39h2;Alg12;Jak2;Pcyt1b;Ak2;Ttk;Pfkfb2;5133401N09Rik;Setdb1;Brsk2;Pik3cd;Taok2;Polq;Glrx2;Nt5c3l;Vrk1;Nagk;Pigv;Ptk2;B4galnt1;Clk1;Ntrk2;Ezh2;Aak1;Pmvk;Akt2;Tlk2;Nags;Mboat2;Fn3k;	73	763	217	2531	0.0305628	1.11591
splicing_FC(ES/ICM)>2_or_<0.5_and_p<0.01	Process	GO:0005975	carbohydrate metabolic process	Prei4;Gyk;Slc3a2;Fggy;5133401N09Rik;Ldha;Gba;Pofut1;Gaa;Hexdc	10	763	20	2531	0.0313845	1.65858
splicing_FC(ES/ICM)>2_or_<0.5_and_p<0.01	Process	GO:0006468	protein amino acid phosphorylation	Akt2;Tbck;Tlk2;Fert2;Prkcz;Adrbk2;Sgk1;Ikbkb;Aurkc;Cdk2;Grk4;Dguok;Stk35;Lats2;Pdpk1;P2rx7;Cdkl2;Ksr2;Pdgfra;Pik3r1;Fgfr2;Ryk;Rps6kb1;Jak2;Ick;Ttk;Brsk2;Hipk3;Mapk6;Ret;Taok2;Vrk1;Camk2d;B230120H23Rik;Ptk2;Mark3;Grk6;Abl1;Clk1;Ntrk2;Aak1	41	763	114	2531	0.0314366	1.19302
splicing_FC(ES/ICM)>2_or_<0.5_and_p<0.01	Process	GO:0019941	modification-dependent protein catabolic process	Ate1;Pias2;Pja1;Nedd4l;Uba3;Pias3;Rnf138;Ube2j2;Mylip;Skp2;Hecw2;Pja2;Shprh;Fbxo3;Cul5;Uba1;Ube3a;Ubr5;Tulp4;Ube2v2;Fbxo6;Hltf;Fbxl12;Asb1	24	763	61	2531	0.0318967	1.30512
splicing_FC(ES/ICM)>2_or_<0.5_and_p<0.01	Function	GO:0043565	sequence-specific DNA binding	Etv1;Rbpj;Tcf3;Nkx2-2;Cux1;Tgif1;Nfyc;Hopx;Satb1;Stat3;Elf3;Atf2;Pbx1;Nr6a1;Rxrg	15	763	69	2531	0.0330531	0.721124
splicing_FC(ES/ICM)>2_or_<0.5_and_p<0.01	Function	GO:0005509	calcium ion binding	Trpc2;Cdh3;Gpd2;Cd97;Svil;Lrp4;Itsn1;Srr;Nucb2;Vcan;Calu;Pcdh10;Itgae;Calml4;Pclo;F8;Eps15l1;Canx;Celsr2;Pkd2l2;Cacnb1;Ret;Stat3;Dtna;Nkd1;Capn3;Eps15;Masp2;Rhot1;Cacnb3;Fkbp8;Ppp2r3a;Calr3	33	763	132	2531	0.0331147	0.829292
splicing_FC(ES/ICM)>2_or_<0.5_and_p<0.01	Process	GO:0007165	signal transduction	Adora3;Snx27;Adrbk2;Gpr160;Baiap2;Celsr2;Gnas;Pik3cd;Stat3;Ccnd3;Ppp2r5c;Ppap2a;Ptger4;Cd97;Fert2;Grk4;Chn1;P2ry14;Chn2;Pdpk1;Pik3r1;Gprc5c;Rps6kb1;Ick;Rtkn;Pacsin1;Gnao1;Arhgap19;Gngt2;Grk6;Lepr	31	763	125	2531	0.0334361	0.822658
splicing_FC(ES/ICM)>2_or_<0.5_and_p<0.01	Function	GO:0016787	hydrolase activity	Acot7;Ppm1b;Shprh;Adam15;Inpp4a;Spast;Cdc14b;Agtpbp1;Nudt17;Abhd14a;Ctsa;Sirt3;Rnpep;Pfkfb2;Ptpn11;Dusp22;Dpp4;Atp11c;Polq;Nt5c3l;Apobec3;Atp13a3;Acp5;Atl2;Capn3;Pnkd;Masp2;Ola1;Ppap2a;Atp8a1;Ung;Ptpn2;Inppl1;Ep400;Ptprj;Ctdsp2;Prei4;Nudt7;Enpp2;Ddx17;Gba	54	763	203	2531	0.0335497	0.8824
splicing_FC(ES/ICM)>2_or_<0.5_and_p<0.01	Component	GO:0005792	microsome	Jph4;Dtna	2	763	19	2531	0.0345164	0.349176
splicing_FC(ES/ICM)>2_or_<0.5_and_p<0.01	Component	GO:0005923	tight junction	Magi1;Pard3;Prkcz;Cxadr;Inadl;Synpo;Magi3;Mpp7	8	763	15	2531	0.03537	1.76916
splicing_FC(ES/ICM)>2_or_<0.5_and_p<0.01	Function	GO:0004672	protein kinase activity	Akt2;Fgfr2;Ryk;Tbck;Tlk2;Rps6kb1;Jak2;Ick;Fert2;Ttk;Prkcz;Adrbk2;Brsk2;Sgk1;Ikbkb;Hipk3;Mapk6;Ret;Taok2;Aurkc;Cdk2;Grk4;Vrk1;Camk2d;Stk35;Lats2;B230120H23Rik;Pdpk1;Ptk2;Cdkl2;Ksr2;Pdgfra;Mark3;Grk6;Abl1;Clk1;Ntrk2;Tbrg4;Aak1	39	763	109	2531	0.0354348	1.18688
splicing_FC(ES/ICM)>2_or_<0.5_and_p<0.01	Function	GO:0005524	ATP binding	Tbck;Morc2a;Gyk;Prkcz;Adrbk2;Sgk1;Kifc3;Ikbkb;Srr;Shprh;Dguok;Nars;Lats2;Spast;Cdkl2;Ksr2;Pdgfra;Jak2;Uba3;Ak2;Ttk;Pfkfb2;5133401N09Rik;Pik3cd;Thnsl1;Taok2;Atp11c;Polq;Magi3;Pars2;Atp13a3;Vrk1;Nagk;Kif9;Ptk2;Ola1;Clk1;Kif2a;Ntrk2;Tbrg4;Aak1;Pmvk;Atp8a1;Ak	79	763	240	2531	0.0358351	1.0919
splicing_FC(ES/ICM)>2_or_<0.5_and_p<0.01	Component	GO:0009897	external side of plasma membrane	Spn;Itgae;P2rx7;Cd59a;Fcgr2b	5	763	31	2531	0.0371121	0.535027
splicing_FC(ES/ICM)>2_or_<0.5_and_p<0.01	Process	GO:0045944	positive regulation of transcription from RNA polymerase II promoter	Nkx2-2;Pus1;Rfxank;Trp53;Stat3;Csrnp3;Epc1;Cenpk;Tcf7l2;Sall4;Ube3a;Pbx1;Mkl2;Tead4;Rxrg	15	763	68	2531	0.0371499	0.731728
splicing_FC(ES/ICM)>2_or_<0.5_and_p<0.01	Function	GO:0008092	cytoskeletal protein binding	Rdx;Epb4.1l5;Frmd3;Pacsin1;Mylip;Epb4.1l1	6	763	10	2531	0.0373312	1.9903
splicing_FC(ES/ICM)>2_or_<0.5_and_p<0.01	Function	GO:0005515	protein binding	Skil;Rbpj;Fau;Pja1;Use1;Nkx2-2;Snx27;Rfxank;Prkcz;Cxadr;Arl2bp;Sgk1;Srr;Pja2;Gfap;Terf2;Als2;Rab6;Nap1l1;Runx1t1;Itga9;Pdgfra;Bcl2l11;Lrrc67;Pclo;Lrrc9;Mkl1;Ctsa;Rnf13;Eif4g2;Suv39h2;Ankrd27;Eif2b4;Setdb1;Dusp22;Lrrc18;Stat3;Shroom3;Depdc6;Ghr;Lmna;Cul5;N	231	763	763	2531	0.0374515	1.00428
splicing_FC(ES/ICM)>2_or_<0.5_and_p<0.01	Component	GO:0045202	synapse	Rps6kb1;Synpo;Lrfn1;Phactr1;Syngr1;Dlgap4;Itsn1;Pclo;Gabrb3;Dtna;Sema4f;Pja2	12	763	57	2531	0.0381811	0.698351
splicing_FC(ES/ICM)>2_or_<0.5_and_p<0.01	Component	GO:0005777	peroxisome	Pmvk;Pex7;Pxmp3;Pex3;Nudt7;Fis1;Pex16;Dhrs4;Peci	9	763	18	2531	0.0393103	1.65858
splicing_FC(ES/ICM)>2_or_<0.5_and_p<0.01	Function	GO:0008270	zinc ion binding	Pias2;Pja1;Morc2a;Dph3;Pias3;Rreb1;Prkcz;Rnf138;Trp53;Pja2;8430426H19Rik;Shprh;Zfp78;Atf2;Runx1t1;Sall4;Adam15;Zc3h7a;Bcl11a;Ksr2;Zfp748;Agtpbp1;Pclo;Glo1;Zc3hav1;Aebp2;Pml;Lima1;Rnf13;Suv39h2;Zfp710;Sirt3;Rnpep;Setdb1;Pxmp3;Dtna;Scnm1;Agfg2;Apobec3;Kcnd3	86	763	304	2531	0.0405547	0.93841
splicing_FC(ES/ICM)>2_or_<0.5_and_p<0.01	Function	GO:0005216	ion channel activity	Trpc2;Pkd2l2;Kcnn4;Trpm3;Cacnb1;Kcnd3;P2rx7;Cacnb3;Ttyh1;Kcnrg;Gabrb3;Trpm1	12	763	56	2531	0.0432737	0.710822
splicing_FC(ES/ICM)>2_or_<0.5_and_p<0.01	Process	GO:0006350	transcription	Rbpj;Pias2;Pias3;Rreb1;Rfxank;Naca;Sfrs5;Trp53;Polr1d;8430426H19Rik;Zfp78;Atf2;Runx1t1;Sall4;Brwd1;Bcl11a;Zfp748;Brdt;Dmtf1;Aebp2;Pml;Tcfap2c;Tcf3;Mkl1;Cux1;Suv39h2;Zfp710;Myef2;Setdb1;Nfyc;Grhl1;Stat3;Tbx3;Elf3;Zfp639;Ubtf;Ncoa7;Zbtb5;Pbx1;Gabpb1;Tead4;E	93	763	324	2531	0.0434727	0.95215
splicing_FC(ES/ICM)>2_or_<0.5_and_p<0.01	Process	GO:0016481	negative regulation of transcription	Lbxcor1;Tbx3	2	763	18	2531	0.0442975	0.368574
splicing_FC(ES/ICM)>2_or_<0.5_and_p<0.01	Component	GO:0009986	cell surface	Sept2;Prom1	2	763	18	2531	0.0442975	0.368574
splicing_FC(ES/ICM)>2_or_<0.5_and_p<0.01	Process	GO:0007264	small GTPase mediated signal transduction	Rab6;Rab34;Rab43;Rit1;Rhot1;Itsn1;Rasgrf1;Hras1;Rasl12;Arl4a;Ralgps2;Dab1	12	763	27	2531	0.0447307	1.4743
splicing_FC(ES/ICM)>2_or_<0.5_and_p<0.01	Function	GO:0016874	ligase activity	Pja1;Nedd4l;Uba3;Ttll3;Rnf138;Ube2j2;Mylip;Hecw2;Ttll9;Pja2;Shprh;Pars2;Uba1;Ube3a;Ubr5;Nars;Hltf	17	763	42	2531	0.0451036	1.34266
splicing_FC(ES/ICM)>2_or_<0.5_and_p<0.01	Component	GO:0031410	cytoplasmic vesicle	Atp8a1;Mapk8ip3;Copg;Ap1m2;Acrbp;Kifc3;Taok2;Sypl	8	763	41	2531	0.0464863	0.647253
splicing_FC(ES/ICM)>2_or_<0.5_and_p<0.01	Function	GO:0003677	DNA binding	Rbpj;Pias2;Nkx2-2;Nusap1;Rreb1;Rfxank;Naca;Trp53;Polr1d;Shprh;Terf2;Zbp1;Atf2;Runx1t1;Sall4;Ankrd33b;Dnajb6;Dmtf1;Aebp2;Pml;Tcfap2c;Rnps1;Tcf3;Pcbp2;Cux1;Zfp710;Myef2;Setdb1;Nfyc;Grhl1;Stat3;Tbx3;Polq;Elf3;Zfp639;Ubtf;Zbtb5;Pbx1;Tead4;Aplp2;Ezh2;Etv1;Tcf2	81	763	283	2531	0.0464887	0.949437
splicing_FC(ES/ICM)>2_or_<0.5_and_p<0.01	Component	GO:0005911	cell-cell junction	Ahnak;Cxadr;Pvrl3;P2rx7;Pvrl2	5	763	8	2531	0.0473466	2.07323
splicing_FC(ES/ICM)>2_or_<0.5_and_p<0.01	Process	GO:0006869	lipid transport	Osbpl8;Osbpl9;Tnrc18;Apoc1;Brdt	5	763	8	2531	0.0473466	2.07323
splicing_FC(ES/ICM)>2_or_<0.5_and_p<0.01	Process	GO:0006629	lipid metabolic process	Prei4;Plcxd1;Tecr;Ptpn11;Gba;Nphp3	6	763	33	2531	0.0511299	0.603122
splicing_FC(ES/ICM)>2_or_<0.5_and_p<0.01	Component	GO:0030529	ribonucleoprotein complex	Lsm2;Fau;Hnrnpm;Mrps33;Rps24;Pcbp2;Snrpn;Snrpa;Utp14b;Hnrnpa2b1;Rpl19;Csda;Raly;Stau1;Rps27a;Rpl35a	16	763	40	2531	0.0529996	1.32687
splicing_FC(ES/ICM)>2_or_<0.5_and_p<0.01	Function	GO:0008234	cysteine-type peptidase activity	Cflar;Capn3	2	763	17	2531	0.056469	0.390255
splicing_FC(ES/ICM)>2_or_<0.5_and_p<0.01	Function	GO:0030955	potassium ion binding	Kcnd3;Slc12a6	2	763	17	2531	0.056469	0.390255
splicing_FC(ES/ICM)>2_or_<0.5_and_p<0.01	Function	GO:0005215	transporter activity	Slc15a2;Slc12a6;Sypl	3	763	21	2531	0.0567133	0.473881
splicing_FC(ES/ICM)>2_or_<0.5_and_p<0.01	Function	GO:0008017	microtubule binding	Nde1;Nusap1;Clasp2;Mtap6;Bcl2l11;Mapre2	6	763	11	2531	0.0574673	1.80936
splicing_FC(ES/ICM)>2_or_<0.5_and_p<0.01	Process	GO:0051726	regulation of cell cycle	Ccne2;Skp2;Abl1;Uba3;Ccnd3;Trp53	6	763	11	2531	0.0574673	1.80936
splicing_FC(ES/ICM)>2_or_<0.5_and_p<0.01	Function	GO:0003674	molecular_function	Chpt1;Rtn2;Lnp;Kbtbd8;Rnf138;Cstf3;Acbd6;Rpl35a;Ttyh1;Zc3hav1;Abhd14a;Lima1;Sec61g;Prom1;Jph4;Ankrd40;Cops7a;1110007L15Rik;Thnsl1;Arpp19;Pex7;Atp13a3;Cutc;Pnkd;Fam116a;Arrdc4;Rps27a;Cpne8;Rtn1;Tbrg4;Zbtb46;Aak1;Tcf25;Aifm2;Mrps33;Depdc5;1110028C15Rik;Ep40	63	763	200	2531	0.0575907	1.04491
splicing_FC(ES/ICM)>2_or_<0.5_and_p<0.01	Process	GO:0008150	biological_process	Chpt1;Kbtbd8;Rnf138;Arl2bp;Cstf3;Zbp1;Slc12a6;Acbd6;Pabpc4;5730528L13Rik;Rpl35a;Abhd14a;Lima1;Sec61g;Prom1;Jph4;Eif2b3;Ankrd40;Eif2b4;Cops7a;1110007L15Rik;Thnsl1;Arpp19;Atp13a3;Tmem33;Cutc;Pnkd;Fam116a;Arrdc4;Rps27a;Synm;Cpne8;Rtn1;Tbrg4;Zbtb46;Aak1;Tcf25	66	763	212	2531	0.0585871	1.0327
splicing_FC(ES/ICM)>2_or_<0.5_and_p<0.01	Component	GO:0005622	intracellular	Fau;Tbck;Rps24;Rreb1;Rnf138;Cstf3;Gfap;Als2;Atf2;Axin1;Iqsec1;Sall4;Rabgap1l;Bcl11a;Rpl35a;Aebp2;Dffa;Pml;Nedd4l;Zfp710;Nxt1;Rabgap1;Nfyc;Ralgps2;Zfp639;Ube3a;Zbtb5;Capn3;Rps27a;Ola1;Bat4;Zbtb46;Cyth2;Tom1l2;Calca;Itsn1;Zfp57;Net1;Chn1;Ubr5;Rit1;Rpl19;Chn	68	763	223	2531	0.0602792	1.01151
splicing_FC(ES/ICM)>2_or_<0.5_and_p<0.01	Process	GO:0032880	regulation of protein localization	Sept2;Sgk1;Nnat;Rabgap1l	4	763	6	2531	0.0602991	2.21145
splicing_FC(ES/ICM)>2_or_<0.5_and_p<0.01	Process	GO:0007059	chromosome segregation	Pttg1;Nup37;Birc5;Stag2	4	763	6	2531	0.0602991	2.21145
splicing_FC(ES/ICM)>2_or_<0.5_and_p<0.01	Process	GO:0009953	dorsal/ventral pattern formation	Fkbp8;Tbx20;Tgif1;Lrp4	4	763	6	2531	0.0602991	2.21145
splicing_FC(ES/ICM)>2_or_<0.5_and_p<0.01	Function	GO:0004842	ubiquitin-protein ligase activity	Fbxo6;Pja1;Ube2j2;Ube3a;Skp2;Rbbp6;Ubr5	7	763	14	2531	0.0628052	1.65858
splicing_FC(ES/ICM)>2_or_<0.5_and_p<0.01	Function	GO:0005085	guanyl-nucleotide exchange factor activity	Als2;Itsn1;Iqsec1;Rasgrf1;Ric8b;Ralgps2;Eif2b3;Ankrd27;Arhgef7;Mcf2l;Net1;Fgd4;Eif2b4;Cyth2	14	763	35	2531	0.0632994	1.32687
splicing_FC(ES/ICM)>2_or_<0.5_and_p<0.01	Component	GO:0005575	cellular_component	Chpt1;Lnp;Kbtbd8;Rnf138;Cstf3;Srr;Zbp1;Acbd6;5730528L13Rik;Rpl35a;Zc3hav1;Sec61g;Ankrd40;Cops7a;5133401N09Rik;1110007L15Rik;Dusp22;Thnsl1;Arpp19;Atp13a3;Tmem33;Cutc;Fam116a;Arrdc4;Rps27a;Cpne8;Tbrg4;Zbtb46;Aak1;Mrps33;Depdc5;1110028C15Rik;Ep400;Tmem107;Ss	55	763	178	2531	0.0653378	1.02497
splicing_FC(ES/ICM)>2_or_<0.5_and_p<0.01	Process	GO:0006915	apoptosis	Dido1;Jak2;Rtkn;Tia1;Trp53;Htatip2;Sgk1;Hipk3;Bnip2;Inpp5d;Shisa5;Fis1;Csrnp3;Elmo1;Dad1;Siva1;Faim;Cflar;Birc5;Bcl2l11;Ngfrap1;Fkbp8;Tbrg4;Dffa	24	763	68	2531	0.0667509	1.17077
splicing_FC(ES/ICM)>2_or_<0.5_and_p<0.01	Process	GO:0015031	protein transport	Snx12;Nup37;Slc15a2;Tom1l2;Use1;Rab34;Lca5;Snx27;Sec61g;Scfd2;Nxt1;Naca;Mon2;Rrbp1;Dnajc19;Exoc7;Snx10;Rab6;Pex7;Nup88;Snx16;Copg;Rab43;Ap1m2;Eps15;Vps26a	26	763	75	2531	0.0680007	1.14995
splicing_FC(ES/ICM)>2_or_<0.5_and_p<0.01	Process	GO:0007275	multicellular organismal development	Lnp;Tlk2;Nkx2-2;Wtap;Nnat;Utp14b;Zfp57;Dazap1;Axin1;Spdya;Chrdl1;Mapk1ip1;Spast;5133400G04Rik;Diap2;Pdlim7;Nr6a1;Eda2r;Nde1;Sema4f;Asb1;Spin1;Qk;Mdk;Cux1;Bin1;Ick;Celsr2;Mtl5;Htatip2;Hopx;Grhl1;Tbx3;Shroom3;Elf3;Nkd1;Odf2;Mkl2;Kif2a;Ntrk2;Dab1;Mlf1	42	763	147	2531	0.0681853	0.947763
splicing_FC(ES/ICM)>2_or_<0.5_and_p<0.01	Process	GO:0006508	proteolysis	Ctsa;Rnpep;Prepl;Agbl5;Dpp4;Adam15;Capn3;Masp2;Agtpbp1;Cflar	10	763	45	2531	0.0693163	0.737149
splicing_FC(ES/ICM)>2_or_<0.5_and_p<0.01	Function	GO:0008026	ATP-dependent helicase activity	Ddx17	1	763	12	2531	0.069552	0.276431
splicing_FC(ES/ICM)>2_or_<0.5_and_p<0.01	Process	GO:0007268	synaptic transmission	Gls	1	763	12	2531	0.069552	0.276431
splicing_FC(ES/ICM)>2_or_<0.5_and_p<0.01	Component	GO:0031225	anchored to membrane	Cd59a;Cntn4;Ly6e	3	763	20	2531	0.0697106	0.497575
splicing_FC(ES/ICM)>2_or_<0.5_and_p<0.01	Component	GO:0005783	endoplasmic reticulum	Rtn2;Use1;1200009F10Rik;Mboat2;Tor1aip2;Ube2j2;Trp53;P4ha2;Sgk1;Bscl2;Rrbp1;Pja2;Nucb2;Calu;Ergic2;Elovl1;Spast;Pofut1;H13;Sec61g;Canx;Alg12;Pcyt1b;Atl3;Asph;Shisa5;Aph1a;Ric3;Trappc9;Pigx;Atl2;Svip;Pigv;Stau1;Unc93b1;Tecr;Rtn1;Calr3	38	763	118	2531	0.0710748	1.06824
splicing_FC(ES/ICM)>2_or_<0.5_and_p<0.01	Process	GO:0007409	axonogenesis	Ryk;Ptpn11	2	763	16	2531	0.0714431	0.414646
splicing_FC(ES/ICM)>2_or_<0.5_and_p<0.01	Component	GO:0005739	mitochondrion	Gpd2;Gyk;Arl2bp;Fis1;Dnajc19;Bdh1;Coq10b;Dguok;Mobp;Nars;Bcl2l11;Gcat;Rpl35a;Cox7a2l;Ctsa;Mtcp1;Sirt3;Ak2;Cox18;Gcdh;Glrx2;Pars2;Pnkd;Atp5c1;Fkbp8;Dnlz;Tbrg4;Ttc19;Ung;Aifm2;Mrps33;Nags;Dazap1;Bcat1;Ccdc90b;Tmem70;Gprc5c;Mtus1;1300010F03Rik;Ociad1;Ndufv3;	46	763	151	2531	0.0723277	1.01053
splicing_FC(ES/ICM)>2_or_<0.5_and_p<0.01	Process	GO:0001701	in utero embryonic development	Terf2;Mapk8ip3;Fgfr2;Sall4;Sfrs1;Csda;Ttn;Mkl2;Pdgfra;Bcl2l11;Trp53;Tead4;Ly6e;Tbx3	14	763	36	2531	0.0724983	1.29001
splicing_FC(ES/ICM)>2_or_<0.5_and_p<0.01	Process	GO:0035264	multicellular organism growth	Zfx;Slc1a2;Ercc1;Fkbp8;Trp53	5	763	9	2531	0.0745245	1.84287
splicing_FC(ES/ICM)>2_or_<0.5_and_p<0.01	Function	GO:0003743	translation initiation factor activity	Eif4g2;Eif4e1b;Eif5;Lgtn;Eif2b4	5	763	9	2531	0.0745245	1.84287
splicing_FC(ES/ICM)>2_or_<0.5_and_p<0.01	Process	GO:0006816	calcium ion transport	P2rx7;Trpc2;Camk2d;Cacnb3;Cacnb1	5	763	27	2531	0.0746691	0.614291
splicing_FC(ES/ICM)>2_or_<0.5_and_p<0.01	Process	GO:0031668	cellular response to extracellular stimulus	P2rx7;Ldha;Slc1a2	3	763	4	2531	0.0764307	2.48788
splicing_FC(ES/ICM)>2_or_<0.5_and_p<0.01	Process	GO:0006605	protein targeting	Erbb2ip;Syngr1;Sec61g	3	763	4	2531	0.0764307	2.48788
splicing_FC(ES/ICM)>2_or_<0.5_and_p<0.01	Process	GO:0032496	response to lipopolysaccharide	P2rx7;Tcf3;Ly96	3	763	4	2531	0.0764307	2.48788
splicing_FC(ES/ICM)>2_or_<0.5_and_p<0.01	Component	GO:0005819	spindle	Spin1;Pard3;Nde1	3	763	4	2531	0.0764307	2.48788
splicing_FC(ES/ICM)>2_or_<0.5_and_p<0.01	Process	GO:0007276	gamete generation	Spin1;Fancc;Nr6a1	3	763	4	2531	0.0764307	2.48788
splicing_FC(ES/ICM)>2_or_<0.5_and_p<0.01	Process	GO:0006413	translational initiation	Eif4e1b;Eif5;Lgtn	3	763	4	2531	0.0764307	2.48788
splicing_FC(ES/ICM)>2_or_<0.5_and_p<0.01	Process	GO:0007266	Rho protein signal transduction	Pecam1;Mcf2l;Baiap2	3	763	4	2531	0.0764307	2.48788
splicing_FC(ES/ICM)>2_or_<0.5_and_p<0.01	Process	GO:0009653	anatomical structure morphogenesis	Elf3;Ret;Pdgfra	3	763	4	2531	0.0764307	2.48788
splicing_FC(ES/ICM)>2_or_<0.5_and_p<0.01	Process	GO:0010165	response to X-ray	1200009F10Rik;Ercc1;Trp53	3	763	4	2531	0.0764307	2.48788
splicing_FC(ES/ICM)>2_or_<0.5_and_p<0.01	Function	GO:0019001	guanyl nucleotide binding	Gnas;Gnao1;Rab34	3	763	4	2531	0.0764307	2.48788
splicing_FC(ES/ICM)>2_or_<0.5_and_p<0.01	Process	GO:0021987	cerebral cortex development	Nde1;Tacc1;Tacc2	3	763	4	2531	0.0764307	2.48788
splicing_FC(ES/ICM)>2_or_<0.5_and_p<0.01	Process	GO:0006928	cell motion	Ptk2;Elmo1;Sh2b1	3	763	4	2531	0.0764307	2.48788
splicing_FC(ES/ICM)>2_or_<0.5_and_p<0.01	Process	GO:0045596	negative regulation of cell differentiation	Hopx;Skil;Rbpj	3	763	4	2531	0.0764307	2.48788
splicing_FC(ES/ICM)>2_or_<0.5_and_p<0.01	Component	GO:0005902	microvillus	Prom1;Trpc2;Rdx	3	763	4	2531	0.0764307	2.48788
splicing_FC(ES/ICM)>2_or_<0.5_and_p<0.01	Function	GO:0004864	phosphoprotein phosphatase inhibitor activity	Phactr3;Phactr1;Ppp1r10	3	763	4	2531	0.0764307	2.48788
splicing_FC(ES/ICM)>2_or_<0.5_and_p<0.01	Function	GO:0005525	GTP binding	Rab34;Gspt1;Rtkn;Nin;Sept2;Gnas;Atl3;Rasl12;Rab6;Rab43;Atl2;Rit1;Gnao1;Rhot1;Ola1;Hras1;Arl4a;Eif5	18	763	50	2531	0.0790828	1.19418
splicing_FC(ES/ICM)>2_or_<0.5_and_p<0.01	Component	GO:0005764	lysosome	Acp5;Ctsa;Use1;Cd63;Acpp;Tmem192;Gba;Gaa;Lamp2;Kif2a	10	763	24	2531	0.079964	1.38215
splicing_FC(ES/ICM)>2_or_<0.5_and_p<0.01	Process	GO:0007156	homophilic cell adhesion	Cdh3;Pvrl3;Pcdh10;Pvrl2;Ret;Celsr2	6	763	12	2531	0.0804085	1.65858
splicing_FC(ES/ICM)>2_or_<0.5_and_p<0.01	Function	GO:0005506	iron ion binding	Kdm4a;P4ha2;Asph;Glrx2;Acp5;Rfesd	6	763	30	2531	0.0808825	0.663434
splicing_FC(ES/ICM)>2_or_<0.5_and_p<0.01	Component	GO:0005840	ribosome	Fau;Mrps33;Rps24;Rps6kb1;Rpl19;Rps27a;Rpl35a	7	763	15	2531	0.0823897	1.54801
splicing_FC(ES/ICM)>2_or_<0.5_and_p<0.01	Function	GO:0042802	identical protein binding	5730528L13Rik;Als2;Sept2;Ikbkb;Mocs2;Nde1;Mapk1ip1	7	763	15	2531	0.0823897	1.54801
splicing_FC(ES/ICM)>2_or_<0.5_and_p<0.01	Process	GO:0055085	transmembrane transport	Nup37;Trpc2;Sec61g;Rrbp1;Mfsd6;Dnajc19;Kcnd3;Nup88;Slc12a6;Slc39a14;Slc16a10;Abcc5;Trpm1	13	763	53	2531	0.0837612	0.813645
splicing_FC(ES/ICM)>2_or_<0.5_and_p<0.01	Function	GO:0005488	binding	Ttc19;Skil;Clasp2;Pkp4;Ttc5;Mylip;Mon2;P4ha2;Fis1;Vcan;Bdh1;Acbd6;Frmd3;Epb4.1l5;Epb4.1l1;Itgb5;Uba3;Hsd17b13;Htatip2;Rdx;Tmtc3;Asph;Peci;Nphp3;Uba1;Lbxcor1;Copg;Dhrs4;Ppp2r1b;Aplp2;Fkbp8	31	763	99	2531	0.0851034	1.03871
splicing_FC(ES/ICM)>2_or_<0.5_and_p<0.01	Process	GO:0030154	cell differentiation	Tcfap2c;Smarcb1;Qk;Tlk2;Mdk;Suv39h2;Jak2;Bin1;Utp14b;Mtl5;Htatip2;Dazap1;Elf3;Trappc9;Nkd1;Odf2;Chrdl1;Pbx1;Spast;5133400G04Rik;Mkl2;Diap2;Pdlim7;Nr6a1;Eda2r;Nde1;Kif2a;Ntrk2;Dab1;Sema4f;Mlf1	31	763	101	2531	0.086939	1.01814
splicing_FC(ES/ICM)>2_or_<0.5_and_p<0.01	Component	GO:0042995	cell projection	Mbp;Mapk8ip3;Baiap2;Odf2;Lca5;Gtf2i;Prom1;Synpo;Whrn;Ttll3;Svil;Sept2;Gnas;Mapt;Itsn1;Ttll9;Fgd4	17	763	48	2531	0.0884257	1.17483
splicing_FC(ES/ICM)>2_or_<0.5_and_p<0.01	Component	GO:0030054	cell junction	Pard3;Pkp3;Rps6kb1;Cass4;Lpp;Pkp4;Syngr1;Cxadr;Itsn1;Inadl;Ptpn11;Dtna;Magi3;Pja2;Shroom3;Magi1;Gjb3;Synpo;Lrfn1;Phactr1;Mpp7;Epb4.1l5;Ptk2;9030409G11Rik;Erbb2ip;Pclo;Synm;Tmem47;Gabrb3	29	763	93	2531	0.0885309	1.03439
splicing_FC(ES/ICM)>2_or_<0.5_and_p<0.01	Component	GO:0005615	extracellular space	Spn;Prom1;Calca;Rnpep;Cxcl12;Cklf;Il34;Ifnar2	8	763	36	2531	0.0894004	0.737149
splicing_FC(ES/ICM)>2_or_<0.5_and_p<0.01	Process	GO:0007605	sensory perception of sound	Axin1;Whrn	2	763	15	2531	0.0896194	0.442289
splicing_FC(ES/ICM)>2_or_<0.5_and_p<0.01	Process	GO:0007155	cell adhesion	Itgb5;Pkp3;Tro;Cdh3;Cd97;Cass4;Inppl1;Lpp;Pkp4;Fert2;Cxadr;Mpzl3;Vcan;Cntn4;Pecam1;Pcdh10;Pvrl2;Itgae;Itga9;Pvrl3;F8;Abl1;Ttyh1	23	763	82	2531	0.090717	0.930425
splicing_FC(ES/ICM)>2_or_<0.5_and_p<0.01	Process	GO:0001522	pseudouridine synthesis	Trub1;Pus1	2	763	2	2531	0.090796	3.31717
splicing_FC(ES/ICM)>2_or_<0.5_and_p<0.01	Process	GO:0016558	protein import into peroxisome matrix	Pex7;Pex16	2	763	2	2531	0.090796	3.31717
splicing_FC(ES/ICM)>2_or_<0.5_and_p<0.01	Process	GO:0002262	myeloid cell homeostasis	Fancc;Bcl2l11	2	763	2	2531	0.090796	3.31717
splicing_FC(ES/ICM)>2_or_<0.5_and_p<0.01	Process	GO:0007163	establishment or maintenance of cell polarity	Clasp2;Pard3	2	763	2	2531	0.090796	3.31717
splicing_FC(ES/ICM)>2_or_<0.5_and_p<0.01	Function	GO:0019789	SUMO ligase activity	Pias3;Pias2	2	763	2	2531	0.090796	3.31717
splicing_FC(ES/ICM)>2_or_<0.5_and_p<0.01	Component	GO:0016514	SWI/SNF complex	Smarca2;Smarcb1	2	763	2	2531	0.090796	3.31717
splicing_FC(ES/ICM)>2_or_<0.5_and_p<0.01	Process	GO:0022008	neurogenesis	Tacc1;Tacc2	2	763	2	2531	0.090796	3.31717
splicing_FC(ES/ICM)>2_or_<0.5_and_p<0.01	Process	GO:0051155	positive regulation of striated muscle cell differentiation	Hopx;Epc1	2	763	2	2531	0.090796	3.31717
splicing_FC(ES/ICM)>2_or_<0.5_and_p<0.01	Function	GO:0042054	histone methyltransferase activity	Suz12;Ezh2	2	763	2	2531	0.090796	3.31717
splicing_FC(ES/ICM)>2_or_<0.5_and_p<0.01	Process	GO:0032886	regulation of microtubule-based process	Tacc1;Tacc2	2	763	2	2531	0.090796	3.31717
splicing_FC(ES/ICM)>2_or_<0.5_and_p<0.01	Component	GO:0005851	eukaryotic translation initiation factor 2B complex	Eif2b3;Eif2b4	2	763	2	2531	0.090796	3.31717
splicing_FC(ES/ICM)>2_or_<0.5_and_p<0.01	Component	GO:0005813	centrosome	Als2;Nde1	2	763	2	2531	0.090796	3.31717
splicing_FC(ES/ICM)>2_or_<0.5_and_p<0.01	Process	GO:0022027	interkinetic nuclear migration	Tacc1;Tacc2	2	763	2	2531	0.090796	3.31717
splicing_FC(ES/ICM)>2_or_<0.5_and_p<0.01	Process	GO:0009451	RNA modification	Trub1;Pus1	2	763	2	2531	0.090796	3.31717
splicing_FC(ES/ICM)>2_or_<0.5_and_p<0.01	Component	GO:0019005	SCF ubiquitin ligase complex	Fbxo6;Skp2	2	763	2	2531	0.090796	3.31717
splicing_FC(ES/ICM)>2_or_<0.5_and_p<0.01	Component	GO:0030673	axolemma	Mapk8ip3;Slc1a2	2	763	2	2531	0.090796	3.31717
splicing_FC(ES/ICM)>2_or_<0.5_and_p<0.01	Process	GO:0030539	male genitalia development	Asb1;Pdgfra	2	763	2	2531	0.090796	3.31717
splicing_FC(ES/ICM)>2_or_<0.5_and_p<0.01	Process	GO:0007257	activation of JUN kinase activity	Fgd4;Mapk8ip3	2	763	2	2531	0.090796	3.31717
splicing_FC(ES/ICM)>2_or_<0.5_and_p<0.01	Process	GO:0046328	regulation of JNK cascade	Mapk8ip3;Akt2	2	763	2	2531	0.090796	3.31717
splicing_FC(ES/ICM)>2_or_<0.5_and_p<0.01	Process	GO:0007041	lysosomal transport	Als2;Use1	2	763	2	2531	0.090796	3.31717
splicing_FC(ES/ICM)>2_or_<0.5_and_p<0.01	Component	GO:0005779	integral to peroxisomal membrane	Pex3;Pex16	2	763	2	2531	0.090796	3.31717
splicing_FC(ES/ICM)>2_or_<0.5_and_p<0.01	Component	GO:0030057	desmosome	9030409G11Rik;Pkp3	2	763	2	2531	0.090796	3.31717
splicing_FC(ES/ICM)>2_or_<0.5_and_p<0.01	Component	GO:0035098	ESC/E(Z) complex	Suz12;Ezh2	2	763	2	2531	0.090796	3.31717
splicing_FC(ES/ICM)>2_or_<0.5_and_p<0.01	Component	GO:0043195	terminal button	Calca;Ntrk2	2	763	2	2531	0.090796	3.31717
splicing_FC(ES/ICM)>2_or_<0.5_and_p<0.01	Process	GO:0030325	adrenal gland development	Pbx1;Ly6e	2	763	2	2531	0.090796	3.31717
splicing_FC(ES/ICM)>2_or_<0.5_and_p<0.01	Component	GO:0005844	polysome	Dazap1;Csda	2	763	2	2531	0.090796	3.31717
splicing_FC(ES/ICM)>2_or_<0.5_and_p<0.01	Process	GO:0043687	post-translational protein modification	Ube2v2;Ube2j2	2	763	2	2531	0.090796	3.31717
splicing_FC(ES/ICM)>2_or_<0.5_and_p<0.01	Function	GO:0019911	structural constituent of myelin sheath	Mobp;Mbp	2	763	2	2531	0.090796	3.31717
splicing_FC(ES/ICM)>2_or_<0.5_and_p<0.01	Function	GO:0019787	small conjugating protein ligase activity	Ube2v2;Ube2j2	2	763	2	2531	0.090796	3.31717
splicing_FC(ES/ICM)>2_or_<0.5_and_p<0.01	Function	GO:0004017	adenylate kinase activity	Taf9;Ak2	2	763	2	2531	0.090796	3.31717
splicing_FC(ES/ICM)>2_or_<0.5_and_p<0.01	Function	GO:0004862	cAMP-dependent protein kinase inhibitor activity	Pkig;Pkib	2	763	2	2531	0.090796	3.31717
splicing_FC(ES/ICM)>2_or_<0.5_and_p<0.01	Process	GO:0001934	positive regulation of protein amino acid phosphorylation	P2rx7;Il34	2	763	2	2531	0.090796	3.31717
splicing_FC(ES/ICM)>2_or_<0.5_and_p<0.01	Process	GO:0016925	protein sumoylation	Pias3;Pias2	2	763	2	2531	0.090796	3.31717
splicing_FC(ES/ICM)>2_or_<0.5_and_p<0.01	Process	GO:0050777	negative regulation of immune response	Fcgr2b;Inpp5d	2	763	2	2531	0.090796	3.31717
splicing_FC(ES/ICM)>2_or_<0.5_and_p<0.01	Process	GO:0060397	JAK-STAT cascade involved in growth hormone signaling pathway	Jak2;Stat3	2	763	2	2531	0.090796	3.31717
splicing_FC(ES/ICM)>2_or_<0.5_and_p<0.01	Process	GO:0045332	phospholipid translocation	P2rx7;Kcnn4	2	763	2	2531	0.090796	3.31717
splicing_FC(ES/ICM)>2_or_<0.5_and_p<0.01	Process	GO:0010765	positive regulation of sodium ion transport	Sgk1;Akt2	2	763	2	2531	0.090796	3.31717
splicing_FC(ES/ICM)>2_or_<0.5_and_p<0.01	Function	GO:0004765	shikimate kinase activity	Thnsl1;5133401N09Rik	2	763	2	2531	0.090796	3.31717
splicing_FC(ES/ICM)>2_or_<0.5_and_p<0.01	Process	GO:0006071	glycerol metabolic process	Gyk;Prei4	2	763	2	2531	0.090796	3.31717
splicing_FC(ES/ICM)>2_or_<0.5_and_p<0.01	Function	GO:0030674	protein binding, bridging	Synm;Cbx5	2	763	2	2531	0.090796	3.31717
splicing_FC(ES/ICM)>2_or_<0.5_and_p<0.01	Process	GO:0048557	embryonic digestive tract morphogenesis	Tcf7l2;Fgfr2	2	763	2	2531	0.090796	3.31717
splicing_FC(ES/ICM)>2_or_<0.5_and_p<0.01	Process	GO:0006953	acute-phase response	F8;Stat3	2	763	2	2531	0.090796	3.31717
splicing_FC(ES/ICM)>2_or_<0.5_and_p<0.01	Process	GO:0009611	response to wounding	Slc1a2;Mdk	2	763	2	2531	0.090796	3.31717
splicing_FC(ES/ICM)>2_or_<0.5_and_p<0.01	Function	GO:0009982	pseudouridine synthase activity	Trub1;Pus1	2	763	2	2531	0.090796	3.31717
splicing_FC(ES/ICM)>2_or_<0.5_and_p<0.01	Process	GO:0050714	positive regulation of protein secretion	P2rx7;Kcnn4	2	763	2	2531	0.090796	3.31717
splicing_FC(ES/ICM)>2_or_<0.5_and_p<0.01	Process	GO:0045778	positive regulation of ossification	P2rx7;Calca	2	763	2	2531	0.090796	3.31717
splicing_FC(ES/ICM)>2_or_<0.5_and_p<0.01	Function	GO:0008641	small protein activating enzyme activity	Uba1;Uba3	2	763	2	2531	0.090796	3.31717
splicing_FC(ES/ICM)>2_or_<0.5_and_p<0.01	Component	GO:0030496	midbody	Sept2;Birc5	2	763	2	2531	0.090796	3.31717
splicing_FC(ES/ICM)>2_or_<0.5_and_p<0.01	Process	GO:0040023	establishment of nucleus localization	Ptk2;Syne1	2	763	2	2531	0.090796	3.31717
splicing_FC(ES/ICM)>2_or_<0.5_and_p<0.01	Component	GO:0043197	dendritic spine	Als2;Synpo	2	763	2	2531	0.090796	3.31717
splicing_FC(ES/ICM)>2_or_<0.5_and_p<0.01	Process	GO:0009888	tissue development	Sall4;Gaa	2	763	2	2531	0.090796	3.31717
splicing_FC(ES/ICM)>2_or_<0.5_and_p<0.01	Process	GO:0000060	protein import into nucleus, translocation	Pola2;Trp53	2	763	2	2531	0.090796	3.31717
splicing_FC(ES/ICM)>2_or_<0.5_and_p<0.01	Process	GO:0045087	innate immune response	Masp2	1	763	11	2531	0.0913909	0.301561
splicing_FC(ES/ICM)>2_or_<0.5_and_p<0.01	Process	GO:0042472	inner ear morphogenesis	Fgfr2	1	763	11	2531	0.0913909	0.301561
splicing_FC(ES/ICM)>2_or_<0.5_and_p<0.01	Process	GO:0055114	oxidation reduction	Aifm2;Gpd2;Kdm4a;P4ha2;Bdh1;F8;Hsd17b13;Nqo2;Htatip2;Ldha;Gcdh;Asph;Rfesd;Dhrs4;Tecr	15	763	58	2531	0.092095	0.857889
splicing_FC(ES/ICM)>2_or_<0.5_and_p<0.01	Function	GO:0016491	oxidoreductase activity	Aifm2;Gpd2;Kdm4a;P4ha2;Bdh1;F8;Hsd17b13;Nqo2;Htatip2;Ldha;Gcdh;Asph;Rfesd;Dhrs4;Tecr	15	763	58	2531	0.092095	0.857889
splicing_FC(ES/ICM)>2_or_<0.5_and_p<0.01	Function	GO:0004871	signal transducer activity	Adora3;Adrbk2;Gpr160;Axin1;Celsr2;Gnas;Stat3;Ptk2;Ptger4;Cd97;Sh2b1;Grk4;P2ry14;Gprc5c;Gnao1;Rgs3;Gngt2;Grk6	18	763	67	2531	0.0925639	0.89118
splicing_FC(ES/ICM)>2_or_<0.5_and_p<0.01	Process	GO:0008285	negative regulation of cell proliferation	Smarcb1;Rbpj;Smarca2;Tgif1;Trp53;Jak2;Asph;Inppl1;Inpp5d;Pml	10	763	25	2531	0.0932435	1.32687
splicing_FC(ES/ICM)>2_or_<0.5_and_p<0.01	Function	GO:0003824	catalytic activity	Atp8a1;Ppm1b;Srr;Bcat1;Bdh1;Prei4;Slc3a2;Enpp2;Gcat;Gba;Uba3;Pcyt1b;Pfkfb2;Hsd17b13;Htatip2;Ldha;Thnsl1;Atp11c;Hexdc;Peci;Uba1;Hdhd2;Dhrs4;Hltf;Ppap2a;Upp1	26	763	88	2531	0.0937763	0.980073
splicing_FC(ES/ICM)>2_or_<0.5_and_p<0.01	Process	GO:0016568	chromatin modification	Epc1;Smarcb1;Tlk2;Suv39h2;Ep400;Kdm4a;Setdb1;Suz12;Ezh2;Hltf;Aebp2;Rbl1;Morf4l1	13	763	35	2531	0.0938288	1.23209
splicing_FC(ES/ICM)>2_or_<0.5_and_p<0.01	Process	GO:0008152	metabolic process	Atp8a1;Ung;Nags;Nadk;Srr;Bcat1;Bdh1;Enpp2;Gcat;Gba;Gaa;Uba3;Pfkfb2;Hsd17b13;Htatip2;Gcdh;Thnsl1;Atp11c;Hexdc;Peci;Uba1;Hdhd2;Nat5;Dhrs4	24	763	75	2531	0.0938609	1.06149
splicing_FC(ES/ICM)>2_or_<0.5_and_p<0.01	Process	GO:0007283	spermatogenesis	Nkd1;Tlk2;Odf2;Csda;Zfx;Pcyt1b;Ercc1;Utp14b;5133400G04Rik;Mtl5;Bcl2l11;Nr6a1;B4galnt1;Hmga1;Dazap1	15	763	42	2531	0.0949656	1.1847
splicing_FC(ES/ICM)>2_or_<0.5_and_p<0.01	Process	GO:0008284	positive regulation of cell proliferation	Rbpj;Lifr;Fgfr2;Pbx1;Hras1;Suz12;Il34	7	763	32	2531	0.0968092	0.725631
splicing_FC(ES/ICM)>2_or_<0.5_and_p<0.01	Function	GO:0004930	G-protein coupled receptor activity	Adora3;Gpr160;Celsr2;Ptger4;Cd97;P2ry14;Gprc5c	7	763	32	2531	0.0968092	0.725631
splicing_FC(ES/ICM)>2_or_<0.5_and_p<0.01	Component	GO:0005829	cytosol	Fn3k;Acot7;Nadk;Trp53;Ldha;Rasgrf1;Bcl2l15;Bcat1;Als2;Pex7;Tcf7l2;Ube3a;Dguok;Ptk2;Ngfrap1;Pik3r1;Abl1;Ntrk2	18	763	53	2531	0.0969201	1.12659
splicing_FC(ES/ICM)>2_or_<0.5_and_p<0.01	Component	GO:0005720	nuclear heterochromatin	Satb1;Suv39h2;Cbx5;Zfp57	4	763	7	2531	0.0984049	1.89553
splicing_FC(ES/ICM)>2_or_<0.5_and_p<0.01	Process	GO:0006506	GPI anchor biosynthetic process	Pigp;Alg12;Pigx;Pigv	4	763	7	2531	0.0984049	1.89553
splicing_FC(ES/ICM)>2_or_<0.5_and_p<0.01	Process	GO:0001525	angiogenesis	Ptk2;Rbpj;Fgfr2;Htatip2;Pofut1	5	763	25	2531	0.101018	0.663434
splicing_FC(ES/ICM)>2_or_<0.5_and_p<0.01	Component	GO:0030027	lamellipodium	Rdx;Ptk2;Akt2;Als2;Itsn1;Mcf2l;Fgd4	7	763	16	2531	0.10246	1.45126
splicing_FC(ES/ICM)>2_or_<0.5_and_p<0.01	Function	GO:0008083	growth factor activity	Mdk;Cxcl12;Il34	3	763	18	2531	0.102561	0.552862
splicing_FC(ES/ICM)>2_or_<0.5_and_p<0.01	Process	GO:0030900	forebrain development	Mapk8ip3;Aplp2;Nde1	3	763	18	2531	0.102561	0.552862
splicing_FC(ES/ICM)>2_or_<0.5_and_p<0.01	Function	GO:0008237	metallopeptidase activity	Adam15;Rnpep;Agtpbp1	3	763	18	2531	0.102561	0.552862
splicing_FC(ES/ICM)>2_or_<0.5_and_p<0.01	Process	GO:0006974	response to DNA damage stimulus	Shprh;Trex1;Ung;Tlk2;Spdya;Ttc5;Ercc1;Trp53;Sgk1;Fancc;Pttg1;Ints3;Morf4l1	13	763	36	2531	0.102733	1.19787
splicing_FC(ES/ICM)>2_or_<0.5_and_p<0.01	Process	GO:0007018	microtubule-based movement	Tcte3;Kifc3;Kif5a;Kif2a;Kif9	5	763	10	2531	0.104252	1.65858
splicing_FC(ES/ICM)>2_or_<0.5_and_p<0.01	Component	GO:0001726	ruffle	Rdx;Als2;Pdlim7;Rab34;Sh2b1	5	763	10	2531	0.104252	1.65858
splicing_FC(ES/ICM)>2_or_<0.5_and_p<0.01	Function	GO:0000287	magnesium ion binding	Chpt1;Atp8a1;Trex1;Ick;Nme7;Ppm1b;Brsk2;Taok2;Atp11c;Srr;Nt5c3l;Atp13a3;Itgae;Nudt7;Lats2;B230120H23Rik;Abl1;Nudt17	18	763	64	2531	0.104732	0.932954
splicing_FC(ES/ICM)>2_or_<0.5_and_p<0.01	Process	GO:0006886	intracellular protein transport	Rab6;Tom1l2;Copg;Sec61g;Ap1m2;Ramp1	6	763	28	2531	0.105483	0.710822
splicing_FC(ES/ICM)>2_or_<0.5_and_p<0.01	Component	GO:0005667	transcription factor complex	Cdk2;Rbpj;Tcf3;Lbxcor1;Pus1;Tcf7l2;Sall4;Tcfe3;Pbx1;Nr6a1;Nfyc;Tead4;Lmo4;Rbl1	14	763	40	2531	0.106177	1.16101
splicing_FC(ES/ICM)>2_or_<0.5_and_p<0.01	Process	GO:0007186	G-protein coupled receptor protein signaling pathway	Adora3;Gpr160;Ramp1;Celsr2;Gnas;Ptger4;Cd97;P2ry14;Gprc5c;Gnao1;Rgs3;Gngt2	12	763	46	2531	0.111058	0.865348
splicing_FC(ES/ICM)>2_or_<0.5_and_p<0.01	Process	GO:0007399	nervous system development	Nkx2-2;Chrdl1;Spast;Pxmp3;Slc1a2;Pofut1;Nde1;Ret;Kif2a;Ntrk2;Dab1;Sema4f	12	763	46	2531	0.111058	0.865348
splicing_FC(ES/ICM)>2_or_<0.5_and_p<0.01	Function	GO:0003707	steroid hormone receptor activity	Rxrg;Nr6a1	2	763	14	2531	0.11133	0.473881
splicing_FC(ES/ICM)>2_or_<0.5_and_p<0.01	Function	GO:0005102	receptor binding	Ensa;Calca	2	763	14	2531	0.11133	0.473881
splicing_FC(ES/ICM)>2_or_<0.5_and_p<0.01	Function	GO:0004518	nuclease activity	Trex1;Ercc1	2	763	14	2531	0.11133	0.473881
splicing_FC(ES/ICM)>2_or_<0.5_and_p<0.01	Function	GO:0004879	ligand-dependent nuclear receptor activity	Rxrg;Nr6a1	2	763	14	2531	0.11133	0.473881
splicing_FC(ES/ICM)>2_or_<0.5_and_p<0.01	Component	GO:0005624	membrane fraction	Slc15a2;Ryk;Atf2;Folr4;Gnao1;Gnas;Ptpn11;Synm;Lamp2;Abcc5;Gfap	11	763	43	2531	0.111496	0.848578
splicing_FC(ES/ICM)>2_or_<0.5_and_p<0.01	Function	GO:0005096	GTPase activator activity	Dab2ip;Git2;Chn1;Rabgap1l;Ankrd27;Chn2;Rabgap1;Arhgap19;Rgs3;Arl2bp	10	763	40	2531	0.111588	0.829292
splicing_FC(ES/ICM)>2_or_<0.5_and_p<0.01	Process	GO:0007242	intracellular signaling cascade	Depdc6;Als2;Plcxd1;Depdc5;Chn1;Arhgef7;Chn2;Tulp4;Ksr2;Prkcz;Itsn1;Sh2b1;Rasgrf1;Inpp5d;Asb1;Mcf2l;Net1	17	763	53	2531	0.112575	1.064
splicing_FC(ES/ICM)>2_or_<0.5_and_p<0.01	Function	GO:0003779	actin binding	Tmsb10;Mkl1;Lima1;Inppl1;Clmn;Svil;Mprip;Phactr3;Rdx;Shroom3;Syne1;Synpo;Phactr1;Mkl2;Diap2;Myo1b;Fgd4;Epb4.1l1	18	763	60	2531	0.113113	0.995151
splicing_FC(ES/ICM)>2_or_<0.5_and_p<0.01	Process	GO:0006813	potassium ion transport	Cdk2;Kcnd3;Slc12a6;Kcnn4;Kcnrg	5	763	24	2531	0.115839	0.691077
splicing_FC(ES/ICM)>2_or_<0.5_and_p<0.01	Process	GO:0006412	translation	Fau;Pars2;Rps24;Eif4g2;Gspt1;Rpl19;Nars;Eif2b4;Eif4e1b;Rps27a;Rpl35a;Eif5	12	763	34	2531	0.115875	1.17077
splicing_FC(ES/ICM)>2_or_<0.5_and_p<0.01	Component	GO:0005681	spliceosomal complex	Raly;Ppih;Lsm2;Hnrnpm;Sf1;Hnrnpa2b1;Sfrs1;Snrpa	8	763	20	2531	0.116106	1.32687
splicing_FC(ES/ICM)>2_or_<0.5_and_p<0.01	Component	GO:0005694	chromosome	Terf2;Cenpm;Cenpk;Suv39h2;Setdb1;Birc5;Cenpl;Hmga1	8	763	20	2531	0.116106	1.32687
splicing_FC(ES/ICM)>2_or_<0.5_and_p<0.01	Function	GO:0030528	transcription regulator activity	Rbpj;Tcf3;Nkx2-2;Cux1;Zfx;Ssbp2;Tgif1;Hopx;Satb1;Ppp1r10;Tcfe3;Pbx1;Brwd1;Mlx;Cnot2;Pml	16	763	54	2531	0.119049	0.982865
splicing_FC(ES/ICM)>2_or_<0.5_and_p<0.01	Process	GO:0008360	regulation of cell shape	Shroom3	1	763	10	2531	0.119074	0.331717
splicing_FC(ES/ICM)>2_or_<0.5_and_p<0.01	Function	GO:0004222	metalloendopeptidase activity	Adam15	1	763	10	2531	0.119074	0.331717
splicing_FC(ES/ICM)>2_or_<0.5_and_p<0.01	Component	GO:0005887	integral to plasma membrane	Slc15a2;Spn;Adora3;Prom1;Pex3;Slc6a8;Kcnn4;Slc1a2;Fcgr2b;Pcdh10;P2rx7;Enpp2;Pdgfra;Ntrk2;Lepr;Ppap2a	16	763	52	2531	0.119832	1.02067
splicing_FC(ES/ICM)>2_or_<0.5_and_p<0.01	Function	GO:0016563	transcription activator activity	Etv1;Eaf2;Rbpj;Mkl1;Tbx20;Tead4;Stat3;Hltf	8	763	33	2531	0.120808	0.804162
splicing_FC(ES/ICM)>2_or_<0.5_and_p<0.01	Process	GO:0045941	positive regulation of transcription	Etv1;Cdk2;Eaf2;Mkl2;Mkl1;Trp53;Tbx20	7	763	17	2531	0.121823	1.36589
splicing_FC(ES/ICM)>2_or_<0.5_and_p<0.01	Process	GO:0000122	negative regulation of transcription from RNA polymerase II promoter	Epc1;Skil;Ctnnbip1;Cux1;Sall4;Pkig;Tgif1;Nr6a1;Trp53;Hipk3;Suz12;Hopx;Satb1;Zfp57;Rbl1	15	763	48	2531	0.122917	1.03662
splicing_FC(ES/ICM)>2_or_<0.5_and_p<0.01	Function	GO:0004713	protein tyrosine kinase activity	Fgfr2;Ryk;Jak2;B230120H23Rik;Fert2;Ttk;Ptk2;Pdgfra;Abl1;Clk1;Ret;Ntrk2	12	763	44	2531	0.123566	0.904682
splicing_FC(ES/ICM)>2_or_<0.5_and_p<0.01	Process	GO:0006955	immune response	Inppl1;Cxcl12;Ly96;Inpp5d;Mfsd6;Fcgr2b;Acp5;Tcfe3;Enpp2;Masp2	10	763	38	2531	0.127771	0.872939
splicing_FC(ES/ICM)>2_or_<0.5_and_p<0.01	Component	GO:0005743	mitochondrial inner membrane	Gpd2;Ak2;Ndufv3;Cox18;Gcdh;Dnajc19;Bdh1;Gcat;Atp5c1;Cox7a2l	10	763	28	2531	0.128071	1.1847
splicing_FC(ES/ICM)>2_or_<0.5_and_p<0.01	Component	GO:0043025	cell soma	Mbp;P2rx7;Gtf2i;Calca	4	763	20	2531	0.128519	0.663434
splicing_FC(ES/ICM)>2_or_<0.5_and_p<0.01	Process	GO:0006281	DNA repair	Shprh;Trex1;Ung;Cry2;Ttc5;Ercc1;Fancc;Pttg1;Polq;Ints3;Morf4l1	11	763	32	2531	0.129554	1.14028
splicing_FC(ES/ICM)>2_or_<0.5_and_p<0.01	Process	GO:0006897	endocytosis	Eps15l1;Ghr;Lrp4;Rab34;Itsn1;Hras1;Bin1;Pacsin1	8	763	21	2531	0.131163	1.26368
splicing_FC(ES/ICM)>2_or_<0.5_and_p<0.01	Function	GO:0005516	calmodulin binding	Spata17;Trpc2;Kcnn4;Camk2d;Myo1b;Mtap6	6	763	26	2531	0.132407	0.765501
splicing_FC(ES/ICM)>2_or_<0.5_and_p<0.01	Function	GO:0043169	cation binding	Gba;Slc3a2;Hexdc	3	763	5	2531	0.13361	1.9903
splicing_FC(ES/ICM)>2_or_<0.5_and_p<0.01	Process	GO:0035265	organ growth	Ly6e;Ptpn11;Fgfr2	3	763	5	2531	0.13361	1.9903
splicing_FC(ES/ICM)>2_or_<0.5_and_p<0.01	Component	GO:0030176	integral to endoplasmic reticulum membrane	Rrbp1;Fkbp8;Asph	3	763	5	2531	0.13361	1.9903
splicing_FC(ES/ICM)>2_or_<0.5_and_p<0.01	Process	GO:0042098	T cell proliferation	P2rx7;Ccnd3;Cxcl12	3	763	5	2531	0.13361	1.9903
splicing_FC(ES/ICM)>2_or_<0.5_and_p<0.01	Process	GO:0009566	fertilization	Zfx;Pvrl3;Csda	3	763	5	2531	0.13361	1.9903
splicing_FC(ES/ICM)>2_or_<0.5_and_p<0.01	Process	GO:0001782	B cell homeostasis	Pik3cd;Ikbkb;Bcl2l11	3	763	5	2531	0.13361	1.9903
splicing_FC(ES/ICM)>2_or_<0.5_and_p<0.01	Process	GO:0006338	chromatin remodeling	Smarcb1;Brdt;Morf4l1	3	763	5	2531	0.13361	1.9903
splicing_FC(ES/ICM)>2_or_<0.5_and_p<0.01	Process	GO:0007126	meiosis	Stag2;Utp14b;Clasp2;Zfp318;Mapk1ip1	5	763	11	2531	0.133661	1.5078
splicing_FC(ES/ICM)>2_or_<0.5_and_p<0.01	Function	GO:0035091	phosphoinositide binding	Zcchc2;Snx12;Snx10;Snx16;Snx27	5	763	11	2531	0.133661	1.5078
splicing_FC(ES/ICM)>2_or_<0.5_and_p<0.01	Process	GO:0007281	germ cell development	Zfx;Ercc1;Cxcl12;Fancc;Rps6kb1	5	763	11	2531	0.133661	1.5078
splicing_FC(ES/ICM)>2_or_<0.5_and_p<0.01	Process	GO:0006874	cellular calcium ion homeostasis	Calca;Nucb2	2	763	13	2531	0.136757	0.510334
splicing_FC(ES/ICM)>2_or_<0.5_and_p<0.01	Component	GO:0030425	dendrite	Synpo;Mapk8ip3	2	763	13	2531	0.136757	0.510334
splicing_FC(ES/ICM)>2_or_<0.5_and_p<0.01	Component	GO:0005769	early endosome	Ankrd27;Als2;Rab34;Rabgap1l	4	763	8	2531	0.137627	1.65858
splicing_FC(ES/ICM)>2_or_<0.5_and_p<0.01	Function	GO:0030170	pyridoxal phosphate binding	Thnsl1;Srr;Pdxdc1;Gcat	4	763	8	2531	0.137627	1.65858
splicing_FC(ES/ICM)>2_or_<0.5_and_p<0.01	Process	GO:0001570	vasculogenesis	Ptprj;Ptk2;Ntrk2;Qk	4	763	8	2531	0.137627	1.65858
splicing_FC(ES/ICM)>2_or_<0.5_and_p<0.01	Function	GO:0004693	cyclin-dependent protein kinase activity	Cdk2;Ick;Ccnd3;Cdkl2	4	763	8	2531	0.137627	1.65858
splicing_FC(ES/ICM)>2_or_<0.5_and_p<0.01	Function	GO:0003777	microtubule motor activity	Kifc3;Kif5a;Kif2a;Kif9	4	763	8	2531	0.137627	1.65858
splicing_FC(ES/ICM)>2_or_<0.5_and_p<0.01	Process	GO:0006935	chemotaxis	Fert2;Enpp2;Cxcl12;Cklf	4	763	8	2531	0.137627	1.65858
splicing_FC(ES/ICM)>2_or_<0.5_and_p<0.01	Process	GO:0030163	protein catabolic process	Fbxo6;Pja1;Axin1;Use1	4	763	8	2531	0.137627	1.65858
splicing_FC(ES/ICM)>2_or_<0.5_and_p<0.01	Function	GO:0016773	phosphotransferase activity, alcohol group as acceptor	Dguok;Gyk;Fggy;Pik3cd	4	763	8	2531	0.137627	1.65858
splicing_FC(ES/ICM)>2_or_<0.5_and_p<0.01	Function	GO:0017124	SH3 domain binding	Eps15;Baiap2;Qk;Adam15;Inppl1;Inpp5d;Pttg1;Elmo1	8	763	22	2531	0.144115	1.20624
splicing_FC(ES/ICM)>2_or_<0.5_and_p<0.01	Function	GO:0017111	nucleoside-triphosphatase activity	1300010F03Rik;Spast;Abcc5	3	763	16	2531	0.144569	0.621969
splicing_FC(ES/ICM)>2_or_<0.5_and_p<0.01	Process	GO:0030324	lung development	Pdgfra;Fgfr2;Cux1	3	763	16	2531	0.144569	0.621969
splicing_FC(ES/ICM)>2_or_<0.5_and_p<0.01	Process	GO:0043066	negative regulation of apoptosis	Ercc1;Cflar;Trp53;Pik3r1;Csda;Faim	6	763	25	2531	0.145935	0.796121
splicing_FC(ES/ICM)>2_or_<0.5_and_p<0.01	Function	GO:0008168	methyltransferase activity	Suv39h2;Trmt61a;Setdb1;Ezh2	4	763	19	2531	0.147331	0.698351
splicing_FC(ES/ICM)>2_or_<0.5_and_p<0.01	Function	GO:0004725	protein tyrosine phosphatase activity	Ptprj;Cdc14b;Ptpn2;Ptpn11;Dusp22	5	763	22	2531	0.147383	0.753902
splicing_FC(ES/ICM)>2_or_<0.5_and_p<0.01	Process	GO:0030036	actin cytoskeleton organization	Shroom3;Tmsb10;Diap2;Pdlim7;Abl1;Elmo1	6	763	15	2531	0.148986	1.32687
splicing_FC(ES/ICM)>2_or_<0.5_and_p<0.01	Function	GO:0003682	chromatin binding	Skil;Rbpj;Cux1;Suv39h2;Cbx5;Tgif1;Trp53;Suz12;Ezh2;Morf4l1	10	763	33	2531	0.150654	1.0052
splicing_FC(ES/ICM)>2_or_<0.5_and_p<0.01	Process	GO:0001501	skeletal system development	Gnas	1	763	9	2531	0.153565	0.368574
splicing_FC(ES/ICM)>2_or_<0.5_and_p<0.01	Function	GO:0005044	scavenger receptor activity	Enpp2	1	763	9	2531	0.153565	0.368574
splicing_FC(ES/ICM)>2_or_<0.5_and_p<0.01	Process	GO:0006887	exocytosis	Exoc7	1	763	9	2531	0.153565	0.368574
splicing_FC(ES/ICM)>2_or_<0.5_and_p<0.01	Function	GO:0031402	sodium ion binding	Slc6a8	1	763	9	2531	0.153565	0.368574
splicing_FC(ES/ICM)>2_or_<0.5_and_p<0.01	Component	GO:0030424	axon	Prph;Slc12a6;Mapt;Slc1a2;Synpo;Calca;Ttyh1	7	763	19	2531	0.154317	1.22211
splicing_FC(ES/ICM)>2_or_<0.5_and_p<0.01	Process	GO:0043065	positive regulation of apoptosis	P2rx7;Siva1;Inpp5d;Csrnp3;Bcl2l11;Dffa;Trp53	7	763	19	2531	0.154317	1.22211
splicing_FC(ES/ICM)>2_or_<0.5_and_p<0.01	Component	GO:0005768	endosome	Snx27;Ociad1;Spast;Cd63;Eps15;Vps26a;Prkcz;Lamp2	8	763	23	2531	0.15448	1.1538
splicing_FC(ES/ICM)>2_or_<0.5_and_p<0.01	Process	GO:0045892	negative regulation of transcription, DNA-dependent	Dnajb6;Rbpj;Tbx20;Tbx3;Cbx5	5	763	12	2531	0.160211	1.38215
splicing_FC(ES/ICM)>2_or_<0.5_and_p<0.01	Function	GO:0003735	structural constituent of ribosome	Fau;Rps24;Rpl19;Rps27a;Rpl35a	5	763	12	2531	0.160211	1.38215
splicing_FC(ES/ICM)>2_or_<0.5_and_p<0.01	Process	GO:0030198	extracellular matrix organization	Elf3;Ptk2;Pdgfra;Mpzl3;Aplp2	5	763	12	2531	0.160211	1.38215
splicing_FC(ES/ICM)>2_or_<0.5_and_p<0.01	Process	GO:0051028	mRNA transport	Nup37;Nup88;Nxt1;Qk;Thoc7	5	763	12	2531	0.160211	1.38215
splicing_FC(ES/ICM)>2_or_<0.5_and_p<0.01	Process	GO:0042493	response to drug	Slc1a2;P2rx7;Tcf3;Gnas;Trp53	5	763	12	2531	0.160211	1.38215
splicing_FC(ES/ICM)>2_or_<0.5_and_p<0.01	Function	GO:0016564	transcription repressor activity	Skil;Cbx5;Runx1t1;Cux1;Dnajb6;Hopx;Satb1;Tbx3	8	763	28	2531	0.163087	0.947763
splicing_FC(ES/ICM)>2_or_<0.5_and_p<0.01	Process	GO:0006357	regulation of transcription from RNA polymerase II promoter	Tcfap2c;Rbpj;Ifnar2;Tead4;Stat3;Hltf;Brwd1	7	763	26	2531	0.163738	0.893084
splicing_FC(ES/ICM)>2_or_<0.5_and_p<0.01	Function	GO:0031404	chloride ion binding	Ttyh1;Gabrb3	2	763	12	2531	0.165809	0.552862
splicing_FC(ES/ICM)>2_or_<0.5_and_p<0.01	Process	GO:0007411	axon guidance	Etv1;Mapk8ip3	2	763	12	2531	0.165809	0.552862
splicing_FC(ES/ICM)>2_or_<0.5_and_p<0.01	Component	GO:0016023	cytoplasmic membrane-bounded vesicle	Pdpk1;Axin1	2	763	12	2531	0.165809	0.552862
splicing_FC(ES/ICM)>2_or_<0.5_and_p<0.01	Function	GO:0005267	potassium channel activity	Kcnd3;Kcnn4	2	763	12	2531	0.165809	0.552862
splicing_FC(ES/ICM)>2_or_<0.5_and_p<0.01	Process	GO:0035023	regulation of Rho protein signal transduction	Rasgrf1;Als2;Arhgef7;Itsn1;Mcf2l;Net1;Fgd4	7	763	20	2531	0.165961	1.16101
splicing_FC(ES/ICM)>2_or_<0.5_and_p<0.01	Process	GO:0008283	cell proliferation	Ercc1;Ifnar2;Rasgrf1;Hras1;Tacc2;Tbx20;Morf4l1;Tacc1	8	763	25	2531	0.166452	1.06149
splicing_FC(ES/ICM)>2_or_<0.5_and_p<0.01	Function	GO:0004888	transmembrane receptor activity	Cd247;Cd97;Lepr;Celsr2	4	763	18	2531	0.166646	0.737149
splicing_FC(ES/ICM)>2_or_<0.5_and_p<0.01	Function	GO:0016853	isomerase activity	Ppih;Trub1;Pus1;Fkbp8;Srr;Peci	6	763	16	2531	0.166656	1.24394
splicing_FC(ES/ICM)>2_or_<0.5_and_p<0.01	Process	GO:0009791	post-embryonic development	Zfx;Mapk8ip3;Gnas;Bcl2l11;Schip1;Inppl1	6	763	16	2531	0.166656	1.24394
splicing_FC(ES/ICM)>2_or_<0.5_and_p<0.01	Function	GO:0005198	structural molecule activity	Lmna;Copg;Prph;Synm;Gfap;Epb4.1l1	6	763	16	2531	0.166656	1.24394
splicing_FC(ES/ICM)>2_or_<0.5_and_p<0.01	Process	GO:0046777	protein amino acid autophosphorylation	Fert2;Ptk2;Clk1;Vrk1;Camk2d;Htatip2	6	763	16	2531	0.166656	1.24394
splicing_FC(ES/ICM)>2_or_<0.5_and_p<0.01	Process	GO:0007154	cell communication	Zcchc2;Snx12;Gjb3;Snx10;Snx16;Snx27	6	763	16	2531	0.166656	1.24394
splicing_FC(ES/ICM)>2_or_<0.5_and_p<0.01	Process	GO:0007507	heart development	Vcan;Ptprj;Rbpj;Sall4;Mkl2;Cxadr;Pofut1;Hopx	8	763	27	2531	0.166777	0.982865
splicing_FC(ES/ICM)>2_or_<0.5_and_p<0.01	Function	GO:0008236	serine-type peptidase activity	Prepl;Masp2;Dpp4	3	763	15	2531	0.1683	0.663434
splicing_FC(ES/ICM)>2_or_<0.5_and_p<0.01	Function	GO:0030145	manganese ion binding	Chpt1;Nudt7;Ppm1b;Pofut1;Abl1;Nudt17	6	763	23	2531	0.170683	0.865348
splicing_FC(ES/ICM)>2_or_<0.5_and_p<0.01	Function	GO:0016757	transferase activity, transferring glycosyl groups	Alg12;Pigv;Pigp;Gcnt2;B4galnt1;Pofut1;Upp1	7	763	25	2531	0.171345	0.928807
splicing_FC(ES/ICM)>2_or_<0.5_and_p<0.01	Process	GO:0006470	protein amino acid dephosphorylation	Ptprj;Cdc14b;Ppm1b;Ptpn2;Ptpn11;Dusp22;Ppap2a	7	763	25	2531	0.171345	0.928807
splicing_FC(ES/ICM)>2_or_<0.5_and_p<0.01	Function	GO:0016798	hydrolase activity, acting on glycosyl bonds	Ung;Gba;Gaa;Hexdc	4	763	9	2531	0.173203	1.4743
splicing_FC(ES/ICM)>2_or_<0.5_and_p<0.01	Process	GO:0032313	regulation of Rab GTPase activity	Tbck;Rabgap1;Als2;Rabgap1l	4	763	9	2531	0.173203	1.4743
splicing_FC(ES/ICM)>2_or_<0.5_and_p<0.01	Function	GO:0005097	Rab GTPase activator activity	Als2;Rabgap1l;Tbck;Rabgap1	4	763	9	2531	0.173203	1.4743
splicing_FC(ES/ICM)>2_or_<0.5_and_p<0.01	Process	GO:0006754	ATP biosynthetic process	Atp8a1;Atp11c;Atp13a3;Atp5c1	4	763	9	2531	0.173203	1.4743
splicing_FC(ES/ICM)>2_or_<0.5_and_p<0.01	Process	GO:0048705	skeletal system morphogenesis	P2rx7;Pdgfra;Ryk;Schip1	4	763	9	2531	0.173203	1.4743
splicing_FC(ES/ICM)>2_or_<0.5_and_p<0.01	Process	GO:0007010	cytoskeleton organization	Tmsb10;Pclo;Svil;B230120H23Rik	4	763	9	2531	0.173203	1.4743
splicing_FC(ES/ICM)>2_or_<0.5_and_p<0.01	Function	GO:0005089	Rho guanyl-nucleotide exchange factor activity	Rasgrf1;Als2;Arhgef7;Itsn1;Mcf2l;Net1;Fgd4	7	763	21	2531	0.173991	1.10572
splicing_FC(ES/ICM)>2_or_<0.5_and_p<0.01	Process	GO:0016192	vesicle-mediated transport	Mapk8ip3;Ergic2;Rab6;Copg;Use1;Scfd2;Ap1m2	7	763	24	2531	0.176633	0.967508
splicing_FC(ES/ICM)>2_or_<0.5_and_p<0.01	Function	GO:0004721	phosphoprotein phosphatase activity	Ptprj;Ctdsp2;Cdc14b;Ppm1b;Ptpn2;Ptpn11;Dusp22	7	763	24	2531	0.176633	0.967508
splicing_FC(ES/ICM)>2_or_<0.5_and_p<0.01	Function	GO:0004386	helicase activity	Shprh;Ddx17;Hltf;Polq;Ep400	5	763	20	2531	0.178064	0.829292
splicing_FC(ES/ICM)>2_or_<0.5_and_p<0.01	Function	GO:0046982	protein heterodimerization activity	Tcf3;Slc7a15;Pola2;Tcfe3;Pbx1	5	763	20	2531	0.178064	0.829292
splicing_FC(ES/ICM)>2_or_<0.5_and_p<0.01	Function	GO:0016791	phosphatase activity	Ptprj;Ctdsp2;Cdc14b;Ptpn2;Ptpn11;Dusp22;Dusp16	7	763	22	2531	0.178326	1.05546
splicing_FC(ES/ICM)>2_or_<0.5_and_p<0.01	Function	GO:0003924	GTPase activity	Gnas;Atl3;Rab34;Atl2;Arl4a;Gspt1;Gnao1	7	763	23	2531	0.179103	1.00957
splicing_FC(ES/ICM)>2_or_<0.5_and_p<0.01	Component	GO:0019717	synaptosome	P2rx7;Sept2;Sema4f;Itsn1;Chn2;Rps6kb1	6	763	17	2531	0.180035	1.17077
splicing_FC(ES/ICM)>2_or_<0.5_and_p<0.01	Process	GO:0016055	Wnt receptor signaling pathway	Ctnnbip1;Rnf138;Axin1;Nkd1;Tcf7l2;Celsr2	6	763	22	2531	0.180667	0.904682
splicing_FC(ES/ICM)>2_or_<0.5_and_p<0.01	Process	GO:0007166	cell surface receptor linked signal transduction	Spn;Cd247;Pik3cd;Cd97;Celsr2;Fcgr2b	6	763	22	2531	0.180667	0.904682
splicing_FC(ES/ICM)>2_or_<0.5_and_p<0.01	Process	GO:0007626	locomotory behavior	Als2;Aplp2;Gaa;Gnao1	4	763	17	2531	0.185669	0.78051
splicing_FC(ES/ICM)>2_or_<0.5_and_p<0.01	Process	GO:0018108	peptidyl-tyrosine phosphorylation	Fert2;Jak2;Abl1;Clk1	4	763	17	2531	0.185669	0.78051
splicing_FC(ES/ICM)>2_or_<0.5_and_p<0.01	Function	GO:0003697	single-stranded DNA binding	Trex1;Csda;Ssbp2	3	763	6	2531	0.186821	1.65858
splicing_FC(ES/ICM)>2_or_<0.5_and_p<0.01	Component	GO:0032420	stereocilium	Whrn;Prom1;Rdx	3	763	6	2531	0.186821	1.65858
splicing_FC(ES/ICM)>2_or_<0.5_and_p<0.01	Process	GO:0001822	kidney development	Bcl2l11;Lrp4;Schip1	3	763	6	2531	0.186821	1.65858
splicing_FC(ES/ICM)>2_or_<0.5_and_p<0.01	Process	GO:0007031	peroxisome organization	Pxmp3;Pex16;Pex3	3	763	6	2531	0.186821	1.65858
splicing_FC(ES/ICM)>2_or_<0.5_and_p<0.01	Function	GO:0018024	histone-lysine N-methyltransferase activity	Ezh2;Suv39h2;Setdb1	3	763	6	2531	0.186821	1.65858
splicing_FC(ES/ICM)>2_or_<0.5_and_p<0.01	Process	GO:0016571	histone methylation	Suz12;Ezh2;Satb1	3	763	6	2531	0.186821	1.65858
splicing_FC(ES/ICM)>2_or_<0.5_and_p<0.01	Component	GO:0005643	nuclear pore	Nup37;Nup88;Nxt1	3	763	6	2531	0.186821	1.65858
splicing_FC(ES/ICM)>2_or_<0.5_and_p<0.01	Process	GO:0008584	male gonad development	Ercc1;Bcl2l11;Csda	3	763	6	2531	0.186821	1.65858
splicing_FC(ES/ICM)>2_or_<0.5_and_p<0.01	Component	GO:0045177	apical part of cell	Shroom3;Rdx;Inadl	3	763	6	2531	0.186821	1.65858
splicing_FC(ES/ICM)>2_or_<0.5_and_p<0.01	Process	GO:0006334	nucleosome assembly	Shprh;Smarca2;Nap1l1	3	763	6	2531	0.186821	1.65858
splicing_FC(ES/ICM)>2_or_<0.5_and_p<0.01	Function	GO:0004869	cysteine-type endopeptidase inhibitor activity	Kng1;Pttg1;Birc5	3	763	6	2531	0.186821	1.65858
splicing_FC(ES/ICM)>2_or_<0.5_and_p<0.01	Process	GO:0016311	dephosphorylation	Ptprj;Cdc14b;Acp5;Ptpn2;Ptpn11;Dusp22	6	763	21	2531	0.188134	0.947763
splicing_FC(ES/ICM)>2_or_<0.5_and_p<0.01	Process	GO:0001825	blastocyst formation	Tead4;Skil	2	763	3	2531	0.190424	2.21145
splicing_FC(ES/ICM)>2_or_<0.5_and_p<0.01	Process	GO:0006139	nucleobase, nucleoside, nucleotide and nucleic acid metabolic process	Ak2;Dguok	2	763	3	2531	0.190424	2.21145
splicing_FC(ES/ICM)>2_or_<0.5_and_p<0.01	Component	GO:0035085	cilium axoneme	Ttll3;Mapt	2	763	3	2531	0.190424	2.21145
splicing_FC(ES/ICM)>2_or_<0.5_and_p<0.01	Process	GO:0000184	nuclear-transcribed mRNA catabolic process, nonsense-mediated decay	Smg7;Rnps1	2	763	3	2531	0.190424	2.21145
splicing_FC(ES/ICM)>2_or_<0.5_and_p<0.01	Process	GO:0006884	cell volume homeostasis	P2rx7;Kcnn4	2	763	3	2531	0.190424	2.21145
splicing_FC(ES/ICM)>2_or_<0.5_and_p<0.01	Function	GO:0004181	metallocarboxypeptidase activity	Agtpbp1;Agbl5	2	763	3	2531	0.190424	2.21145
splicing_FC(ES/ICM)>2_or_<0.5_and_p<0.01	Process	GO:0009117	nucleotide metabolic process	Nme7;Nt5c3l	2	763	3	2531	0.190424	2.21145
splicing_FC(ES/ICM)>2_or_<0.5_and_p<0.01	Function	GO:0004835	tubulin-tyrosine ligase activity	Ttll9;Ttll3	2	763	3	2531	0.190424	2.21145
splicing_FC(ES/ICM)>2_or_<0.5_and_p<0.01	Process	GO:0007265	Ras protein signal transduction	Rfxank;Hras1	2	763	3	2531	0.190424	2.21145
splicing_FC(ES/ICM)>2_or_<0.5_and_p<0.01	Process	GO:0009411	response to UV	Pml;Trp53	2	763	3	2531	0.190424	2.21145
splicing_FC(ES/ICM)>2_or_<0.5_and_p<0.01	Process	GO:0006289	nucleotide-excision repair	Ercc1;Fancc	2	763	3	2531	0.190424	2.21145
splicing_FC(ES/ICM)>2_or_<0.5_and_p<0.01	Component	GO:0000781	chromosome, telomeric region	Cdk2;Terf2	2	763	3	2531	0.190424	2.21145
splicing_FC(ES/ICM)>2_or_<0.5_and_p<0.01	Process	GO:0009968	negative regulation of signal transduction	Inpp5d;Rgs3	2	763	3	2531	0.190424	2.21145
splicing_FC(ES/ICM)>2_or_<0.5_and_p<0.01	Process	GO:0016485	protein processing	P2rx7;Aph1a	2	763	3	2531	0.190424	2.21145
splicing_FC(ES/ICM)>2_or_<0.5_and_p<0.01	Component	GO:0005778	peroxisomal membrane	Pxmp3;Pex16	2	763	3	2531	0.190424	2.21145
splicing_FC(ES/ICM)>2_or_<0.5_and_p<0.01	Process	GO:0007040	lysosome organization	Gba;Gaa	2	763	3	2531	0.190424	2.21145
splicing_FC(ES/ICM)>2_or_<0.5_and_p<0.01	Process	GO:0015914	phospholipid transport	Atp8a1;Atp11c	2	763	3	2531	0.190424	2.21145
splicing_FC(ES/ICM)>2_or_<0.5_and_p<0.01	Process	GO:0045666	positive regulation of neuron differentiation	Nkx2-2;Tgif1	2	763	3	2531	0.190424	2.21145
splicing_FC(ES/ICM)>2_or_<0.5_and_p<0.01	Process	GO:0019222	regulation of metabolic process	Lepr;Ntrk2	2	763	3	2531	0.190424	2.21145
splicing_FC(ES/ICM)>2_or_<0.5_and_p<0.01	Function	GO:0003993	acid phosphatase activity	Acp5;Acpp	2	763	3	2531	0.190424	2.21145
splicing_FC(ES/ICM)>2_or_<0.5_and_p<0.01	Function	GO:0016627	oxidoreductase activity, acting on the CH-CH group of donors	Tecr;Gcdh	2	763	3	2531	0.190424	2.21145
splicing_FC(ES/ICM)>2_or_<0.5_and_p<0.01	Process	GO:0019886	antigen processing and presentation of exogenous peptide antigen via MHC class II	Unc93b1;Fcgr2b	2	763	3	2531	0.190424	2.21145
splicing_FC(ES/ICM)>2_or_<0.5_and_p<0.01	Process	GO:0007162	negative regulation of cell adhesion	Spn;Dab1	2	763	3	2531	0.190424	2.21145
splicing_FC(ES/ICM)>2_or_<0.5_and_p<0.01	Function	GO:0016818	hydrolase activity, acting on acid anhydrides, in phosphorus-containing anhydrides	Nudt7;Hltf	2	763	3	2531	0.190424	2.21145
splicing_FC(ES/ICM)>2_or_<0.5_and_p<0.01	Component	GO:0016363	nuclear matrix	Satb1;Pml	2	763	3	2531	0.190424	2.21145
splicing_FC(ES/ICM)>2_or_<0.5_and_p<0.01	Process	GO:0006325	chromatin organization	Smarca2;Satb1	2	763	3	2531	0.190424	2.21145
splicing_FC(ES/ICM)>2_or_<0.5_and_p<0.01	Process	GO:0060349	bone morphogenesis	Acp5;Fgfr2	2	763	3	2531	0.190424	2.21145
splicing_FC(ES/ICM)>2_or_<0.5_and_p<0.01	Component	GO:0031594	neuromuscular junction	P2rx7;Camk2d	2	763	3	2531	0.190424	2.21145
splicing_FC(ES/ICM)>2_or_<0.5_and_p<0.01	Process	GO:0042733	embryonic digit morphogenesis	Lnp;Lrp4	2	763	3	2531	0.190424	2.21145
splicing_FC(ES/ICM)>2_or_<0.5_and_p<0.01	Process	GO:0043666	regulation of phosphoprotein phosphatase activity	Saps3;Saps2	2	763	3	2531	0.190424	2.21145
splicing_FC(ES/ICM)>2_or_<0.5_and_p<0.01	Component	GO:0005871	kinesin complex	Kifc3;Kif5a	2	763	3	2531	0.190424	2.21145
splicing_FC(ES/ICM)>2_or_<0.5_and_p<0.01	Function	GO:0004553	hydrolase activity, hydrolyzing O-glycosyl compounds	Gaa;Hexdc	2	763	3	2531	0.190424	2.21145
splicing_FC(ES/ICM)>2_or_<0.5_and_p<0.01	Process	GO:0032869	cellular response to insulin stimulus	Sgk1;Akt2	2	763	3	2531	0.190424	2.21145
splicing_FC(ES/ICM)>2_or_<0.5_and_p<0.01	Process	GO:0045779	negative regulation of bone resorption	P2rx7;Inpp5d	2	763	3	2531	0.190424	2.21145
splicing_FC(ES/ICM)>2_or_<0.5_and_p<0.01	Process	GO:0030512	negative regulation of transforming growth factor beta receptor signaling pathway	Skil;Trp53	2	763	3	2531	0.190424	2.21145
splicing_FC(ES/ICM)>2_or_<0.5_and_p<0.01	Process	GO:0007631	feeding behavior	Calca;Ntrk2	2	763	3	2531	0.190424	2.21145
splicing_FC(ES/ICM)>2_or_<0.5_and_p<0.01	Function	GO:0019903	protein phosphatase binding	Saps2;Saps3	2	763	3	2531	0.190424	2.21145
splicing_FC(ES/ICM)>2_or_<0.5_and_p<0.01	Process	GO:0001708	cell fate specification	Tead4;Fkbp8	2	763	3	2531	0.190424	2.21145
splicing_FC(ES/ICM)>2_or_<0.5_and_p<0.01	Process	GO:0030099	myeloid cell differentiation	Jak2;Pml	2	763	3	2531	0.190424	2.21145
splicing_FC(ES/ICM)>2_or_<0.5_and_p<0.01	Function	GO:0005319	lipid transporter activity	Tnrc18;Brdt	2	763	3	2531	0.190424	2.21145
splicing_FC(ES/ICM)>2_or_<0.5_and_p<0.01	Process	GO:0001824	blastocyst development	Dad1;Smarcb1	2	763	3	2531	0.190424	2.21145
splicing_FC(ES/ICM)>2_or_<0.5_and_p<0.01	Process	GO:0001833	inner cell mass cell proliferation	Gins1;Setdb1	2	763	3	2531	0.190424	2.21145
splicing_FC(ES/ICM)>2_or_<0.5_and_p<0.01	Process	GO:0006072	glycerol-3-phosphate metabolic process	Gpd2;Gyk	2	763	3	2531	0.190424	2.21145
splicing_FC(ES/ICM)>2_or_<0.5_and_p<0.01	Process	GO:0045665	negative regulation of neuron differentiation	Pbx1;Nkx2-2	2	763	3	2531	0.190424	2.21145
splicing_FC(ES/ICM)>2_or_<0.5_and_p<0.01	Process	GO:0002260	lymphocyte homeostasis	Bcl2l11;Skil	2	763	3	2531	0.190424	2.21145
splicing_FC(ES/ICM)>2_or_<0.5_and_p<0.01	Function	GO:0004012	phospholipid-translocating ATPase activity	Atp8a1;Atp11c	2	763	3	2531	0.190424	2.21145
splicing_FC(ES/ICM)>2_or_<0.5_and_p<0.01	Process	GO:0006911	phagocytosis, engulfment	Elmo1;Fcgr2b	2	763	3	2531	0.190424	2.21145
splicing_FC(ES/ICM)>2_or_<0.5_and_p<0.01	Process	GO:0048384	retinoic acid receptor signaling pathway	Rxrg;Pml	2	763	3	2531	0.190424	2.21145
splicing_FC(ES/ICM)>2_or_<0.5_and_p<0.01	Function	GO:0003785	actin monomer binding	Mkl1;Tmsb10	2	763	3	2531	0.190424	2.21145
splicing_FC(ES/ICM)>2_or_<0.5_and_p<0.01	Component	GO:0000299	integral to membrane of membrane fraction	Syt15;Sema4f	2	763	3	2531	0.190424	2.21145
splicing_FC(ES/ICM)>2_or_<0.5_and_p<0.01	Component	GO:0005876	spindle microtubule	Sept2;Nusap1	2	763	3	2531	0.190424	2.21145
splicing_FC(ES/ICM)>2_or_<0.5_and_p<0.01	Process	GO:0042981	regulation of apoptosis	Skil;Cflar;Bcl2l11;Trp53;Htatip2	5	763	19	2531	0.191262	0.872939
splicing_FC(ES/ICM)>2_or_<0.5_and_p<0.01	Process	GO:0009790	embryonic development	Zfx;Elf3;Gtf2i;Aplp2;Birc5	5	763	19	2531	0.191262	0.872939
splicing_FC(ES/ICM)>2_or_<0.5_and_p<0.01	Component	GO:0005929	cilium	Odf2;Lca5;Whrn;Ttll9;Ttll3	5	763	19	2531	0.191262	0.872939
splicing_FC(ES/ICM)>2_or_<0.5_and_p<0.01	Function	GO:0005262	calcium channel activity	Cacnb1;Trpc2;Cacnb3	3	763	14	2531	0.192879	0.710822
splicing_FC(ES/ICM)>2_or_<0.5_and_p<0.01	Process	GO:0007169	transmembrane receptor protein tyrosine kinase signaling pathway	Ret;Pdgfra;Ntrk2	3	763	14	2531	0.192879	0.710822
splicing_FC(ES/ICM)>2_or_<0.5_and_p<0.01	Process	GO:0043524	negative regulation of neuron apoptosis	Hras1;Birc5;Itsn1	3	763	14	2531	0.192879	0.710822
splicing_FC(ES/ICM)>2_or_<0.5_and_p<0.01	Component	GO:0048471	perinuclear region of cytoplasm	Dab1	1	763	8	2531	0.195568	0.414646
splicing_FC(ES/ICM)>2_or_<0.5_and_p<0.01	Process	GO:0006950	response to stress	Sgk1	1	763	8	2531	0.195568	0.414646
splicing_FC(ES/ICM)>2_or_<0.5_and_p<0.01	Process	GO:0000902	cell morphogenesis	P2rx7	1	763	8	2531	0.195568	0.414646
splicing_FC(ES/ICM)>2_or_<0.5_and_p<0.01	Process	GO:0051260	protein homooligomerization	Als2	1	763	8	2531	0.195568	0.414646
splicing_FC(ES/ICM)>2_or_<0.5_and_p<0.01	Process	GO:0050896	response to stimulus	Cry2	1	763	8	2531	0.195568	0.414646
splicing_FC(ES/ICM)>2_or_<0.5_and_p<0.01	Function	GO:0008565	protein transporter activity	Ramp1	1	763	8	2531	0.195568	0.414646
splicing_FC(ES/ICM)>2_or_<0.5_and_p<0.01	Component	GO:0005604	basement membrane	Spn	1	763	8	2531	0.195568	0.414646
splicing_FC(ES/ICM)>2_or_<0.5_and_p<0.01	Function	GO:0004519	endonuclease activity	Ercc1	1	763	8	2531	0.195568	0.414646
splicing_FC(ES/ICM)>2_or_<0.5_and_p<0.01	Function	GO:0004527	exonuclease activity	Trex1	1	763	8	2531	0.195568	0.414646
splicing_FC(ES/ICM)>2_or_<0.5_and_p<0.01	Process	GO:0030097	hemopoiesis	Rbpj	1	763	8	2531	0.195568	0.414646
splicing_FC(ES/ICM)>2_or_<0.5_and_p<0.01	Process	GO:0006631	fatty acid metabolic process	Ghr	1	763	8	2531	0.195568	0.414646
splicing_FC(ES/ICM)>2_or_<0.5_and_p<0.01	Process	GO:0051216	cartilage development	Gnas	1	763	8	2531	0.195568	0.414646
splicing_FC(ES/ICM)>2_or_<0.5_and_p<0.01	Process	GO:0006916	anti-apoptosis	Tsc22d3;Mkl1;Dad1;Birc5;Faim	5	763	14	2531	0.197888	1.1847
splicing_FC(ES/ICM)>2_or_<0.5_and_p<0.01	Function	GO:0003713	transcription coactivator activity	Ube3a;Mkl2;Naca;Mkl1;Pml	5	763	14	2531	0.197888	1.1847
splicing_FC(ES/ICM)>2_or_<0.5_and_p<0.01	Component	GO:0016323	basolateral plasma membrane	Erbb2ip;Slc12a6	2	763	11	2531	0.197953	0.603122
splicing_FC(ES/ICM)>2_or_<0.5_and_p<0.01	Process	GO:0006814	sodium ion transport	Slc12a6;Slc6a8	2	763	11	2531	0.197953	0.603122
splicing_FC(ES/ICM)>2_or_<0.5_and_p<0.01	Component	GO:0005789	endoplasmic reticulum membrane	H13;Pigx;Trpc2;Pigv	4	763	10	2531	0.201796	1.32687
splicing_FC(ES/ICM)>2_or_<0.5_and_p<0.01	Function	GO:0019901	protein kinase binding	Mapk8ip3;Spdya;Lsm2;Stat3	4	763	10	2531	0.201796	1.32687
splicing_FC(ES/ICM)>2_or_<0.5_and_p<0.01	Component	GO:0000785	chromatin	Suv39h2;Satb1;Hmga1;Cbx5	4	763	10	2531	0.201796	1.32687
splicing_FC(ES/ICM)>2_or_<0.5_and_p<0.01	Process	GO:0016337	cell-cell adhesion	Ttyh1;Pard3;Cdh3;Pvrl3	4	763	10	2531	0.201796	1.32687
splicing_FC(ES/ICM)>2_or_<0.5_and_p<0.01	Process	GO:0006457	protein folding	Ppih;Canx;Fkbp8;Calr3	4	763	10	2531	0.201796	1.32687
splicing_FC(ES/ICM)>2_or_<0.5_and_p<0.01	Component	GO:0016324	apical plasma membrane	Shroom3;Ptk2;Slc12a6;Prom1	4	763	10	2531	0.201796	1.32687
splicing_FC(ES/ICM)>2_or_<0.5_and_p<0.01	Process	GO:0007569	cell aging	Hras1;Tbx3;Pml;Trp53	4	763	10	2531	0.201796	1.32687
splicing_FC(ES/ICM)>2_or_<0.5_and_p<0.01	Process	GO:0009887	organ morphogenesis	Pdgfra;Fgfr2;Pbx1;Tbx3	4	763	16	2531	0.203351	0.829292
splicing_FC(ES/ICM)>2_or_<0.5_and_p<0.01	Function	GO:0008415	acyltransferase activity	Ate1;Nags;Nat5;Mboat2;Gcat	5	763	15	2531	0.20744	1.10572
splicing_FC(ES/ICM)>2_or_<0.5_and_p<0.01	Process	GO:0006954	inflammatory response	Elf3;Calca;P2rx7;Kng1;Ly96	5	763	15	2531	0.20744	1.10572
splicing_FC(ES/ICM)>2_or_<0.5_and_p<0.01	Process	GO:0001764	neuron migration	Ptk2;Nde1;Pex7;Dab1;Pxmp3	5	763	15	2531	0.20744	1.10572
splicing_FC(ES/ICM)>2_or_<0.5_and_p<0.01	Process	GO:0007229	integrin-mediated signaling pathway	Itgb5;Ptk2;Itgae;Adam15;Itga9	5	763	17	2531	0.208656	0.975638
splicing_FC(ES/ICM)>2_or_<0.5_and_p<0.01	Process	GO:0045893	positive regulation of transcription, DNA-dependent	Nfyc;Trp53;Tcfe3;Tbx20;Tbx3	5	763	17	2531	0.208656	0.975638
splicing_FC(ES/ICM)>2_or_<0.5_and_p<0.01	Component	GO:0005730	nucleolus	Cbx5;Ubtf;Pus1;Abl1;Nusap1	5	763	17	2531	0.208656	0.975638
splicing_FC(ES/ICM)>2_or_<0.5_and_p<0.01	Process	GO:0042127	regulation of cell proliferation	Fgfr2;Trp53;Dusp22;Pbx1;Tbx3	5	763	17	2531	0.208656	0.975638
splicing_FC(ES/ICM)>2_or_<0.5_and_p<0.01	Function	GO:0004714	transmembrane receptor protein tyrosine kinase activity	Ret;Pdgfra;Ntrk2;Fgfr2;Ryk	5	763	16	2531	0.210828	1.03662
splicing_FC(ES/ICM)>2_or_<0.5_and_p<0.01	Function	GO:0003774	motor activity	Myo1b;Kifc3;Kif5a;Kif2a;Kif9	5	763	16	2531	0.210828	1.03662
splicing_FC(ES/ICM)>2_or_<0.5_and_p<0.01	Component	GO:0015629	actin cytoskeleton	Synpo;Sept2;Lima1	3	763	13	2531	0.217064	0.765501
splicing_FC(ES/ICM)>2_or_<0.5_and_p<0.01	Function	GO:0008201	heparin binding	Nav2;Fgfr2;Mdk	3	763	13	2531	0.217064	0.765501
splicing_FC(ES/ICM)>2_or_<0.5_and_p<0.01	Function	GO:0004252	serine-type endopeptidase activity	Prepl;Masp2;Dpp4	3	763	13	2531	0.217064	0.765501
splicing_FC(ES/ICM)>2_or_<0.5_and_p<0.01	Component	GO:0005741	mitochondrial outer membrane	Aifm2;Rhot1;Gyk;Fis1	4	763	15	2531	0.218397	0.884578
splicing_FC(ES/ICM)>2_or_<0.5_and_p<0.01	Process	GO:0007179	transforming growth factor beta receptor signaling pathway	Dusp22;Skil;Pml;Trp53	4	763	11	2531	0.221636	1.20624
splicing_FC(ES/ICM)>2_or_<0.5_and_p<0.01	Process	GO:0009952	anterior/posterior pattern formation	Mllt3;Ctnnbip1;Ifitm1;Pbx1	4	763	11	2531	0.221636	1.20624
splicing_FC(ES/ICM)>2_or_<0.5_and_p<0.01	Function	GO:0016887	ATPase activity	Atp13a3;1300010F03Rik;Abcc5;Hltf	4	763	11	2531	0.221636	1.20624
splicing_FC(ES/ICM)>2_or_<0.5_and_p<0.01	Function	GO:0031072	heat shock protein binding	Dnajb6;Dnajb2;Dnajc19	3	763	7	2531	0.228532	1.42164
splicing_FC(ES/ICM)>2_or_<0.5_and_p<0.01	Process	GO:0008610	lipid biosynthetic process	Pmvk;Tecr;Elovl1	3	763	7	2531	0.228532	1.42164
splicing_FC(ES/ICM)>2_or_<0.5_and_p<0.01	Process	GO:0007219	Notch signaling pathway	Pofut1;Rbpj;Aph1a	3	763	7	2531	0.228532	1.42164
splicing_FC(ES/ICM)>2_or_<0.5_and_p<0.01	Process	GO:0051276	chromosome organization	Pttg1;Ercc1;Trp53	3	763	7	2531	0.228532	1.42164
splicing_FC(ES/ICM)>2_or_<0.5_and_p<0.01	Function	GO:0009055	electron carrier activity	Nqo2;Cox7a2l;Glrx2	3	763	7	2531	0.228532	1.42164
splicing_FC(ES/ICM)>2_or_<0.5_and_p<0.01	Process	GO:0001756	somitogenesis	Pofut1;Ifitm1;Trp53	3	763	7	2531	0.228532	1.42164
splicing_FC(ES/ICM)>2_or_<0.5_and_p<0.01	Process	GO:0060021	palate development	Asph;Schip1;Pdgfra	3	763	7	2531	0.228532	1.42164
splicing_FC(ES/ICM)>2_or_<0.5_and_p<0.01	Function	GO:0004896	cytokine receptor activity	Ghr;Lifr;Lepr	3	763	7	2531	0.228532	1.42164
splicing_FC(ES/ICM)>2_or_<0.5_and_p<0.01	Process	GO:0006694	steroid biosynthetic process	Pmvk;Tecr;Pbx1	3	763	7	2531	0.228532	1.42164
splicing_FC(ES/ICM)>2_or_<0.5_and_p<0.01	Component	GO:0005834	heterotrimeric G-protein complex	Gngt2;Gnas;Gnao1	3	763	7	2531	0.228532	1.42164
splicing_FC(ES/ICM)>2_or_<0.5_and_p<0.01	Process	GO:0045165	cell fate commitment	Rbpj;Fgfr2;Pml	3	763	7	2531	0.228532	1.42164
splicing_FC(ES/ICM)>2_or_<0.5_and_p<0.01	Process	GO:0007189	activation of adenylate cyclase activity by G-protein signaling pathway	Gnas;Ptger4;Calca	3	763	7	2531	0.228532	1.42164
splicing_FC(ES/ICM)>2_or_<0.5_and_p<0.01	Component	GO:0030173	integral to Golgi membrane	Cux1;B4galnt1;Pofut1	3	763	7	2531	0.228532	1.42164
splicing_FC(ES/ICM)>2_or_<0.5_and_p<0.01	Process	GO:0007596	blood coagulation	F8;Kng1;Lnp	3	763	7	2531	0.228532	1.42164
splicing_FC(ES/ICM)>2_or_<0.5_and_p<0.01	Process	GO:0008104	protein localization	Mapk8ip3;Akap2;Als2;Lrp4	4	763	14	2531	0.229305	0.947763
splicing_FC(ES/ICM)>2_or_<0.5_and_p<0.01	Function	GO:0004715	non-membrane spanning protein tyrosine kinase activity	Fert2;Ptk2;Jak2;Abl1	4	763	14	2531	0.229305	0.947763
splicing_FC(ES/ICM)>2_or_<0.5_and_p<0.01	Component	GO:0016529	sarcoplasmic reticulum	Calu;Cacnb1	2	763	10	2531	0.231992	0.663434
splicing_FC(ES/ICM)>2_or_<0.5_and_p<0.01	Function	GO:0008134	transcription factor binding	Rbpj;Lmo4	2	763	10	2531	0.231992	0.663434
splicing_FC(ES/ICM)>2_or_<0.5_and_p<0.01	Process	GO:0000187	activation of MAPK activity	P2rx7;Ptpn11	2	763	10	2531	0.231992	0.663434
splicing_FC(ES/ICM)>2_or_<0.5_and_p<0.01	Function	GO:0005249	voltage-gated potassium channel activity	Kcnd3;Kcnrg	2	763	10	2531	0.231992	0.663434
splicing_FC(ES/ICM)>2_or_<0.5_and_p<0.01	Function	GO:0016829	lyase activity	Pdxdc1;Glo1	2	763	10	2531	0.231992	0.663434
splicing_FC(ES/ICM)>2_or_<0.5_and_p<0.01	Process	GO:0019221	cytokine-mediated signaling pathway	Jak2;Lifr	2	763	10	2531	0.231992	0.663434
splicing_FC(ES/ICM)>2_or_<0.5_and_p<0.01	Process	GO:0010468	regulation of gene expression	Mapk8ip3;Fkbp8;Rbpj;Mkl2	4	763	12	2531	0.232322	1.10572
splicing_FC(ES/ICM)>2_or_<0.5_and_p<0.01	Function	GO:0015293	symporter activity	Slc15a2;Slc12a6;Slc1a2;Slc6a8	4	763	12	2531	0.232322	1.10572
splicing_FC(ES/ICM)>2_or_<0.5_and_p<0.01	Component	GO:0005635	nuclear envelope	Syne1;Trpc2;Shisa5;Htatip2	4	763	12	2531	0.232322	1.10572
splicing_FC(ES/ICM)>2_or_<0.5_and_p<0.01	Component	GO:0005938	cell cortex	Pard3;Sept2;Prkcz;Clasp2	4	763	12	2531	0.232322	1.10572
splicing_FC(ES/ICM)>2_or_<0.5_and_p<0.01	Function	GO:0005125	cytokine activity	Ccl27a;Cxcl12;Cklf;Il34	4	763	13	2531	0.234463	1.02067
splicing_FC(ES/ICM)>2_or_<0.5_and_p<0.01	Function	GO:0003714	transcription corepressor activity	Hipk3;Bcl11a;Aebp2;Lbxcor1	4	763	13	2531	0.234463	1.02067
splicing_FC(ES/ICM)>2_or_<0.5_and_p<0.01	Process	GO:0006511	ubiquitin-dependent protein catabolic process	Cul5;Ube3a;Skp2;Fbxl12	4	763	13	2531	0.234463	1.02067
splicing_FC(ES/ICM)>2_or_<0.5_and_p<0.01	Process	GO:0002053	positive regulation of mesenchymal cell proliferation	Fgfr2	1	763	7	2531	0.245126	0.473881
splicing_FC(ES/ICM)>2_or_<0.5_and_p<0.01	Function	GO:0003725	double-stranded RNA binding	Stau1	1	763	7	2531	0.245126	0.473881
splicing_FC(ES/ICM)>2_or_<0.5_and_p<0.01	Process	GO:0007601	visual perception	Gprc5c	1	763	7	2531	0.245126	0.473881
splicing_FC(ES/ICM)>2_or_<0.5_and_p<0.01	Component	GO:0016459	myosin complex	Myo1b	1	763	7	2531	0.245126	0.473881
splicing_FC(ES/ICM)>2_or_<0.5_and_p<0.01	Process	GO:0007015	actin filament organization	Akap2	1	763	7	2531	0.245126	0.473881
splicing_FC(ES/ICM)>2_or_<0.5_and_p<0.01	Process	GO:0045444	fat cell differentiation	Runx1t1	1	763	7	2531	0.245126	0.473881
splicing_FC(ES/ICM)>2_or_<0.5_and_p<0.01	Process	GO:0030217	T cell differentiation	Bcl11a	1	763	7	2531	0.245126	0.473881
splicing_FC(ES/ICM)>2_or_<0.5_and_p<0.01	Function	GO:0003702	RNA polymerase II transcription factor activity	Pias2;Lcorl;Hltf	3	763	8	2531	0.255551	1.24394
splicing_FC(ES/ICM)>2_or_<0.5_and_p<0.01	Process	GO:0007243	protein kinase cascade	Jak2;Dab1;B230120H23Rik	3	763	8	2531	0.255551	1.24394
splicing_FC(ES/ICM)>2_or_<0.5_and_p<0.01	Process	GO:0001541	ovarian follicle development	Zfx;Pcyt1b;Ube3a	3	763	8	2531	0.255551	1.24394
splicing_FC(ES/ICM)>2_or_<0.5_and_p<0.01	Function	GO:0015662	ATPase activity, coupled to transmembrane movement of ions, phosphorylative mechanism	Atp13a3;Atp8a1;Atp11c	3	763	8	2531	0.255551	1.24394
splicing_FC(ES/ICM)>2_or_<0.5_and_p<0.01	Process	GO:0000082	G1/S transition of mitotic cell cycle	Skp2;Lats2;Camk2d	3	763	8	2531	0.255551	1.24394
splicing_FC(ES/ICM)>2_or_<0.5_and_p<0.01	Function	GO:0030414	peptidase inhibitor activity	Kng1;Birc5;Serpinb6a	3	763	8	2531	0.255551	1.24394
splicing_FC(ES/ICM)>2_or_<0.5_and_p<0.01	Process	GO:0006366	transcription from RNA polymerase II promoter	Lcorl;Stat3;Lmo4	3	763	8	2531	0.255551	1.24394
splicing_FC(ES/ICM)>2_or_<0.5_and_p<0.01	Process	GO:0042475	odontogenesis of dentine-containing tooth	Pdgfra;Bcl2l11;Lrp4	3	763	8	2531	0.255551	1.24394
splicing_FC(ES/ICM)>2_or_<0.5_and_p<0.01	Process	GO:0030308	negative regulation of cell growth	Eaf2;Trp53;Tro	3	763	8	2531	0.255551	1.24394
splicing_FC(ES/ICM)>2_or_<0.5_and_p<0.01	Component	GO:0005913	cell-cell adherens junction	Pvrl3;Pard3;Cdh3	3	763	8	2531	0.255551	1.24394
splicing_FC(ES/ICM)>2_or_<0.5_and_p<0.01	Function	GO:0046983	protein dimerization activity	Atf2;Polr1d;Stat3	3	763	11	2531	0.256777	0.904682
splicing_FC(ES/ICM)>2_or_<0.5_and_p<0.01	Process	GO:0006396	RNA processing	2610101N10Rik;Cstf3;Trub1	3	763	11	2531	0.256777	0.904682
splicing_FC(ES/ICM)>2_or_<0.5_and_p<0.01	Process	GO:0007050	cell cycle arrest	Skil;Sesn1;Pml	3	763	11	2531	0.256777	0.904682
splicing_FC(ES/ICM)>2_or_<0.5_and_p<0.01	Component	GO:0008076	voltage-gated potassium channel complex	Kcnd3;Kcnrg	2	763	9	2531	0.265796	0.737149
splicing_FC(ES/ICM)>2_or_<0.5_and_p<0.01	Process	GO:0001568	blood vessel development	Ptk2;Tbx3	2	763	9	2531	0.265796	0.737149
splicing_FC(ES/ICM)>2_or_<0.5_and_p<0.01	Function	GO:0005507	copper ion binding	F8;Cutc	2	763	9	2531	0.265796	0.737149
splicing_FC(ES/ICM)>2_or_<0.5_and_p<0.01	Component	GO:0005802	trans-Golgi network	Ap1m2;Pacsin1	2	763	9	2531	0.265796	0.737149
splicing_FC(ES/ICM)>2_or_<0.5_and_p<0.01	Component	GO:0008021	synaptic vesicle	Syngr1;Sypl	2	763	9	2531	0.265796	0.737149
splicing_FC(ES/ICM)>2_or_<0.5_and_p<0.01	Function	GO:0005245	voltage-gated calcium channel activity	Cacnb1;Cacnb3	2	763	9	2531	0.265796	0.737149
splicing_FC(ES/ICM)>2_or_<0.5_and_p<0.01	Process	GO:0030889	negative regulation of B cell proliferation	Inpp5d;Fcgr2b	2	763	4	2531	0.266202	1.65858
splicing_FC(ES/ICM)>2_or_<0.5_and_p<0.01	Process	GO:0035108	limb morphogenesis	Tbx3;Asph	2	763	4	2531	0.266202	1.65858
splicing_FC(ES/ICM)>2_or_<0.5_and_p<0.01	Function	GO:0000062	acyl-CoA binding	Peci;Acbd6	2	763	4	2531	0.266202	1.65858
splicing_FC(ES/ICM)>2_or_<0.5_and_p<0.01	Function	GO:0004177	aminopeptidase activity	Dpp4;Rnpep	2	763	4	2531	0.266202	1.65858
splicing_FC(ES/ICM)>2_or_<0.5_and_p<0.01	Process	GO:0007224	smoothened signaling pathway	Fkbp8;Nkx2-2	2	763	4	2531	0.266202	1.65858
splicing_FC(ES/ICM)>2_or_<0.5_and_p<0.01	Process	GO:0010259	multicellular organismal aging	Ercc1;Slc1a2	2	763	4	2531	0.266202	1.65858
splicing_FC(ES/ICM)>2_or_<0.5_and_p<0.01	Function	GO:0051537	2 iron, 2 sulfur cluster binding	Rfesd;Glrx2	2	763	4	2531	0.266202	1.65858
splicing_FC(ES/ICM)>2_or_<0.5_and_p<0.01	Process	GO:0048477	oogenesis	Ercc1;Diap2	2	763	4	2531	0.266202	1.65858
splicing_FC(ES/ICM)>2_or_<0.5_and_p<0.01	Process	GO:0030335	positive regulation of cell migration	Pik3r1;Cxcl12	2	763	4	2531	0.266202	1.65858
splicing_FC(ES/ICM)>2_or_<0.5_and_p<0.01	Process	GO:0016064	immunoglobulin mediated immune response	Inpp5d;Fcgr2b	2	763	4	2531	0.266202	1.65858
splicing_FC(ES/ICM)>2_or_<0.5_and_p<0.01	Component	GO:0030175	filopodium	Fgd4;Rdx	2	763	4	2531	0.266202	1.65858
splicing_FC(ES/ICM)>2_or_<0.5_and_p<0.01	Process	GO:0006641	triglyceride metabolic process	Apoc1;Ptpn11	2	763	4	2531	0.266202	1.65858
splicing_FC(ES/ICM)>2_or_<0.5_and_p<0.01	Function	GO:0008080	N-acetyltransferase activity	Nags;Nat5	2	763	4	2531	0.266202	1.65858
splicing_FC(ES/ICM)>2_or_<0.5_and_p<0.01	Function	GO:0016303	1-phosphatidylinositol-3-kinase activity	Pik3r1;Pik3cd	2	763	4	2531	0.266202	1.65858
splicing_FC(ES/ICM)>2_or_<0.5_and_p<0.01	Process	GO:0046847	filopodium assembly	Ttyh1;Baiap2	2	763	4	2531	0.266202	1.65858
splicing_FC(ES/ICM)>2_or_<0.5_and_p<0.01	Function	GO:0004860	protein kinase inhibitor activity	Pkig;Pkib	2	763	4	2531	0.266202	1.65858
splicing_FC(ES/ICM)>2_or_<0.5_and_p<0.01	Process	GO:0051246	regulation of protein metabolic process	Ube2v2;Ube2j2	2	763	4	2531	0.266202	1.65858
splicing_FC(ES/ICM)>2_or_<0.5_and_p<0.01	Process	GO:0010552	positive regulation of gene-specific transcription from RNA polymerase II promoter	Tcfe3;Tcf3	2	763	4	2531	0.266202	1.65858
splicing_FC(ES/ICM)>2_or_<0.5_and_p<0.01	Function	GO:0004437	inositol or phosphatidylinositol phosphatase activity	Inpp5d;Inppl1	2	763	4	2531	0.266202	1.65858
splicing_FC(ES/ICM)>2_or_<0.5_and_p<0.01	Process	GO:0007610	behavior	Zfx;Gls	2	763	4	2531	0.266202	1.65858
splicing_FC(ES/ICM)>2_or_<0.5_and_p<0.01	Process	GO:0031424	keratinization	Pphln1;9030409G11Rik	2	763	4	2531	0.266202	1.65858
splicing_FC(ES/ICM)>2_or_<0.5_and_p<0.01	Process	GO:0009058	biosynthetic process	Pcyt1b;Gcat	2	763	4	2531	0.266202	1.65858
splicing_FC(ES/ICM)>2_or_<0.5_and_p<0.01	Process	GO:0042692	muscle cell differentiation	Bin1;Qk	2	763	4	2531	0.266202	1.65858
splicing_FC(ES/ICM)>2_or_<0.5_and_p<0.01	Process	GO:0009954	proximal/distal pattern formation	Pbx1;Lrp4	2	763	4	2531	0.266202	1.65858
splicing_FC(ES/ICM)>2_or_<0.5_and_p<0.01	Component	GO:0005942	phosphoinositide 3-kinase complex	Pik3r1;Pik3cd	2	763	4	2531	0.266202	1.65858
splicing_FC(ES/ICM)>2_or_<0.5_and_p<0.01	Process	GO:0021915	neural tube development	Tcf7l2;Fkbp8	2	763	4	2531	0.266202	1.65858
splicing_FC(ES/ICM)>2_or_<0.5_and_p<0.01	Function	GO:0008331	high voltage-gated calcium channel activity	Cacnb3;Cacnb1	2	763	4	2531	0.266202	1.65858
splicing_FC(ES/ICM)>2_or_<0.5_and_p<0.01	Process	GO:0050873	brown fat cell differentiation	Nudt7;Arl4a	2	763	4	2531	0.266202	1.65858
splicing_FC(ES/ICM)>2_or_<0.5_and_p<0.01	Process	GO:0045671	negative regulation of osteoclast differentiation	Inpp5d;Pik3r1	2	763	4	2531	0.266202	1.65858
splicing_FC(ES/ICM)>2_or_<0.5_and_p<0.01	Process	GO:0045214	sarcomere organization	Ttn;Capn3	2	763	4	2531	0.266202	1.65858
splicing_FC(ES/ICM)>2_or_<0.5_and_p<0.01	Function	GO:0003684	damaged DNA binding	Ercc1;Trpc2	2	763	4	2531	0.266202	1.65858
splicing_FC(ES/ICM)>2_or_<0.5_and_p<0.01	Function	GO:0003755	peptidyl-prolyl cis-trans isomerase activity	Ppih;Fkbp8	2	763	4	2531	0.266202	1.65858
splicing_FC(ES/ICM)>2_or_<0.5_and_p<0.01	Process	GO:0030278	regulation of ossification	Ptger4;Pbx1	2	763	4	2531	0.266202	1.65858
splicing_FC(ES/ICM)>2_or_<0.5_and_p<0.01	Process	GO:0042742	defense response to bacterium	Spn;Rbpj	2	763	4	2531	0.266202	1.65858
splicing_FC(ES/ICM)>2_or_<0.5_and_p<0.01	Process	GO:0046330	positive regulation of JNK cascade	Dusp22;Axin1	2	763	4	2531	0.266202	1.65858
splicing_FC(ES/ICM)>2_or_<0.5_and_p<0.01	Process	GO:0006469	negative regulation of protein kinase activity	Pkig;Pkib	2	763	4	2531	0.266202	1.65858
splicing_FC(ES/ICM)>2_or_<0.5_and_p<0.01	Component	GO:0043296	apical junction complex	Shroom3;Pvrl3	2	763	4	2531	0.266202	1.65858
splicing_FC(ES/ICM)>2_or_<0.5_and_p<0.01	Component	GO:0005654	nucleoplasm	Epc1;Eaf2;Wtap	3	763	10	2531	0.267341	0.995151
splicing_FC(ES/ICM)>2_or_<0.5_and_p<0.01	Process	GO:0030183	B cell differentiation	Pik3r1;Rbpj;Bcl11a	3	763	10	2531	0.267341	0.995151
splicing_FC(ES/ICM)>2_or_<0.5_and_p<0.01	Function	GO:0016702	oxidoreductase activity, acting on single donors with incorporation of molecular oxygen, incorporation of two atoms of oxygen	Kdm4a;P4ha2;Asph	3	763	10	2531	0.267341	0.995151
splicing_FC(ES/ICM)>2_or_<0.5_and_p<0.01	Process	GO:0006812	cation transport	Trpm3;P2rx7;Atp13a3	3	763	10	2531	0.267341	0.995151
splicing_FC(ES/ICM)>2_or_<0.5_and_p<0.01	Process	GO:0030326	embryonic limb morphogenesis	Sall4;Pbx1;Lrp4	3	763	10	2531	0.267341	0.995151
splicing_FC(ES/ICM)>2_or_<0.5_and_p<0.01	Process	GO:0006417	regulation of translation	Qk;Eif4g2;Tnrc6b	3	763	10	2531	0.267341	0.995151
splicing_FC(ES/ICM)>2_or_<0.5_and_p<0.01	Process	GO:0001843	neural tube closure	Shroom3;Lmo4;Tgif1	3	763	10	2531	0.267341	0.995151
splicing_FC(ES/ICM)>2_or_<0.5_and_p<0.01	Function	GO:0019904	protein domain specific binding	Abl1;Tacc2;Tacc1	3	763	9	2531	0.267857	1.10572
splicing_FC(ES/ICM)>2_or_<0.5_and_p<0.01	Process	GO:0008033	tRNA processing	Trub1;Pus1;Trmt61a	3	763	9	2531	0.267857	1.10572
splicing_FC(ES/ICM)>2_or_<0.5_and_p<0.01	Process	GO:0008654	phospholipid biosynthetic process	Pcyt1b;Chpt1;Mboat2	3	763	9	2531	0.267857	1.10572
splicing_FC(ES/ICM)>2_or_<0.5_and_p<0.01	Component	GO:0000139	Golgi membrane	Mapk8ip3;Trpc2;Slc35a2	3	763	9	2531	0.267857	1.10572
splicing_FC(ES/ICM)>2_or_<0.5_and_p<0.01	Process	GO:0007218	neuropeptide signaling pathway	Cd97;Calca;Celsr2	3	763	9	2531	0.267857	1.10572
splicing_FC(ES/ICM)>2_or_<0.5_and_p<0.01	Function	GO:0016820	hydrolase activity, acting on acid anhydrides, catalyzing transmembrane movement of substances	Atp8a1;Atp11c;Atp13a3	3	763	9	2531	0.267857	1.10572
splicing_FC(ES/ICM)>2_or_<0.5_and_p<0.01	Process	GO:0007286	spermatid development	Acrbp;Pvrl2	2	763	8	2531	0.296016	0.829292
splicing_FC(ES/ICM)>2_or_<0.5_and_p<0.01	Process	GO:0007267	cell-cell signaling	Fgfr2;Dlgap4	2	763	8	2531	0.296016	0.829292
splicing_FC(ES/ICM)>2_or_<0.5_and_p<0.01	Process	GO:0048169	regulation of long-term neuronal synaptic plasticity	Hras1;Syngr1	2	763	8	2531	0.296016	0.829292
splicing_FC(ES/ICM)>2_or_<0.5_and_p<0.01	Process	GO:0007517	muscle organ development	Etv1;Mkl2	2	763	8	2531	0.296016	0.829292
splicing_FC(ES/ICM)>2_or_<0.5_and_p<0.01	Function	GO:0051082	unfolded protein binding	Canx;Calr3	2	763	8	2531	0.296016	0.829292
splicing_FC(ES/ICM)>2_or_<0.5_and_p<0.01	Function	GO:0016779	nucleotidyltransferase activity	Pcyt1b;Polq	2	763	8	2531	0.296016	0.829292
splicing_FC(ES/ICM)>2_or_<0.5_and_p<0.01	Function	GO:0050660	FAD binding	Gcdh;Aifm2	2	763	8	2531	0.296016	0.829292
splicing_FC(ES/ICM)>2_or_<0.5_and_p<0.01	Component	GO:0045121	membrane raft	Jak2;Pecam1	2	763	8	2531	0.296016	0.829292
splicing_FC(ES/ICM)>2_or_<0.5_and_p<0.01	Component	GO:0030018	Z disc	Synm;Ttn	2	763	8	2531	0.296016	0.829292
splicing_FC(ES/ICM)>2_or_<0.5_and_p<0.01	Component	GO:0005891	voltage-gated calcium channel complex	Cacnb1;Cacnb3	2	763	8	2531	0.296016	0.829292
splicing_FC(ES/ICM)>2_or_<0.5_and_p<0.01	Process	GO:0030182	neuron differentiation	Rbpj;Brsk2	2	763	8	2531	0.296016	0.829292
splicing_FC(ES/ICM)>2_or_<0.5_and_p<0.01	Process	GO:0006836	neurotransmitter transport	Slc6a8	1	763	6	2531	0.30092	0.552862
splicing_FC(ES/ICM)>2_or_<0.5_and_p<0.01	Process	GO:0008217	regulation of blood pressure	Calca	1	763	6	2531	0.30092	0.552862
splicing_FC(ES/ICM)>2_or_<0.5_and_p<0.01	Process	GO:0030855	epithelial cell differentiation	Fgfr2	1	763	6	2531	0.30092	0.552862
splicing_FC(ES/ICM)>2_or_<0.5_and_p<0.01	Process	GO:0006310	DNA recombination	Ercc1	1	763	6	2531	0.30092	0.552862
splicing_FC(ES/ICM)>2_or_<0.5_and_p<0.01	Process	GO:0015992	proton transport	Atp5c1	1	763	6	2531	0.30092	0.552862
splicing_FC(ES/ICM)>2_or_<0.5_and_p<0.01	Component	GO:0030131	clathrin adaptor complex	Ap1m2	1	763	6	2531	0.30092	0.552862
splicing_FC(ES/ICM)>2_or_<0.5_and_p<0.01	Function	GO:0005083	small GTPase regulator activity	Arl2bp	1	763	6	2531	0.30092	0.552862
splicing_FC(ES/ICM)>2_or_<0.5_and_p<0.01	Process	GO:0006979	response to oxidative stress	Als2	1	763	6	2531	0.30092	0.552862
splicing_FC(ES/ICM)>2_or_<0.5_and_p<0.01	Process	GO:0033077	T cell differentiation in the thymus	Trp53	1	763	6	2531	0.30092	0.552862
splicing_FC(ES/ICM)>2_or_<0.5_and_p<0.01	Function	GO:0005179	hormone activity	Calca	1	763	6	2531	0.30092	0.552862
splicing_FC(ES/ICM)>2_or_<0.5_and_p<0.01	Process	GO:0001755	neural crest cell migration	Ret	1	763	6	2531	0.30092	0.552862
splicing_FC(ES/ICM)>2_or_<0.5_and_p<0.01	Function	GO:0005544	calcium-dependent phospholipid binding	Pclo	1	763	6	2531	0.30092	0.552862
splicing_FC(ES/ICM)>2_or_<0.5_and_p<0.01	Process	GO:0051789	response to protein stimulus	P2rx7	1	763	6	2531	0.30092	0.552862
splicing_FC(ES/ICM)>2_or_<0.5_and_p<0.01	Process	GO:0006821	chloride transport	Slc12a6	1	763	6	2531	0.30092	0.552862
splicing_FC(ES/ICM)>2_or_<0.5_and_p<0.01	Process	GO:0006952	defense response	Fcgr2b	1	763	6	2531	0.30092	0.552862
splicing_FC(ES/ICM)>2_or_<0.5_and_p<0.01	Component	GO:0030426	growth cone	Rasgrf1	1	763	6	2531	0.30092	0.552862
splicing_FC(ES/ICM)>2_or_<0.5_and_p<0.01	Process	GO:0001666	response to hypoxia	Pml	1	763	6	2531	0.30092	0.552862
splicing_FC(ES/ICM)>2_or_<0.5_and_p<0.01	Process	GO:0043523	regulation of neuron apoptosis	Trp53	1	763	6	2531	0.30092	0.552862
splicing_FC(ES/ICM)>2_or_<0.5_and_p<0.01	Process	GO:0001658	branching involved in ureteric bud morphogenesis	Pbx1	1	763	6	2531	0.30092	0.552862
splicing_FC(ES/ICM)>2_or_<0.5_and_p<0.01	Component	GO:0030117	membrane coat	Copg	1	763	6	2531	0.30092	0.552862
splicing_FC(ES/ICM)>2_or_<0.5_and_p<0.01	Process	GO:0043473	pigmentation	Hps3	1	763	6	2531	0.30092	0.552862
splicing_FC(ES/ICM)>2_or_<0.5_and_p<0.01	Component	GO:0005925	focal adhesion	Ptk2	1	763	6	2531	0.30092	0.552862
splicing_FC(ES/ICM)>2_or_<0.5_and_p<0.01	Component	GO:0015630	microtubule cytoskeleton	40058	1	763	6	2531	0.30092	0.552862
splicing_FC(ES/ICM)>2_or_<0.5_and_p<0.01	Function	GO:0016566	specific transcriptional repressor activity	Tgif1	1	763	6	2531	0.30092	0.552862
splicing_FC(ES/ICM)>2_or_<0.5_and_p<0.01	Process	GO:0048511	rhythmic process	Cry2	1	763	6	2531	0.30092	0.552862
splicing_FC(ES/ICM)>2_or_<0.5_and_p<0.01	Process	GO:0016477	cell migration	Clasp2	1	763	6	2531	0.30092	0.552862
splicing_FC(ES/ICM)>2_or_<0.5_and_p<0.01	Component	GO:0031012	extracellular matrix	Nav2	1	763	6	2531	0.30092	0.552862
splicing_FC(ES/ICM)>2_or_<0.5_and_p<0.01	Function	GO:0017137	Rab GTPase binding	Als2	1	763	6	2531	0.30092	0.552862
splicing_FC(ES/ICM)>2_or_<0.5_and_p<0.01	Component	GO:0016014	dystrobrevin complex	Dtna	1	763	1	2531	0.301462	3.31717
splicing_FC(ES/ICM)>2_or_<0.5_and_p<0.01	Process	GO:0060042	retina morphogenesis in camera-type eye	Pvrl3	1	763	1	2531	0.301462	3.31717
splicing_FC(ES/ICM)>2_or_<0.5_and_p<0.01	Process	GO:0006421	asparaginyl-tRNA aminoacylation	Nars	1	763	1	2531	0.301462	3.31717
splicing_FC(ES/ICM)>2_or_<0.5_and_p<0.01	Process	GO:0044237	cellular metabolic process	Eif2b4	1	763	1	2531	0.301462	3.31717
splicing_FC(ES/ICM)>2_or_<0.5_and_p<0.01	Function	GO:0003986	acetyl-CoA hydrolase activity	Nudt7	1	763	1	2531	0.301462	3.31717
splicing_FC(ES/ICM)>2_or_<0.5_and_p<0.01	Process	GO:0016598	protein arginylation	Ate1	1	763	1	2531	0.301462	3.31717
splicing_FC(ES/ICM)>2_or_<0.5_and_p<0.01	Process	GO:0045737	positive regulation of cyclin-dependent protein kinase activity	Spdya	1	763	1	2531	0.301462	3.31717
splicing_FC(ES/ICM)>2_or_<0.5_and_p<0.01	Process	GO:0030538	embryonic genitalia morphogenesis	Tcf7l2	1	763	1	2531	0.301462	3.31717
splicing_FC(ES/ICM)>2_or_<0.5_and_p<0.01	Process	GO:0045176	apical protein localization	Rdx	1	763	1	2531	0.301462	3.31717
splicing_FC(ES/ICM)>2_or_<0.5_and_p<0.01	Process	GO:0032863	activation of Rac GTPase activity	Rasgrf1	1	763	1	2531	0.301462	3.31717
splicing_FC(ES/ICM)>2_or_<0.5_and_p<0.01	Function	GO:0004558	alpha-glucosidase activity	Gaa	1	763	1	2531	0.301462	3.31717
splicing_FC(ES/ICM)>2_or_<0.5_and_p<0.01	Function	GO:0004631	phosphomevalonate kinase activity	Pmvk	1	763	1	2531	0.301462	3.31717
splicing_FC(ES/ICM)>2_or_<0.5_and_p<0.01	Process	GO:0007143	female meiosis	Spin1	1	763	1	2531	0.301462	3.31717
splicing_FC(ES/ICM)>2_or_<0.5_and_p<0.01	Process	GO:0048242	epinephrine secretion	Ly6e	1	763	1	2531	0.301462	3.31717
splicing_FC(ES/ICM)>2_or_<0.5_and_p<0.01	Function	GO:0045437	uridine nucleosidase activity	Ung	1	763	1	2531	0.301462	3.31717
splicing_FC(ES/ICM)>2_or_<0.5_and_p<0.01	Process	GO:0007617	mating behavior	Aplp2	1	763	1	2531	0.301462	3.31717
splicing_FC(ES/ICM)>2_or_<0.5_and_p<0.01	Function	GO:0004305	ethanolamine kinase activity	Chka	1	763	1	2531	0.301462	3.31717
splicing_FC(ES/ICM)>2_or_<0.5_and_p<0.01	Function	GO:0004905	type I interferon receptor activity	Ifnar2	1	763	1	2531	0.301462	3.31717
splicing_FC(ES/ICM)>2_or_<0.5_and_p<0.01	Process	GO:0007076	mitotic chromosome condensation	Nusap1	1	763	1	2531	0.301462	3.31717
splicing_FC(ES/ICM)>2_or_<0.5_and_p<0.01	Process	GO:0070179	D-serine biosynthetic process	Srr	1	763	1	2531	0.301462	3.31717
splicing_FC(ES/ICM)>2_or_<0.5_and_p<0.01	Function	GO:0004331	fructose-2,6-bisphosphate 2-phosphatase activity	Pfkfb2	1	763	1	2531	0.301462	3.31717
splicing_FC(ES/ICM)>2_or_<0.5_and_p<0.01	Function	GO:0004844	uracil DNA N-glycosylase activity	Ung	1	763	1	2531	0.301462	3.31717
splicing_FC(ES/ICM)>2_or_<0.5_and_p<0.01	Process	GO:0006612	protein targeting to membrane	Cacnb1	1	763	1	2531	0.301462	3.31717
splicing_FC(ES/ICM)>2_or_<0.5_and_p<0.01	Process	GO:0007260	tyrosine phosphorylation of STAT protein	Jak2	1	763	1	2531	0.301462	3.31717
splicing_FC(ES/ICM)>2_or_<0.5_and_p<0.01	Function	GO:0050897	cobalt ion binding	Tcn2	1	763	1	2531	0.301462	3.31717
splicing_FC(ES/ICM)>2_or_<0.5_and_p<0.01	Process	GO:0006970	response to osmotic stress	Tsc22d3	1	763	1	2531	0.301462	3.31717
splicing_FC(ES/ICM)>2_or_<0.5_and_p<0.01	Process	GO:0048733	sebaceous gland development	Rbpj	1	763	1	2531	0.301462	3.31717
splicing_FC(ES/ICM)>2_or_<0.5_and_p<0.01	Function	GO:0008568	microtubule-severing ATPase activity	Spast	1	763	1	2531	0.301462	3.31717
splicing_FC(ES/ICM)>2_or_<0.5_and_p<0.01	Function	GO:0032407	MutSalpha complex binding	Trex1	1	763	1	2531	0.301462	3.31717
splicing_FC(ES/ICM)>2_or_<0.5_and_p<0.01	Process	GO:0043966	histone H3 acetylation	Tcf3	1	763	1	2531	0.301462	3.31717
splicing_FC(ES/ICM)>2_or_<0.5_and_p<0.01	Process	GO:0034405	response to fluid shear stress	P2rx7	1	763	1	2531	0.301462	3.31717
splicing_FC(ES/ICM)>2_or_<0.5_and_p<0.01	Process	GO:0045090	retroviral genome replication	Smarcb1	1	763	1	2531	0.301462	3.31717
splicing_FC(ES/ICM)>2_or_<0.5_and_p<0.01	Function	GO:0004359	glutaminase activity	Gls	1	763	1	2531	0.301462	3.31717
splicing_FC(ES/ICM)>2_or_<0.5_and_p<0.01	Process	GO:0018193	peptidyl-amino acid modification	Asph	1	763	1	2531	0.301462	3.31717
splicing_FC(ES/ICM)>2_or_<0.5_and_p<0.01	Function	GO:0070736	protein-glycine ligase activity, initiating	Ttll3	1	763	1	2531	0.301462	3.31717
splicing_FC(ES/ICM)>2_or_<0.5_and_p<0.01	Component	GO:0000228	nuclear chromosome	Smarcb1	1	763	1	2531	0.301462	3.31717
splicing_FC(ES/ICM)>2_or_<0.5_and_p<0.01	Process	GO:0009082	branched chain family amino acid biosynthetic process	Bcat1	1	763	1	2531	0.301462	3.31717
splicing_FC(ES/ICM)>2_or_<0.5_and_p<0.01	Process	GO:0040032	post-embryonic body morphogenesis	Gnas	1	763	1	2531	0.301462	3.31717
splicing_FC(ES/ICM)>2_or_<0.5_and_p<0.01	Process	GO:0044262	cellular carbohydrate metabolic process	Ldha	1	763	1	2531	0.301462	3.31717
splicing_FC(ES/ICM)>2_or_<0.5_and_p<0.01	Process	GO:0009408	response to heat	Calca	1	763	1	2531	0.301462	3.31717
splicing_FC(ES/ICM)>2_or_<0.5_and_p<0.01	Component	GO:0000922	spindle pole	Lats2	1	763	1	2531	0.301462	3.31717
splicing_FC(ES/ICM)>2_or_<0.5_and_p<0.01	Process	GO:0014070	response to organic cyclic substance	P2rx7	1	763	1	2531	0.301462	3.31717
splicing_FC(ES/ICM)>2_or_<0.5_and_p<0.01	Process	GO:0045986	negative regulation of smooth muscle contraction	Calca	1	763	1	2531	0.301462	3.31717
splicing_FC(ES/ICM)>2_or_<0.5_and_p<0.01	Function	GO:0004348	glucosylceramidase activity	Gba	1	763	1	2531	0.301462	3.31717
splicing_FC(ES/ICM)>2_or_<0.5_and_p<0.01	Function	GO:0004462	lactoylglutathione lyase activity	Glo1	1	763	1	2531	0.301462	3.31717
splicing_FC(ES/ICM)>2_or_<0.5_and_p<0.01	Function	GO:0004718	Janus kinase activity	Jak2	1	763	1	2531	0.301462	3.31717
splicing_FC(ES/ICM)>2_or_<0.5_and_p<0.01	Process	GO:0045765	regulation of angiogenesis	Htatip2	1	763	1	2531	0.301462	3.31717
splicing_FC(ES/ICM)>2_or_<0.5_and_p<0.01	Component	GO:0009331	glycerol-3-phosphate dehydrogenase complex	Gpd2	1	763	1	2531	0.301462	3.31717
splicing_FC(ES/ICM)>2_or_<0.5_and_p<0.01	Function	GO:0015450	P-P-bond-hydrolysis-driven protein transmembrane transporter activity	Sec61g	1	763	1	2531	0.301462	3.31717
splicing_FC(ES/ICM)>2_or_<0.5_and_p<0.01	Function	GO:0001758	retinal dehydrogenase activity	Dhrs4	1	763	1	2531	0.301462	3.31717
splicing_FC(ES/ICM)>2_or_<0.5_and_p<0.01	Function	GO:0005309	creatine:sodium symporter activity	Slc6a8	1	763	1	2531	0.301462	3.31717
splicing_FC(ES/ICM)>2_or_<0.5_and_p<0.01	Function	GO:0046922	peptide-O-fucosyltransferase activity	Pofut1	1	763	1	2531	0.301462	3.31717
splicing_FC(ES/ICM)>2_or_<0.5_and_p<0.01	Process	GO:0044254	multicellular organismal protein catabolic process	P2rx7	1	763	1	2531	0.301462	3.31717
splicing_FC(ES/ICM)>2_or_<0.5_and_p<0.01	Process	GO:0006433	prolyl-tRNA aminoacylation	Pars2	1	763	1	2531	0.301462	3.31717
splicing_FC(ES/ICM)>2_or_<0.5_and_p<0.01	Function	GO:0003730	mRNA 3'-UTR binding	Csda	1	763	1	2531	0.301462	3.31717
splicing_FC(ES/ICM)>2_or_<0.5_and_p<0.01	Process	GO:0045103	intermediate filament-based process	Gfap	1	763	1	2531	0.301462	3.31717
splicing_FC(ES/ICM)>2_or_<0.5_and_p<0.01	Function	GO:0051019	mitogen-activated protein kinase binding	Gtf2i	1	763	1	2531	0.301462	3.31717
splicing_FC(ES/ICM)>2_or_<0.5_and_p<0.01	Function	GO:0018114	threonine racemase activity	Srr	1	763	1	2531	0.301462	3.31717
splicing_FC(ES/ICM)>2_or_<0.5_and_p<0.01	Function	GO:0004090	carbonyl reductase (NADPH) activity	Dhrs4	1	763	1	2531	0.301462	3.31717
splicing_FC(ES/ICM)>2_or_<0.5_and_p<0.01	Process	GO:0002089	lens morphogenesis in camera-type eye	Pvrl3	1	763	1	2531	0.301462	3.31717
splicing_FC(ES/ICM)>2_or_<0.5_and_p<0.01	Process	GO:0021813	cell-cell adhesion involved in neuronal-glial interactions involved in cerebral cortex radial glia guided migration	Dab1	1	763	1	2531	0.301462	3.31717
splicing_FC(ES/ICM)>2_or_<0.5_and_p<0.01	Process	GO:0019370	leukotriene biosynthetic process	Rnpep	1	763	1	2531	0.301462	3.31717
splicing_FC(ES/ICM)>2_or_<0.5_and_p<0.01	Process	GO:0001845	phagolysosome formation	P2rx7	1	763	1	2531	0.301462	3.31717
splicing_FC(ES/ICM)>2_or_<0.5_and_p<0.01	Process	GO:0021761	limbic system development	Tbx3	1	763	1	2531	0.301462	3.31717
splicing_FC(ES/ICM)>2_or_<0.5_and_p<0.01	Process	GO:0014003	oligodendrocyte development	Nkx2-2	1	763	1	2531	0.301462	3.31717
splicing_FC(ES/ICM)>2_or_<0.5_and_p<0.01	Function	GO:0046933	hydrogen ion transporting ATP synthase activity, rotational mechanism	Atp5c1	1	763	1	2531	0.301462	3.31717
splicing_FC(ES/ICM)>2_or_<0.5_and_p<0.01	Process	GO:0048147	negative regulation of fibroblast proliferation	Trp53	1	763	1	2531	0.301462	3.31717
splicing_FC(ES/ICM)>2_or_<0.5_and_p<0.01	Function	GO:0004370	glycerol kinase activity	Gyk	1	763	1	2531	0.301462	3.31717
splicing_FC(ES/ICM)>2_or_<0.5_and_p<0.01	Process	GO:0006891	intra-Golgi vesicle-mediated transport	Cux1	1	763	1	2531	0.301462	3.31717
splicing_FC(ES/ICM)>2_or_<0.5_and_p<0.01	Component	GO:0005868	cytoplasmic dynein complex	Tcte3	1	763	1	2531	0.301462	3.31717
splicing_FC(ES/ICM)>2_or_<0.5_and_p<0.01	Component	GO:0005798	Golgi-associated vesicle	Copg	1	763	1	2531	0.301462	3.31717
splicing_FC(ES/ICM)>2_or_<0.5_and_p<0.01	Process	GO:0030953	spindle astral microtubule organization	Tacc2	1	763	1	2531	0.301462	3.31717
splicing_FC(ES/ICM)>2_or_<0.5_and_p<0.01	Function	GO:0004042	amino-acid N-acetyltransferase activity	Nags	1	763	1	2531	0.301462	3.31717
splicing_FC(ES/ICM)>2_or_<0.5_and_p<0.01	Process	GO:0002224	toll-like receptor signaling pathway	Unc93b1	1	763	1	2531	0.301462	3.31717
splicing_FC(ES/ICM)>2_or_<0.5_and_p<0.01	Process	GO:0042517	positive regulation of tyrosine phosphorylation of Stat3 protein	Jak2	1	763	1	2531	0.301462	3.31717
splicing_FC(ES/ICM)>2_or_<0.5_and_p<0.01	Process	GO:0006526	arginine biosynthetic process	Nags	1	763	1	2531	0.301462	3.31717
splicing_FC(ES/ICM)>2_or_<0.5_and_p<0.01	Process	GO:0051289	protein homotetramerization	Srr	1	763	1	2531	0.301462	3.31717
splicing_FC(ES/ICM)>2_or_<0.5_and_p<0.01	Process	GO:0032808	lacrimal gland development	Fgfr2	1	763	1	2531	0.301462	3.31717
splicing_FC(ES/ICM)>2_or_<0.5_and_p<0.01	Process	GO:0030501	positive regulation of bone mineralization	P2rx7	1	763	1	2531	0.301462	3.31717
splicing_FC(ES/ICM)>2_or_<0.5_and_p<0.01	Process	GO:0006446	regulation of translational initiation	Eif4g2	1	763	1	2531	0.301462	3.31717
splicing_FC(ES/ICM)>2_or_<0.5_and_p<0.01	Process	GO:0070374	positive regulation of ERK1 and ERK2 cascade	Fgfr2	1	763	1	2531	0.301462	3.31717
splicing_FC(ES/ICM)>2_or_<0.5_and_p<0.01	Function	GO:0004656	procollagen-proline 4-dioxygenase activity	P4ha2	1	763	1	2531	0.301462	3.31717
splicing_FC(ES/ICM)>2_or_<0.5_and_p<0.01	Function	GO:0042813	Wnt receptor activity	Ryk	1	763	1	2531	0.301462	3.31717
splicing_FC(ES/ICM)>2_or_<0.5_and_p<0.01	Process	GO:0007113	endomitotic cell cycle	Uba3	1	763	1	2531	0.301462	3.31717
splicing_FC(ES/ICM)>2_or_<0.5_and_p<0.01	Function	GO:0035014	phosphoinositide 3-kinase regulator activity	Pik3r1	1	763	1	2531	0.301462	3.31717
splicing_FC(ES/ICM)>2_or_<0.5_and_p<0.01	Process	GO:0060770	negative regulation of epithelial cell proliferation involved in prostate gland development	Eaf2	1	763	1	2531	0.301462	3.31717
splicing_FC(ES/ICM)>2_or_<0.5_and_p<0.01	Process	GO:0045190	isotype switching	Ercc1	1	763	1	2531	0.301462	3.31717
splicing_FC(ES/ICM)>2_or_<0.5_and_p<0.01	Process	GO:0000278	mitotic cell cycle	Uba3	1	763	1	2531	0.301462	3.31717
splicing_FC(ES/ICM)>2_or_<0.5_and_p<0.01	Process	GO:0050673	epithelial cell proliferation	Fgfr2	1	763	1	2531	0.301462	3.31717
splicing_FC(ES/ICM)>2_or_<0.5_and_p<0.01	Process	GO:0008298	intracellular mRNA localization	Stau1	1	763	1	2531	0.301462	3.31717
splicing_FC(ES/ICM)>2_or_<0.5_and_p<0.01	Process	GO:0048609	reproductive process in a multicellular organism	Ptpn11	1	763	1	2531	0.301462	3.31717
splicing_FC(ES/ICM)>2_or_<0.5_and_p<0.01	Process	GO:0002687	positive regulation of leukocyte migration	Adora3	1	763	1	2531	0.301462	3.31717
splicing_FC(ES/ICM)>2_or_<0.5_and_p<0.01	Process	GO:0050930	induction of positive chemotaxis	Cxcl12	1	763	1	2531	0.301462	3.31717
splicing_FC(ES/ICM)>2_or_<0.5_and_p<0.01	Process	GO:0042759	long-chain fatty acid biosynthetic process	Qk	1	763	1	2531	0.301462	3.31717
splicing_FC(ES/ICM)>2_or_<0.5_and_p<0.01	Process	GO:0060512	prostate gland morphogenesis	Fgfr2	1	763	1	2531	0.301462	3.31717
splicing_FC(ES/ICM)>2_or_<0.5_and_p<0.01	Process	GO:0001783	B cell apoptosis	Bcl2l11	1	763	1	2531	0.301462	3.31717
splicing_FC(ES/ICM)>2_or_<0.5_and_p<0.01	Process	GO:0048820	hair follicle maturation	Rbpj	1	763	1	2531	0.301462	3.31717
splicing_FC(ES/ICM)>2_or_<0.5_and_p<0.01	Process	GO:0055070	copper ion homeostasis	Cutc	1	763	1	2531	0.301462	3.31717
splicing_FC(ES/ICM)>2_or_<0.5_and_p<0.01	Process	GO:0006549	isoleucine metabolic process	Ghr	1	763	1	2531	0.301462	3.31717
splicing_FC(ES/ICM)>2_or_<0.5_and_p<0.01	Process	GO:0032206	positive regulation of telomere maintenance	Terf2	1	763	1	2531	0.301462	3.31717
splicing_FC(ES/ICM)>2_or_<0.5_and_p<0.01	Process	GO:0032963	collagen metabolic process	P2rx7	1	763	1	2531	0.301462	3.31717
splicing_FC(ES/ICM)>2_or_<0.5_and_p<0.01	Process	GO:0008340	determination of adult lifespan	Inpp5d	1	763	1	2531	0.301462	3.31717
splicing_FC(ES/ICM)>2_or_<0.5_and_p<0.01	Process	GO:0048563	post-embryonic organ morphogenesis	Bcl2l11	1	763	1	2531	0.301462	3.31717
splicing_FC(ES/ICM)>2_or_<0.5_and_p<0.01	Process	GO:0000188	inactivation of MAPK activity	Dusp16	1	763	1	2531	0.301462	3.31717
splicing_FC(ES/ICM)>2_or_<0.5_and_p<0.01	Process	GO:0043200	response to amino acid stimulus	Slc1a2	1	763	1	2531	0.301462	3.31717
splicing_FC(ES/ICM)>2_or_<0.5_and_p<0.01	Function	GO:0004138	deoxyguanosine kinase activity	Dguok	1	763	1	2531	0.301462	3.31717
splicing_FC(ES/ICM)>2_or_<0.5_and_p<0.01	Function	GO:0004103	choline kinase activity	Chka	1	763	1	2531	0.301462	3.31717
splicing_FC(ES/ICM)>2_or_<0.5_and_p<0.01	Process	GO:0019530	taurine metabolic process	Ghr	1	763	1	2531	0.301462	3.31717
splicing_FC(ES/ICM)>2_or_<0.5_and_p<0.01	Process	GO:0006044	N-acetylglucosamine metabolic process	Nagk	1	763	1	2531	0.301462	3.31717
splicing_FC(ES/ICM)>2_or_<0.5_and_p<0.01	Process	GO:0016525	negative regulation of angiogenesis	Pml	1	763	1	2531	0.301462	3.31717
splicing_FC(ES/ICM)>2_or_<0.5_and_p<0.01	Process	GO:0002553	histamine secretion by mast cell	Adora3	1	763	1	2531	0.301462	3.31717
splicing_FC(ES/ICM)>2_or_<0.5_and_p<0.01	Process	GO:0001667	ameboidal cell migration	Cxcl12	1	763	1	2531	0.301462	3.31717
splicing_FC(ES/ICM)>2_or_<0.5_and_p<0.01	Process	GO:0006563	L-serine metabolic process	Srr	1	763	1	2531	0.301462	3.31717
splicing_FC(ES/ICM)>2_or_<0.5_and_p<0.01	Process	GO:0050868	negative regulation of T cell activation	Spn	1	763	1	2531	0.301462	3.31717
splicing_FC(ES/ICM)>2_or_<0.5_and_p<0.01	Process	GO:0030033	microvillus assembly	Rdx	1	763	1	2531	0.301462	3.31717
splicing_FC(ES/ICM)>2_or_<0.5_and_p<0.01	Process	GO:0021589	cerebellum structural organization	Dab1	1	763	1	2531	0.301462	3.31717
splicing_FC(ES/ICM)>2_or_<0.5_and_p<0.01	Process	GO:0009792	embryonic development ending in birth or egg hatching	Trp53	1	763	1	2531	0.301462	3.31717
splicing_FC(ES/ICM)>2_or_<0.5_and_p<0.01	Process	GO:0000070	mitotic sister chromatid segregation	Nusap1	1	763	1	2531	0.301462	3.31717
splicing_FC(ES/ICM)>2_or_<0.5_and_p<0.01	Function	GO:0017049	GTP-Rho binding	Rtkn	1	763	1	2531	0.301462	3.31717
splicing_FC(ES/ICM)>2_or_<0.5_and_p<0.01	Process	GO:0007004	telomere maintenance via telomerase	Terf2	1	763	1	2531	0.301462	3.31717
splicing_FC(ES/ICM)>2_or_<0.5_and_p<0.01	Process	GO:0009755	hormone-mediated signaling pathway	Ptpn11	1	763	1	2531	0.301462	3.31717
splicing_FC(ES/ICM)>2_or_<0.5_and_p<0.01	Process	GO:0030513	positive regulation of BMP signaling pathway	Fkbp8	1	763	1	2531	0.301462	3.31717
splicing_FC(ES/ICM)>2_or_<0.5_and_p<0.01	Function	GO:0016504	peptidase activator activity	Acrbp	1	763	1	2531	0.301462	3.31717
splicing_FC(ES/ICM)>2_or_<0.5_and_p<0.01	Process	GO:0060004	reflex	Satb1	1	763	1	2531	0.301462	3.31717
splicing_FC(ES/ICM)>2_or_<0.5_and_p<0.01	Function	GO:0005175	CD27 receptor binding	Siva1	1	763	1	2531	0.301462	3.31717
splicing_FC(ES/ICM)>2_or_<0.5_and_p<0.01	Component	GO:0031461	cullin-RING ubiquitin ligase complex	Cul5	1	763	1	2531	0.301462	3.31717
splicing_FC(ES/ICM)>2_or_<0.5_and_p<0.01	Process	GO:0007009	plasma membrane organization	P2rx7	1	763	1	2531	0.301462	3.31717
splicing_FC(ES/ICM)>2_or_<0.5_and_p<0.01	Process	GO:0006651	diacylglycerol biosynthetic process	Ppap2a	1	763	1	2531	0.301462	3.31717
splicing_FC(ES/ICM)>2_or_<0.5_and_p<0.01	Component	GO:0005915	zonula adherens	Pvrl2	1	763	1	2531	0.301462	3.31717
splicing_FC(ES/ICM)>2_or_<0.5_and_p<0.01	Process	GO:0019835	cytolysis	P2rx7	1	763	1	2531	0.301462	3.31717
splicing_FC(ES/ICM)>2_or_<0.5_and_p<0.01	Process	GO:0035020	regulation of Rac protein signal transduction	Rasgrf1	1	763	1	2531	0.301462	3.31717
splicing_FC(ES/ICM)>2_or_<0.5_and_p<0.01	Function	GO:0032558	adenyl deoxyribonucleotide binding	Trex1	1	763	1	2531	0.301462	3.31717
splicing_FC(ES/ICM)>2_or_<0.5_and_p<0.01	Process	GO:0001754	eye photoreceptor cell differentiation	Stat3	1	763	1	2531	0.301462	3.31717
splicing_FC(ES/ICM)>2_or_<0.5_and_p<0.01	Process	GO:0051602	response to electrical stimulus	P2rx7	1	763	1	2531	0.301462	3.31717
splicing_FC(ES/ICM)>2_or_<0.5_and_p<0.01	Process	GO:0046621	negative regulation of organ growth	Ptk2	1	763	1	2531	0.301462	3.31717
splicing_FC(ES/ICM)>2_or_<0.5_and_p<0.01	Function	GO:0031716	calcitonin receptor binding	Calca	1	763	1	2531	0.301462	3.31717
splicing_FC(ES/ICM)>2_or_<0.5_and_p<0.01	Process	GO:0048339	paraxial mesoderm development	Epb4.1l5	1	763	1	2531	0.301462	3.31717
splicing_FC(ES/ICM)>2_or_<0.5_and_p<0.01	Process	GO:0030029	actin filament-based process	Elmo1	1	763	1	2531	0.301462	3.31717
splicing_FC(ES/ICM)>2_or_<0.5_and_p<0.01	Function	GO:0019864	IgG binding	Fcgr2b	1	763	1	2531	0.301462	3.31717
splicing_FC(ES/ICM)>2_or_<0.5_and_p<0.01	Process	GO:0021999	neural plate anterior/posterior pattern formation	Celsr2	1	763	1	2531	0.301462	3.31717
splicing_FC(ES/ICM)>2_or_<0.5_and_p<0.01	Process	GO:0060399	positive regulation of growth hormone receptor signaling pathway	Jak2	1	763	1	2531	0.301462	3.31717
splicing_FC(ES/ICM)>2_or_<0.5_and_p<0.01	Process	GO:0035166	post-embryonic hemopoiesis	Ercc1	1	763	1	2531	0.301462	3.31717
splicing_FC(ES/ICM)>2_or_<0.5_and_p<0.01	Process	GO:0055003	cardiac myofibril assembly	Ttn	1	763	1	2531	0.301462	3.31717
splicing_FC(ES/ICM)>2_or_<0.5_and_p<0.01	Process	GO:0006798	polyphosphate catabolic process	Inpp4a	1	763	1	2531	0.301462	3.31717
splicing_FC(ES/ICM)>2_or_<0.5_and_p<0.01	Function	GO:0008853	exodeoxyribonuclease III activity	Trex1	1	763	1	2531	0.301462	3.31717
splicing_FC(ES/ICM)>2_or_<0.5_and_p<0.01	Process	GO:0060523	prostate epithelial cord elongation	Fgfr2	1	763	1	2531	0.301462	3.31717
splicing_FC(ES/ICM)>2_or_<0.5_and_p<0.01	Process	GO:0015780	nucleotide-sugar transport	Slc35a2	1	763	1	2531	0.301462	3.31717
splicing_FC(ES/ICM)>2_or_<0.5_and_p<0.01	Function	GO:0004185	serine-type carboxypeptidase activity	Ctsa	1	763	1	2531	0.301462	3.31717
splicing_FC(ES/ICM)>2_or_<0.5_and_p<0.01	Process	GO:0000720	pyrimidine dimer repair by nucleotide-excision repair	Ercc1	1	763	1	2531	0.301462	3.31717
splicing_FC(ES/ICM)>2_or_<0.5_and_p<0.01	Process	GO:0009132	nucleoside diphosphate metabolic process	Nudt7	1	763	1	2531	0.301462	3.31717
splicing_FC(ES/ICM)>2_or_<0.5_and_p<0.01	Function	GO:0016290	palmitoyl-CoA hydrolase activity	Acot7	1	763	1	2531	0.301462	3.31717
splicing_FC(ES/ICM)>2_or_<0.5_and_p<0.01	Process	GO:0021529	spinal cord oligodendrocyte cell differentiation	Nkx2-2	1	763	1	2531	0.301462	3.31717
splicing_FC(ES/ICM)>2_or_<0.5_and_p<0.01	Function	GO:0000030	mannosyltransferase activity	Alg12	1	763	1	2531	0.301462	3.31717
splicing_FC(ES/ICM)>2_or_<0.5_and_p<0.01	Process	GO:0031589	cell-substrate adhesion	Ttyh1	1	763	1	2531	0.301462	3.31717
splicing_FC(ES/ICM)>2_or_<0.5_and_p<0.01	Process	GO:0031848	protection from non-homologous end joining at telomere	Terf2	1	763	1	2531	0.301462	3.31717
splicing_FC(ES/ICM)>2_or_<0.5_and_p<0.01	Process	GO:0007140	male meiosis	Suv39h2	1	763	1	2531	0.301462	3.31717
splicing_FC(ES/ICM)>2_or_<0.5_and_p<0.01	Component	GO:0010008	endosome membrane	Cd63	1	763	1	2531	0.301462	3.31717
splicing_FC(ES/ICM)>2_or_<0.5_and_p<0.01	Function	GO:0004955	prostaglandin receptor activity	Ptger4	1	763	1	2531	0.301462	3.31717
splicing_FC(ES/ICM)>2_or_<0.5_and_p<0.01	Function	GO:0005308	creatine transporter activity	Slc6a8	1	763	1	2531	0.301462	3.31717
splicing_FC(ES/ICM)>2_or_<0.5_and_p<0.01	Function	GO:0001512	dihydronicotinamide riboside quinone reductase activity	Nqo2	1	763	1	2531	0.301462	3.31717
splicing_FC(ES/ICM)>2_or_<0.5_and_p<0.01	Process	GO:0045776	negative regulation of blood pressure	Calca	1	763	1	2531	0.301462	3.31717
splicing_FC(ES/ICM)>2_or_<0.5_and_p<0.01	Process	GO:0031146	SCF-dependent proteasomal ubiquitin-dependent protein catabolic process	Fbxo6	1	763	1	2531	0.301462	3.31717
splicing_FC(ES/ICM)>2_or_<0.5_and_p<0.01	Process	GO:0009416	response to light stimulus	Slc1a2	1	763	1	2531	0.301462	3.31717
splicing_FC(ES/ICM)>2_or_<0.5_and_p<0.01	Process	GO:0030510	regulation of BMP signaling pathway	Fkbp8	1	763	1	2531	0.301462	3.31717
splicing_FC(ES/ICM)>2_or_<0.5_and_p<0.01	Function	GO:0047184	1-acylglycerophosphocholine O-acyltransferase activity	Mboat2	1	763	1	2531	0.301462	3.31717
splicing_FC(ES/ICM)>2_or_<0.5_and_p<0.01	Process	GO:0060670	branching involved in embryonic placenta morphogenesis	Fgfr2	1	763	1	2531	0.301462	3.31717
splicing_FC(ES/ICM)>2_or_<0.5_and_p<0.01	Process	GO:0006835	dicarboxylic acid transport	Slc1a2	1	763	1	2531	0.301462	3.31717
splicing_FC(ES/ICM)>2_or_<0.5_and_p<0.01	Process	GO:0045216	cell-cell junction organization	Cxadr	1	763	1	2531	0.301462	3.31717
splicing_FC(ES/ICM)>2_or_<0.5_and_p<0.01	Function	GO:0047391	alkylglycerophosphoethanolamine phosphodiesterase activity	Enpp2	1	763	1	2531	0.301462	3.31717
splicing_FC(ES/ICM)>2_or_<0.5_and_p<0.01	Process	GO:0006649	phospholipid transfer to membrane	P2rx7	1	763	1	2531	0.301462	3.31717
splicing_FC(ES/ICM)>2_or_<0.5_and_p<0.01	Function	GO:0004850	uridine phosphorylase activity	Upp1	1	763	1	2531	0.301462	3.31717
splicing_FC(ES/ICM)>2_or_<0.5_and_p<0.01	Process	GO:0050717	positive regulation of interleukin-1 alpha secretion	P2rx7	1	763	1	2531	0.301462	3.31717
splicing_FC(ES/ICM)>2_or_<0.5_and_p<0.01	Process	GO:0006112	energy reserve metabolic process	Gnas	1	763	1	2531	0.301462	3.31717
splicing_FC(ES/ICM)>2_or_<0.5_and_p<0.01	Function	GO:0004368	glycerol-3-phosphate dehydrogenase activity	Gpd2	1	763	1	2531	0.301462	3.31717
splicing_FC(ES/ICM)>2_or_<0.5_and_p<0.01	Component	GO:0032040	small-subunit processome	Utp14b	1	763	1	2531	0.301462	3.31717
splicing_FC(ES/ICM)>2_or_<0.5_and_p<0.01	Function	GO:0015035	protein disulfide oxidoreductase activity	Glrx2	1	763	1	2531	0.301462	3.31717
splicing_FC(ES/ICM)>2_or_<0.5_and_p<0.01	Component	GO:0016585	chromatin remodeling complex	Morf4l1	1	763	1	2531	0.301462	3.31717
splicing_FC(ES/ICM)>2_or_<0.5_and_p<0.01	Process	GO:0031295	T cell costimulation	Spn	1	763	1	2531	0.301462	3.31717
splicing_FC(ES/ICM)>2_or_<0.5_and_p<0.01	Component	GO:0005746	mitochondrial respiratory chain	Cox7a2l	1	763	1	2531	0.301462	3.31717
splicing_FC(ES/ICM)>2_or_<0.5_and_p<0.01	Function	GO:0016316	phosphatidylinositol-3,4-bisphosphate 4-phosphatase activity	Inpp4a	1	763	1	2531	0.301462	3.31717
splicing_FC(ES/ICM)>2_or_<0.5_and_p<0.01	Component	GO:0030904	retromer complex	Vps26a	1	763	1	2531	0.301462	3.31717
splicing_FC(ES/ICM)>2_or_<0.5_and_p<0.01	Process	GO:0009116	nucleoside metabolic process	Upp1	1	763	1	2531	0.301462	3.31717
splicing_FC(ES/ICM)>2_or_<0.5_and_p<0.01	Process	GO:0051154	negative regulation of striated muscle cell differentiation	Ezh2	1	763	1	2531	0.301462	3.31717
splicing_FC(ES/ICM)>2_or_<0.5_and_p<0.01	Component	GO:0005640	nuclear outer membrane	Nucb2	1	763	1	2531	0.301462	3.31717
splicing_FC(ES/ICM)>2_or_<0.5_and_p<0.01	Process	GO:0015938	coenzyme A catabolic process	Nudt7	1	763	1	2531	0.301462	3.31717
splicing_FC(ES/ICM)>2_or_<0.5_and_p<0.01	Process	GO:0018094	protein polyglycylation	Ttll3	1	763	1	2531	0.301462	3.31717
splicing_FC(ES/ICM)>2_or_<0.5_and_p<0.01	Function	GO:0016831	carboxy-lyase activity	Pdxdc1	1	763	1	2531	0.301462	3.31717
splicing_FC(ES/ICM)>2_or_<0.5_and_p<0.01	Function	GO:0008536	Ran GTPase binding	Nxt1	1	763	1	2531	0.301462	3.31717
splicing_FC(ES/ICM)>2_or_<0.5_and_p<0.01	Process	GO:0043392	negative regulation of DNA binding	Jak2	1	763	1	2531	0.301462	3.31717
splicing_FC(ES/ICM)>2_or_<0.5_and_p<0.01	Function	GO:0004597	peptide-aspartate beta-dioxygenase activity	Asph	1	763	1	2531	0.301462	3.31717
splicing_FC(ES/ICM)>2_or_<0.5_and_p<0.01	Function	GO:0005338	nucleotide-sugar transmembrane transporter activity	Slc35a2	1	763	1	2531	0.301462	3.31717
splicing_FC(ES/ICM)>2_or_<0.5_and_p<0.01	Process	GO:0006107	oxaloacetate metabolic process	Ghr	1	763	1	2531	0.301462	3.31717
splicing_FC(ES/ICM)>2_or_<0.5_and_p<0.01	Process	GO:0046070	dGTP metabolic process	Dguok	1	763	1	2531	0.301462	3.31717
splicing_FC(ES/ICM)>2_or_<0.5_and_p<0.01	Process	GO:0043154	negative regulation of caspase activity	Cflar	1	763	1	2531	0.301462	3.31717
splicing_FC(ES/ICM)>2_or_<0.5_and_p<0.01	Function	GO:0004903	growth hormone receptor activity	Ghr	1	763	1	2531	0.301462	3.31717
splicing_FC(ES/ICM)>2_or_<0.5_and_p<0.01	Function	GO:0016763	transferase activity, transferring pentosyl groups	Upp1	1	763	1	2531	0.301462	3.31717
splicing_FC(ES/ICM)>2_or_<0.5_and_p<0.01	Process	GO:0006405	RNA export from nucleus	Nxt1	1	763	1	2531	0.301462	3.31717
splicing_FC(ES/ICM)>2_or_<0.5_and_p<0.01	Process	GO:0015871	choline transport	Slc44a1	1	763	1	2531	0.301462	3.31717
splicing_FC(ES/ICM)>2_or_<0.5_and_p<0.01	Component	GO:0002142	stereocilia ankle link complex	Whrn	1	763	1	2531	0.301462	3.31717
splicing_FC(ES/ICM)>2_or_<0.5_and_p<0.01	Function	GO:0004827	proline-tRNA ligase activity	Pars2	1	763	1	2531	0.301462	3.31717
splicing_FC(ES/ICM)>2_or_<0.5_and_p<0.01	Function	GO:0070491	transcription repressor binding	Cbx5	1	763	1	2531	0.301462	3.31717
splicing_FC(ES/ICM)>2_or_<0.5_and_p<0.01	Function	GO:0008109	N-acetyllactosaminide beta-1,6-N-acetylglucosaminyltransferase activity	Gcnt2	1	763	1	2531	0.301462	3.31717
splicing_FC(ES/ICM)>2_or_<0.5_and_p<0.01	Process	GO:0051298	centrosome duplication	Nde1	1	763	1	2531	0.301462	3.31717
splicing_FC(ES/ICM)>2_or_<0.5_and_p<0.01	Process	GO:0007632	visual behavior	Slc1a2	1	763	1	2531	0.301462	3.31717
splicing_FC(ES/ICM)>2_or_<0.5_and_p<0.01	Function	GO:0008890	glycine C-acetyltransferase activity	Gcat	1	763	1	2531	0.301462	3.31717
splicing_FC(ES/ICM)>2_or_<0.5_and_p<0.01	Function	GO:0051425	PTB domain binding	Inpp5d	1	763	1	2531	0.301462	3.31717
splicing_FC(ES/ICM)>2_or_<0.5_and_p<0.01	Process	GO:0045343	regulation of MHC class I biosynthetic process	Pml	1	763	1	2531	0.301462	3.31717
splicing_FC(ES/ICM)>2_or_<0.5_and_p<0.01	Function	GO:0001530	lipopolysaccharide binding	P2rx7	1	763	1	2531	0.301462	3.31717
splicing_FC(ES/ICM)>2_or_<0.5_and_p<0.01	Process	GO:0002121	inter-male aggressive behavior	Trpc2	1	763	1	2531	0.301462	3.31717
splicing_FC(ES/ICM)>2_or_<0.5_and_p<0.01	Component	GO:0030126	COPI vesicle coat	Copg	1	763	1	2531	0.301462	3.31717
splicing_FC(ES/ICM)>2_or_<0.5_and_p<0.01	Process	GO:0009081	branched chain family amino acid metabolic process	Bcat1	1	763	1	2531	0.301462	3.31717
splicing_FC(ES/ICM)>2_or_<0.5_and_p<0.01	Process	GO:0032755	positive regulation of interleukin-6 production	P2rx7	1	763	1	2531	0.301462	3.31717
splicing_FC(ES/ICM)>2_or_<0.5_and_p<0.01	Process	GO:0009880	embryonic pattern specification	Fgfr2	1	763	1	2531	0.301462	3.31717
splicing_FC(ES/ICM)>2_or_<0.5_and_p<0.01	Process	GO:0009967	positive regulation of signal transduction	Ptpn11	1	763	1	2531	0.301462	3.31717
splicing_FC(ES/ICM)>2_or_<0.5_and_p<0.01	Process	GO:0045659	negative regulation of neutrophil differentiation	Inpp5d	1	763	1	2531	0.301462	3.31717
splicing_FC(ES/ICM)>2_or_<0.5_and_p<0.01	Function	GO:0017130	poly(C) RNA binding	Pabpc4	1	763	1	2531	0.301462	3.31717
splicing_FC(ES/ICM)>2_or_<0.5_and_p<0.01	Process	GO:0035148	tube lumen formation	Bcl2l11	1	763	1	2531	0.301462	3.31717
splicing_FC(ES/ICM)>2_or_<0.5_and_p<0.01	Process	GO:0006672	ceramide metabolic process	Ppap2a	1	763	1	2531	0.301462	3.31717
splicing_FC(ES/ICM)>2_or_<0.5_and_p<0.01	Component	GO:0031674	I band	Ttn	1	763	1	2531	0.301462	3.31717
splicing_FC(ES/ICM)>2_or_<0.5_and_p<0.01	Component	GO:0005765	lysosomal membrane	Lamp2	1	763	1	2531	0.301462	3.31717
splicing_FC(ES/ICM)>2_or_<0.5_and_p<0.01	Process	GO:0048505	regulation of timing of cell differentiation	Rbpj	1	763	1	2531	0.301462	3.31717
splicing_FC(ES/ICM)>2_or_<0.5_and_p<0.01	Process	GO:0006488	dolichol-linked oligosaccharide biosynthetic process	Alg12	1	763	1	2531	0.301462	3.31717
splicing_FC(ES/ICM)>2_or_<0.5_and_p<0.01	Component	GO:0031527	filopodium membrane	Ttyh1	1	763	1	2531	0.301462	3.31717
splicing_FC(ES/ICM)>2_or_<0.5_and_p<0.01	Process	GO:0006000	fructose metabolic process	Pfkfb2	1	763	1	2531	0.301462	3.31717
splicing_FC(ES/ICM)>2_or_<0.5_and_p<0.01	Process	GO:0046825	regulation of protein export from nucleus	Ptpn11	1	763	1	2531	0.301462	3.31717
splicing_FC(ES/ICM)>2_or_<0.5_and_p<0.01	Function	GO:0004528	phosphodiesterase I activity	Enpp2	1	763	1	2531	0.301462	3.31717
splicing_FC(ES/ICM)>2_or_<0.5_and_p<0.01	Component	GO:0005790	smooth endoplasmic reticulum	Mapk8ip3	1	763	1	2531	0.301462	3.31717
splicing_FC(ES/ICM)>2_or_<0.5_and_p<0.01	Function	GO:0004551	nucleotide diphosphatase activity	Enpp2	1	763	1	2531	0.301462	3.31717
splicing_FC(ES/ICM)>2_or_<0.5_and_p<0.01	Component	GO:0030137	COPI-coated vesicle	Pacsin1	1	763	1	2531	0.301462	3.31717
splicing_FC(ES/ICM)>2_or_<0.5_and_p<0.01	Function	GO:0004361	glutaryl-CoA dehydrogenase activity	Gcdh	1	763	1	2531	0.301462	3.31717
splicing_FC(ES/ICM)>2_or_<0.5_and_p<0.01	Process	GO:0060688	regulation of morphogenesis of a branching structure	Fgfr2	1	763	1	2531	0.301462	3.31717
splicing_FC(ES/ICM)>2_or_<0.5_and_p<0.01	Process	GO:0050718	positive regulation of interleukin-1 beta secretion	P2rx7	1	763	1	2531	0.301462	3.31717
splicing_FC(ES/ICM)>2_or_<0.5_and_p<0.01	Function	GO:0045127	N-acetylglucosamine kinase activity	Nagk	1	763	1	2531	0.301462	3.31717
splicing_FC(ES/ICM)>2_or_<0.5_and_p<0.01	Function	GO:0003913	DNA photolyase activity	Cry2	1	763	1	2531	0.301462	3.31717
splicing_FC(ES/ICM)>2_or_<0.5_and_p<0.01	Function	GO:0031419	cobalamin binding	Tcn2	1	763	1	2531	0.301462	3.31717
splicing_FC(ES/ICM)>2_or_<0.5_and_p<0.01	Function	GO:0015501	glutamate:sodium symporter activity	Slc1a2	1	763	1	2531	0.301462	3.31717
splicing_FC(ES/ICM)>2_or_<0.5_and_p<0.01	Process	GO:0010761	fibroblast migration	Schip1	1	763	1	2531	0.301462	3.31717
splicing_FC(ES/ICM)>2_or_<0.5_and_p<0.01	Process	GO:0032940	secretion by cell	Use1	1	763	1	2531	0.301462	3.31717
splicing_FC(ES/ICM)>2_or_<0.5_and_p<0.01	Process	GO:0042264	peptidyl-aspartic acid hydroxylation	Asph	1	763	1	2531	0.301462	3.31717
splicing_FC(ES/ICM)>2_or_<0.5_and_p<0.01	Function	GO:0008367	bacterial binding	Spn	1	763	1	2531	0.301462	3.31717
splicing_FC(ES/ICM)>2_or_<0.5_and_p<0.01	Process	GO:0051346	negative regulation of hydrolase activity	Lepr	1	763	1	2531	0.301462	3.31717
splicing_FC(ES/ICM)>2_or_<0.5_and_p<0.01	Process	GO:0032583	regulation of gene-specific transcription	Celsr2	1	763	1	2531	0.301462	3.31717
splicing_FC(ES/ICM)>2_or_<0.5_and_p<0.01	Process	GO:0021955	central nervous system neuron axonogenesis	Ptk2	1	763	1	2531	0.301462	3.31717
splicing_FC(ES/ICM)>2_or_<0.5_and_p<0.01	Function	GO:0032947	protein complex scaffold	40058	1	763	1	2531	0.301462	3.31717
splicing_FC(ES/ICM)>2_or_<0.5_and_p<0.01	Function	GO:0046316	gluconokinase activity	5133401N09Rik	1	763	1	2531	0.301462	3.31717
splicing_FC(ES/ICM)>2_or_<0.5_and_p<0.01	Process	GO:0042311	vasodilation	Kng1	1	763	1	2531	0.301462	3.31717
splicing_FC(ES/ICM)>2_or_<0.5_and_p<0.01	Function	GO:0008253	5'-nucleotidase activity	Nt5c3l	1	763	1	2531	0.301462	3.31717
splicing_FC(ES/ICM)>2_or_<0.5_and_p<0.01	Process	GO:0019236	response to pheromone	Trpc2	1	763	1	2531	0.301462	3.31717
splicing_FC(ES/ICM)>2_or_<0.5_and_p<0.01	Function	GO:0004886	retinoid-X receptor activity	Rxrg	1	763	1	2531	0.301462	3.31717
splicing_FC(ES/ICM)>2_or_<0.5_and_p<0.01	Process	GO:0007379	segment specification	Mllt3	1	763	1	2531	0.301462	3.31717
splicing_FC(ES/ICM)>2_or_<0.5_and_p<0.01	Process	GO:0008354	germ cell migration	Cxcl12	1	763	1	2531	0.301462	3.31717
splicing_FC(ES/ICM)>2_or_<0.5_and_p<0.01	Process	GO:0043542	endothelial cell migration	Ptk2	1	763	1	2531	0.301462	3.31717
splicing_FC(ES/ICM)>2_or_<0.5_and_p<0.01	Process	GO:0060125	negative regulation of growth hormone secretion	Ptpn11	1	763	1	2531	0.301462	3.31717
splicing_FC(ES/ICM)>2_or_<0.5_and_p<0.01	Process	GO:0055002	striated muscle cell development	Ttn	1	763	1	2531	0.301462	3.31717
splicing_FC(ES/ICM)>2_or_<0.5_and_p<0.01	Process	GO:0007020	microtubule nucleation	Nde1	1	763	1	2531	0.301462	3.31717
splicing_FC(ES/ICM)>2_or_<0.5_and_p<0.01	Function	GO:0005078	MAP-kinase scaffold activity	Mapk8ip3	1	763	1	2531	0.301462	3.31717
splicing_FC(ES/ICM)>2_or_<0.5_and_p<0.01	Process	GO:0032731	positive regulation of interleukin-1 beta production	P2rx7	1	763	1	2531	0.301462	3.31717
splicing_FC(ES/ICM)>2_or_<0.5_and_p<0.01	Process	GO:0008045	motor axon guidance	Cxcl12	1	763	1	2531	0.301462	3.31717
splicing_FC(ES/ICM)>2_or_<0.5_and_p<0.01	Process	GO:0031119	tRNA pseudouridine synthesis	Pus1	1	763	1	2531	0.301462	3.31717
splicing_FC(ES/ICM)>2_or_<0.5_and_p<0.01	Function	GO:0016594	glycine binding	Srr	1	763	1	2531	0.301462	3.31717
splicing_FC(ES/ICM)>2_or_<0.5_and_p<0.01	Process	GO:0006600	creatine metabolic process	Ghr	1	763	1	2531	0.301462	3.31717
splicing_FC(ES/ICM)>2_or_<0.5_and_p<0.01	Process	GO:0001835	blastocyst hatching	Smarcb1	1	763	1	2531	0.301462	3.31717
splicing_FC(ES/ICM)>2_or_<0.5_and_p<0.01	Process	GO:0006900	membrane budding	P2rx7	1	763	1	2531	0.301462	3.31717
splicing_FC(ES/ICM)>2_or_<0.5_and_p<0.01	Process	GO:0048496	maintenance of organ identity	Nphp3	1	763	1	2531	0.301462	3.31717
splicing_FC(ES/ICM)>2_or_<0.5_and_p<0.01	Component	GO:0032590	dendrite membrane	Trpc2	1	763	1	2531	0.301462	3.31717
splicing_FC(ES/ICM)>2_or_<0.5_and_p<0.01	Component	GO:0022627	cytosolic small ribosomal subunit	Rps24	1	763	1	2531	0.301462	3.31717
splicing_FC(ES/ICM)>2_or_<0.5_and_p<0.01	Component	GO:0005914	spot adherens junction	Pkp3	1	763	1	2531	0.301462	3.31717
splicing_FC(ES/ICM)>2_or_<0.5_and_p<0.01	Function	GO:0015279	store-operated calcium channel activity	Trpc2	1	763	1	2531	0.301462	3.31717
splicing_FC(ES/ICM)>2_or_<0.5_and_p<0.01	Process	GO:0042308	negative regulation of protein import into nucleus	Pkig	1	763	1	2531	0.301462	3.31717
splicing_FC(ES/ICM)>2_or_<0.5_and_p<0.01	Component	GO:0033269	internode region of axon	Mbp	1	763	1	2531	0.301462	3.31717
splicing_FC(ES/ICM)>2_or_<0.5_and_p<0.01	Process	GO:0006004	fucose metabolic process	Pofut1	1	763	1	2531	0.301462	3.31717
splicing_FC(ES/ICM)>2_or_<0.5_and_p<0.01	Process	GO:0060122	inner ear receptor stereocilium organization	Whrn	1	763	1	2531	0.301462	3.31717
splicing_FC(ES/ICM)>2_or_<0.5_and_p<0.01	Process	GO:0030389	fructosamine metabolic process	Fn3k	1	763	1	2531	0.301462	3.31717
splicing_FC(ES/ICM)>2_or_<0.5_and_p<0.01	Process	GO:0048856	anatomical structure development	Lrp4	1	763	1	2531	0.301462	3.31717
splicing_FC(ES/ICM)>2_or_<0.5_and_p<0.01	Process	GO:0033148	positive regulation of estrogen receptor signaling pathway	Skp2	1	763	1	2531	0.301462	3.31717
splicing_FC(ES/ICM)>2_or_<0.5_and_p<0.01	Function	GO:0008266	poly(U) RNA binding	Pabpc4	1	763	1	2531	0.301462	3.31717
splicing_FC(ES/ICM)>2_or_<0.5_and_p<0.01	Process	GO:0016447	somatic recombination of immunoglobulin gene segments	Ung	1	763	1	2531	0.301462	3.31717
splicing_FC(ES/ICM)>2_or_<0.5_and_p<0.01	Process	GO:0006888	ER to Golgi vesicle-mediated transport	Use1	1	763	1	2531	0.301462	3.31717
splicing_FC(ES/ICM)>2_or_<0.5_and_p<0.01	Process	GO:0050796	regulation of insulin secretion	Ensa	1	763	1	2531	0.301462	3.31717
splicing_FC(ES/ICM)>2_or_<0.5_and_p<0.01	Process	GO:0048665	neuron fate specification	Nkx2-2	1	763	1	2531	0.301462	3.31717
splicing_FC(ES/ICM)>2_or_<0.5_and_p<0.01	Process	GO:0009650	UV protection	Ercc1	1	763	1	2531	0.301462	3.31717
splicing_FC(ES/ICM)>2_or_<0.5_and_p<0.01	Process	GO:0006402	mRNA catabolic process	Lsm2	1	763	1	2531	0.301462	3.31717
splicing_FC(ES/ICM)>2_or_<0.5_and_p<0.01	Process	GO:0060687	regulation of branching involved in prostate gland morphogenesis	Fgfr2	1	763	1	2531	0.301462	3.31717
splicing_FC(ES/ICM)>2_or_<0.5_and_p<0.01	Function	GO:0017025	TATA-binding protein binding	Naca	1	763	1	2531	0.301462	3.31717
splicing_FC(ES/ICM)>2_or_<0.5_and_p<0.01	Process	GO:0016310	phosphorylation	Adrbk2	1	763	1	2531	0.301462	3.31717
splicing_FC(ES/ICM)>2_or_<0.5_and_p<0.01	Process	GO:0042036	negative regulation of cytokine biosynthetic process	Tia1	1	763	1	2531	0.301462	3.31717
splicing_FC(ES/ICM)>2_or_<0.5_and_p<0.01	Process	GO:0051901	positive regulation of mitochondrial depolarization	P2rx7	1	763	1	2531	0.301462	3.31717
splicing_FC(ES/ICM)>2_or_<0.5_and_p<0.01	Process	GO:0017157	regulation of exocytosis	Pclo	1	763	1	2531	0.301462	3.31717
splicing_FC(ES/ICM)>2_or_<0.5_and_p<0.01	Process	GO:0042149	cellular response to glucose starvation	Trp53	1	763	1	2531	0.301462	3.31717
splicing_FC(ES/ICM)>2_or_<0.5_and_p<0.01	Process	GO:0042633	hair cycle	Mpzl3	1	763	1	2531	0.301462	3.31717
splicing_FC(ES/ICM)>2_or_<0.5_and_p<0.01	Component	GO:0000788	nuclear nucleosome	Tcf3	1	763	1	2531	0.301462	3.31717
splicing_FC(ES/ICM)>2_or_<0.5_and_p<0.01	Function	GO:0030246	carbohydrate binding	Fbxo6	1	763	1	2531	0.301462	3.31717
splicing_FC(ES/ICM)>2_or_<0.5_and_p<0.01	Process	GO:0048387	negative regulation of retinoic acid receptor signaling pathway	Tgif1	1	763	1	2531	0.301462	3.31717
splicing_FC(ES/ICM)>2_or_<0.5_and_p<0.01	Process	GO:0046541	saliva secretion	Kcnn4	1	763	1	2531	0.301462	3.31717
splicing_FC(ES/ICM)>2_or_<0.5_and_p<0.01	Process	GO:0030853	negative regulation of granulocyte differentiation	Inpp5d	1	763	1	2531	0.301462	3.31717
splicing_FC(ES/ICM)>2_or_<0.5_and_p<0.01	Process	GO:0070306	lens fiber cell differentiation	Skil	1	763	1	2531	0.301462	3.31717
splicing_FC(ES/ICM)>2_or_<0.5_and_p<0.01	Component	GO:0008180	signalosome	Cops7a	1	763	1	2531	0.301462	3.31717
splicing_FC(ES/ICM)>2_or_<0.5_and_p<0.01	Process	GO:0045576	mast cell activation	Fcgr2b	1	763	1	2531	0.301462	3.31717
splicing_FC(ES/ICM)>2_or_<0.5_and_p<0.01	Process	GO:0000255	allantoin metabolic process	Ghr	1	763	1	2531	0.301462	3.31717
splicing_FC(ES/ICM)>2_or_<0.5_and_p<0.01	Process	GO:0046931	pore complex assembly	P2rx7	1	763	1	2531	0.301462	3.31717
splicing_FC(ES/ICM)>2_or_<0.5_and_p<0.01	Process	GO:0050810	regulation of steroid biosynthetic process	Sf1	1	763	1	2531	0.301462	3.31717
splicing_FC(ES/ICM)>2_or_<0.5_and_p<0.01	Function	GO:0034594	phosphatidylinositol trisphosphate phosphatase activity	Inpp5d	1	763	1	2531	0.301462	3.31717
splicing_FC(ES/ICM)>2_or_<0.5_and_p<0.01	Function	GO:0005118	sevenless binding	Gprc5c	1	763	1	2531	0.301462	3.31717
splicing_FC(ES/ICM)>2_or_<0.5_and_p<0.01	Process	GO:0006101	citrate metabolic process	Ghr	1	763	1	2531	0.301462	3.31717
splicing_FC(ES/ICM)>2_or_<0.5_and_p<0.01	Process	GO:0048619	embryonic hindgut morphogenesis	Tcf7l2	1	763	1	2531	0.301462	3.31717
splicing_FC(ES/ICM)>2_or_<0.5_and_p<0.01	Function	GO:0004459	L-lactate dehydrogenase activity	Ldha	1	763	1	2531	0.301462	3.31717
splicing_FC(ES/ICM)>2_or_<0.5_and_p<0.01	Process	GO:0060601	lateral sprouting from an epithelium	Fgfr2	1	763	1	2531	0.301462	3.31717
splicing_FC(ES/ICM)>2_or_<0.5_and_p<0.01	Process	GO:0060667	branch elongation involved in salivary gland morphogenesis	Fgfr2	1	763	1	2531	0.301462	3.31717
splicing_FC(ES/ICM)>2_or_<0.5_and_p<0.01	Process	GO:0001984	vasodilation of artery during baroreceptor response to increased systemic arterial blood pressure	Calca	1	763	1	2531	0.301462	3.31717
splicing_FC(ES/ICM)>2_or_<0.5_and_p<0.01	Component	GO:0031616	spindle pole centrosome	Nde1	1	763	1	2531	0.301462	3.31717
splicing_FC(ES/ICM)>2_or_<0.5_and_p<0.01	Process	GO:0045022	early endosome to late endosome transport	Ankrd27	1	763	1	2531	0.301462	3.31717
splicing_FC(ES/ICM)>2_or_<0.5_and_p<0.01	Function	GO:0019992	diacylglycerol binding	Trpc2	1	763	1	2531	0.301462	3.31717
splicing_FC(ES/ICM)>2_or_<0.5_and_p<0.01	Process	GO:0007034	vacuolar transport	Vps26a	1	763	1	2531	0.301462	3.31717
splicing_FC(ES/ICM)>2_or_<0.5_and_p<0.01	Function	GO:0003873	6-phosphofructo-2-kinase activity	Pfkfb2	1	763	1	2531	0.301462	3.31717
splicing_FC(ES/ICM)>2_or_<0.5_and_p<0.01	Function	GO:0017147	Wnt-protein binding	Ryk	1	763	1	2531	0.301462	3.31717
splicing_FC(ES/ICM)>2_or_<0.5_and_p<0.01	Process	GO:0034644	cellular response to UV	Trp53	1	763	1	2531	0.301462	3.31717
splicing_FC(ES/ICM)>2_or_<0.5_and_p<0.01	Process	GO:0048318	axial mesoderm development	Epb4.1l5	1	763	1	2531	0.301462	3.31717
splicing_FC(ES/ICM)>2_or_<0.5_and_p<0.01	Process	GO:0060615	mammary gland bud formation	Fgfr2	1	763	1	2531	0.301462	3.31717
splicing_FC(ES/ICM)>2_or_<0.5_and_p<0.01	Process	GO:0000050	urea cycle	Nags	1	763	1	2531	0.301462	3.31717
splicing_FC(ES/ICM)>2_or_<0.5_and_p<0.01	Process	GO:0001659	temperature homeostasis	Stat3	1	763	1	2531	0.301462	3.31717
splicing_FC(ES/ICM)>2_or_<0.5_and_p<0.01	Function	GO:0046961	proton-transporting ATPase activity, rotational mechanism	Atp5c1	1	763	1	2531	0.301462	3.31717
splicing_FC(ES/ICM)>2_or_<0.5_and_p<0.01	Function	GO:0035033	histone deacetylase regulator activity	Trp53	1	763	1	2531	0.301462	3.31717
splicing_FC(ES/ICM)>2_or_<0.5_and_p<0.01	Process	GO:0009062	fatty acid catabolic process	Acot7	1	763	1	2531	0.301462	3.31717
splicing_FC(ES/ICM)>2_or_<0.5_and_p<0.01	Function	GO:0004676	3-phosphoinositide-dependent protein kinase activity	Pdpk1	1	763	1	2531	0.301462	3.31717
splicing_FC(ES/ICM)>2_or_<0.5_and_p<0.01	Function	GO:0004104	cholinesterase activity	Chka	1	763	1	2531	0.301462	3.31717
splicing_FC(ES/ICM)>2_or_<0.5_and_p<0.01	Component	GO:0042101	T cell receptor complex	Cd247	1	763	1	2531	0.301462	3.31717
splicing_FC(ES/ICM)>2_or_<0.5_and_p<0.01	Process	GO:0050688	regulation of defense response to virus	Spn	1	763	1	2531	0.301462	3.31717
splicing_FC(ES/ICM)>2_or_<0.5_and_p<0.01	Process	GO:0046449	creatinine metabolic process	Ghr	1	763	1	2531	0.301462	3.31717
splicing_FC(ES/ICM)>2_or_<0.5_and_p<0.01	Component	GO:0022625	cytosolic large ribosomal subunit	Rpl19	1	763	1	2531	0.301462	3.31717
splicing_FC(ES/ICM)>2_or_<0.5_and_p<0.01	Process	GO:0015881	creatine transport	Slc6a8	1	763	1	2531	0.301462	3.31717
splicing_FC(ES/ICM)>2_or_<0.5_and_p<0.01	Process	GO:0030433	ER-associated protein catabolic process	Fbxo6	1	763	1	2531	0.301462	3.31717
splicing_FC(ES/ICM)>2_or_<0.5_and_p<0.01	Function	GO:0051428	peptide hormone receptor binding	Ptpn11	1	763	1	2531	0.301462	3.31717
splicing_FC(ES/ICM)>2_or_<0.5_and_p<0.01	Process	GO:0048240	sperm capacitation	Calca	1	763	1	2531	0.301462	3.31717
splicing_FC(ES/ICM)>2_or_<0.5_and_p<0.01	Function	GO:0004816	asparagine-tRNA ligase activity	Nars	1	763	1	2531	0.301462	3.31717
splicing_FC(ES/ICM)>2_or_<0.5_and_p<0.01	Process	GO:0043967	histone H4 acetylation	Tcf3	1	763	1	2531	0.301462	3.31717
splicing_FC(ES/ICM)>2_or_<0.5_and_p<0.01	Process	GO:0060056	mammary gland involution	Elf3	1	763	1	2531	0.301462	3.31717
splicing_FC(ES/ICM)>2_or_<0.5_and_p<0.01	Process	GO:0008366	axon ensheathment	Qk	1	763	1	2531	0.301462	3.31717
splicing_FC(ES/ICM)>2_or_<0.5_and_p<0.01	Process	GO:0006352	transcription initiation	Taf9	1	763	1	2531	0.301462	3.31717
splicing_FC(ES/ICM)>2_or_<0.5_and_p<0.01	Process	GO:0006998	nuclear envelope organization	Lmna	1	763	1	2531	0.301462	3.31717
splicing_FC(ES/ICM)>2_or_<0.5_and_p<0.01	Component	GO:0030670	phagocytic vesicle membrane	Lamp2	1	763	1	2531	0.301462	3.31717
splicing_FC(ES/ICM)>2_or_<0.5_and_p<0.01	Process	GO:0006003	fructose 2,6-bisphosphate metabolic process	Pfkfb2	1	763	1	2531	0.301462	3.31717
splicing_FC(ES/ICM)>2_or_<0.5_and_p<0.01	Process	GO:0010159	specification of organ position	Tbx3	1	763	1	2531	0.301462	3.31717
splicing_FC(ES/ICM)>2_or_<0.5_and_p<0.01	Process	GO:0051897	positive regulation of protein kinase B signaling cascade	Itsn1	1	763	1	2531	0.301462	3.31717
splicing_FC(ES/ICM)>2_or_<0.5_and_p<0.01	Function	GO:0003858	3-hydroxybutyrate dehydrogenase activity	Bdh1	1	763	1	2531	0.301462	3.31717
splicing_FC(ES/ICM)>2_or_<0.5_and_p<0.01	Process	GO:0042755	eating behavior	Stat3	1	763	1	2531	0.301462	3.31717
splicing_FC(ES/ICM)>2_or_<0.5_and_p<0.01	Function	GO:0005123	death receptor binding	Ngfrap1	1	763	1	2531	0.301462	3.31717
splicing_FC(ES/ICM)>2_or_<0.5_and_p<0.01	Function	GO:0019870	potassium channel inhibitor activity	Ensa	1	763	1	2531	0.301462	3.31717
splicing_FC(ES/ICM)>2_or_<0.5_and_p<0.01	Function	GO:0008517	folic acid transporter activity	Folr4	1	763	1	2531	0.301462	3.31717
splicing_FC(ES/ICM)>2_or_<0.5_and_p<0.01	Function	GO:0034597	phosphatidyl-inositol-4,5-bisphosphate 4-phosphatase activity	Inpp4a	1	763	1	2531	0.301462	3.31717
splicing_FC(ES/ICM)>2_or_<0.5_and_p<0.01	Process	GO:0030488	tRNA methylation	Trmt61a	1	763	1	2531	0.301462	3.31717
splicing_FC(ES/ICM)>2_or_<0.5_and_p<0.01	Process	GO:0043132	NAD transport	P2rx7	1	763	1	2531	0.301462	3.31717
splicing_FC(ES/ICM)>2_or_<0.5_and_p<0.01	Process	GO:0043367	CD4-positive, alpha beta T cell differentiation	Satb1	1	763	1	2531	0.301462	3.31717
splicing_FC(ES/ICM)>2_or_<0.5_and_p<0.01	Component	GO:0005658	alpha DNA polymerase:primase complex	Pola2	1	763	1	2531	0.301462	3.31717
splicing_FC(ES/ICM)>2_or_<0.5_and_p<0.01	Process	GO:0006509	membrane protein ectodomain proteolysis	P2rx7	1	763	1	2531	0.301462	3.31717
splicing_FC(ES/ICM)>2_or_<0.5_and_p<0.01	Process	GO:0050880	regulation of blood vessel size	Kng1	1	763	1	2531	0.301462	3.31717
splicing_FC(ES/ICM)>2_or_<0.5_and_p<0.01	Component	GO:0000145	exocyst	Exoc7	1	763	1	2531	0.301462	3.31717
splicing_FC(ES/ICM)>2_or_<0.5_and_p<0.01	Process	GO:0045143	homologous chromosome segregation	Pttg1	1	763	1	2531	0.301462	3.31717
splicing_FC(ES/ICM)>2_or_<0.5_and_p<0.01	Component	GO:0001931	uropod	Spn	1	763	1	2531	0.301462	3.31717
splicing_FC(ES/ICM)>2_or_<0.5_and_p<0.01	Process	GO:0043415	positive regulation of skeletal muscle tissue regeneration	Hopx	1	763	1	2531	0.301462	3.31717
splicing_FC(ES/ICM)>2_or_<0.5_and_p<0.01	Process	GO:0030578	PML body organization	Pml	1	763	1	2531	0.301462	3.31717
splicing_FC(ES/ICM)>2_or_<0.5_and_p<0.01	Process	GO:0046513	ceramide biosynthetic process	P2rx7	1	763	1	2531	0.301462	3.31717
splicing_FC(ES/ICM)>2_or_<0.5_and_p<0.01	Process	GO:0048011	nerve growth factor receptor signaling pathway	Ptpn11	1	763	1	2531	0.301462	3.31717
splicing_FC(ES/ICM)>2_or_<0.5_and_p<0.01	Process	GO:0032308	positive regulation of prostaglandin secretion	P2rx7	1	763	1	2531	0.301462	3.31717
splicing_FC(ES/ICM)>2_or_<0.5_and_p<0.01	Process	GO:0019933	cAMP-mediated signaling	Pclo	1	763	1	2531	0.301462	3.31717
splicing_FC(ES/ICM)>2_or_<0.5_and_p<0.01	Function	GO:0004596	peptide alpha-N-acetyltransferase activity	Nat5	1	763	1	2531	0.301462	3.31717
splicing_FC(ES/ICM)>2_or_<0.5_and_p<0.01	Process	GO:0001562	response to protozoan	Spn	1	763	1	2531	0.301462	3.31717
splicing_FC(ES/ICM)>2_or_<0.5_and_p<0.01	Process	GO:0016446	somatic hypermutation of immunoglobulin genes	Ung	1	763	1	2531	0.301462	3.31717
splicing_FC(ES/ICM)>2_or_<0.5_and_p<0.01	Process	GO:0010038	response to metal ion	Cuta	1	763	1	2531	0.301462	3.31717
splicing_FC(ES/ICM)>2_or_<0.5_and_p<0.01	Process	GO:0008156	negative regulation of DNA replication	Trp53	1	763	1	2531	0.301462	3.31717
splicing_FC(ES/ICM)>2_or_<0.5_and_p<0.01	Function	GO:0003991	acetylglutamate kinase activity	Nags	1	763	1	2531	0.301462	3.31717
splicing_FC(ES/ICM)>2_or_<0.5_and_p<0.01	Process	GO:0030865	cortical cytoskeleton organization	Synpo	1	763	1	2531	0.301462	3.31717
splicing_FC(ES/ICM)>2_or_<0.5_and_p<0.01	Process	GO:0021530	spinal cord oligodendrocyte cell fate specification	Nkx2-2	1	763	1	2531	0.301462	3.31717
splicing_FC(ES/ICM)>2_or_<0.5_and_p<0.01	Function	GO:0004165	dodecenoyl-CoA delta-isomerase activity	Peci	1	763	1	2531	0.301462	3.31717
splicing_FC(ES/ICM)>2_or_<0.5_and_p<0.01	Process	GO:0051101	regulation of DNA binding	Runx1t1	1	763	1	2531	0.301462	3.31717
splicing_FC(ES/ICM)>2_or_<0.5_and_p<0.01	Function	GO:0004923	leukemia inhibitory factor receptor activity	Lifr	1	763	1	2531	0.301462	3.31717
splicing_FC(ES/ICM)>2_or_<0.5_and_p<0.01	Process	GO:0002086	diaphragm contraction	Gaa	1	763	1	2531	0.301462	3.31717
splicing_FC(ES/ICM)>2_or_<0.5_and_p<0.01	Function	GO:0003947	(N-acetylneuraminyl)-galactosylglucosylceramide N-acetylgalactosaminyltransferase activity	B4galnt1	1	763	1	2531	0.301462	3.31717
splicing_FC(ES/ICM)>2_or_<0.5_and_p<0.01	Function	GO:0043560	insulin receptor substrate binding	Pik3r1	1	763	1	2531	0.301462	3.31717
splicing_FC(ES/ICM)>2_or_<0.5_and_p<0.01	Process	GO:0002036	regulation of L-glutamate transport	40058	1	763	1	2531	0.301462	3.31717
splicing_FC(ES/ICM)>2_or_<0.5_and_p<0.01	Process	GO:0001881	receptor recycling	Als2	1	763	1	2531	0.301462	3.31717
splicing_FC(ES/ICM)>2_or_<0.5_and_p<0.01	Process	GO:0060596	mammary placode formation	Tbx3	1	763	1	2531	0.301462	3.31717
splicing_FC(ES/ICM)>2_or_<0.5_and_p<0.01	Component	GO:0032433	filopodium tip	Ttyh1	1	763	1	2531	0.301462	3.31717
splicing_FC(ES/ICM)>2_or_<0.5_and_p<0.01	Function	GO:0015267	channel activity	P2rx7	1	763	1	2531	0.301462	3.31717
splicing_FC(ES/ICM)>2_or_<0.5_and_p<0.01	Component	GO:0045261	proton-transporting ATP synthase complex, catalytic core F(1)	Atp5c1	1	763	1	2531	0.301462	3.31717
splicing_FC(ES/ICM)>2_or_<0.5_and_p<0.01	Component	GO:0005883	neurofilament	Prph	1	763	1	2531	0.301462	3.31717
splicing_FC(ES/ICM)>2_or_<0.5_and_p<0.01	Process	GO:0001953	negative regulation of cell-matrix adhesion	Pik3r1	1	763	1	2531	0.301462	3.31717
splicing_FC(ES/ICM)>2_or_<0.5_and_p<0.01	Process	GO:0045656	negative regulation of monocyte differentiation	Inpp5d	1	763	1	2531	0.301462	3.31717
splicing_FC(ES/ICM)>2_or_<0.5_and_p<0.01	Process	GO:0030035	microspike assembly	Fgd4	1	763	1	2531	0.301462	3.31717
splicing_FC(ES/ICM)>2_or_<0.5_and_p<0.01	Process	GO:0006699	bile acid biosynthetic process	Pxmp3	1	763	1	2531	0.301462	3.31717
splicing_FC(ES/ICM)>2_or_<0.5_and_p<0.01	Function	GO:0048365	Rac GTPase binding	Als2	1	763	1	2531	0.301462	3.31717
splicing_FC(ES/ICM)>2_or_<0.5_and_p<0.01	Function	GO:0047696	beta-adrenergic receptor kinase activity	Adrbk2	1	763	1	2531	0.301462	3.31717
splicing_FC(ES/ICM)>2_or_<0.5_and_p<0.01	Process	GO:0042445	hormone metabolic process	Ptpn11	1	763	1	2531	0.301462	3.31717
splicing_FC(ES/ICM)>2_or_<0.5_and_p<0.01	Process	GO:0035037	sperm entry	Ube3a	1	763	1	2531	0.301462	3.31717
splicing_FC(ES/ICM)>2_or_<0.5_and_p<0.01	Process	GO:0009069	serine family amino acid metabolic process	Srr	1	763	1	2531	0.301462	3.31717
splicing_FC(ES/ICM)>2_or_<0.5_and_p<0.01	Component	GO:0005638	lamin filament	Lmna	1	763	1	2531	0.301462	3.31717
splicing_FC(ES/ICM)>2_or_<0.5_and_p<0.01	Component	GO:0000784	nuclear chromosome, telomeric region	Terf2	1	763	1	2531	0.301462	3.31717
splicing_FC(ES/ICM)>2_or_<0.5_and_p<0.01	Function	GO:0019205	nucleobase, nucleoside, nucleotide kinase activity	Ak2	1	763	1	2531	0.301462	3.31717
splicing_FC(ES/ICM)>2_or_<0.5_and_p<0.01	Function	GO:0032405	MutLalpha complex binding	Trex1	1	763	1	2531	0.301462	3.31717
splicing_FC(ES/ICM)>2_or_<0.5_and_p<0.01	Process	GO:0019642	anaerobic glycolysis	Ldha	1	763	1	2531	0.301462	3.31717
splicing_FC(ES/ICM)>2_or_<0.5_and_p<0.01	Process	GO:0051463	negative regulation of cortisol secretion	Ptpn11	1	763	1	2531	0.301462	3.31717
splicing_FC(ES/ICM)>2_or_<0.5_and_p<0.01	Process	GO:0006972	hyperosmotic response	Pdpk1	1	763	1	2531	0.301462	3.31717
splicing_FC(ES/ICM)>2_or_<0.5_and_p<0.01	Process	GO:0000281	cytokinesis after mitosis	Nusap1	1	763	1	2531	0.301462	3.31717
splicing_FC(ES/ICM)>2_or_<0.5_and_p<0.01	Process	GO:0002066	columnar/cuboidal epithelial cell development	Shroom3	1	763	1	2531	0.301462	3.31717
splicing_FC(ES/ICM)>2_or_<0.5_and_p<0.01	Process	GO:0001838	embryonic epithelial tube formation	Ret	1	763	1	2531	0.301462	3.31717
splicing_FC(ES/ICM)>2_or_<0.5_and_p<0.01	Function	GO:0019781	NEDD8 activating enzyme activity	Uba3	1	763	1	2531	0.301462	3.31717
splicing_FC(ES/ICM)>2_or_<0.5_and_p<0.01	Process	GO:0018125	peptidyl-cysteine methylation	Rab6	1	763	1	2531	0.301462	3.31717
splicing_FC(ES/ICM)>2_or_<0.5_and_p<0.01	Process	GO:0014049	positive regulation of glutamate secretion	P2rx7	1	763	1	2531	0.301462	3.31717
splicing_FC(ES/ICM)>2_or_<0.5_and_p<0.01	Function	GO:0005542	folic acid binding	Folr4	1	763	1	2531	0.301462	3.31717
splicing_FC(ES/ICM)>2_or_<0.5_and_p<0.01	Process	GO:0006949	syncytium formation	Ercc1	1	763	1	2531	0.301462	3.31717
splicing_FC(ES/ICM)>2_or_<0.5_and_p<0.01	Process	GO:0007212	dopamine receptor signaling pathway	Gnao1	1	763	1	2531	0.301462	3.31717
splicing_FC(ES/ICM)>2_or_<0.5_and_p<0.01	Process	GO:0050965	detection of temperature stimulus involved in sensory perception of pain	Calca	1	763	1	2531	0.301462	3.31717
splicing_FC(ES/ICM)>2_or_<0.5_and_p<0.01	Process	GO:0051964	negative regulation of synaptogenesis	Ptk2	1	763	1	2531	0.301462	3.31717
splicing_FC(ES/ICM)>2_or_<0.5_and_p<0.01	Function	GO:0004697	protein kinase C activity	Prkcz	1	763	1	2531	0.301462	3.31717
splicing_FC(ES/ICM)>2_or_<0.5_and_p<0.01	Process	GO:0030916	otic vesicle formation	Fgfr2	1	763	1	2531	0.301462	3.31717
splicing_FC(ES/ICM)>2_or_<0.5_and_p<0.01	Function	GO:0005545	phosphatidylinositol binding	Mcf2l	1	763	1	2531	0.301462	3.31717
splicing_FC(ES/ICM)>2_or_<0.5_and_p<0.01	Process	GO:0001808	negative regulation of type IV hypersensitivity	Spn	1	763	1	2531	0.301462	3.31717
splicing_FC(ES/ICM)>2_or_<0.5_and_p<0.01	Process	GO:0045409	negative regulation of interleukin-6 biosynthetic process	Inpp5d	1	763	1	2531	0.301462	3.31717
splicing_FC(ES/ICM)>2_or_<0.5_and_p<0.01	Function	GO:0001618	viral receptor activity	Siva1	1	763	1	2531	0.301462	3.31717
splicing_FC(ES/ICM)>2_or_<0.5_and_p<0.01	Process	GO:0002309	T cell proliferation during immune response	Trp53	1	763	1	2531	0.301462	3.31717
splicing_FC(ES/ICM)>2_or_<0.5_and_p<0.01	Process	GO:0000077	DNA damage checkpoint	Ptpn11	1	763	1	2531	0.301462	3.31717
splicing_FC(ES/ICM)>2_or_<0.5_and_p<0.01	Function	GO:0008907	integrase activity	Ppfibp2	1	763	1	2531	0.301462	3.31717
splicing_FC(ES/ICM)>2_or_<0.5_and_p<0.01	Process	GO:0045648	positive regulation of erythrocyte differentiation	Inpp5d	1	763	1	2531	0.301462	3.31717
splicing_FC(ES/ICM)>2_or_<0.5_and_p<0.01	Process	GO:0050771	negative regulation of axonogenesis	Ptk2	1	763	1	2531	0.301462	3.31717
splicing_FC(ES/ICM)>2_or_<0.5_and_p<0.01	Component	GO:0010369	chromocenter	Cbx5	1	763	1	2531	0.301462	3.31717
splicing_FC(ES/ICM)>2_or_<0.5_and_p<0.01	Process	GO:0048047	mating behavior, sex discrimination	Trpc2	1	763	1	2531	0.301462	3.31717
splicing_FC(ES/ICM)>2_or_<0.5_and_p<0.01	Process	GO:0046622	positive regulation of organ growth	Csda	1	763	1	2531	0.301462	3.31717
splicing_FC(ES/ICM)>2_or_<0.5_and_p<0.01	Function	GO:0015027	coreceptor, soluble ligand activity	Ramp1	1	763	1	2531	0.301462	3.31717
splicing_FC(ES/ICM)>2_or_<0.5_and_p<0.01	Process	GO:0009957	epidermal cell fate specification	Rbpj	1	763	1	2531	0.301462	3.31717
splicing_FC(ES/ICM)>2_or_<0.5_and_p<0.01	Function	GO:0047485	protein N-terminus binding	Rbpj	1	763	1	2531	0.301462	3.31717
splicing_FC(ES/ICM)>2_or_<0.5_and_p<0.01	Process	GO:0045116	protein neddylation	Uba3	1	763	1	2531	0.301462	3.31717
splicing_FC(ES/ICM)>2_or_<0.5_and_p<0.01	Process	GO:0010629	negative regulation of gene expression	Inppl1	1	763	1	2531	0.301462	3.31717
splicing_FC(ES/ICM)>2_or_<0.5_and_p<0.01	Process	GO:0015813	L-glutamate transport	Slc1a2	1	763	1	2531	0.301462	3.31717
splicing_FC(ES/ICM)>2_or_<0.5_and_p<0.01	Process	GO:0022402	cell cycle process	Sf1	1	763	1	2531	0.301462	3.31717
splicing_FC(ES/ICM)>2_or_<0.5_and_p<0.01	Function	GO:0001948	glycoprotein binding	Fbxo6	1	763	1	2531	0.301462	3.31717
splicing_FC(ES/ICM)>2_or_<0.5_and_p<0.01	Process	GO:0006977	DNA damage response, signal transduction by p53 class mediator resulting in cell cycle arrest	Pml	1	763	1	2531	0.301462	3.31717
splicing_FC(ES/ICM)>2_or_<0.5_and_p<0.01	Component	GO:0000109	nucleotide-excision repair complex	Ercc1	1	763	1	2531	0.301462	3.31717
splicing_FC(ES/ICM)>2_or_<0.5_and_p<0.01	Component	GO:0005736	DNA-directed RNA polymerase I complex	Polr1d	1	763	1	2531	0.301462	3.31717
splicing_FC(ES/ICM)>2_or_<0.5_and_p<0.01	Process	GO:0006790	sulfur metabolic process	Mocs2	1	763	1	2531	0.301462	3.31717
splicing_FC(ES/ICM)>2_or_<0.5_and_p<0.01	Process	GO:0048872	homeostasis of number of cells	Zfx	1	763	1	2531	0.301462	3.31717
splicing_FC(ES/ICM)>2_or_<0.5_and_p<0.01	Function	GO:0004957	prostaglandin E receptor activity	Ptger4	1	763	1	2531	0.301462	3.31717
splicing_FC(ES/ICM)>2_or_<0.5_and_p<0.01	Process	GO:0043056	forward locomotion	Ttn	1	763	1	2531	0.301462	3.31717
splicing_FC(ES/ICM)>2_or_<0.5_and_p<0.01	Function	GO:0009384	N-acylmannosamine kinase activity	Nagk	1	763	1	2531	0.301462	3.31717
splicing_FC(ES/ICM)>2_or_<0.5_and_p<0.01	Function	GO:0016776	phosphotransferase activity, phosphate group as acceptor	Ak2	1	763	1	2531	0.301462	3.31717
splicing_FC(ES/ICM)>2_or_<0.5_and_p<0.01	Process	GO:0030330	DNA damage response, signal transduction by p53 class mediator	Trp53	1	763	1	2531	0.301462	3.31717
splicing_FC(ES/ICM)>2_or_<0.5_and_p<0.01	Process	GO:0031065	positive regulation of histone deacetylation	Trp53	1	763	1	2531	0.301462	3.31717
splicing_FC(ES/ICM)>2_or_<0.5_and_p<0.01	Process	GO:0015889	cobalamin transport	Tcn2	1	763	1	2531	0.301462	3.31717
splicing_FC(ES/ICM)>2_or_<0.5_and_p<0.01	Process	GO:0031645	negative regulation of neurological system process	Calca	1	763	1	2531	0.301462	3.31717
splicing_FC(ES/ICM)>2_or_<0.5_and_p<0.01	Process	GO:0060174	limb bud formation	Fgfr2	1	763	1	2531	0.301462	3.31717
splicing_FC(ES/ICM)>2_or_<0.5_and_p<0.01	Function	GO:0042162	telomeric DNA binding	Terf2	1	763	1	2531	0.301462	3.31717
splicing_FC(ES/ICM)>2_or_<0.5_and_p<0.01	Process	GO:0001830	trophectodermal cell fate commitment	Tead4	1	763	1	2531	0.301462	3.31717
splicing_FC(ES/ICM)>2_or_<0.5_and_p<0.01	Function	GO:0019201	nucleotide kinase activity	Ak2	1	763	1	2531	0.301462	3.31717
splicing_FC(ES/ICM)>2_or_<0.5_and_p<0.01	Process	GO:0051457	maintenance of protein location in nucleus	Pml	1	763	1	2531	0.301462	3.31717
splicing_FC(ES/ICM)>2_or_<0.5_and_p<0.01	Component	GO:0000793	condensed chromosome	Cdk2	1	763	1	2531	0.301462	3.31717
splicing_FC(ES/ICM)>2_or_<0.5_and_p<0.01	Process	GO:0008050	female courtship behavior	Trpc2	1	763	1	2531	0.301462	3.31717
splicing_FC(ES/ICM)>2_or_<0.5_and_p<0.01	Function	GO:0005459	UDP-galactose transmembrane transporter activity	Slc35a2	1	763	1	2531	0.301462	3.31717
splicing_FC(ES/ICM)>2_or_<0.5_and_p<0.01	Process	GO:0001811	negative regulation of type I hypersensitivity	Fcgr2b	1	763	1	2531	0.301462	3.31717
splicing_FC(ES/ICM)>2_or_<0.5_and_p<0.01	Process	GO:0046108	uridine metabolic process	Upp1	1	763	1	2531	0.301462	3.31717
splicing_FC(ES/ICM)>2_or_<0.5_and_p<0.01	Process	GO:0030521	androgen receptor signaling pathway	Ube3a	1	763	1	2531	0.301462	3.31717
splicing_FC(ES/ICM)>2_or_<0.5_and_p<0.01	Process	GO:0008634	negative regulation of survival gene product expression	Skp2	1	763	1	2531	0.301462	3.31717
splicing_FC(ES/ICM)>2_or_<0.5_and_p<0.01	Process	GO:0001973	adenosine receptor signaling pathway	Adora3	1	763	1	2531	0.301462	3.31717
splicing_FC(ES/ICM)>2_or_<0.5_and_p<0.01	Function	GO:0030387	fructosamine-3-kinase activity	Fn3k	1	763	1	2531	0.301462	3.31717
splicing_FC(ES/ICM)>2_or_<0.5_and_p<0.01	Component	GO:0005740	mitochondrial envelope	Fkbp8	1	763	1	2531	0.301462	3.31717
splicing_FC(ES/ICM)>2_or_<0.5_and_p<0.01	Function	GO:0019209	kinase activator activity	Itsn1	1	763	1	2531	0.301462	3.31717
splicing_FC(ES/ICM)>2_or_<0.5_and_p<0.01	Process	GO:0006536	glutamate metabolic process	Nags	1	763	1	2531	0.301462	3.31717
splicing_FC(ES/ICM)>2_or_<0.5_and_p<0.01	Process	GO:0030238	male sex determination	Sf1	1	763	1	2531	0.301462	3.31717
splicing_FC(ES/ICM)>2_or_<0.5_and_p<0.01	Process	GO:0060664	epithelial cell proliferation involved in salivary gland morphogenesis	Fgfr2	1	763	1	2531	0.301462	3.31717
splicing_FC(ES/ICM)>2_or_<0.5_and_p<0.01	Function	GO:0008569	minus-end-directed microtubule motor activity	Kifc3	1	763	1	2531	0.301462	3.31717
splicing_FC(ES/ICM)>2_or_<0.5_and_p<0.01	Function	GO:0003691	double-stranded telomeric DNA binding	Terf2	1	763	1	2531	0.301462	3.31717
splicing_FC(ES/ICM)>2_or_<0.5_and_p<0.01	Process	GO:0006105	succinate metabolic process	Ghr	1	763	1	2531	0.301462	3.31717
splicing_FC(ES/ICM)>2_or_<0.5_and_p<0.01	Process	GO:0016574	histone ubiquitination	Suz12	1	763	1	2531	0.301462	3.31717
splicing_FC(ES/ICM)>2_or_<0.5_and_p<0.01	Process	GO:0051124	synaptic growth at neuromuscular junction	Lrp4	1	763	1	2531	0.301462	3.31717
splicing_FC(ES/ICM)>2_or_<0.5_and_p<0.01	Function	GO:0008889	glycerophosphodiester phosphodiesterase activity	Prei4	1	763	1	2531	0.301462	3.31717
splicing_FC(ES/ICM)>2_or_<0.5_and_p<0.01	Component	GO:0044424	intracellular part	Nkx2-2	1	763	1	2531	0.301462	3.31717
splicing_FC(ES/ICM)>2_or_<0.5_and_p<0.01	Process	GO:0032320	positive regulation of Ras GTPase activity	Rasgrf1	1	763	1	2531	0.301462	3.31717
splicing_FC(ES/ICM)>2_or_<0.5_and_p<0.01	Function	GO:0015220	choline transmembrane transporter activity	Slc44a1	1	763	1	2531	0.301462	3.31717
splicing_FC(ES/ICM)>2_or_<0.5_and_p<0.01	Process	GO:0045104	intermediate filament cytoskeleton organization	Prph	1	763	1	2531	0.301462	3.31717
splicing_FC(ES/ICM)>2_or_<0.5_and_p<0.01	Function	GO:0019871	sodium channel inhibitor activity	Nedd4l	1	763	1	2531	0.301462	3.31717
splicing_FC(ES/ICM)>2_or_<0.5_and_p<0.01	Process	GO:0009083	branched chain family amino acid catabolic process	Bcat1	1	763	1	2531	0.301462	3.31717
splicing_FC(ES/ICM)>2_or_<0.5_and_p<0.01	Process	GO:0043161	proteasomal ubiquitin-dependent protein catabolic process	Ppp2r5c	1	763	1	2531	0.301462	3.31717
splicing_FC(ES/ICM)>2_or_<0.5_and_p<0.01	Function	GO:0004084	branched-chain-amino-acid transaminase activity	Bcat1	1	763	1	2531	0.301462	3.31717
splicing_FC(ES/ICM)>2_or_<0.5_and_p<0.01	Process	GO:0005980	glycogen catabolic process	Gaa	1	763	1	2531	0.301462	3.31717
splicing_FC(ES/ICM)>2_or_<0.5_and_p<0.01	Process	GO:0018401	peptidyl-proline hydroxylation to 4-hydroxy-L-proline	P4ha2	1	763	1	2531	0.301462	3.31717
splicing_FC(ES/ICM)>2_or_<0.5_and_p<0.01	Process	GO:0031571	G1 DNA damage checkpoint	Trp53	1	763	1	2531	0.301462	3.31717
splicing_FC(ES/ICM)>2_or_<0.5_and_p<0.01	Process	GO:0050715	positive regulation of cytokine secretion	P2rx7	1	763	1	2531	0.301462	3.31717
splicing_FC(ES/ICM)>2_or_<0.5_and_p<0.01	Function	GO:0004057	arginyltransferase activity	Ate1	1	763	1	2531	0.301462	3.31717
splicing_FC(ES/ICM)>2_or_<0.5_and_p<0.01	Process	GO:0048642	negative regulation of skeletal muscle tissue development	Csda	1	763	1	2531	0.301462	3.31717
splicing_FC(ES/ICM)>2_or_<0.5_and_p<0.01	Process	GO:0008015	blood circulation	Tbx20	1	763	1	2531	0.301462	3.31717
splicing_FC(ES/ICM)>2_or_<0.5_and_p<0.01	Process	GO:0007638	mechanosensory behavior	Etv1	1	763	1	2531	0.301462	3.31717
splicing_FC(ES/ICM)>2_or_<0.5_and_p<0.01	Process	GO:0046356	acetyl-CoA catabolic process	Nudt7	1	763	1	2531	0.301462	3.31717
splicing_FC(ES/ICM)>2_or_<0.5_and_p<0.01	Function	GO:0003950	NAD+ ADP-ribosyltransferase activity	Zc3hav1	1	763	1	2531	0.301462	3.31717
splicing_FC(ES/ICM)>2_or_<0.5_and_p<0.01	Process	GO:0051170	nuclear import	Htatip2	1	763	1	2531	0.301462	3.31717
splicing_FC(ES/ICM)>2_or_<0.5_and_p<0.01	Process	GO:0031023	microtubule organizing center organization	Nde1	1	763	1	2531	0.301462	3.31717
splicing_FC(ES/ICM)>2_or_<0.5_and_p<0.01	Function	GO:0031625	ubiquitin protein ligase binding	Cul5	1	763	1	2531	0.301462	3.31717
splicing_FC(ES/ICM)>2_or_<0.5_and_p<0.01	Process	GO:0010766	negative regulation of sodium ion transport	Nedd4l	1	763	1	2531	0.301462	3.31717
splicing_FC(ES/ICM)>2_or_<0.5_and_p<0.01	Process	GO:0002124	territorial aggressive behavior	Trpc2	1	763	1	2531	0.301462	3.31717
splicing_FC(ES/ICM)>2_or_<0.5_and_p<0.01	Process	GO:0042989	sequestering of actin monomers	Tmsb10	1	763	1	2531	0.301462	3.31717
splicing_FC(ES/ICM)>2_or_<0.5_and_p<0.01	Process	GO:0009166	nucleotide catabolic process	Upp1	1	763	1	2531	0.301462	3.31717
splicing_FC(ES/ICM)>2_or_<0.5_and_p<0.01	Function	GO:0015334	high affinity oligopeptide transporter activity	Slc15a2	1	763	1	2531	0.301462	3.31717
splicing_FC(ES/ICM)>2_or_<0.5_and_p<0.01	Function	GO:0017046	peptide hormone binding	Ghr	1	763	1	2531	0.301462	3.31717
splicing_FC(ES/ICM)>2_or_<0.5_and_p<0.01	Process	GO:0045840	positive regulation of mitosis	Nusap1	1	763	1	2531	0.301462	3.31717
splicing_FC(ES/ICM)>2_or_<0.5_and_p<0.01	Component	GO:0031672	A band	Ttn	1	763	1	2531	0.301462	3.31717
splicing_FC(ES/ICM)>2_or_<0.5_and_p<0.01	Function	GO:0030378	serine racemase activity	Srr	1	763	1	2531	0.301462	3.31717
splicing_FC(ES/ICM)>2_or_<0.5_and_p<0.01	Function	GO:0004142	diacylglycerol cholinephosphotransferase activity	Chpt1	1	763	1	2531	0.301462	3.31717
splicing_FC(ES/ICM)>2_or_<0.5_and_p<0.01	Function	GO:0005095	GTPase inhibitor activity	Rtkn	1	763	1	2531	0.301462	3.31717
splicing_FC(ES/ICM)>2_or_<0.5_and_p<0.01	Process	GO:0033152	immunoglobulin V(D)J recombination	Tcf3	1	763	1	2531	0.301462	3.31717
splicing_FC(ES/ICM)>2_or_<0.5_and_p<0.01	Process	GO:0051205	protein insertion into membrane	Cox18	1	763	1	2531	0.301462	3.31717
splicing_FC(ES/ICM)>2_or_<0.5_and_p<0.01	Function	GO:0016429	tRNA (adenine-N1-)-methyltransferase activity	Trmt61a	1	763	1	2531	0.301462	3.31717
splicing_FC(ES/ICM)>2_or_<0.5_and_p<0.01	Process	GO:0006543	glutamine catabolic process	Gls	1	763	1	2531	0.301462	3.31717
splicing_FC(ES/ICM)>2_or_<0.5_and_p<0.01	Process	GO:0006516	glycoprotein catabolic process	Fbxo6	1	763	1	2531	0.301462	3.31717
splicing_FC(ES/ICM)>2_or_<0.5_and_p<0.01	Process	GO:0006220	pyrimidine nucleotide metabolic process	Upp1	1	763	1	2531	0.301462	3.31717
splicing_FC(ES/ICM)>2_or_<0.5_and_p<0.01	Process	GO:0002862	negative regulation of inflammatory response to antigenic stimulus	Fcgr2b	1	763	1	2531	0.301462	3.31717
splicing_FC(ES/ICM)>2_or_<0.5_and_p<0.01	Function	GO:0004579	dolichyl-diphosphooligosaccharide-protein glycotransferase activity	Dad1	1	763	1	2531	0.301462	3.31717
splicing_FC(ES/ICM)>2_or_<0.5_and_p<0.01	Process	GO:0006103	2-oxoglutarate metabolic process	Ghr	1	763	1	2531	0.301462	3.31717
splicing_FC(ES/ICM)>2_or_<0.5_and_p<0.01	Process	GO:0007167	enzyme linked receptor protein signaling pathway	Jak2	1	763	1	2531	0.301462	3.31717
splicing_FC(ES/ICM)>2_or_<0.5_and_p<0.01	Function	GO:0017153	sodium:dicarboxylate symporter activity	Slc1a2	1	763	1	2531	0.301462	3.31717
splicing_FC(ES/ICM)>2_or_<0.5_and_p<0.01	Process	GO:0051258	protein polymerization	40058	1	763	1	2531	0.301462	3.31717
splicing_FC(ES/ICM)>2_or_<0.5_and_p<0.01	Process	GO:0007172	signal complex assembly	Ptk2	1	763	1	2531	0.301462	3.31717
splicing_FC(ES/ICM)>2_or_<0.5_and_p<0.01	Process	GO:0043306	positive regulation of mast cell degranulation	Adora3	1	763	1	2531	0.301462	3.31717
splicing_FC(ES/ICM)>2_or_<0.5_and_p<0.01	Process	GO:0040001	establishment of mitotic spindle localization	Nusap1	1	763	1	2531	0.301462	3.31717
splicing_FC(ES/ICM)>2_or_<0.5_and_p<0.01	Process	GO:0001947	heart looping	Tbx20;Tbx3	2	763	5	2531	0.31006	1.32687
splicing_FC(ES/ICM)>2_or_<0.5_and_p<0.01	Function	GO:0050733	RS domain binding	Sfrs1;Sfrs5	2	763	5	2531	0.31006	1.32687
splicing_FC(ES/ICM)>2_or_<0.5_and_p<0.01	Process	GO:0030032	lamellipodium assembly	Fgd4;Sh2b1	2	763	5	2531	0.31006	1.32687
splicing_FC(ES/ICM)>2_or_<0.5_and_p<0.01	Process	GO:0048536	spleen development	Pbx1;Bcl2l11	2	763	5	2531	0.31006	1.32687
splicing_FC(ES/ICM)>2_or_<0.5_and_p<0.01	Process	GO:0048468	cell development	Ercc1;Nkx2-2	2	763	5	2531	0.31006	1.32687
splicing_FC(ES/ICM)>2_or_<0.5_and_p<0.01	Process	GO:0007005	mitochondrion organization	Cxadr;P2rx7	2	763	5	2531	0.31006	1.32687
splicing_FC(ES/ICM)>2_or_<0.5_and_p<0.01	Process	GO:0010467	gene expression	P2rx7;Mkl2	2	763	5	2531	0.31006	1.32687
splicing_FC(ES/ICM)>2_or_<0.5_and_p<0.01	Process	GO:0042552	myelination	Mbp;Qk	2	763	5	2531	0.31006	1.32687
splicing_FC(ES/ICM)>2_or_<0.5_and_p<0.01	Process	GO:0007417	central nervous system development	Dab1;Trp53	2	763	5	2531	0.31006	1.32687
splicing_FC(ES/ICM)>2_or_<0.5_and_p<0.01	Process	GO:0018107	peptidyl-threonine phosphorylation	Clk1;Hipk3	2	763	5	2531	0.31006	1.32687
splicing_FC(ES/ICM)>2_or_<0.5_and_p<0.01	Function	GO:0003887	DNA-directed DNA polymerase activity	Polq;Pola2	2	763	5	2531	0.31006	1.32687
splicing_FC(ES/ICM)>2_or_<0.5_and_p<0.01	Process	GO:0009987	cellular process	Pttg1;Gnao1	2	763	5	2531	0.31006	1.32687
splicing_FC(ES/ICM)>2_or_<0.5_and_p<0.01	Process	GO:0048008	platelet-derived growth factor receptor signaling pathway	Schip1;Pdgfra	2	763	5	2531	0.31006	1.32687
splicing_FC(ES/ICM)>2_or_<0.5_and_p<0.01	Process	GO:0042593	glucose homeostasis	Stat3;Ptpn11	2	763	5	2531	0.31006	1.32687
splicing_FC(ES/ICM)>2_or_<0.5_and_p<0.01	Process	GO:0006865	amino acid transport	Slc3a2;Slc7a15	2	763	5	2531	0.31006	1.32687
splicing_FC(ES/ICM)>2_or_<0.5_and_p<0.01	Component	GO:0008305	integrin complex	Itgb5;Itgae	2	763	5	2531	0.31006	1.32687
splicing_FC(ES/ICM)>2_or_<0.5_and_p<0.01	Process	GO:0060048	cardiac muscle contraction	Sfrs1;Camk2d	2	763	5	2531	0.31006	1.32687
splicing_FC(ES/ICM)>2_or_<0.5_and_p<0.01	Component	GO:0000151	ubiquitin ligase complex	Fbxl12;Rbbp6	2	763	5	2531	0.31006	1.32687
splicing_FC(ES/ICM)>2_or_<0.5_and_p<0.01	Process	GO:0043085	positive regulation of catalytic activity	P2rx7;Aph1a	2	763	5	2531	0.31006	1.32687
splicing_FC(ES/ICM)>2_or_<0.5_and_p<0.01	Process	GO:0006333	chromatin assembly or disassembly	Suv39h2;Cbx5	2	763	5	2531	0.31006	1.32687
splicing_FC(ES/ICM)>2_or_<0.5_and_p<0.01	Process	GO:0007389	pattern specification process	Shroom3;Asph	2	763	5	2531	0.31006	1.32687
splicing_FC(ES/ICM)>2_or_<0.5_and_p<0.01	Process	GO:0007528	neuromuscular junction development	Calca;Als2	2	763	5	2531	0.31006	1.32687
splicing_FC(ES/ICM)>2_or_<0.5_and_p<0.01	Component	GO:0016605	PML body	Hipk3;Pml	2	763	5	2531	0.31006	1.32687
splicing_FC(ES/ICM)>2_or_<0.5_and_p<0.01	Process	GO:0042771	DNA damage response, signal transduction by p53 class mediator resulting in induction of apoptosis	Pml;Trp53	2	763	5	2531	0.31006	1.32687
splicing_FC(ES/ICM)>2_or_<0.5_and_p<0.01	Component	GO:0043005	neuron projection	Calca;Kif5a	2	763	5	2531	0.31006	1.32687
splicing_FC(ES/ICM)>2_or_<0.5_and_p<0.01	Process	GO:0040008	regulation of growth	Epc1;Morf4l1	2	763	5	2531	0.31006	1.32687
splicing_FC(ES/ICM)>2_or_<0.5_and_p<0.01	Process	GO:0006302	double-strand break repair	Ercc1;Trp53	2	763	5	2531	0.31006	1.32687
splicing_FC(ES/ICM)>2_or_<0.5_and_p<0.01	Component	GO:0001725	stress fiber	Pdlim7;Ptpn11	2	763	5	2531	0.31006	1.32687
splicing_FC(ES/ICM)>2_or_<0.5_and_p<0.01	Function	GO:0008060	ARF GTPase activator activity	Agfg2;Git2	2	763	5	2531	0.31006	1.32687
splicing_FC(ES/ICM)>2_or_<0.5_and_p<0.01	Process	GO:0032312	regulation of ARF GTPase activity	Agfg2;Git2	2	763	5	2531	0.31006	1.32687
splicing_FC(ES/ICM)>2_or_<0.5_and_p<0.01	Process	GO:0010332	response to gamma radiation	Pml;Trp53	2	763	5	2531	0.31006	1.32687
splicing_FC(ES/ICM)>2_or_<0.5_and_p<0.01	Component	GO:0005921	gap junction	Csda;Gjb3	2	763	5	2531	0.31006	1.32687
splicing_FC(ES/ICM)>2_or_<0.5_and_p<0.01	Process	GO:0050852	T cell receptor signaling pathway	Cd247;Cacnb3	2	763	5	2531	0.31006	1.32687
splicing_FC(ES/ICM)>2_or_<0.5_and_p<0.01	Function	GO:0003899	DNA-directed RNA polymerase activity	Polr2k;Polr1d	2	763	5	2531	0.31006	1.32687
splicing_FC(ES/ICM)>2_or_<0.5_and_p<0.01	Component	GO:0043234	protein complex	Lmo2;Slc7a15	2	763	5	2531	0.31006	1.32687
splicing_FC(ES/ICM)>2_or_<0.5_and_p<0.01	Process	GO:0050731	positive regulation of peptidyl-tyrosine phosphorylation	Ghr;Jak2	2	763	5	2531	0.31006	1.32687
splicing_FC(ES/ICM)>2_or_<0.5_and_p<0.01	Process	GO:0008652	cellular amino acid biosynthetic process	Bcat1;Nags	2	763	5	2531	0.31006	1.32687
splicing_FC(ES/ICM)>2_or_<0.5_and_p<0.01	Process	GO:0030334	regulation of cell migration	Cxcl12;Pecam1	2	763	5	2531	0.31006	1.32687
splicing_FC(ES/ICM)>2_or_<0.5_and_p<0.01	Process	GO:0048286	lung alveolus development	Mapk8ip3;Hopx	2	763	5	2531	0.31006	1.32687
splicing_FC(ES/ICM)>2_or_<0.5_and_p<0.01	Component	GO:0005770	late endosome	Cd63;Lamp2	2	763	5	2531	0.31006	1.32687
splicing_FC(ES/ICM)>2_or_<0.5_and_p<0.01	Process	GO:0008203	cholesterol metabolic process	Lepr;Apoc1	2	763	7	2531	0.317843	0.947763
splicing_FC(ES/ICM)>2_or_<0.5_and_p<0.01	Function	GO:0004197	cysteine-type endopeptidase activity	Cflar;Capn3	2	763	7	2531	0.317843	0.947763
splicing_FC(ES/ICM)>2_or_<0.5_and_p<0.01	Function	GO:0051536	iron-sulfur cluster binding	Rfesd;Glrx2	2	763	7	2531	0.317843	0.947763
splicing_FC(ES/ICM)>2_or_<0.5_and_p<0.01	Component	GO:0030315	T-tubule	Camk2d;Cacnb1	2	763	7	2531	0.317843	0.947763
splicing_FC(ES/ICM)>2_or_<0.5_and_p<0.01	Process	GO:0001569	patterning of blood vessels	Tbx20;Cxcl12	2	763	7	2531	0.317843	0.947763
splicing_FC(ES/ICM)>2_or_<0.5_and_p<0.01	Function	GO:0004812	aminoacyl-tRNA ligase activity	Pars2;Nars	2	763	7	2531	0.317843	0.947763
splicing_FC(ES/ICM)>2_or_<0.5_and_p<0.01	Function	GO:0005254	chloride channel activity	Ttyh1;Gabrb3	2	763	7	2531	0.317843	0.947763
splicing_FC(ES/ICM)>2_or_<0.5_and_p<0.01	Function	GO:0008013	beta-catenin binding	Tcf7l2;Ctnnbip1	2	763	7	2531	0.317843	0.947763
splicing_FC(ES/ICM)>2_or_<0.5_and_p<0.01	Component	GO:0005905	coated pit	Eps15l1;Aak1	2	763	7	2531	0.317843	0.947763
splicing_FC(ES/ICM)>2_or_<0.5_and_p<0.01	Component	GO:0034707	chloride channel complex	Ttyh1;Gabrb3	2	763	7	2531	0.317843	0.947763
splicing_FC(ES/ICM)>2_or_<0.5_and_p<0.01	Function	GO:0004180	carboxypeptidase activity	Agtpbp1;Ctsa	2	763	7	2531	0.317843	0.947763
splicing_FC(ES/ICM)>2_or_<0.5_and_p<0.01	Process	GO:0048538	thymus development	Pbx1;Bcl2l11	2	763	7	2531	0.317843	0.947763
splicing_FC(ES/ICM)>2_or_<0.5_and_p<0.01	Process	GO:0051056	regulation of small GTPase mediated signal transduction	Rasgrf1;Dab2ip	2	763	7	2531	0.317843	0.947763
splicing_FC(ES/ICM)>2_or_<0.5_and_p<0.01	Function	GO:0016758	transferase activity, transferring hexosyl groups	B4galnt1;Pigv	2	763	7	2531	0.317843	0.947763
splicing_FC(ES/ICM)>2_or_<0.5_and_p<0.01	Process	GO:0001503	ossification	Chrdl1;Pdlim7	2	763	7	2531	0.317843	0.947763
splicing_FC(ES/ICM)>2_or_<0.5_and_p<0.01	Process	GO:0043029	T cell homeostasis	P2rx7;Bcl2l11	2	763	6	2531	0.324973	1.10572
splicing_FC(ES/ICM)>2_or_<0.5_and_p<0.01	Process	GO:0018105	peptidyl-serine phosphorylation	Hipk3;Clk1	2	763	6	2531	0.324973	1.10572
splicing_FC(ES/ICM)>2_or_<0.5_and_p<0.01	Function	GO:0008081	phosphoric diester hydrolase activity	Plcxd1;Prei4	2	763	6	2531	0.324973	1.10572
splicing_FC(ES/ICM)>2_or_<0.5_and_p<0.01	Component	GO:0030017	sarcomere	Syne1;Ttn	2	763	6	2531	0.324973	1.10572
splicing_FC(ES/ICM)>2_or_<0.5_and_p<0.01	Function	GO:0005200	structural constituent of cytoskeleton	Odf2;Ttn	2	763	6	2531	0.324973	1.10572
splicing_FC(ES/ICM)>2_or_<0.5_and_p<0.01	Component	GO:0005912	adherens junction	Shroom3;Pard3	2	763	6	2531	0.324973	1.10572
splicing_FC(ES/ICM)>2_or_<0.5_and_p<0.01	Process	GO:0008016	regulation of heart contraction	Hopx;Gnao1	2	763	6	2531	0.324973	1.10572
splicing_FC(ES/ICM)>2_or_<0.5_and_p<0.01	Process	GO:0030901	midbrain development	Aplp2;Fgfr2	2	763	6	2531	0.324973	1.10572
splicing_FC(ES/ICM)>2_or_<0.5_and_p<0.01	Process	GO:0001958	endochondral ossification	Pex7;Gnas	2	763	6	2531	0.324973	1.10572
splicing_FC(ES/ICM)>2_or_<0.5_and_p<0.01	Process	GO:0022900	electron transport chain	Ndufv3;Glrx2	2	763	6	2531	0.324973	1.10572
splicing_FC(ES/ICM)>2_or_<0.5_and_p<0.01	Process	GO:0045454	cell redox homeostasis	2700094K13Rik;Glrx2	2	763	6	2531	0.324973	1.10572
splicing_FC(ES/ICM)>2_or_<0.5_and_p<0.01	Process	GO:0030879	mammary gland development	Tbx3;Bcl2l11	2	763	6	2531	0.324973	1.10572
splicing_FC(ES/ICM)>2_or_<0.5_and_p<0.01	Function	GO:0005086	ARF guanyl-nucleotide exchange factor activity	Iqsec1;Cyth2	2	763	6	2531	0.324973	1.10572
splicing_FC(ES/ICM)>2_or_<0.5_and_p<0.01	Process	GO:0006418	tRNA aminoacylation for protein translation	Pars2;Nars	2	763	6	2531	0.324973	1.10572
splicing_FC(ES/ICM)>2_or_<0.5_and_p<0.01	Function	GO:0017048	Rho GTPase binding	Diap2;Rtkn	2	763	6	2531	0.324973	1.10572
splicing_FC(ES/ICM)>2_or_<0.5_and_p<0.01	Process	GO:0016567	protein ubiquitination	Ube3a;Rbbp6	2	763	6	2531	0.324973	1.10572
splicing_FC(ES/ICM)>2_or_<0.5_and_p<0.01	Process	GO:0001657	ureteric bud development	Ret;Fgfr2	2	763	6	2531	0.324973	1.10572
splicing_FC(ES/ICM)>2_or_<0.5_and_p<0.01	Function	GO:0008138	protein tyrosine/serine/threonine phosphatase activity	Dusp22;Cdc14b	2	763	6	2531	0.324973	1.10572
splicing_FC(ES/ICM)>2_or_<0.5_and_p<0.01	Process	GO:0032012	regulation of ARF protein signal transduction	Iqsec1;Cyth2	2	763	6	2531	0.324973	1.10572
splicing_FC(ES/ICM)>2_or_<0.5_and_p<0.01	Component	GO:0000502	proteasome complex	Ube3a;Psmd10	2	763	6	2531	0.324973	1.10572
splicing_FC(ES/ICM)>2_or_<0.5_and_p<0.01	Process	GO:0006936	muscle contraction	Tbx20;Ttn	2	763	6	2531	0.324973	1.10572
splicing_FC(ES/ICM)>2_or_<0.5_and_p<0.01	Process	GO:0050885	neuromuscular process controlling balance	Aplp2;Gaa	2	763	6	2531	0.324973	1.10572
splicing_FC(ES/ICM)>2_or_<0.5_and_p<0.01	Process	GO:0043010	camera-type eye development	Fkbp8;Crygc	2	763	6	2531	0.324973	1.10572
splicing_FC(ES/ICM)>2_or_<0.5_and_p<0.01	Process	GO:0060444	branching involved in mammary gland duct morphogenesis	Tbx3;Pml	2	763	6	2531	0.324973	1.10572
splicing_FC(ES/ICM)>2_or_<0.5_and_p<0.01	Process	GO:0007160	cell-matrix adhesion	Itgb5;Bcl2l11	2	763	6	2531	0.324973	1.10572
splicing_FC(ES/ICM)>2_or_<0.5_and_p<0.01	Process	GO:0007026	negative regulation of microtubule depolymerization	Clasp2;Mapt	2	763	6	2531	0.324973	1.10572
splicing_FC(ES/ICM)>2_or_<0.5_and_p<0.01	Component	GO:0019861	flagellum	Ldha;Odf2	2	763	6	2531	0.324973	1.10572
splicing_FC(ES/ICM)>2_or_<0.5_and_p<0.01	Process	GO:0031047	gene silencing by RNA	Tnrc6b	1	763	5	2531	0.359091	0.663434
splicing_FC(ES/ICM)>2_or_<0.5_and_p<0.01	Process	GO:0043410	positive regulation of MAPKKK cascade	P2rx7	1	763	5	2531	0.359091	0.663434
splicing_FC(ES/ICM)>2_or_<0.5_and_p<0.01	Function	GO:0046873	metal ion transmembrane transporter activity	Slc39a14	1	763	5	2531	0.359091	0.663434
splicing_FC(ES/ICM)>2_or_<0.5_and_p<0.01	Process	GO:0006342	chromatin silencing	Sirt3	1	763	5	2531	0.359091	0.663434
splicing_FC(ES/ICM)>2_or_<0.5_and_p<0.01	Function	GO:0008430	selenium binding	2700094K13Rik	1	763	5	2531	0.359091	0.663434
splicing_FC(ES/ICM)>2_or_<0.5_and_p<0.01	Process	GO:0007369	gastrulation	Trp53	1	763	5	2531	0.359091	0.663434
splicing_FC(ES/ICM)>2_or_<0.5_and_p<0.01	Process	GO:0006096	glycolysis	Ldha	1	763	5	2531	0.359091	0.663434
splicing_FC(ES/ICM)>2_or_<0.5_and_p<0.01	Process	GO:0006476	protein amino acid deacetylation	Sirt3	1	763	5	2531	0.359091	0.663434
splicing_FC(ES/ICM)>2_or_<0.5_and_p<0.01	Process	GO:0019915	lipid storage	B4galnt1	1	763	5	2531	0.359091	0.663434
splicing_FC(ES/ICM)>2_or_<0.5_and_p<0.01	Process	GO:0051693	actin filament capping	Rdx	1	763	5	2531	0.359091	0.663434
splicing_FC(ES/ICM)>2_or_<0.5_and_p<0.01	Process	GO:0048066	pigmentation during development	Bcl2l11	1	763	5	2531	0.359091	0.663434
splicing_FC(ES/ICM)>2_or_<0.5_and_p<0.01	Process	GO:0048745	smooth muscle tissue development	Schip1	1	763	5	2531	0.359091	0.663434
splicing_FC(ES/ICM)>2_or_<0.5_and_p<0.01	Function	GO:0004091	carboxylesterase activity	Acot7	1	763	5	2531	0.359091	0.663434
splicing_FC(ES/ICM)>2_or_<0.5_and_p<0.01	Process	GO:0045860	positive regulation of protein kinase activity	Dab1	1	763	5	2531	0.359091	0.663434
splicing_FC(ES/ICM)>2_or_<0.5_and_p<0.01	Process	GO:0008643	carbohydrate transport	Slc35a2	1	763	5	2531	0.359091	0.663434
splicing_FC(ES/ICM)>2_or_<0.5_and_p<0.01	Process	GO:0006364	rRNA processing	Utp14b	1	763	5	2531	0.359091	0.663434
splicing_FC(ES/ICM)>2_or_<0.5_and_p<0.01	Process	GO:0008543	fibroblast growth factor receptor signaling pathway	Fgfr2	1	763	5	2531	0.359091	0.663434
splicing_FC(ES/ICM)>2_or_<0.5_and_p<0.01	Process	GO:0006826	iron ion transport	Slc39a14	1	763	5	2531	0.359091	0.663434
splicing_FC(ES/ICM)>2_or_<0.5_and_p<0.01	Process	GO:0002026	regulation of the force of heart contraction	Gaa	1	763	5	2531	0.359091	0.663434
splicing_FC(ES/ICM)>2_or_<0.5_and_p<0.01	Process	GO:0030001	metal ion transport	Slc39a14	1	763	5	2531	0.359091	0.663434
splicing_FC(ES/ICM)>2_or_<0.5_and_p<0.01	Process	GO:0048873	homeostasis of number of cells within a tissue	P2rx7	1	763	5	2531	0.359091	0.663434
splicing_FC(ES/ICM)>2_or_<0.5_and_p<0.01	Function	GO:0005543	phospholipid binding	Dab1	1	763	5	2531	0.359091	0.663434
splicing_FC(ES/ICM)>2_or_<0.5_and_p<0.01	Process	GO:0045060	negative thymic T cell selection	Spn	1	763	5	2531	0.359091	0.663434
splicing_FC(ES/ICM)>2_or_<0.5_and_p<0.01	Process	GO:0007254	JNK cascade	Mapk8ip3	1	763	5	2531	0.359091	0.663434
splicing_FC(ES/ICM)>2_or_<0.5_and_p<0.01	Process	GO:0000165	MAPKKK cascade	Ret	1	763	5	2531	0.359091	0.663434
splicing_FC(ES/ICM)>2_or_<0.5_and_p<0.01	Component	GO:0000792	heterochromatin	Cbx5	1	763	5	2531	0.359091	0.663434
splicing_FC(ES/ICM)>2_or_<0.5_and_p<0.01	Process	GO:0009615	response to virus	Zc3hav1	1	763	5	2531	0.359091	0.663434
splicing_FC(ES/ICM)>2_or_<0.5_and_p<0.01	Process	GO:0016043	cellular component organization	Diap2	1	763	5	2531	0.359091	0.663434
splicing_FC(ES/ICM)>2_or_<0.5_and_p<0.01	Component	GO:0009434	microtubule-based flagellum	Tcte3	1	763	5	2531	0.359091	0.663434
splicing_FC(ES/ICM)>2_or_<0.5_and_p<0.01	Process	GO:0030279	negative regulation of ossification	Calca	1	763	5	2531	0.359091	0.663434
splicing_FC(ES/ICM)>2_or_<0.5_and_p<0.01	Process	GO:0007368	determination of left/right symmetry	Tgif1	1	763	5	2531	0.359091	0.663434
splicing_FC(ES/ICM)>2_or_<0.5_and_p<0.01	Process	GO:0050679	positive regulation of epithelial cell proliferation	Fgfr2	1	763	5	2531	0.359091	0.663434
splicing_FC(ES/ICM)>2_or_<0.5_and_p<0.01	Function	GO:0004867	serine-type endopeptidase inhibitor activity	Serpinb6a	1	763	5	2531	0.359091	0.663434
splicing_FC(ES/ICM)>2_or_<0.5_and_p<0.01	Process	GO:0001889	liver development	Mkl2	1	763	5	2531	0.359091	0.663434
splicing_FC(ES/ICM)>2_or_<0.5_and_p<0.01	Process	GO:0001662	behavioral fear response	Als2	1	763	5	2531	0.359091	0.663434
splicing_FC(ES/ICM)>2_or_<0.5_and_p<0.01	Function	GO:0005230	extracellular ligand-gated ion channel activity	Gabrb3	1	763	5	2531	0.359091	0.663434
splicing_FC(ES/ICM)>2_or_<0.5_and_p<0.01	Function	GO:0005057	receptor signaling protein activity	Fcgr2b	1	763	5	2531	0.359091	0.663434
splicing_FC(ES/ICM)>2_or_<0.5_and_p<0.01	Function	GO:0016705	oxidoreductase activity, acting on paired donors, with incorporation or reduction of molecular oxygen	P4ha2	1	763	4	2531	0.411297	0.829292
splicing_FC(ES/ICM)>2_or_<0.5_and_p<0.01	Process	GO:0021702	cerebellar Purkinje cell differentiation	Agtpbp1	1	763	4	2531	0.411297	0.829292
splicing_FC(ES/ICM)>2_or_<0.5_and_p<0.01	Process	GO:0007623	circadian rhythm	Cry2	1	763	4	2531	0.411297	0.829292
splicing_FC(ES/ICM)>2_or_<0.5_and_p<0.01	Process	GO:0048738	cardiac muscle tissue development	Mkl2	1	763	4	2531	0.411297	0.829292
splicing_FC(ES/ICM)>2_or_<0.5_and_p<0.01	Process	GO:0042490	mechanoreceptor differentiation	Ntrk2	1	763	4	2531	0.411297	0.829292
splicing_FC(ES/ICM)>2_or_<0.5_and_p<0.01	Process	GO:0001836	release of cytochrome c from mitochondria	Trp53	1	763	4	2531	0.411297	0.829292
splicing_FC(ES/ICM)>2_or_<0.5_and_p<0.01	Process	GO:0001890	placenta development	Gjb3	1	763	4	2531	0.411297	0.829292
splicing_FC(ES/ICM)>2_or_<0.5_and_p<0.01	Process	GO:0006909	phagocytosis	Elmo1	1	763	4	2531	0.411297	0.829292
splicing_FC(ES/ICM)>2_or_<0.5_and_p<0.01	Process	GO:0021795	cerebral cortex cell migration	Dab1	1	763	4	2531	0.411297	0.829292
splicing_FC(ES/ICM)>2_or_<0.5_and_p<0.01	Component	GO:0030141	secretory granule	Sypl	1	763	4	2531	0.411297	0.829292
splicing_FC(ES/ICM)>2_or_<0.5_and_p<0.01	Process	GO:0007190	activation of adenylate cyclase activity	Calca	1	763	4	2531	0.411297	0.829292
splicing_FC(ES/ICM)>2_or_<0.5_and_p<0.01	Component	GO:0005922	connexon complex	Gjb3	1	763	4	2531	0.411297	0.829292
splicing_FC(ES/ICM)>2_or_<0.5_and_p<0.01	Component	GO:0014069	postsynaptic density	Als2	1	763	4	2531	0.411297	0.829292
splicing_FC(ES/ICM)>2_or_<0.5_and_p<0.01	Process	GO:0021983	pituitary gland development	Rbpj	1	763	4	2531	0.411297	0.829292
splicing_FC(ES/ICM)>2_or_<0.5_and_p<0.01	Function	GO:0005178	integrin binding	Itgb5	1	763	4	2531	0.411297	0.829292
splicing_FC(ES/ICM)>2_or_<0.5_and_p<0.01	Process	GO:0019233	sensory perception of pain	P2rx7	1	763	4	2531	0.411297	0.829292
splicing_FC(ES/ICM)>2_or_<0.5_and_p<0.01	Component	GO:0000118	histone deacetylase complex	Cbx5	1	763	4	2531	0.411297	0.829292
splicing_FC(ES/ICM)>2_or_<0.5_and_p<0.01	Process	GO:0042113	B cell activation	Pik3cd	1	763	4	2531	0.411297	0.829292
splicing_FC(ES/ICM)>2_or_<0.5_and_p<0.01	Function	GO:0070403	NAD binding	Sirt3	1	763	4	2531	0.411297	0.829292
splicing_FC(ES/ICM)>2_or_<0.5_and_p<0.01	Process	GO:0042551	neuron maturation	Ret	1	763	4	2531	0.411297	0.829292
splicing_FC(ES/ICM)>2_or_<0.5_and_p<0.01	Process	GO:0042102	positive regulation of T cell proliferation	Spn	1	763	4	2531	0.411297	0.829292
splicing_FC(ES/ICM)>2_or_<0.5_and_p<0.01	Process	GO:0007566	embryo implantation	Tead4	1	763	4	2531	0.411297	0.829292
splicing_FC(ES/ICM)>2_or_<0.5_and_p<0.01	Function	GO:0010843	promoter binding	Tcfe3	1	763	4	2531	0.411297	0.829292
splicing_FC(ES/ICM)>2_or_<0.5_and_p<0.01	Component	GO:0005903	brush border	Prom1	1	763	4	2531	0.411297	0.829292
splicing_FC(ES/ICM)>2_or_<0.5_and_p<0.01	Function	GO:0005540	hyaluronic acid binding	Vcan	1	763	4	2531	0.411297	0.829292
splicing_FC(ES/ICM)>2_or_<0.5_and_p<0.01	Component	GO:0043231	intracellular membrane-bounded organelle	Bcl2l11	1	763	4	2531	0.411297	0.829292
splicing_FC(ES/ICM)>2_or_<0.5_and_p<0.01	Function	GO:0004629	phospholipase C activity	Plcxd1	1	763	4	2531	0.411297	0.829292
splicing_FC(ES/ICM)>2_or_<0.5_and_p<0.01	Process	GO:0045785	positive regulation of cell adhesion	Calca	1	763	4	2531	0.411297	0.829292
splicing_FC(ES/ICM)>2_or_<0.5_and_p<0.01	Function	GO:0004707	MAP kinase activity	Mapk6	1	763	4	2531	0.411297	0.829292
splicing_FC(ES/ICM)>2_or_<0.5_and_p<0.01	Component	GO:0008287	protein serine/threonine phosphatase complex	Ppm1b	1	763	4	2531	0.411297	0.829292
splicing_FC(ES/ICM)>2_or_<0.5_and_p<0.01	Process	GO:0007178	transmembrane receptor protein serine/threonine kinase signaling pathway	Akap2	1	763	4	2531	0.411297	0.829292
splicing_FC(ES/ICM)>2_or_<0.5_and_p<0.01	Process	GO:0035116	embryonic hindlimb morphogenesis	Gnas	1	763	4	2531	0.411297	0.829292
splicing_FC(ES/ICM)>2_or_<0.5_and_p<0.01	Process	GO:0045647	negative regulation of erythrocyte differentiation	Lmo2	1	763	4	2531	0.411297	0.829292
splicing_FC(ES/ICM)>2_or_<0.5_and_p<0.01	Function	GO:0030247	polysaccharide binding	Enpp2	1	763	4	2531	0.411297	0.829292
splicing_FC(ES/ICM)>2_or_<0.5_and_p<0.01	Process	GO:0006349	genetic imprinting	Zfp57	1	763	4	2531	0.411297	0.829292
splicing_FC(ES/ICM)>2_or_<0.5_and_p<0.01	Process	GO:0035249	synaptic transmission, glutamatergic	Als2	1	763	4	2531	0.411297	0.829292
splicing_FC(ES/ICM)>2_or_<0.5_and_p<0.01	Process	GO:0035162	embryonic hemopoiesis	Pbx1	1	763	4	2531	0.411297	0.829292
splicing_FC(ES/ICM)>2_or_<0.5_and_p<0.01	Function	GO:0016811	hydrolase activity, acting on carbon-nitrogen (but not peptide) bonds, in linear amides	Sirt3	1	763	4	2531	0.411297	0.829292
splicing_FC(ES/ICM)>2_or_<0.5_and_p<0.01	Process	GO:0006376	mRNA splice site selection	Cugbp2	1	763	4	2531	0.411297	0.829292
splicing_FC(ES/ICM)>2_or_<0.5_and_p<0.01	Process	GO:0032868	response to insulin stimulus	Inppl1	1	763	4	2531	0.411297	0.829292
splicing_FC(ES/ICM)>2_or_<0.5_and_p<0.01	Process	GO:0007214	gamma-aminobutyric acid signaling pathway	Gabrb3	1	763	4	2531	0.411297	0.829292
splicing_FC(ES/ICM)>2_or_<0.5_and_p<0.01	Process	GO:0008219	cell death	P2rx7	1	763	4	2531	0.411297	0.829292
splicing_FC(ES/ICM)>2_or_<0.5_and_p<0.01	Process	GO:0001942	hair follicle development	Lrp4	1	763	4	2531	0.411297	0.829292
splicing_FC(ES/ICM)>2_or_<0.5_and_p<0.01	Function	GO:0031418	L-ascorbic acid binding	P4ha2	1	763	4	2531	0.411297	0.829292
splicing_FC(ES/ICM)>2_or_<0.5_and_p<0.01	Function	GO:0042626	ATPase activity, coupled to transmembrane movement of substances	Abcc5	1	763	4	2531	0.411297	0.829292
splicing_FC(ES/ICM)>2_or_<0.5_and_p<0.01	Component	GO:0000786	nucleosome	Shprh	1	763	4	2531	0.411297	0.829292
splicing_FC(ES/ICM)>2_or_<0.5_and_p<0.01	Component	GO:0005881	cytoplasmic microtubule	Clasp2	1	763	4	2531	0.411297	0.829292
splicing_FC(ES/ICM)>2_or_<0.5_and_p<0.01	Function	GO:0004722	protein serine/threonine phosphatase activity	Ppm1b	1	763	4	2531	0.411297	0.829292
splicing_FC(ES/ICM)>2_or_<0.5_and_p<0.01	Process	GO:0006259	DNA metabolic process	Pttg1	1	763	4	2531	0.411297	0.829292
splicing_FC(ES/ICM)>2_or_<0.5_and_p<0.01	Process	GO:0048701	embryonic cranial skeleton morphogenesis	Gnas	1	763	4	2531	0.411297	0.829292
splicing_FC(ES/ICM)>2_or_<0.5_and_p<0.01	Process	GO:0006829	zinc ion transport	Slc39a14	1	763	4	2531	0.411297	0.829292
splicing_FC(ES/ICM)>2_or_<0.5_and_p<0.01	Process	GO:0045669	positive regulation of osteoblast differentiation	Gnas	1	763	4	2531	0.411297	0.829292
splicing_FC(ES/ICM)>2_or_<0.5_and_p<0.01	Process	GO:0000723	telomere maintenance	Terf2	1	763	4	2531	0.411297	0.829292
splicing_FC(ES/ICM)>2_or_<0.5_and_p<0.01	Process	GO:0050776	regulation of immune response	Spn	1	763	4	2531	0.411297	0.829292
splicing_FC(ES/ICM)>2_or_<0.5_and_p<0.01	Function	GO:0005522	profilin binding	Pclo	1	763	4	2531	0.411297	0.829292
splicing_FC(ES/ICM)>2_or_<0.5_and_p<0.01	Component	GO:0042383	sarcolemma	Dtna	1	763	4	2531	0.411297	0.829292
splicing_FC(ES/ICM)>2_or_<0.5_and_p<0.01	Component	GO:0001669	acrosomal vesicle	Acrbp	1	763	4	2531	0.411297	0.829292
splicing_FC(ES/ICM)>2_or_<0.5_and_p<0.01	Process	GO:0048706	embryonic skeletal system development	Pbx1	1	763	4	2531	0.411297	0.829292
splicing_FC(ES/ICM)>2_or_<0.5_and_p<0.01	Function	GO:0004702	receptor signaling protein serine/threonine kinase activity	Ikbkb	1	763	4	2531	0.411297	0.829292
splicing_FC(ES/ICM)>2_or_<0.5_and_p<0.01	Process	GO:0048514	blood vessel morphogenesis	Mkl2	1	763	4	2531	0.411297	0.829292
splicing_FC(ES/ICM)>2_or_<0.5_and_p<0.01	Function	GO:0030675	Rac GTPase activator activity	Als2	1	763	4	2531	0.411297	0.829292
splicing_FC(ES/ICM)>2_or_<0.5_and_p<0.01	Process	GO:0007492	endoderm development	Ankrd17	1	763	2	2531	0.421332	1.65858
splicing_FC(ES/ICM)>2_or_<0.5_and_p<0.01	Process	GO:0019430	removal of superoxide radicals	Fancc	1	763	2	2531	0.421332	1.65858
splicing_FC(ES/ICM)>2_or_<0.5_and_p<0.01	Process	GO:0006904	vesicle docking during exocytosis	Scfd2	1	763	2	2531	0.421332	1.65858
splicing_FC(ES/ICM)>2_or_<0.5_and_p<0.01	Process	GO:0043508	negative regulation of JUN kinase activity	Hipk3	1	763	2	2531	0.421332	1.65858
splicing_FC(ES/ICM)>2_or_<0.5_and_p<0.01	Process	GO:0001656	metanephros development	Aph1a	1	763	2	2531	0.421332	1.65858
splicing_FC(ES/ICM)>2_or_<0.5_and_p<0.01	Process	GO:0051092	positive regulation of NF-kappaB transcription factor activity	Ikbkb	1	763	2	2531	0.421332	1.65858
splicing_FC(ES/ICM)>2_or_<0.5_and_p<0.01	Process	GO:0016601	Rac protein signal transduction	Elmo1	1	763	2	2531	0.421332	1.65858
splicing_FC(ES/ICM)>2_or_<0.5_and_p<0.01	Function	GO:0005030	neurotrophin receptor activity	Ntrk2	1	763	2	2531	0.421332	1.65858
splicing_FC(ES/ICM)>2_or_<0.5_and_p<0.01	Process	GO:0046548	retinal rod cell development	Ntrk2	1	763	2	2531	0.421332	1.65858
splicing_FC(ES/ICM)>2_or_<0.5_and_p<0.01	Function	GO:0004931	ATP-gated cation channel activity	P2rx7	1	763	2	2531	0.421332	1.65858
splicing_FC(ES/ICM)>2_or_<0.5_and_p<0.01	Component	GO:0005614	interstitial matrix	Nav2	1	763	2	2531	0.421332	1.65858
splicing_FC(ES/ICM)>2_or_<0.5_and_p<0.01	Process	GO:0008630	DNA damage response, signal transduction resulting in induction of apoptosis	Pml	1	763	2	2531	0.421332	1.65858
splicing_FC(ES/ICM)>2_or_<0.5_and_p<0.01	Function	GO:0015270	dihydropyridine-sensitive calcium channel activity	Cacnb1	1	763	2	2531	0.421332	1.65858
splicing_FC(ES/ICM)>2_or_<0.5_and_p<0.01	Process	GO:0032060	bleb formation	P2rx7	1	763	2	2531	0.421332	1.65858
splicing_FC(ES/ICM)>2_or_<0.5_and_p<0.01	Process	GO:0042574	retinal metabolic process	Dhrs4	1	763	2	2531	0.421332	1.65858
splicing_FC(ES/ICM)>2_or_<0.5_and_p<0.01	Process	GO:0019752	carboxylic acid metabolic process	Pdxdc1	1	763	2	2531	0.421332	1.65858
splicing_FC(ES/ICM)>2_or_<0.5_and_p<0.01	Function	GO:0050662	coenzyme binding	Nqo2	1	763	2	2531	0.421332	1.65858
splicing_FC(ES/ICM)>2_or_<0.5_and_p<0.01	Process	GO:0009749	response to glucose stimulus	Nnat	1	763	2	2531	0.421332	1.65858
splicing_FC(ES/ICM)>2_or_<0.5_and_p<0.01	Process	GO:0031018	endocrine pancreas development	Nkx2-2	1	763	2	2531	0.421332	1.65858
splicing_FC(ES/ICM)>2_or_<0.5_and_p<0.01	Process	GO:0070257	positive regulation of mucus secretion	Adora3	1	763	2	2531	0.421332	1.65858
splicing_FC(ES/ICM)>2_or_<0.5_and_p<0.01	Process	GO:0042523	positive regulation of tyrosine phosphorylation of Stat5 protein	Jak2	1	763	2	2531	0.421332	1.65858
splicing_FC(ES/ICM)>2_or_<0.5_and_p<0.01	Function	GO:0008375	acetylglucosaminyltransferase activity	Gcnt2	1	763	2	2531	0.421332	1.65858
splicing_FC(ES/ICM)>2_or_<0.5_and_p<0.01	Process	GO:0007512	adult heart development	Ttn	1	763	2	2531	0.421332	1.65858
splicing_FC(ES/ICM)>2_or_<0.5_and_p<0.01	Process	GO:0035019	somatic stem cell maintenance	Tcf7l2	1	763	2	2531	0.421332	1.65858
splicing_FC(ES/ICM)>2_or_<0.5_and_p<0.01	Process	GO:0006857	oligopeptide transport	Slc15a2	1	763	2	2531	0.421332	1.65858
splicing_FC(ES/ICM)>2_or_<0.5_and_p<0.01	Process	GO:0002360	T cell lineage commitment	Trp53	1	763	2	2531	0.421332	1.65858
splicing_FC(ES/ICM)>2_or_<0.5_and_p<0.01	Process	GO:0000012	single strand break repair	Trpc2	1	763	2	2531	0.421332	1.65858
splicing_FC(ES/ICM)>2_or_<0.5_and_p<0.01	Function	GO:0003951	NAD+ kinase activity	Nadk	1	763	2	2531	0.421332	1.65858
splicing_FC(ES/ICM)>2_or_<0.5_and_p<0.01	Process	GO:0008277	regulation of G-protein coupled receptor protein signaling pathway	Ramp1	1	763	2	2531	0.421332	1.65858
splicing_FC(ES/ICM)>2_or_<0.5_and_p<0.01	Process	GO:0016197	endosome transport	Als2	1	763	2	2531	0.421332	1.65858
splicing_FC(ES/ICM)>2_or_<0.5_and_p<0.01	Process	GO:0043374	CD8-positive, alpha-beta T cell differentiation	Satb1	1	763	2	2531	0.421332	1.65858
splicing_FC(ES/ICM)>2_or_<0.5_and_p<0.01	Function	GO:0016616	oxidoreductase activity, acting on the CH-OH group of donors, NAD or NADP as acceptor	Ldha	1	763	2	2531	0.421332	1.65858
splicing_FC(ES/ICM)>2_or_<0.5_and_p<0.01	Process	GO:0045453	bone resorption	Acp5	1	763	2	2531	0.421332	1.65858
splicing_FC(ES/ICM)>2_or_<0.5_and_p<0.01	Process	GO:0042060	wound healing	Pecam1	1	763	2	2531	0.421332	1.65858
splicing_FC(ES/ICM)>2_or_<0.5_and_p<0.01	Process	GO:0007032	endosome organization	Als2	1	763	2	2531	0.421332	1.65858
splicing_FC(ES/ICM)>2_or_<0.5_and_p<0.01	Process	GO:0033327	Leydig cell differentiation	Sf1	1	763	2	2531	0.421332	1.65858
splicing_FC(ES/ICM)>2_or_<0.5_and_p<0.01	Component	GO:0000805	X chromosome	Cdk2	1	763	2	2531	0.421332	1.65858
splicing_FC(ES/ICM)>2_or_<0.5_and_p<0.01	Function	GO:0015093	ferrous iron transmembrane transporter activity	Slc39a14	1	763	2	2531	0.421332	1.65858
splicing_FC(ES/ICM)>2_or_<0.5_and_p<0.01	Process	GO:0030282	bone mineralization	Fgfr2	1	763	2	2531	0.421332	1.65858
splicing_FC(ES/ICM)>2_or_<0.5_and_p<0.01	Process	GO:0001829	trophectodermal cell differentiation	Hopx	1	763	2	2531	0.421332	1.65858
splicing_FC(ES/ICM)>2_or_<0.5_and_p<0.01	Function	GO:0016799	hydrolase activity, hydrolyzing N-glycosyl compounds	Ung	1	763	2	2531	0.421332	1.65858
splicing_FC(ES/ICM)>2_or_<0.5_and_p<0.01	Function	GO:0008009	chemokine activity	Cxcl12	1	763	2	2531	0.421332	1.65858
splicing_FC(ES/ICM)>2_or_<0.5_and_p<0.01	Process	GO:0009088	threonine biosynthetic process	Thnsl1	1	763	2	2531	0.421332	1.65858
splicing_FC(ES/ICM)>2_or_<0.5_and_p<0.01	Function	GO:0008432	JUN kinase binding	Tgif1	1	763	2	2531	0.421332	1.65858
splicing_FC(ES/ICM)>2_or_<0.5_and_p<0.01	Function	GO:0008601	protein phosphatase type 2A regulator activity	Ppp2r5c	1	763	2	2531	0.421332	1.65858
splicing_FC(ES/ICM)>2_or_<0.5_and_p<0.01	Process	GO:0045672	positive regulation of osteoclast differentiation	Gnas	1	763	2	2531	0.421332	1.65858
splicing_FC(ES/ICM)>2_or_<0.5_and_p<0.01	Process	GO:0010043	response to zinc ion	P2rx7	1	763	2	2531	0.421332	1.65858
splicing_FC(ES/ICM)>2_or_<0.5_and_p<0.01	Process	GO:0005977	glycogen metabolic process	Gaa	1	763	2	2531	0.421332	1.65858
splicing_FC(ES/ICM)>2_or_<0.5_and_p<0.01	Component	GO:0031430	M band	Ttn	1	763	2	2531	0.421332	1.65858
splicing_FC(ES/ICM)>2_or_<0.5_and_p<0.01	Process	GO:0060442	branching involved in prostate gland morphogenesis	Fgfr2	1	763	2	2531	0.421332	1.65858
splicing_FC(ES/ICM)>2_or_<0.5_and_p<0.01	Process	GO:0007406	negative regulation of neuroblast proliferation	Trp53	1	763	2	2531	0.421332	1.65858
splicing_FC(ES/ICM)>2_or_<0.5_and_p<0.01	Process	GO:0009651	response to salt stress	Trp53	1	763	2	2531	0.421332	1.65858
splicing_FC(ES/ICM)>2_or_<0.5_and_p<0.01	Function	GO:0030234	enzyme regulator activity	40058	1	763	2	2531	0.421332	1.65858
splicing_FC(ES/ICM)>2_or_<0.5_and_p<0.01	Component	GO:0045179	apical cortex	Prkcz	1	763	2	2531	0.421332	1.65858
splicing_FC(ES/ICM)>2_or_<0.5_and_p<0.01	Component	GO:0000300	peripheral to membrane of membrane fraction	Bcl2l11	1	763	2	2531	0.421332	1.65858
splicing_FC(ES/ICM)>2_or_<0.5_and_p<0.01	Process	GO:0050869	negative regulation of B cell activation	Inpp5d	1	763	2	2531	0.421332	1.65858
splicing_FC(ES/ICM)>2_or_<0.5_and_p<0.01	Function	GO:0048407	platelet-derived growth factor binding	Pdgfra	1	763	2	2531	0.421332	1.65858
splicing_FC(ES/ICM)>2_or_<0.5_and_p<0.01	Process	GO:0006777	Mo-molybdopterin cofactor biosynthetic process	Mocs2	1	763	2	2531	0.421332	1.65858
splicing_FC(ES/ICM)>2_or_<0.5_and_p<0.01	Process	GO:0044255	cellular lipid metabolic process	Inppl1	1	763	2	2531	0.421332	1.65858
splicing_FC(ES/ICM)>2_or_<0.5_and_p<0.01	Function	GO:0016814	hydrolase activity, acting on carbon-nitrogen (but not peptide) bonds, in cyclic amidines	Apobec3	1	763	2	2531	0.421332	1.65858
splicing_FC(ES/ICM)>2_or_<0.5_and_p<0.01	Process	GO:0048739	cardiac muscle fiber development	Cxadr	1	763	2	2531	0.421332	1.65858
splicing_FC(ES/ICM)>2_or_<0.5_and_p<0.01	Component	GO:0000307	cyclin-dependent protein kinase holoenzyme complex	Cdk2	1	763	2	2531	0.421332	1.65858
splicing_FC(ES/ICM)>2_or_<0.5_and_p<0.01	Function	GO:0005143	interleukin-12 receptor binding	Jak2	1	763	2	2531	0.421332	1.65858
splicing_FC(ES/ICM)>2_or_<0.5_and_p<0.01	Process	GO:0006665	sphingolipid metabolic process	Gba	1	763	2	2531	0.421332	1.65858
splicing_FC(ES/ICM)>2_or_<0.5_and_p<0.01	Process	GO:0006351	transcription, DNA-dependent	Pias2	1	763	2	2531	0.421332	1.65858
splicing_FC(ES/ICM)>2_or_<0.5_and_p<0.01	Process	GO:0014054	positive regulation of gamma-aminobutyric acid secretion	P2rx7	1	763	2	2531	0.421332	1.65858
splicing_FC(ES/ICM)>2_or_<0.5_and_p<0.01	Process	GO:0001916	positive regulation of T cell mediated cytotoxicity	P2rx7	1	763	2	2531	0.421332	1.65858
splicing_FC(ES/ICM)>2_or_<0.5_and_p<0.01	Function	GO:0008195	phosphatidate phosphatase activity	Ppap2a	1	763	2	2531	0.421332	1.65858
splicing_FC(ES/ICM)>2_or_<0.5_and_p<0.01	Process	GO:0016080	synaptic vesicle targeting	Pclo	1	763	2	2531	0.421332	1.65858
splicing_FC(ES/ICM)>2_or_<0.5_and_p<0.01	Function	GO:0008093	cytoskeletal adaptor activity	Baiap2	1	763	2	2531	0.421332	1.65858
splicing_FC(ES/ICM)>2_or_<0.5_and_p<0.01	Function	GO:0016538	cyclin-dependent protein kinase regulator activity	Ccne2	1	763	2	2531	0.421332	1.65858
splicing_FC(ES/ICM)>2_or_<0.5_and_p<0.01	Process	GO:0048562	embryonic organ morphogenesis	Fgfr2	1	763	2	2531	0.421332	1.65858
splicing_FC(ES/ICM)>2_or_<0.5_and_p<0.01	Process	GO:0019953	sexual reproduction	Stat3	1	763	2	2531	0.421332	1.65858
splicing_FC(ES/ICM)>2_or_<0.5_and_p<0.01	Process	GO:0048484	enteric nervous system development	Ret	1	763	2	2531	0.421332	1.65858
splicing_FC(ES/ICM)>2_or_<0.5_and_p<0.01	Process	GO:0008589	regulation of smoothened signaling pathway	Fgfr2	1	763	2	2531	0.421332	1.65858
splicing_FC(ES/ICM)>2_or_<0.5_and_p<0.01	Process	GO:0007548	sex differentiation	Pbx1	1	763	2	2531	0.421332	1.65858
splicing_FC(ES/ICM)>2_or_<0.5_and_p<0.01	Process	GO:0035136	forelimb morphogenesis	Tbx3	1	763	2	2531	0.421332	1.65858
splicing_FC(ES/ICM)>2_or_<0.5_and_p<0.01	Process	GO:0012501	programmed cell death	Eda2r	1	763	2	2531	0.421332	1.65858
splicing_FC(ES/ICM)>2_or_<0.5_and_p<0.01	Process	GO:0043491	protein kinase B signaling cascade	Rps6kb1	1	763	2	2531	0.421332	1.65858
splicing_FC(ES/ICM)>2_or_<0.5_and_p<0.01	Process	GO:0006422	aspartyl-tRNA aminoacylation	Nars	1	763	2	2531	0.421332	1.65858
splicing_FC(ES/ICM)>2_or_<0.5_and_p<0.01	Component	GO:0000806	Y chromosome	Cdk2	1	763	2	2531	0.421332	1.65858
splicing_FC(ES/ICM)>2_or_<0.5_and_p<0.01	Process	GO:0030216	keratinocyte differentiation	Rbpj	1	763	2	2531	0.421332	1.65858
splicing_FC(ES/ICM)>2_or_<0.5_and_p<0.01	Function	GO:0004815	aspartate-tRNA ligase activity	Nars	1	763	2	2531	0.421332	1.65858
splicing_FC(ES/ICM)>2_or_<0.5_and_p<0.01	Process	GO:0015833	peptide transport	Slc15a2	1	763	2	2531	0.421332	1.65858
splicing_FC(ES/ICM)>2_or_<0.5_and_p<0.01	Function	GO:0003692	left-handed Z-DNA binding	Zbp1	1	763	2	2531	0.421332	1.65858
splicing_FC(ES/ICM)>2_or_<0.5_and_p<0.01	Process	GO:0006241	CTP biosynthetic process	Nme7	1	763	2	2531	0.421332	1.65858
splicing_FC(ES/ICM)>2_or_<0.5_and_p<0.01	Process	GO:0046902	regulation of mitochondrial membrane permeability	Trp53	1	763	2	2531	0.421332	1.65858
splicing_FC(ES/ICM)>2_or_<0.5_and_p<0.01	Component	GO:0044464	cell part	Gfap	1	763	2	2531	0.421332	1.65858
splicing_FC(ES/ICM)>2_or_<0.5_and_p<0.01	Process	GO:0000244	assembly of spliceosomal tri-snRNP	Lsm2	1	763	2	2531	0.421332	1.65858
splicing_FC(ES/ICM)>2_or_<0.5_and_p<0.01	Function	GO:0035257	nuclear hormone receptor binding	Tacc2	1	763	2	2531	0.421332	1.65858
splicing_FC(ES/ICM)>2_or_<0.5_and_p<0.01	Process	GO:0022612	gland morphogenesis	Fgfr2	1	763	2	2531	0.421332	1.65858
splicing_FC(ES/ICM)>2_or_<0.5_and_p<0.01	Component	GO:0031088	platelet dense granule membrane	Lamp2	1	763	2	2531	0.421332	1.65858
splicing_FC(ES/ICM)>2_or_<0.5_and_p<0.01	Process	GO:0006958	complement activation, classical pathway	Masp2	1	763	2	2531	0.421332	1.65858
splicing_FC(ES/ICM)>2_or_<0.5_and_p<0.01	Process	GO:0060445	branching involved in salivary gland morphogenesis	Fgfr2	1	763	2	2531	0.421332	1.65858
splicing_FC(ES/ICM)>2_or_<0.5_and_p<0.01	Process	GO:0001976	neurological system process involved in regulation of systemic arterial blood pressure	Calca	1	763	2	2531	0.421332	1.65858
splicing_FC(ES/ICM)>2_or_<0.5_and_p<0.01	Function	GO:0009881	photoreceptor activity	Cry2	1	763	2	2531	0.421332	1.65858
splicing_FC(ES/ICM)>2_or_<0.5_and_p<0.01	Process	GO:0007030	Golgi organization	Kifc3	1	763	2	2531	0.421332	1.65858
splicing_FC(ES/ICM)>2_or_<0.5_and_p<0.01	Process	GO:0006913	nucleocytoplasmic transport	Mlx	1	763	2	2531	0.421332	1.65858
splicing_FC(ES/ICM)>2_or_<0.5_and_p<0.01	Process	GO:0021904	dorsal/ventral neural tube patterning	Fkbp8	1	763	2	2531	0.421332	1.65858
splicing_FC(ES/ICM)>2_or_<0.5_and_p<0.01	Function	GO:0042169	SH2 domain binding	Dab1	1	763	2	2531	0.421332	1.65858
splicing_FC(ES/ICM)>2_or_<0.5_and_p<0.01	Component	GO:0043209	myelin sheath	Mbp	1	763	2	2531	0.421332	1.65858
splicing_FC(ES/ICM)>2_or_<0.5_and_p<0.01	Function	GO:0042393	histone binding	Brdt	1	763	2	2531	0.421332	1.65858
splicing_FC(ES/ICM)>2_or_<0.5_and_p<0.01	Process	GO:0046022	positive regulation of transcription from RNA polymerase II promoter, mitotic	Htatip2	1	763	2	2531	0.421332	1.65858
splicing_FC(ES/ICM)>2_or_<0.5_and_p<0.01	Process	GO:0048608	reproductive structure development	Fgfr2	1	763	2	2531	0.421332	1.65858
splicing_FC(ES/ICM)>2_or_<0.5_and_p<0.01	Process	GO:0030517	negative regulation of axon extension	Sema4f	1	763	2	2531	0.421332	1.65858
splicing_FC(ES/ICM)>2_or_<0.5_and_p<0.01	Function	GO:0004445	inositol-polyphosphate 5-phosphatase activity	Inpp5d	1	763	2	2531	0.421332	1.65858
splicing_FC(ES/ICM)>2_or_<0.5_and_p<0.01	Function	GO:0046332	SMAD binding	Pml	1	763	2	2531	0.421332	1.65858
splicing_FC(ES/ICM)>2_or_<0.5_and_p<0.01	Function	GO:0015171	amino acid transmembrane transporter activity	Slc7a15	1	763	2	2531	0.421332	1.65858
splicing_FC(ES/ICM)>2_or_<0.5_and_p<0.01	Function	GO:0004416	hydroxyacylglutathione hydrolase activity	Pnkd	1	763	2	2531	0.421332	1.65858
splicing_FC(ES/ICM)>2_or_<0.5_and_p<0.01	Process	GO:0050884	neuromuscular process controlling posture	Gaa	1	763	2	2531	0.421332	1.65858
splicing_FC(ES/ICM)>2_or_<0.5_and_p<0.01	Process	GO:0042133	neurotransmitter metabolic process	Agtpbp1	1	763	2	2531	0.421332	1.65858
splicing_FC(ES/ICM)>2_or_<0.5_and_p<0.01	Process	GO:0032024	positive regulation of insulin secretion	Nnat	1	763	2	2531	0.421332	1.65858
splicing_FC(ES/ICM)>2_or_<0.5_and_p<0.01	Process	GO:0006284	base-excision repair	Ung	1	763	2	2531	0.421332	1.65858
splicing_FC(ES/ICM)>2_or_<0.5_and_p<0.01	Process	GO:0047496	vesicle transport along microtubule	Nde1	1	763	2	2531	0.421332	1.65858
splicing_FC(ES/ICM)>2_or_<0.5_and_p<0.01	Process	GO:0048762	mesenchymal cell differentiation	Fgfr2	1	763	2	2531	0.421332	1.65858
splicing_FC(ES/ICM)>2_or_<0.5_and_p<0.01	Component	GO:0031965	nuclear membrane	Epc1	1	763	2	2531	0.421332	1.65858
splicing_FC(ES/ICM)>2_or_<0.5_and_p<0.01	Function	GO:0004129	cytochrome-c oxidase activity	Cox7a2l	1	763	2	2531	0.421332	1.65858
splicing_FC(ES/ICM)>2_or_<0.5_and_p<0.01	Process	GO:0046716	muscle homeostasis	Gaa	1	763	2	2531	0.421332	1.65858
splicing_FC(ES/ICM)>2_or_<0.5_and_p<0.01	Process	GO:0006228	UTP biosynthetic process	Nme7	1	763	2	2531	0.421332	1.65858
splicing_FC(ES/ICM)>2_or_<0.5_and_p<0.01	Process	GO:0014047	glutamate secretion	Ntrk2	1	763	2	2531	0.421332	1.65858
splicing_FC(ES/ICM)>2_or_<0.5_and_p<0.01	Function	GO:0004795	threonine synthase activity	Thnsl1	1	763	2	2531	0.421332	1.65858
splicing_FC(ES/ICM)>2_or_<0.5_and_p<0.01	Process	GO:0060529	squamous basal epithelial stem cell differentiation involved in prostate gland acinus development	Fgfr2	1	763	2	2531	0.421332	1.65858
splicing_FC(ES/ICM)>2_or_<0.5_and_p<0.01	Process	GO:0043409	negative regulation of MAPKKK cascade	P2rx7	1	763	2	2531	0.421332	1.65858
splicing_FC(ES/ICM)>2_or_<0.5_and_p<0.01	Process	GO:0007249	I-kappaB kinase/NF-kappaB cascade	Azi2	1	763	2	2531	0.421332	1.65858
splicing_FC(ES/ICM)>2_or_<0.5_and_p<0.01	Process	GO:0046620	regulation of organ growth	Bcl2l11	1	763	2	2531	0.421332	1.65858
splicing_FC(ES/ICM)>2_or_<0.5_and_p<0.01	Process	GO:0006824	cobalt ion transport	Tcn2	1	763	2	2531	0.421332	1.65858
splicing_FC(ES/ICM)>2_or_<0.5_and_p<0.01	Process	GO:0006656	phosphatidylcholine biosynthetic process	Chka	1	763	2	2531	0.421332	1.65858
splicing_FC(ES/ICM)>2_or_<0.5_and_p<0.01	Process	GO:0045814	negative regulation of gene expression, epigenetic	Epc1	1	763	2	2531	0.421332	1.65858
splicing_FC(ES/ICM)>2_or_<0.5_and_p<0.01	Process	GO:0006270	DNA replication initiation	Ccne2	1	763	2	2531	0.421332	1.65858
splicing_FC(ES/ICM)>2_or_<0.5_and_p<0.01	Process	GO:0045670	regulation of osteoclast differentiation	Tcfe3	1	763	2	2531	0.421332	1.65858
splicing_FC(ES/ICM)>2_or_<0.5_and_p<0.01	Function	GO:0003995	acyl-CoA dehydrogenase activity	Gcdh	1	763	2	2531	0.421332	1.65858
splicing_FC(ES/ICM)>2_or_<0.5_and_p<0.01	Component	GO:0042105	alpha-beta T cell receptor complex	Cd247	1	763	2	2531	0.421332	1.65858
splicing_FC(ES/ICM)>2_or_<0.5_and_p<0.01	Function	GO:0005021	vascular endothelial growth factor receptor activity	Pdgfra	1	763	2	2531	0.421332	1.65858
splicing_FC(ES/ICM)>2_or_<0.5_and_p<0.01	Process	GO:0030259	lipid glycosylation	B4galnt1	1	763	2	2531	0.421332	1.65858
splicing_FC(ES/ICM)>2_or_<0.5_and_p<0.01	Component	GO:0005669	transcription factor TFIID complex	Taf9	1	763	2	2531	0.421332	1.65858
splicing_FC(ES/ICM)>2_or_<0.5_and_p<0.01	Component	GO:0005901	caveola	Jak2	1	763	2	2531	0.421332	1.65858
splicing_FC(ES/ICM)>2_or_<0.5_and_p<0.01	Process	GO:0009612	response to mechanical stimulus	P2rx7	1	763	2	2531	0.421332	1.65858
splicing_FC(ES/ICM)>2_or_<0.5_and_p<0.01	Component	GO:0045120	pronucleus	Ezh2	1	763	2	2531	0.421332	1.65858
splicing_FC(ES/ICM)>2_or_<0.5_and_p<0.01	Process	GO:0045540	regulation of cholesterol biosynthetic process	Pxmp3	1	763	2	2531	0.421332	1.65858
splicing_FC(ES/ICM)>2_or_<0.5_and_p<0.01	Component	GO:0001533	cornified envelope	9030409G11Rik	1	763	2	2531	0.421332	1.65858
splicing_FC(ES/ICM)>2_or_<0.5_and_p<0.01	Process	GO:0021942	radial glia guided migration of Purkinje cell	Dab1	1	763	2	2531	0.421332	1.65858
splicing_FC(ES/ICM)>2_or_<0.5_and_p<0.01	Process	GO:0050678	regulation of epithelial cell proliferation	Fgfr2	1	763	2	2531	0.421332	1.65858
splicing_FC(ES/ICM)>2_or_<0.5_and_p<0.01	Process	GO:0048265	response to pain	Calca	1	763	2	2531	0.421332	1.65858
splicing_FC(ES/ICM)>2_or_<0.5_and_p<0.01	Process	GO:0043525	positive regulation of neuron apoptosis	Trp53	1	763	2	2531	0.421332	1.65858
splicing_FC(ES/ICM)>2_or_<0.5_and_p<0.01	Function	GO:0001609	adenosine receptor activity, G-protein coupled	Adora3	1	763	2	2531	0.421332	1.65858
splicing_FC(ES/ICM)>2_or_<0.5_and_p<0.01	Process	GO:0017148	negative regulation of translation	Tia1	1	763	2	2531	0.421332	1.65858
splicing_FC(ES/ICM)>2_or_<0.5_and_p<0.01	Function	GO:0030374	ligand-dependent nuclear receptor transcription coactivator activity	Pus1	1	763	2	2531	0.421332	1.65858
splicing_FC(ES/ICM)>2_or_<0.5_and_p<0.01	Process	GO:0030239	myofibril assembly	Capn3	1	763	2	2531	0.421332	1.65858
splicing_FC(ES/ICM)>2_or_<0.5_and_p<0.01	Process	GO:0006983	ER overload response	Trp53	1	763	2	2531	0.421332	1.65858
splicing_FC(ES/ICM)>2_or_<0.5_and_p<0.01	Process	GO:0009617	response to bacterium	P2rx7	1	763	2	2531	0.421332	1.65858
splicing_FC(ES/ICM)>2_or_<0.5_and_p<0.01	Function	GO:0008143	poly(A) RNA binding	Pabpc4	1	763	2	2531	0.421332	1.65858
splicing_FC(ES/ICM)>2_or_<0.5_and_p<0.01	Process	GO:0060710	chorio-allantoic fusion	Dnajb6	1	763	2	2531	0.421332	1.65858
splicing_FC(ES/ICM)>2_or_<0.5_and_p<0.01	Process	GO:0001776	leukocyte homeostasis	Bcl2l11	1	763	2	2531	0.421332	1.65858
splicing_FC(ES/ICM)>2_or_<0.5_and_p<0.01	Process	GO:0050830	defense response to Gram-positive bacterium	P2rx7	1	763	2	2531	0.421332	1.65858
splicing_FC(ES/ICM)>2_or_<0.5_and_p<0.01	Process	GO:0006959	humoral immune response	Tcfe3	1	763	2	2531	0.421332	1.65858
splicing_FC(ES/ICM)>2_or_<0.5_and_p<0.01	Function	GO:0046934	phosphatidylinositol-4,5-bisphosphate 3-kinase activity	Pik3cd	1	763	2	2531	0.421332	1.65858
splicing_FC(ES/ICM)>2_or_<0.5_and_p<0.01	Process	GO:0008629	induction of apoptosis by intracellular signals	Eaf2	1	763	2	2531	0.421332	1.65858
splicing_FC(ES/ICM)>2_or_<0.5_and_p<0.01	Component	GO:0005657	replication fork	Trp53	1	763	2	2531	0.421332	1.65858
splicing_FC(ES/ICM)>2_or_<0.5_and_p<0.01	Process	GO:0007182	common-partner SMAD protein phosphorylation	Pml	1	763	2	2531	0.421332	1.65858
splicing_FC(ES/ICM)>2_or_<0.5_and_p<0.01	Process	GO:0018298	protein-chromophore linkage	Cry2	1	763	2	2531	0.421332	1.65858
splicing_FC(ES/ICM)>2_or_<0.5_and_p<0.01	Process	GO:0001302	replicative cell aging	Ercc1	1	763	2	2531	0.421332	1.65858
splicing_FC(ES/ICM)>2_or_<0.5_and_p<0.01	Function	GO:0004550	nucleoside diphosphate kinase activity	Nme7	1	763	2	2531	0.421332	1.65858
splicing_FC(ES/ICM)>2_or_<0.5_and_p<0.01	Process	GO:0048599	oocyte development	Zfx	1	763	2	2531	0.421332	1.65858
splicing_FC(ES/ICM)>2_or_<0.5_and_p<0.01	Process	GO:0016265	death	Zfx	1	763	2	2531	0.421332	1.65858
splicing_FC(ES/ICM)>2_or_<0.5_and_p<0.01	Component	GO:0005954	calcium- and calmodulin-dependent protein kinase complex	Camk2d	1	763	2	2531	0.421332	1.65858
splicing_FC(ES/ICM)>2_or_<0.5_and_p<0.01	Process	GO:0042415	norepinephrine metabolic process	Ly6e	1	763	2	2531	0.421332	1.65858
splicing_FC(ES/ICM)>2_or_<0.5_and_p<0.01	Component	GO:0046581	intercellular canaliculus	Dpp4	1	763	2	2531	0.421332	1.65858
splicing_FC(ES/ICM)>2_or_<0.5_and_p<0.01	Process	GO:0060044	negative regulation of cardiac muscle cell proliferation	Cxadr	1	763	2	2531	0.421332	1.65858
splicing_FC(ES/ICM)>2_or_<0.5_and_p<0.01	Process	GO:0060425	lung morphogenesis	Mapk8ip3	1	763	2	2531	0.421332	1.65858
splicing_FC(ES/ICM)>2_or_<0.5_and_p<0.01	Process	GO:0051592	response to calcium ion	P2rx7	1	763	2	2531	0.421332	1.65858
splicing_FC(ES/ICM)>2_or_<0.5_and_p<0.01	Process	GO:0016050	vesicle organization	Als2	1	763	2	2531	0.421332	1.65858
splicing_FC(ES/ICM)>2_or_<0.5_and_p<0.01	Process	GO:0007585	respiratory gaseous exchange	Mapk8ip3	1	763	2	2531	0.421332	1.65858
splicing_FC(ES/ICM)>2_or_<0.5_and_p<0.01	Function	GO:0015377	cation:chloride symporter activity	Slc12a6	1	763	2	2531	0.421332	1.65858
splicing_FC(ES/ICM)>2_or_<0.5_and_p<0.01	Function	GO:0015198	oligopeptide transporter activity	Slc15a2	1	763	2	2531	0.421332	1.65858
splicing_FC(ES/ICM)>2_or_<0.5_and_p<0.01	Process	GO:0060045	positive regulation of cardiac muscle cell proliferation	Fgfr2	1	763	2	2531	0.421332	1.65858
splicing_FC(ES/ICM)>2_or_<0.5_and_p<0.01	Process	GO:0051259	protein oligomerization	P2rx7	1	763	2	2531	0.421332	1.65858
splicing_FC(ES/ICM)>2_or_<0.5_and_p<0.01	Function	GO:0017176	phosphatidylinositol N-acetylglucosaminyltransferase activity	Pigp	1	763	2	2531	0.421332	1.65858
splicing_FC(ES/ICM)>2_or_<0.5_and_p<0.01	Process	GO:0015074	DNA integration	Ppfibp2	1	763	2	2531	0.421332	1.65858
splicing_FC(ES/ICM)>2_or_<0.5_and_p<0.01	Component	GO:0030485	smooth muscle contractile fiber	Pecam1	1	763	2	2531	0.421332	1.65858
splicing_FC(ES/ICM)>2_or_<0.5_and_p<0.01	Process	GO:0030866	cortical actin cytoskeleton organization	Epb4.1l1	1	763	2	2531	0.421332	1.65858
splicing_FC(ES/ICM)>2_or_<0.5_and_p<0.01	Component	GO:0046930	pore complex	Nup88	1	763	2	2531	0.421332	1.65858
splicing_FC(ES/ICM)>2_or_<0.5_and_p<0.01	Function	GO:0005351	sugar:hydrogen symporter activity	Slc35a2	1	763	2	2531	0.421332	1.65858
splicing_FC(ES/ICM)>2_or_<0.5_and_p<0.01	Process	GO:0042110	T cell activation	Satb1	1	763	2	2531	0.421332	1.65858
splicing_FC(ES/ICM)>2_or_<0.5_and_p<0.01	Process	GO:0006094	gluconeogenesis	Gpd2	1	763	2	2531	0.421332	1.65858
splicing_FC(ES/ICM)>2_or_<0.5_and_p<0.01	Process	GO:0007262	STAT protein nuclear translocation	Jak2	1	763	2	2531	0.421332	1.65858
splicing_FC(ES/ICM)>2_or_<0.5_and_p<0.01	Process	GO:0006611	protein export from nucleus	Nxt1	1	763	2	2531	0.421332	1.65858
splicing_FC(ES/ICM)>2_or_<0.5_and_p<0.01	Component	GO:0060053	neurofilament cytoskeleton	Synm	1	763	2	2531	0.421332	1.65858
splicing_FC(ES/ICM)>2_or_<0.5_and_p<0.01	Process	GO:0035115	embryonic forelimb morphogenesis	Lnp	1	763	2	2531	0.421332	1.65858
splicing_FC(ES/ICM)>2_or_<0.5_and_p<0.01	Process	GO:0001574	ganglioside biosynthetic process	B4galnt1	1	763	2	2531	0.421332	1.65858
splicing_FC(ES/ICM)>2_or_<0.5_and_p<0.01	Component	GO:0070469	respiratory chain	Ndufv3	1	763	2	2531	0.421332	1.65858
splicing_FC(ES/ICM)>2_or_<0.5_and_p<0.01	Process	GO:0007340	acrosome reaction	Trpc2	1	763	2	2531	0.421332	1.65858
splicing_FC(ES/ICM)>2_or_<0.5_and_p<0.01	Process	GO:0010033	response to organic substance	P2rx7	1	763	2	2531	0.421332	1.65858
splicing_FC(ES/ICM)>2_or_<0.5_and_p<0.01	Process	GO:0007191	activation of adenylate cyclase activity by dopamine receptor signaling pathway	Gnas	1	763	2	2531	0.421332	1.65858
splicing_FC(ES/ICM)>2_or_<0.5_and_p<0.01	Process	GO:0046888	negative regulation of hormone secretion	Ptpn11	1	763	2	2531	0.421332	1.65858
splicing_FC(ES/ICM)>2_or_<0.5_and_p<0.01	Function	GO:0005385	zinc ion transmembrane transporter activity	Slc39a14	1	763	2	2531	0.421332	1.65858
splicing_FC(ES/ICM)>2_or_<0.5_and_p<0.01	Function	GO:0005157	macrophage colony stimulating factor receptor binding	Il34	1	763	2	2531	0.421332	1.65858
splicing_FC(ES/ICM)>2_or_<0.5_and_p<0.01	Process	GO:0034097	response to cytokine stimulus	Acp5	1	763	2	2531	0.421332	1.65858
splicing_FC(ES/ICM)>2_or_<0.5_and_p<0.01	Component	GO:0016328	lateral plasma membrane	Axin1	1	763	2	2531	0.421332	1.65858
splicing_FC(ES/ICM)>2_or_<0.5_and_p<0.01	Function	GO:0008384	IkappaB kinase activity	Ikbkb	1	763	2	2531	0.421332	1.65858
splicing_FC(ES/ICM)>2_or_<0.5_and_p<0.01	Function	GO:0008417	fucosyltransferase activity	Pofut1	1	763	2	2531	0.421332	1.65858
splicing_FC(ES/ICM)>2_or_<0.5_and_p<0.01	Function	GO:0016769	transferase activity, transferring nitrogenous groups	Gcat	1	763	2	2531	0.421332	1.65858
splicing_FC(ES/ICM)>2_or_<0.5_and_p<0.01	Function	GO:0017091	AU-rich element binding	Tia1	1	763	2	2531	0.421332	1.65858
splicing_FC(ES/ICM)>2_or_<0.5_and_p<0.01	Component	GO:0005859	muscle myosin complex	Ttn	1	763	2	2531	0.421332	1.65858
splicing_FC(ES/ICM)>2_or_<0.5_and_p<0.01	Process	GO:0002326	B cell lineage commitment	Trp53	1	763	2	2531	0.421332	1.65858
splicing_FC(ES/ICM)>2_or_<0.5_and_p<0.01	Component	GO:0001741	XY body	Smarcb1	1	763	2	2531	0.421332	1.65858
splicing_FC(ES/ICM)>2_or_<0.5_and_p<0.01	Component	GO:0005814	centriole	Odf2	1	763	2	2531	0.421332	1.65858
splicing_FC(ES/ICM)>2_or_<0.5_and_p<0.01	Process	GO:0007204	elevation of cytosolic calcium ion concentration	Trpc2	1	763	2	2531	0.421332	1.65858
splicing_FC(ES/ICM)>2_or_<0.5_and_p<0.01	Process	GO:0009303	rRNA transcription	Trp53	1	763	2	2531	0.421332	1.65858
splicing_FC(ES/ICM)>2_or_<0.5_and_p<0.01	Process	GO:0006183	GTP biosynthetic process	Nme7	1	763	2	2531	0.421332	1.65858
splicing_FC(ES/ICM)>2_or_<0.5_and_p<0.01	Process	GO:0060527	prostate epithelial cord arborization involved in prostate glandular acinus morphogenesis	Fgfr2	1	763	2	2531	0.421332	1.65858
splicing_FC(ES/ICM)>2_or_<0.5_and_p<0.01	Function	GO:0004105	choline-phosphate cytidylyltransferase activity	Pcyt1b	1	763	2	2531	0.421332	1.65858
splicing_FC(ES/ICM)>2_or_<0.5_and_p<0.01	Process	GO:0016575	histone deacetylation	Hopx	1	763	2	2531	0.421332	1.65858
splicing_FC(ES/ICM)>2_or_<0.5_and_p<0.01	Process	GO:0033198	response to ATP	P2rx7	1	763	2	2531	0.421332	1.65858
splicing_FC(ES/ICM)>2_or_<0.5_and_p<0.01	Component	GO:0046540	U4/U6 x U5 tri-snRNP complex	Lsm2	1	763	2	2531	0.421332	1.65858
splicing_FC(ES/ICM)>2_or_<0.5_and_p<0.01	Process	GO:0007176	regulation of epidermal growth factor receptor activity	Aplp2	1	763	2	2531	0.421332	1.65858
splicing_FC(ES/ICM)>2_or_<0.5_and_p<0.01	Process	GO:0042535	positive regulation of tumor necrosis factor biosynthetic process	Spn	1	763	2	2531	0.421332	1.65858
splicing_FC(ES/ICM)>2_or_<0.5_and_p<0.01	Process	GO:0046676	negative regulation of insulin secretion	Ptpn11	1	763	2	2531	0.421332	1.65858
splicing_FC(ES/ICM)>2_or_<0.5_and_p<0.01	Process	GO:0048146	positive regulation of fibroblast proliferation	Tgif1	1	763	2	2531	0.421332	1.65858
splicing_FC(ES/ICM)>2_or_<0.5_and_p<0.01	Function	GO:0008483	transaminase activity	Bcat1	1	763	2	2531	0.421332	1.65858
splicing_FC(ES/ICM)>2_or_<0.5_and_p<0.01	Function	GO:0035254	glutamate receptor binding	Rasgrf1	1	763	2	2531	0.421332	1.65858
splicing_FC(ES/ICM)>2_or_<0.5_and_p<0.01	Process	GO:0042147	retrograde transport, endosome to Golgi	Vps26a	1	763	2	2531	0.421332	1.65858
splicing_FC(ES/ICM)>2_or_<0.5_and_p<0.01	Process	GO:0035050	embryonic heart tube development	Tbx20	1	763	2	2531	0.421332	1.65858
splicing_FC(ES/ICM)>2_or_<0.5_and_p<0.01	Process	GO:0002318	myeloid progenitor cell differentiation	Mlf1	1	763	2	2531	0.421332	1.65858
splicing_FC(ES/ICM)>2_or_<0.5_and_p<0.01	Function	GO:0019215	intermediate filament binding	Synm	1	763	2	2531	0.421332	1.65858
splicing_FC(ES/ICM)>2_or_<0.5_and_p<0.01	Process	GO:0030100	regulation of endocytosis	Bin1	1	763	2	2531	0.421332	1.65858
splicing_FC(ES/ICM)>2_or_<0.5_and_p<0.01	Function	GO:0015269	calcium-activated potassium channel activity	Kcnn4	1	763	2	2531	0.421332	1.65858
splicing_FC(ES/ICM)>2_or_<0.5_and_p<0.01	Process	GO:0006670	sphingosine metabolic process	Ppap2a	1	763	2	2531	0.421332	1.65858
splicing_FC(ES/ICM)>2_or_<0.5_and_p<0.01	Process	GO:0006625	protein targeting to peroxisome	Pex7	1	763	2	2531	0.421332	1.65858
splicing_FC(ES/ICM)>2_or_<0.5_and_p<0.01	Process	GO:0046326	positive regulation of glucose import	Slc1a2	1	763	2	2531	0.421332	1.65858
splicing_FC(ES/ICM)>2_or_<0.5_and_p<0.01	Process	GO:0030010	establishment of cell polarity	Brsk2	1	763	2	2531	0.421332	1.65858
splicing_FC(ES/ICM)>2_or_<0.5_and_p<0.01	Component	GO:0031105	septin complex	40058	1	763	2	2531	0.421332	1.65858
splicing_FC(ES/ICM)>2_or_<0.5_and_p<0.01	Process	GO:0007184	SMAD protein nuclear translocation	Pml	1	763	2	2531	0.421332	1.65858
splicing_FC(ES/ICM)>2_or_<0.5_and_p<0.01	Function	GO:0045028	purinergic nucleotide receptor activity, G-protein coupled	P2ry14	1	763	2	2531	0.421332	1.65858
splicing_FC(ES/ICM)>2_or_<0.5_and_p<0.01	Process	GO:0051567	histone H3-K9 methylation	Suv39h2	1	763	2	2531	0.421332	1.65858
splicing_FC(ES/ICM)>2_or_<0.5_and_p<0.01	Process	GO:0006573	valine metabolic process	Ghr	1	763	2	2531	0.421332	1.65858
splicing_FC(ES/ICM)>2_or_<0.5_and_p<0.01	Process	GO:0006309	DNA fragmentation involved in apoptosis	Dffa	1	763	2	2531	0.421332	1.65858
splicing_FC(ES/ICM)>2_or_<0.5_and_p<0.01	Component	GO:0030139	endocytic vesicle	Itsn1	1	763	2	2531	0.421332	1.65858
splicing_FC(ES/ICM)>2_or_<0.5_and_p<0.01	Process	GO:0007017	microtubule-based process	Kifc3	1	763	2	2531	0.421332	1.65858
splicing_FC(ES/ICM)>2_or_<0.5_and_p<0.01	Function	GO:0005261	cation channel activity	Trpm3	1	763	2	2531	0.421332	1.65858
splicing_FC(ES/ICM)>2_or_<0.5_and_p<0.01	Process	GO:0046887	positive regulation of hormone secretion	Ptpn11	1	763	2	2531	0.421332	1.65858
splicing_FC(ES/ICM)>2_or_<0.5_and_p<0.01	Component	GO:0001673	male germ cell nucleus	Terf2	1	763	2	2531	0.421332	1.65858
splicing_FC(ES/ICM)>2_or_<0.5_and_p<0.01	Function	GO:0005212	structural constituent of eye lens	Crygc	1	763	2	2531	0.421332	1.65858
splicing_FC(ES/ICM)>2_or_<0.5_and_p<0.01	Process	GO:0001655	urogenital system development	Pbx1	1	763	2	2531	0.421332	1.65858
splicing_FC(ES/ICM)>2_or_<0.5_and_p<0.01	Process	GO:0021799	cerebral cortex radially oriented cell migration	Dab1	1	763	2	2531	0.421332	1.65858
splicing_FC(ES/ICM)>2_or_<0.5_and_p<0.01	Component	GO:0005884	actin filament	Whrn	1	763	2	2531	0.421332	1.65858
splicing_FC(ES/ICM)>2_or_<0.5_and_p<0.01	Process	GO:0006807	nitrogen compound metabolic process	Schip1	1	763	2	2531	0.421332	1.65858
splicing_FC(ES/ICM)>2_or_<0.5_and_p<0.01	Process	GO:0031175	neuron projection development	Rasgrf1	1	763	2	2531	0.421332	1.65858
splicing_FC(ES/ICM)>2_or_<0.5_and_p<0.01	Process	GO:0006800	oxygen and reactive oxygen species metabolic process	P2rx7	1	763	2	2531	0.421332	1.65858
splicing_FC(ES/ICM)>2_or_<0.5_and_p<0.01	Function	GO:0005007	fibroblast growth factor receptor activity	Fgfr2	1	763	3	2531	0.441574	1.10572
splicing_FC(ES/ICM)>2_or_<0.5_and_p<0.01	Process	GO:0016331	morphogenesis of embryonic epithelium	Fgfr2	1	763	3	2531	0.441574	1.10572
splicing_FC(ES/ICM)>2_or_<0.5_and_p<0.01	Process	GO:0030041	actin filament polymerization	Diap2	1	763	3	2531	0.441574	1.10572
splicing_FC(ES/ICM)>2_or_<0.5_and_p<0.01	Component	GO:0000776	kinetochore	Cbx5	1	763	3	2531	0.441574	1.10572
splicing_FC(ES/ICM)>2_or_<0.5_and_p<0.01	Process	GO:0050905	neuromuscular process	Agtpbp1	1	763	3	2531	0.441574	1.10572
splicing_FC(ES/ICM)>2_or_<0.5_and_p<0.01	Process	GO:0043045	DNA methylation during embryonic development	Zfp57	1	763	3	2531	0.441574	1.10572
splicing_FC(ES/ICM)>2_or_<0.5_and_p<0.01	Function	GO:0017134	fibroblast growth factor binding	Fgfr2	1	763	3	2531	0.441574	1.10572
splicing_FC(ES/ICM)>2_or_<0.5_and_p<0.01	Function	GO:0019894	kinesin binding	Mapk8ip3	1	763	3	2531	0.441574	1.10572
splicing_FC(ES/ICM)>2_or_<0.5_and_p<0.01	Function	GO:0005496	steroid binding	Rxrg	1	763	3	2531	0.441574	1.10572
splicing_FC(ES/ICM)>2_or_<0.5_and_p<0.01	Process	GO:0006878	cellular copper ion homeostasis	Aplp2	1	763	3	2531	0.441574	1.10572
splicing_FC(ES/ICM)>2_or_<0.5_and_p<0.01	Process	GO:0015986	ATP synthesis coupled proton transport	Atp5c1	1	763	3	2531	0.441574	1.10572
splicing_FC(ES/ICM)>2_or_<0.5_and_p<0.01	Process	GO:0045806	negative regulation of endocytosis	Pacsin1	1	763	3	2531	0.441574	1.10572
splicing_FC(ES/ICM)>2_or_<0.5_and_p<0.01	Process	GO:0050766	positive regulation of phagocytosis	Fcgr2b	1	763	3	2531	0.441574	1.10572
splicing_FC(ES/ICM)>2_or_<0.5_and_p<0.01	Process	GO:0016998	cell wall macromolecule catabolic process	Ncoa7	1	763	3	2531	0.441574	1.10572
splicing_FC(ES/ICM)>2_or_<0.5_and_p<0.01	Process	GO:0006996	organelle organization	Hps3	1	763	3	2531	0.441574	1.10572
splicing_FC(ES/ICM)>2_or_<0.5_and_p<0.01	Process	GO:0048172	regulation of short-term neuronal synaptic plasticity	Syngr1	1	763	3	2531	0.441574	1.10572
splicing_FC(ES/ICM)>2_or_<0.5_and_p<0.01	Function	GO:0005328	neurotransmitter:sodium symporter activity	Slc6a8	1	763	3	2531	0.441574	1.10572
splicing_FC(ES/ICM)>2_or_<0.5_and_p<0.01	Component	GO:0035253	ciliary rootlet	Kif5a	1	763	3	2531	0.441574	1.10572
splicing_FC(ES/ICM)>2_or_<0.5_and_p<0.01	Process	GO:0046854	phosphoinositide phosphorylation	Pik3cd	1	763	3	2531	0.441574	1.10572
splicing_FC(ES/ICM)>2_or_<0.5_and_p<0.01	Process	GO:0042157	lipoprotein metabolic process	Apoc1	1	763	3	2531	0.441574	1.10572
splicing_FC(ES/ICM)>2_or_<0.5_and_p<0.01	Process	GO:0006941	striated muscle contraction	Gaa	1	763	3	2531	0.441574	1.10572
splicing_FC(ES/ICM)>2_or_<0.5_and_p<0.01	Process	GO:0006479	protein amino acid methylation	Gspt1	1	763	3	2531	0.441574	1.10572
splicing_FC(ES/ICM)>2_or_<0.5_and_p<0.01	Process	GO:0042491	auditory receptor cell differentiation	Cux1	1	763	3	2531	0.441574	1.10572
splicing_FC(ES/ICM)>2_or_<0.5_and_p<0.01	Function	GO:0005164	tumor necrosis factor receptor binding	Siva1	1	763	3	2531	0.441574	1.10572
splicing_FC(ES/ICM)>2_or_<0.5_and_p<0.01	Process	GO:0016070	RNA metabolic process	Eif4g2	1	763	3	2531	0.441574	1.10572
splicing_FC(ES/ICM)>2_or_<0.5_and_p<0.01	Process	GO:0006298	mismatch repair	Ankrd17	1	763	3	2531	0.441574	1.10572
splicing_FC(ES/ICM)>2_or_<0.5_and_p<0.01	Process	GO:0008624	induction of apoptosis by extracellular signals	Spn	1	763	3	2531	0.441574	1.10572
splicing_FC(ES/ICM)>2_or_<0.5_and_p<0.01	Process	GO:0051781	positive regulation of cell division	Mdk	1	763	3	2531	0.441574	1.10572
splicing_FC(ES/ICM)>2_or_<0.5_and_p<0.01	Process	GO:0016079	synaptic vesicle exocytosis	P2rx7	1	763	3	2531	0.441574	1.10572
splicing_FC(ES/ICM)>2_or_<0.5_and_p<0.01	Process	GO:0050850	positive regulation of calcium-mediated signaling	Adora3	1	763	3	2531	0.441574	1.10572
splicing_FC(ES/ICM)>2_or_<0.5_and_p<0.01	Process	GO:0042254	ribosome biogenesis	Utp14b	1	763	3	2531	0.441574	1.10572
splicing_FC(ES/ICM)>2_or_<0.5_and_p<0.01	Function	GO:0004709	MAP kinase kinase kinase activity	B230120H23Rik	1	763	3	2531	0.441574	1.10572
splicing_FC(ES/ICM)>2_or_<0.5_and_p<0.01	Process	GO:0043583	ear development	Bcl2l11	1	763	3	2531	0.441574	1.10572
splicing_FC(ES/ICM)>2_or_<0.5_and_p<0.01	Process	GO:0030073	insulin secretion	Pclo	1	763	3	2531	0.441574	1.10572
splicing_FC(ES/ICM)>2_or_<0.5_and_p<0.01	Function	GO:0008276	protein methyltransferase activity	Suv39h2	1	763	3	2531	0.441574	1.10572
splicing_FC(ES/ICM)>2_or_<0.5_and_p<0.01	Process	GO:0048070	regulation of pigmentation during development	Bcl2l11	1	763	3	2531	0.441574	1.10572
splicing_FC(ES/ICM)>2_or_<0.5_and_p<0.01	Process	GO:0042130	negative regulation of T cell proliferation	Spn	1	763	3	2531	0.441574	1.10572
splicing_FC(ES/ICM)>2_or_<0.5_and_p<0.01	Function	GO:0004175	endopeptidase activity	Aph1a	1	763	3	2531	0.441574	1.10572
splicing_FC(ES/ICM)>2_or_<0.5_and_p<0.01	Function	GO:0051018	protein kinase A binding	Akap2	1	763	3	2531	0.441574	1.10572
splicing_FC(ES/ICM)>2_or_<0.5_and_p<0.01	Component	GO:0000159	protein phosphatase type 2A complex	Ppp2r5c	1	763	3	2531	0.441574	1.10572
splicing_FC(ES/ICM)>2_or_<0.5_and_p<0.01	Process	GO:0000209	protein polyubiquitination	Skp2	1	763	3	2531	0.441574	1.10572
splicing_FC(ES/ICM)>2_or_<0.5_and_p<0.01	Process	GO:0001654	eye development	Crygc	1	763	3	2531	0.441574	1.10572
splicing_FC(ES/ICM)>2_or_<0.5_and_p<0.01	Process	GO:0030534	adult behavior	Slc1a2	1	763	3	2531	0.441574	1.10572
splicing_FC(ES/ICM)>2_or_<0.5_and_p<0.01	Function	GO:0004428	inositol or phosphatidylinositol kinase activity	Pik3cd	1	763	3	2531	0.441574	1.10572
splicing_FC(ES/ICM)>2_or_<0.5_and_p<0.01	Component	GO:0001739	sex chromatin	Suz12	1	763	3	2531	0.441574	1.10572
splicing_FC(ES/ICM)>2_or_<0.5_and_p<0.01	Process	GO:0046677	response to antibiotic	Jak2	1	763	3	2531	0.441574	1.10572
splicing_FC(ES/ICM)>2_or_<0.5_and_p<0.01	Process	GO:0008625	induction of apoptosis via death domain receptors	Ngfrap1	1	763	3	2531	0.441574	1.10572
splicing_FC(ES/ICM)>2_or_<0.5_and_p<0.01	Process	GO:0045597	positive regulation of cell differentiation	Nkx2-2	1	763	3	2531	0.441574	1.10572
splicing_FC(ES/ICM)>2_or_<0.5_and_p<0.01	Process	GO:0002087	regulation of respiratory gaseous exchange by neurological system process	Gls	1	763	3	2531	0.441574	1.10572
splicing_FC(ES/ICM)>2_or_<0.5_and_p<0.01	Function	GO:0004198	calcium-dependent cysteine-type endopeptidase activity	Capn3	1	763	3	2531	0.441574	1.10572
splicing_FC(ES/ICM)>2_or_<0.5_and_p<0.01	Process	GO:0048010	vascular endothelial growth factor receptor signaling pathway	Pdgfra	1	763	3	2531	0.441574	1.10572
splicing_FC(ES/ICM)>2_or_<0.5_and_p<0.01	Process	GO:0048015	phosphoinositide-mediated signaling	Pik3cd	1	763	3	2531	0.441574	1.10572
splicing_FC(ES/ICM)>2_or_<0.5_and_p<0.01	Process	GO:0006520	cellular amino acid metabolic process	Srr	1	763	3	2531	0.441574	1.10572
splicing_FC(ES/ICM)>2_or_<0.5_and_p<0.01	Process	GO:0045595	regulation of cell differentiation	Nkx2-2	1	763	3	2531	0.441574	1.10572
splicing_FC(ES/ICM)>2_or_<0.5_and_p<0.01	Function	GO:0042826	histone deacetylase binding	Rfxank	1	763	3	2531	0.441574	1.10572
splicing_FC(ES/ICM)>2_or_<0.5_and_p<0.01	Process	GO:0043068	positive regulation of programmed cell death	Htatip2	1	763	3	2531	0.441574	1.10572
splicing_FC(ES/ICM)>2_or_<0.5_and_p<0.01	Process	GO:0007259	JAK-STAT cascade	Jak2	1	763	3	2531	0.441574	1.10572
splicing_FC(ES/ICM)>2_or_<0.5_and_p<0.01	Process	GO:0007252	I-kappaB phosphorylation	Ikbkb	1	763	3	2531	0.441574	1.10572
splicing_FC(ES/ICM)>2_or_<0.5_and_p<0.01	Component	GO:0035097	histone methyltransferase complex	Cbx5	1	763	3	2531	0.441574	1.10572
splicing_FC(ES/ICM)>2_or_<0.5_and_p<0.01	Process	GO:0006687	glycosphingolipid metabolic process	B4galnt1	1	763	3	2531	0.441574	1.10572
splicing_FC(ES/ICM)>2_or_<0.5_and_p<0.01	Process	GO:0042632	cholesterol homeostasis	Pxmp3	1	763	3	2531	0.441574	1.10572
splicing_FC(ES/ICM)>2_or_<0.5_and_p<0.01	Process	GO:0006006	glucose metabolic process	Inppl1	1	763	3	2531	0.441574	1.10572
splicing_FC(ES/ICM)>2_or_<0.5_and_p<0.01	Component	GO:0031227	intrinsic to endoplasmic reticulum membrane	Alg12	1	763	3	2531	0.441574	1.10572
splicing_FC(ES/ICM)>2_or_<0.5_and_p<0.01	Process	GO:0006635	fatty acid beta-oxidation	Pex7	1	763	3	2531	0.441574	1.10572
splicing_FC(ES/ICM)>2_or_<0.5_and_p<0.01	Process	GO:0008286	insulin receptor signaling pathway	Ptpn2	1	763	3	2531	0.441574	1.10572
splicing_FC(ES/ICM)>2_or_<0.5_and_p<0.01	Process	GO:0045579	positive regulation of B cell differentiation	Inpp5d	1	763	3	2531	0.441574	1.10572
splicing_FC(ES/ICM)>2_or_<0.5_and_p<0.01	Process	GO:0035176	social behavior	Gnb1l	1	763	3	2531	0.441574	1.10572
splicing_FC(ES/ICM)>2_or_<0.5_and_p<0.01	Process	GO:0006919	activation of caspase activity	Pml	1	763	3	2531	0.441574	1.10572
splicing_FC(ES/ICM)>2_or_<0.5_and_p<0.01	Process	GO:0060736	prostate gland growth	Ube3a	1	763	3	2531	0.441574	1.10572
splicing_FC(ES/ICM)>2_or_<0.5_and_p<0.01	Process	GO:0043388	positive regulation of DNA binding	Hipk3	1	763	3	2531	0.441574	1.10572
splicing_FC(ES/ICM)>2_or_<0.5_and_p<0.01	Function	GO:0004190	aspartic-type endopeptidase activity	H13	1	763	3	2531	0.441574	1.10572
splicing_FC(ES/ICM)>2_or_<0.5_and_p<0.01	Function	GO:0004683	calmodulin-dependent protein kinase activity	Camk2d	1	763	3	2531	0.441574	1.10572
splicing_FC(ES/ICM)>2_or_<0.5_and_p<0.01	Process	GO:0055010	ventricular cardiac muscle tissue morphogenesis	Ly6e	1	763	3	2531	0.441574	1.10572
splicing_FC(ES/ICM)>2_or_<0.5_and_p<0.01	Process	GO:0051145	smooth muscle cell differentiation	Mkl2	1	763	3	2531	0.441574	1.10572
splicing_FC(ES/ICM)>2_or_<0.5_and_p<0.01	Process	GO:0002027	regulation of heart rate	Calca	1	763	3	2531	0.441574	1.10572
splicing_FC(ES/ICM)>2_or_<0.5_and_p<0.01	Function	GO:0051287	NAD or NADH binding	Sirt3	1	763	3	2531	0.441574	1.10572
splicing_FC(ES/ICM)>2_or_<0.5_and_p<0.01	Process	GO:0001967	suckling behavior	Aplp2	1	763	3	2531	0.441574	1.10572
splicing_FC(ES/ICM)>2_or_<0.5_and_p<0.01	Process	GO:0006606	protein import into nucleus	Cry2	1	763	3	2531	0.441574	1.10572
splicing_FC(ES/ICM)>2_or_<0.5_and_p<0.01	Process	GO:0007405	neuroblast proliferation	Nde1	1	763	3	2531	0.441574	1.10572
splicing_FC(ES/ICM)>2_or_<0.5_and_p<0.01	Function	GO:0030983	mismatched DNA binding	Ankrd17	1	763	3	2531	0.441574	1.10572
splicing_FC(ES/ICM)>2_or_<0.5_and_p<0.01	Function	GO:0003726	double-stranded RNA adenosine deaminase activity	Zbp1	1	763	3	2531	0.441574	1.10572
splicing_FC(ES/ICM)>2_or_<0.5_and_p<0.01	Process	GO:0006493	protein amino acid O-linked glycosylation	Pofut1	1	763	3	2531	0.441574	1.10572
splicing_FC(ES/ICM)>2_or_<0.5_and_p<0.01	Process	GO:0060041	retina development in camera-type eye	Tgif1	1	763	3	2531	0.441574	1.10572
splicing_FC(ES/ICM)>2_or_<0.5_and_p<0.01	Process	GO:0048168	regulation of neuronal synaptic plasticity	Rasgrf1	1	763	3	2531	0.441574	1.10572
splicing_FC(ES/ICM)>2_or_<0.5_and_p<0.01	Process	GO:0016126	sterol biosynthetic process	Pmvk	1	763	3	2531	0.441574	1.10572
splicing_FC(ES/ICM)>2_or_<0.5_and_p<0.01	Process	GO:0030155	regulation of cell adhesion	Cyth2	1	763	3	2531	0.441574	1.10572
splicing_FC(ES/ICM)>2_or_<0.5_and_p<0.01	Function	GO:0003729	mRNA binding	Rbm8a	1	763	3	2531	0.441574	1.10572
splicing_FC(ES/ICM)>2_or_<0.5_and_p<0.01	Function	GO:0004890	GABA-A receptor activity	Gabrb3	1	763	3	2531	0.441574	1.10572
splicing_FC(ES/ICM)>2_or_<0.5_and_p<0.01	Process	GO:0006633	fatty acid biosynthetic process	Elovl1	1	763	3	2531	0.441574	1.10572
splicing_FC(ES/ICM)>2_or_<0.5_and_p<0.01	Process	GO:0050798	activated T cell proliferation	Satb1	1	763	3	2531	0.441574	1.10572
splicing_FC(ES/ICM)>2_or_<0.5_and_p<0.01	Process	GO:0006695	cholesterol biosynthetic process	Pmvk	1	763	3	2531	0.441574	1.10572
splicing_FC(ES/ICM)>2_or_<0.5_and_p<0.01	Component	GO:0034361	very-low-density lipoprotein particle	Apoc1	1	763	3	2531	0.441574	1.10572
splicing_FC(ES/ICM)>2_or_<0.5_and_p<0.01	Process	GO:0045621	positive regulation of lymphocyte differentiation	Inpp5d	1	763	3	2531	0.441574	1.10572
splicing_FC(ES/ICM)>2_or_<0.5_and_p<0.01	Process	GO:0050729	positive regulation of inflammatory response	Adora3	1	763	3	2531	0.441574	1.10572
splicing_FC(ES/ICM)>2_or_<0.5_and_p<0.01	Function	GO:0016780	phosphotransferase activity, for other substituted phosphate groups	Chpt1	1	763	3	2531	0.441574	1.10572
splicing_FC(ES/ICM)>2_or_<0.5_and_p<0.01	Process	GO:0043113	receptor clustering	Lrp4	1	763	3	2531	0.441574	1.10572
splicing_FC(ES/ICM)>2_or_<0.5_and_p<0.01	Process	GO:0001837	epithelial to mesenchymal transition	Rbpj	1	763	3	2531	0.441574	1.10572
splicing_FC(ES/ICM)>2_or_<0.5_and_p<0.01	Process	GO:0021537	telencephalon development	Slc1a2	1	763	3	2531	0.441574	1.10572
splicing_FC(ES/ICM)>2_or_<0.5_and_p<0.01	Process	GO:0002347	response to tumor cell	Trp53	1	763	3	2531	0.441574	1.10572
splicing_FC(ES/ICM)>2_or_<0.5_and_p<0.01	Process	GO:0051209	release of sequestered calcium ion into cytosol	P2rx7	1	763	3	2531	0.441574	1.10572
splicing_FC(ES/ICM)>2_or_<0.5_and_p<0.01	Process	GO:0031290	retinal ganglion cell axon guidance	Sema4f	1	763	3	2531	0.441574	1.10572
splicing_FC(ES/ICM)>2_or_<0.5_and_p<0.01	Component	GO:0017053	transcriptional repressor complex	Cbx5	1	763	3	2531	0.441574	1.10572

## Sheet: GO terms ESC and ICM RefSeq
Gene_Panel	go_category	go_id	go_term	gene_symbols_in_selected	genes_in_selected	total_selected_genes	genes_in_background	total_background_genes	p-values	Enrichment_FC
refseq_FC(ES/ICM)>4_or_<0.25_and_p<0.01	Component	GO:0016020	membrane	Nrxn1;Tmem141;Art3;Tmem126a;Abcb1a;Kcng1;Slc25a41;Kit;Raet1d;Ptprk;Vamp8;Grm1;Kcnq1;Tspan33;Notch2;Mrc1;Frem2;AI428936;Rab11fip5;Galnt11;Sc5d;Tmem106a;Tcfcp2l1;Grin3a;Pla2g4d;9530008L14Rik;Procr;Slc25a27;Sv2a;Ptges;Galntl5;Ier3;Csmd3;Rnf145;Syt4;Pth2r;Fam	1619	4788	5482	19819	0	1.22246
refseq_FC(ES/ICM)>4_or_<0.25_and_p<0.01	Function	GO:0004872	receptor activity	Htr3a;Kit;Ptprk;Gpr84;Grm1;Olfr510;Notch2;Mrc1;Grin3a;Robo4;Procr;Sv2a;Adam22;Cxadr;Smo;Pth2r;Trpm3;Cd160;Cxcr3;Gpr62;Dner;Mfsd6;Lair1;Gprc5a;Gpr179;Itga9;Gabrd;Unc5c;Gpr3;Nrip1;Tnfrsf9;Gpr171;Pdgfra;Grid2;Fzd7;Gpr64;Plxnb3;Zp2;Klrb1a;C130060K24Rik;Npsr1;	345	4788	2398	19819	0	0.595522
refseq_FC(ES/ICM)>4_or_<0.25_and_p<0.01	Function	GO:0005509	calcium ion binding	Nrxn1;Dagla;Pcdh15;Pcdha7;Plce1;Bglap-rs1;Hpca;S100a6;Cacna2d4;Anxa8;Rasgrp3;Stim2;Cacng6;Mmp2;Fkbp7;Gpd2;Sag;Pcdhga7;Mpo;S100a10;Notch2;Pitpnm1;Bmp1;Mrc1;Frem2;Itga11;Pkd1l3;Galnt11;Kcnip4;Anxa10;Pla2g1b;Pla2g4d;Cabp4;Pcdhgc3;Stat4;Pla2g4e;Cdh20;Myl4;Jag	321	4788	826	19819	0	1.60862
refseq_FC(ES/ICM)>4_or_<0.25_and_p<0.01	Process	GO:0007165	signal transduction	Rassf8;Gpr97;Gpr84;Grm1;Gpsm3;Cxcr6;Olfr510;Sag;Adora3;Drd3;Stat4;Gab1;Kcnh8;Rassf9;Ptger3;Smo;Pth2r;Adrbk2;Gpr114;Gli1;Cxcr3;Arhgap28;Itln1;Gpr62;Ms4a1;Depdc1a;Sstr2;Pdk1;Tnk1;Col4a3bp;Il1r1;Tacr2;Gprc5a;Npas3;Gnat3;Unc5c;Rgl1;Gpr3;Lpar6;Lpar1;Gpr171;Wnt	259	4788	1834	19819	0	0.584559
refseq_FC(ES/ICM)>4_or_<0.25_and_p<0.01	Function	GO:0004871	signal transducer activity	Gpr97;Gpr84;Grm1;Cxcr6;Olfr510;Adora3;Drd3;Stat4;Gab1;Kcnh8;Ptger3;Smo;Pth2r;Adrbk2;Gpr114;Cxcr3;Gpr62;Cbl;Sstr2;Il1r1;Tacr2;Gprc5a;Npas3;Gnat3;Gpr3;Lpar6;Lpar1;Gpr171;Wnt3a;Fzd7;Gpr64;Irs4;Wnt8a;Wnt2b;C130060K24Rik;Npsr1;Rgs16;Centb1;Gpr157;Gpr82;Gpr98;G	163	4788	1540	19819	0	0.438121
refseq_FC(ES/ICM)>4_or_<0.25_and_p<0.01	Process	GO:0007186	G-protein coupled receptor protein signaling pathway	Gpr97;Gpr84;Grm1;Cxcr6;Olfr510;Adora3;Drd3;Ptger3;Smo;Pth2r;Gpr114;Cxcr3;Gpr62;Sstr2;Tacr2;Gprc5a;Gnat3;Gpr3;Lpar6;Lpar1;Gpr171;Fzd7;Gpr64;Ramp1;C130060K24Rik;Npsr1;Rgs16;Ramp3;Gpr157;Gpr82;Gpr133;Gpr98;Gng12;Ccrl1;Olfr307;Htr6;P2ry2;Gnb4;Celsr2;Rgs11;Kis	124	4788	1596	19819	0	0.3216
refseq_FC(ES/ICM)>4_or_<0.25_and_p<0.01	Function	GO:0004930	G-protein coupled receptor activity	Gpr97;Gpr84;Grm1;Cxcr6;Olfr510;Adora3;Drd3;Ptger3;Smo;Pth2r;Gpr114;Cxcr3;Gpr62;Sstr2;Tacr2;Gprc5a;Gpr3;Lpar6;Lpar1;Gpr171;Fzd7;Gpr64;C130060K24Rik;Npsr1;Gpr157;Gpr82;Gpr133;Gpr98;Ccrl1;Olfr307;Htr6;P2ry2;Celsr2;Gpr113;Olfr449;Gpr1;Gpr158;Bai2;Ffar3;Olfr45	96	4788	1379	19819	0	0.288161
refseq_FC(ES/ICM)>4_or_<0.25_and_p<0.01	Process	GO:0006412	translation	Eif2s2;Eif2ak2;Rpl10l;Rpl27;Ptrh1;Eif3j;Eif2s3y;Eif4e1b;Rpl11;Rpl24;Rpl3;Rpl29;Rpl34	13	4788	251	19819	0	0.214386
refseq_FC(ES/ICM)>4_or_<0.25_and_p<0.01	Process	GO:0007608	sensory perception of smell	Bbs1;Olfr510;Best2;Cnga2;Olfr307;Olfr449;Olfr456;Olfr985;Olfr1321;Cnga4;Olfr1494;Gnal;Adcy3	13	4788	1098	19819	0	0.0490082
refseq_FC(ES/ICM)>4_or_<0.25_and_p<0.01	Function	GO:0004984	olfactory receptor activity	Olfr510;Olfr307;Olfr449;Olfr456;Olfr985;Olfr1321;Olfr1494	7	4788	1082	19819	0	0.0267792
refseq_FC(ES/ICM)>4_or_<0.25_and_p<0.01	Component	GO:0005886	plasma membrane	Kirrel;Dagla;Pcdh15;Htr3a;Gpr97;Art3;Rhob;Abcb1a;Plxdc2;Rab40b;Raet1d;Gpr84;Grm1;Cxcr6;Olfr510;Mmp2;Kcnq1;Clec2g;Neu3;Pcdhga7;Notch2;Nbea;Adora3;Frem2;Drd3;Kcnip4;Grin3a;Nt5e;Cdh20;Camkv;Slc22a18;Dhh;Ush2a;Csmd3;Nlgn1;Ptger3;Cxadr;Adap2;Pth2r;Icam5;Cd5;Cd	615	4788	1962	19819	4.65854e-15	1.29749
refseq_FC(ES/ICM)>4_or_<0.25_and_p<0.01	Process	GO:0006355	regulation of transcription, DNA-dependent	Hmbox1;Gata4;Meis3;Cux2;Hoxa7;Irx4;Dmrt1;Satb2;Nr2e3;Pax9;Nfatc2;Foxo6;Hes5;Nr2f6;Egr1;Zglp1;Tshz2;Alx1;Uncx;Kcnh2;Foxo3;Myt1;Stat4;Tshz3;Arntl2;Pou2f3;Creb3l2;Nkx6-1;Zfp354b;Kcnh8;Gcm2;Gata3;Foxc2;Nfatc1;Rarb;Tcf7;Atf5;Rfx3;Zfp667;Trp73;Ehf;Zfp184;Smad6;	264	4788	727	19819	2.55732e-14	1.50313
refseq_FC(ES/ICM)>4_or_<0.25_and_p<0.01	Process	GO:0007155	cell adhesion	Nrxn1;Lamb3;Pcdhga12;Tgfbi;Cntn6;Pcdhga3;Pcdh15;Pcdha7;Frem1;Mcam;Comp;Rhob;Nell2;Chl1;Pgm5;Tro;Pcdhac1;Pcdh18;Astn1;Neo1;Jub;Prph2;Msln;Pcdhga7;Hes5;Omd;Fbln5;E330026B02Rik;Amigo3;Frem2;Itga11;Ctnnd2;Aplp1;Cass4;Mfge8;Pcdhga1;Lama2;Ptk7;Pcdhgc3;Cdh20;Efs	179	4788	448	19819	2.87043e-14	1.65387
refseq_FC(ES/ICM)>4_or_<0.25_and_p<0.01	Component	GO:0030529	ribonucleoprotein complex	Tdrd7;Jakmip1;Rpl27;Jrk;Utp14b;Rpl11;Rpl3;Rpl3l;Rbmx;Larp2;Eif2c4;Rps6kl1;Rpl10l;Tdrd1;Trim21;Eif2c2;Rpl24;Rpl29;Rpl34;Pcbp4	20	4788	281	19819	2.93156e-14	0.294613
refseq_FC(ES/ICM)>4_or_<0.25_and_p<0.01	Process	GO:0007275	multicellular organismal development	Sfrp4;Ascl2;Mesp2;Mycbpap;Lefty2;Hoxa7;Dmrt1;Rhob;Satb2;Tsnaxip1;Sema6d;Nanos2;Pax9;Nlrp14;Lect1;Hes5;Dnase2a;Notch2;Wtap;Bmp1;Zglp1;Frem2;Ctnnd2;Tshz2;Alx1;Uncx;Nnat;Vangl2;Bmp5;Metrn;Sema6a;Myt1;Robo4;Kdr;Tshz3;Jag1;Theg;Mfng;Plac1;Nog;Nkx6-1;Gcm2;Utp14	285	4788	807	19819	1.12473e-13	1.46184
refseq_FC(ES/ICM)>4_or_<0.25_and_p<0.01	Component	GO:0005576	extracellular region	Lamb3;Metrnl;Cfh;4930486L24Rik;Cpn1;Mmp2;Lect1;Bmper;Rspo4;Psors1c2;Ces7;Omd;1700007K09Rik;Oxt;Tslp;Bmp5;Smpdl3a;C730027P07Rik;Sct;Gdf9;Ltbp1;Spink4;Plac1;Adamts20;Col9a1;1500015O10Rik;Mmp1b;AU021092;Cpa2;Dhh;Ush2a;Col19a1;C1ql4;Efemp1;2310033E01Rik;Cxadr	453	4788	1424	19819	2.10283e-12	1.31679
refseq_FC(ES/ICM)>4_or_<0.25_and_p<0.01	Function	GO:0003700	transcription factor activity	Hmbox1;Gata4;Meis3;Cux2;Mesp2;Spz1;Hoxa7;Irx4;Dmrt1;Satb2;Hinfp;Nr2e3;Pax9;Nfatc2;Foxo6;Nr2f6;Egr1;Zglp1;Tshz2;Alx1;Uncx;Foxo3;Myt1;Aff3;Stat4;Tshz3;Arntl2;Pou2f3;Creb3l2;Nkx6-1;Gcm2;Gata3;Foxc2;Nfatc1;Rarb;Tcf7;Atf5;Trp73;Ehf;Smad6;Irf7;Tbx18;Ikzf1;Lhx8;	233	4788	662	19819	2.59996e-11	1.45689
refseq_FC(ES/ICM)>4_or_<0.25_and_p<0.01	Process	GO:0008380	RNA splicing	Ptbp2;Wtap;Zmat5;A2bp1;D11Bwg0517e;Ppih;Snrnp35;Refbp2;Rbm4b;Nol3;Esrp2	11	4788	183	19819	4.41452e-11	0.248811
refseq_FC(ES/ICM)>4_or_<0.25_and_p<0.01	Component	GO:0005739	mitochondrion	Tmem126a;Isoc2b;Slc25a41;Vamp8;Gpd2;Rab11fip5;Abcb1b;Dusp26;Tshz3;Echdc2;Mapk12;Hsh2d;Slc25a27;Aass;Nnt;Slc27a2;Hlcs;Arl2bp;AA467197;Acaa2;Fam162a;Idh2;Gatm;AU042651;Dmgdh;Comt1;Pdk1;Bdh1;Nipsnap1;Cyba;Psap;Col4a3bp;Txnrd2;Pycr1;Clpx;Mobp;Hmgcs2;Tomm40l;C	211	4788	1232	19819	1.65946e-10	0.708923
refseq_FC(ES/ICM)>4_or_<0.25_and_p<0.01	Component	GO:0005840	ribosome	Rps6ka2;Rps6kl1;Rpl10l;Rpl27;Jrk;Rpl11;Rpl24;Rpl3;Rpl29;Rpl34;Rpl3l	11	4788	173	19819	3.79155e-10	0.263193
refseq_FC(ES/ICM)>4_or_<0.25_and_p<0.01	Function	GO:0043565	sequence-specific DNA binding	Hmbox1;Gata4;Meis3;Cux2;Vsx1;Rara;Hoxa7;Irx4;Satb2;Tshz1;Zfhx4;Neurod1;Hoxb13;Creb3l4;Six3;Nr2e3;Nfatc2;Atoh1;Lass4;Msx2;Foxo6;Nfe2l3;Cdx1;Hlf;Foxa1;Pgr;Nr2f6;Zglp1;Cux1;Nr1h4;Tshz2;Pou3f1;Alx1;Uncx;Hoxd9;Foxo3;Foxp1;Barx2;Prdm16;Stat4;Irf1;Tshz3;Hesx1;Hh	166	4788	452	19819	5.08069e-10	1.52019
refseq_FC(ES/ICM)>4_or_<0.25_and_p<0.01	Process	GO:0006397	mRNA processing	Cnot6l;Rnasel;Ptbp2;Papolb;Wtap;Zmat5;A2bp1;Brunol4;D11Bwg0517e;Ppih;Snrnp35;Refbp2;Apobec4;Rbm4b;Ern1;Apobec1;Adarb2;Nol3;Cugbp1;Esrp2;Rod1	21	4788	238	19819	5.13129e-10	0.365233
refseq_FC(ES/ICM)>4_or_<0.25_and_p<0.01	Component	GO:0005624	membrane fraction	Nrxn1;Pcdhga12;Pcdha11;Sstr2;Pcdhga3;Pcdha7;Pcdhga9;Gnaz;Pcdha6;Pcdha1;Cd24a;Acy3;Gucy2e;Pcdhgb8;Rhob;Pcdha9;Scn1a;Pcdhga10;Slc13a3;Dgat2;Psd3;Lrp2;Pcdhga7;Adrb1;Folr4;Ulk1;Grin2b;Nradd;Aplp1;Drd3;Grin1;Zmpste24;Gnat2;Gli2;Pcdhgb2;Foxo3;Gria3;Sgpp1;Pea15a	100	4788	239	19819	6.10952e-10	1.73193
refseq_FC(ES/ICM)>4_or_<0.25_and_p<0.01	Function	GO:0003723	RNA binding	Khdc1b;Raver2;Rnasel;Rgnef;Nanos2;Cpeb3;Ppargc1b;Ptbp2;Jakmip1;A2bp1;Eif4e1b;Rpl11;Cpeb2;Khdrbs3;Zbp1;Tlr3;Eif2c4;Nr0b1;Rbm47;Ddx3y;Srbd1;D11Bwg0517e;Khdc1a;Trim21;Sfpi1;Elavl2;Pus7l;Refbp2;Adarb2;Cugbp1;Adad1;Msi2;Zc3hav1;Uhmk1;Ddx25;D1Pas1;Mbnl2;Cpeb4;N	73	4788	528	19819	9.49189e-10	0.57229
refseq_FC(ES/ICM)>4_or_<0.25_and_p<0.01	Function	GO:0016503	pheromone receptor activity	V1rb3;V1ra3	2	4788	97	19819	9.95551e-10	0.0853465
refseq_FC(ES/ICM)>4_or_<0.25_and_p<0.01	Function	GO:0005515	protein binding	Klhl1;Nrxn1;Raver2;Trim62;Nlrp4c;Mid1ip1;Skil;Satb2;S100a6;Exoc3l;Kit;Phf17;Pja1;Vamp8;Grm1;Atoh1;Lrrn1;Oas1d;Bmper;Ptbp2;Spag6;Notch2;Omd;Hdac7;Frem2;Ctnnd2;Nlrp3;Btbd3;Rnf219;Bmp5;Grin3a;Myt1;Lrrc17;Robo4;Pde6g;Lrrc19;Stat4;Aim2;Rhobtb1;Neb;Nod2;Rb1;Map	1070	4788	3873	19819	3.16935e-09	1.14357
refseq_FC(ES/ICM)>4_or_<0.25_and_p<0.01	Process	GO:0006281	DNA repair	Wrn;Shprh;Poli;Mgmt;Rad51l1;Jmy;Smc5;Chd1l;Giyd2;Ttc5;Rev1;Neil3;Eya2;Ercc6;Nhej1;Hspa1b	16	4788	196	19819	3.4392e-09	0.337903
refseq_FC(ES/ICM)>4_or_<0.25_and_p<0.01	Function	GO:0030528	transcription regulator activity	Id4;Hmbox1;Gata4;Meis3;Ascl2;Cux2;Tax1bp3;Mesp2;Vsx1;Rara;Hoxa7;Irx4;Satb2;Tshz1;Zfhx4;Neurod1;Hoxb13;Six3;Neo1;Atoh1;Lass4;Msx2;Cdx1;Hes5;Pgr;Id2;Clock;Cux1;Tshz2;Pou3f1;Tcf23;Alx1;Uncx;Hoxd9;Cited4;Mxd4;Mycn;Barx2;Tcf4;Tshz3;Hesx1;Hhex;Ebf3;Arntl2;Pou2f	150	4788	410	19819	4.26397e-09	1.51438
refseq_FC(ES/ICM)>4_or_<0.25_and_p<0.01	Process	GO:0019236	response to pheromone	Vmn2r1;V1rb3;V1ra3	3	4788	100	19819	4.81267e-09	0.124179
refseq_FC(ES/ICM)>4_or_<0.25_and_p<0.01	Process	GO:0051301	cell division	Ccnd2;Pard3;Ccng2;2610002M06Rik;Cdc25b;Sept5;Ccnb3;Hmga2;Ccnd1;Nsl1;Anapc10;Fsd1;Sept14;Ccnd3;Lats2;Arhgef2;Rb1;Sept6;Cdk6;Mad2l2;Sept1;Nuf2;Lmln;Cep110	24	4788	244	19819	4.98533e-09	0.407145
refseq_FC(ES/ICM)>4_or_<0.25_and_p<0.01	Function	GO:0003735	structural constituent of ribosome	Rpl10l;Rpl27;Rpl11;Rpl24;Rpl3;Rpl29;Rpl34	7	4788	132	19819	5.06451e-09	0.219509
refseq_FC(ES/ICM)>4_or_<0.25_and_p<0.01	Component	GO:0005681	spliceosomal complex	Ppih;Snrnp35;Refbp2;Ptbp2;Zmat5	5	4788	116	19819	5.73891e-09	0.178418
refseq_FC(ES/ICM)>4_or_<0.25_and_p<0.01	Process	GO:0007067	mitosis	Wee2;Ccng2;Cdc25b;Rgs14;Hmga2;Nsl1;Anapc10;Fsd1;Lats2;Arhgef2;Mad2l2;Nuf2;Lmln	13	4788	173	19819	6.54035e-09	0.311046
refseq_FC(ES/ICM)>4_or_<0.25_and_p<0.01	Process	GO:0030154	cell differentiation	Sfrp4;Ascl2;Sema3e;Mycbpap;Twsg1;Dmrt1;Rhob;Tsnaxip1;Neurod1;Chl1;Sema6d;Kit;Rgnef;Eomes;Creb3l4;Nanos2;Atoh1;Edaradd;Nlrp14;Lect1;Hes5;Notch2;Mdk;Bmp1;Tcf23;Uncx;Slco4c1;Jak2;Ngfr;Slit3;Bmp5;Prdm16;Metrn;Sema6a;Myt1;Bin1;Zbtb7b;Peg10;Robo4;Ihh;Kdr;Nxn;Nh	176	4788	503	19819	9.27978e-09	1.44835
refseq_FC(ES/ICM)>4_or_<0.25_and_p<0.01	Component	GO:0005578	proteinaceous extracellular matrix	Lamb3;Tgfbi;Frem1;Smoc1;Egflam;Chl1;Zp3;Lgals1;Mmp2;Gpc1;Omd;E330026B02Rik;Matn2;Col17a1;Lama2;Hapln4;Emilin1;Ltbp1;Fbn2;Zp1;Adamts20;Col9a1;Mmp9;Adam19;Mmp1b;Adam12;Adam21;Ush2a;Col19a1;Wnt10b;Mmp14;Spock2;Matn1;Smoc2;Lamc2;Tgm2;Ctgf;Fbn1;Ntn1;Adamts9;Ad	100	4788	263	19819	1.66496e-07	1.57388
refseq_FC(ES/ICM)>4_or_<0.25_and_p<0.01	Process	GO:0045944	positive regulation of transcription from RNA polymerase II promoter	Plagl1;Gata4;Ablim3;Mesp2;Nfat5;Rara;Hoxa7;Satb2;Neurod1;Klf12;Creb3l4;Six3;Smad1;Nr2e3;Pax9;Nfatc2;Atoh1;Cdx1;Foxa1;Atxn7;Clock;Pou3f1;Stat5b;Alx1;Hoxd9;Foxo3;Barx2;Zbtb7b;Irf1;Rb1;Pou2f3;Mafb;Gata3;Sox11;Foxc2;Cask;Rarb;Smo;Prdm9;Foxc1;Zfp462;Ikzf1;Gli1	115	4788	314	19819	2.08544e-07	1.51599
refseq_FC(ES/ICM)>4_or_<0.25_and_p<0.01	Process	GO:0006364	rRNA processing	Utp14b	1	4788	66	19819	2.41761e-07	0.0627168
refseq_FC(ES/ICM)>4_or_<0.25_and_p<0.01	Function	GO:0005516	calmodulin binding	Ppp3cb;Myh6;Spata17;Pde1b;Kcnn1;Esrrg;Itpkc;Camk1g;Mylk;Myo1a;Sntb1;Camta1;Kcnh1;Camk4;Camk2a;Map6d1;Nos3;Myh14;Cask;Nos1;Kcnn4;Camkk1;Strn;Camk2d;Myo1f;Mylk2;Sphk1;Enkur;Myo1b;Adcy3;Phka1;Myh3;Grin1;Myo5b;Adcy1;Myh11;Itpka;Iqgap2;Add2;Gap43;Trpm4;Camk1d;	50	4788	108	19819	2.65186e-07	1.91635
refseq_FC(ES/ICM)>4_or_<0.25_and_p<0.01	Process	GO:0006811	ion transport	Htr3a;Nalcn;Kcng1;Slc25a37;Cacna2d4;Chrnb4;Slc13a3;Kcnj4;Kcnab1;Stim2;Cacng6;Slc34a2;Kcnq1;Slc12a1;Slc30a3;Pkd1l3;Atp1a4;Kcnh2;Kcnip4;Cnga4;Grin3a;Gabra5;Slc34a3;Pkd2;Chrna1;Slc22a18;Cacna1a;Kcnh8;Cnga1;Atp2a3;Cacng8;Trpc7;Kcnn4;Grik4;Slc10a6;Gabre;Trpm3;	176	4788	530	19819	4.44283e-07	1.37456
refseq_FC(ES/ICM)>4_or_<0.25_and_p<0.01	Component	GO:0045202	synapse	Ush1c;Htr3a;Camk2n1;Unc13c;Egflam;Sntb1;Chrnb4;Camk2a;Gabrg1;Cbln1;Psd3;Sh3kbp1;Syn1;Slc17a7;Klhl17;Nbea;Syt3;Slc30a3;Rph3a;Grin2b;Shc4;Synpo;Anks1b;Shank3;Grin1;Dnmbp;Chrne;Igsf9;Gria3;Chrna5;Grin3a;Gabrd;Gabra5;Cyfip2;Phactr1;Sspn;Agrn;Nrg1;Syt11;Nrgn;V	91	4788	239	19819	5.16265e-07	1.57605
refseq_FC(ES/ICM)>4_or_<0.25_and_p<0.01	Process	GO:0016042	lipid catabolic process	Plcd1;Dagla;Plbd1;Plce1;Apob;Ddhd1;Pla2g7;Apoc2;Enpp2;Pla2g2c;Pla2g4b;Pnliprp2;Lipa;Pnpla3;Pla2g2f;Pla2g2d;Pld1;Pla2g4a;Plch2;Aspg;Nceh1;Plcd4;Pla2g5;Pnpla2;Plin1;Oc90;Lipg;Pla2g1b;Daglb;Pla2g2a;Pla2g4f;Pnpla1;Pla2g4d;Plb1;Plcxd3;Lipc;Pla2g4e;Lipm;Pnlip;P	41	4788	84	19819	5.40174e-07	2.02038
refseq_FC(ES/ICM)>4_or_<0.25_and_p<0.01	Process	GO:0006974	response to DNA damage stimulus	Shprh;Poli;Mgmt;Rad51l1;Jmy;Spdya;Foxo3;Fbxo31;Smc5;Chd1l;Giyd2;Mapk3;Ttc5;Rev1;Apbb1;Gadd45a;Trp73;Neil3;Pmaip1;Btg2;Eya2;Ercc6;Nhej1	23	4788	209	19819	6.82702e-07	0.455522
refseq_FC(ES/ICM)>4_or_<0.25_and_p<0.01	Component	GO:0005634	nucleus	Hmbox1;Ascl2;Raver2;Mid1ip1;Skil;Satb2;Hinfp;Isoc2b;Nmnat1;Pnma3;Rad51l1;Phf17;Grm1;Pax9;Atoh1;Bex4;Ptbp2;Notch2;Ccnb3;Wtap;Hdac7;Ctnnd2;Sall3;AI428936;Zfp811;C230055K05Rik;Tcfcp2l1;Prdm16;Myt1;Peg10;Aff3;Dusp26;Stat4;Fgf14;Rhox6;Tshz3;Obox6;Aim2;Nol4;Tpp	859	4788	3992	19819	1.04249e-06	0.890697
refseq_FC(ES/ICM)>4_or_<0.25_and_p<0.01	Function	GO:0005216	ion channel activity	Htr3a;Cacna1d;Nalcn;Kcng1;Cnga2;Cacna2d4;Chrnb4;Kcnj4;Kcnab1;Kcng3;Cacng6;Kcnq1;Pkd1l3;Kcnd1;Best1;Kcnh2;Chrne;Kcnip4;Cnga4;Chrna5;Scn1b;Grin3a;Gabra5;Itpr2;Cacna1s;Pkd2;Chrna1;Gabrg3;Cacna1a;Kcnh8;Kcnn1;Cnga1;Kcnh1;Scn3b;Cacng8;Trpc7;Kcnip3;Gabrr1;Kcna7;	107	4788	302	19819	2.79547e-06	1.46658
refseq_FC(ES/ICM)>4_or_<0.25_and_p<0.01	Process	GO:0015031	protein transport	Rab27a;Rhob;Apba2;Rab40b;1700034H14Rik;Rab12;Lrsam1;H2-DMa;Tom1l2;Timm8a2;Lca5;Pitpnm1;Stxbp5l;Jakmip1;Rph3a;Rab11fip5;Sec16b;Rab39;Kdelr3;Atg4b;Snx2;Rab31;Stxbp3a;Agap1;Sec22c;Snx32;Ap3b2;Sec31b;Myo5b;Rasef;Stx6;Tram1l1;Duoxa1;Abcb9;Rabgef1;Rab11fip4;Sec	77	4788	479	19819	3.53608e-06	0.6654
refseq_FC(ES/ICM)>4_or_<0.25_and_p<0.01	Process	GO:0006508	proteolysis	4930486L24Rik;Agbl2;Mme;Pgm5;Immp2l;Cpn1;Ctso;Astl;Mmp2;Cpe;Ctsl;Klk1;Cpb2;St14;Prssl1;Bmp1;Pm20d1;Cradd;Ren2;Prep;Dpp6;Ihh;Capn1;C1s;Npepl1;Rnpep;Adamts20;C1rl;Prtn3;Mmp9;Adam19;Mmp1b;Cpa2;Agbl5;Adam12;Prss22;Adam21;Dhh;Adam22;C2;Mmp14;Pcsk1;Hpn;Tpsg1;Qp	132	4788	391	19819	3.90028e-06	1.39741
refseq_FC(ES/ICM)>4_or_<0.25_and_p<0.01	Process	GO:0042254	ribosome biogenesis	Utp14b	1	4788	55	19819	4.2613e-06	0.0752601
refseq_FC(ES/ICM)>4_or_<0.25_and_p<0.01	Process	GO:0007049	cell cycle	Rassf2;Ccnd2;Pard3;Ccng2;S100a6;Jub;Cdc25b;Ccnb3;Wtap;Rcbtb1;Cdkn1c;Ccnd1;Mapk4;Nsl1;Fsd1;E2f3;Rb1;Sept6;Mapk12;Spin2;Tspyl2;Siah2;Gas1;Eid1;Trp73;Rbl2;Ikzf1;Mad2l2;Dusp1;Sept1;Nuf2;Ckap2;Ahr;Cdkn2c;Lmln;Cep110;Trnp1;Aurkc;Tmprss11a;2610002M06Rik;Sept5;Hm	69	4788	436	19819	5.03618e-06	0.655074
refseq_FC(ES/ICM)>4_or_<0.25_and_p<0.01	Function	GO:0004386	helicase activity	Wrn;Shprh;Chd9;Ddx3y;Chd1l;Tdrd9;Smarca1;Ddx25;D1Pas1	9	4788	113	19819	5.18109e-06	0.329679
refseq_FC(ES/ICM)>4_or_<0.25_and_p<0.01	Component	GO:0005694	chromosome	Hist1h2bc;Hist1h2be;Hist1h2ac;Hmga2;Hist1h1d;Smc5;Setd7;Itgb3bp;H2afy2;Hist1h1b;Hist1h1a;Hist1h2bb;Prdm9;Hist1h2bp;Hist1h4b;Sp100;Hist1h3i;H1foo;Hmga1;Tnks1bp1	20	4788	179	19819	5.3388e-06	0.462492
refseq_FC(ES/ICM)>4_or_<0.25_and_p<0.01	Process	GO:0006260	DNA replication	Wrn;Poli;Stra8;Mcm9;Rev1;Fhit;Ctgf;Nfib	8	4788	106	19819	5.71185e-06	0.3124
refseq_FC(ES/ICM)>4_or_<0.25_and_p<0.01	Process	GO:0007242	intracellular signaling cascade	Arhgef10l;Asb13;Depdc6;Pdk1;Acot11;Plce1;Adcy9;Unc13c;Asb11;Gucy2e;Prkd3;Als2;Rab40b;Plekhm3;Asb3;Rgnef;Prkcb;Stac2;D10Ertd610e;Hmha1;Plek2;Btk;Plch2;Arhgef19;Arhgef4;Socs5;Spata13;Tssk3;Zap70;Plcd4;Shc4;Adcy7;Rapgef4;Prkch;Dnmbp;Ngef;Plekhg6;Lyn;Pea15a;G	88	4788	243	19819	7.23837e-06	1.49901
refseq_FC(ES/ICM)>4_or_<0.25_and_p<0.01	Process	GO:0008285	negative regulation of cell proliferation	Vsx2;Tax1bp3;Trim35;Igfbp3;Msx1;Kifap3;Ptges;Gata3;Bmp4;Bcl11b;Gpc3;Ereg;Lefty1;Sfn;E2f7;Rarb;Timp2;Esr2;Smarca2;Prkca;Smad1;Nr2e3;Slfn2;Msx2;Fgfr3;Kiss1;Gli3;Bmp2;B4galt1;Pax6;Jak2;Nfib;Cav2;Axin2;Cebpa;Pth1r;Pla2g2a;Cdkn2c;Nkx3-1;Pparg;Gdf11;Nox4;Six5;P	50	4788	122	19819	1.61412e-05	1.69644
refseq_FC(ES/ICM)>4_or_<0.25_and_p<0.01	Function	GO:0046872	metal ion binding	Nrxn1;Trim62;Hinfp;Pnma3;Plekhm3;Phf17;Pja1;Cpn1;Eif2s2;Frem2;Sall3;Rnf219;Zfp811;Eno3;C230055K05Rik;Prdm16;Myt1;Gucy1b3;Peg10;Cyp2f2;Tshz3;Mapk12;Col9a1;Zfp455;Mmp1b;Zfp354b;Gcm2;Gata3;Sepx1;Rnf145;Atp2a3;Syt4;Adap2;Zfp667;Agap1;Car6;Lhx8;Rnf144a;Zfp503;	693	4788	2551	19819	1.63867e-05	1.12448
refseq_FC(ES/ICM)>4_or_<0.25_and_p<0.01	Function	GO:0016564	transcription repressor activity	Cux2;Ring1;Rara;Msx1;Ciita;Hoxa7;Ahrr;Ikzf4;Skil;Nfkbie;Zfp488;Bcl6b;E2f7;Foxe1;Hoxb4;Six3;Kcnip3;Hdac1;Hdac7;Zglp1;Pou3f3;Ikzf1;Cux1;Thrb;Zeb2;Dnajb6;Dnmt3l;Hopx;Satb1;Sim2;Foxp1;Hand1;Nr0b1;Prdm16;Bhlhe22;Lrch4;Jdp2;Tbx3;Thra;Trim66;Hesx1;Nr2c1;Pparg;He	48	4788	116	19819	1.74259e-05	1.71282
refseq_FC(ES/ICM)>4_or_<0.25_and_p<0.01	Component	GO:0005737	cytoplasm	Klhl1;Raver2;Mid1ip1;Isoc2b;Phf17;Pja1;Gpsm3;D10Ertd610e;Bex4;Oas1d;Spag6;Hdac7;Rab11fip5;Nlrp3;Eno3;Nnat;Tcfcp2l1;Dock2;Gucy1b3;Peg10;Pla2g4d;Tubb3;Dusp26;Stat4;Tppp;Lrmp;Nod2;Mapk12;Plk1s1;Ppih;Ptges;Fmnl1;Bex1;Sepx1;Pstpip2;Nfatc1;Ddit4;Hipk4;S100a16;C	920	4788	3454	19819	1.74429e-05	1.10254
refseq_FC(ES/ICM)>4_or_<0.25_and_p<0.01	Component	GO:0030173	integral to Golgi membrane	Lfng;St3gal3;Cux1;B4galnt2;B4galnt1;St6galnac2;St8sia5;St3gal5;St6galnac3;St6galnac6;Sgms2;St3gal6;Mfng;St6gal1;St8sia3;St3gal4;St8sia6;St3gal1	18	4788	30	19819	2.42602e-05	2.48358
refseq_FC(ES/ICM)>4_or_<0.25_and_p<0.01	Process	GO:0008284	positive regulation of cell proliferation	Id4;Adm;Rara;Rtkn2;Col18a1;Cntfr;Mdm4;Lifr;Kit;Fgf3;Flt3l;Rogdi;Fgf18;Nodal;Aldh1a2;T;Edn3;Sp6;Fgf17;Stat5b;Gli2;Mycn;Fgfr4;Ihh;Pbx1;Tnfsf13;E2f3;Traf5;Vsx2;Cntf;Fgf6;Fgf8;Smo;Gas1;Rasip1;Cdca7l;Fgfr3;Sphk1;Figf;Pdgfc;Crip2;Osr2;Hlx;Csf1;Ntn1;Kitl;Pth1r;V	56	4788	143	19819	2.44706e-05	1.62099
refseq_FC(ES/ICM)>4_or_<0.25_and_p<0.01	Component	GO:0070469	respiratory chain	Cycs	1	4788	48	19819	2.59044e-05	0.0862356
refseq_FC(ES/ICM)>4_or_<0.25_and_p<0.01	Function	GO:0004518	nuclease activity	Cnot6l;Rnase4;Rnasel;Eif2c2;Hrsp12;Dnase2a;Dis3l2;Zc3h12a;Elac1;Giyd2	10	4788	110	19819	2.99694e-05	0.376301
refseq_FC(ES/ICM)>4_or_<0.25_and_p<0.01	Component	GO:0030054	cell junction	Apbb1ip;Htr3a;Egflam;Pard3;Pgm5;Chrnb4;Camk2a;Gjb5;Psd3;Sh3kbp1;Jub;Crb3;Vezt;Syn1;Klhl17;Cldn22;Nbea;Syt3;Slc30a3;Rph3a;Shc4;Ctnnd2;Shank3;Chrne;Cass4;Chrna5;Grin3a;Col17a1;Gabra5;Sspn;Syt11;Cldn15;Nrgn;Vamp2;Parvb;Chrna1;Gabrg3;Samd4;Stard8;Dlgap1;Syngr	125	4788	382	19819	3.01757e-05	1.35449
refseq_FC(ES/ICM)>4_or_<0.25_and_p<0.01	Function	GO:0008270	zinc ion binding	Maz;Trim62;Hinfp;Nmnat1;S100a6;Pnma3;Plekhm3;Phf17;Pja1;Cpn1;Eif2s2;Mmp2;Nr2f6;Bmp1;Slc30a3;Sall3;Tshz2;Rnf219;Zfp811;C230055K05Rik;Car13;Prdm16;Myt1;Peg10;Nt5e;Kdm5d;Dtx3;Tshz3;Trim66;Adamts20;Col9a1;Zfp455;Rreb1;Mmp1b;Zfp354b;Gcm2;Gata3;Zscan10;Cpa2;Ada	517	4788	1877	19819	3.94404e-05	1.14013
refseq_FC(ES/ICM)>4_or_<0.25_and_p<0.01	Function	GO:0004197	cysteine-type endopeptidase activity	Ctsc;Malt1;Lgmn;4930486L24Rik;Capn9;Atg4b;Capn2;Ctsf;Cradd;Casp6;Ctsw;Capn1;Capn11;Cflar;Atg4c;Ctso;Ctsb;Ctsh;Ctsl;Ctss;Casp8;Ctsm;Capn3;Capn6	24	4788	47	19819	4.26937e-05	2.11369
refseq_FC(ES/ICM)>4_or_<0.25_and_p<0.01	Process	GO:0045449	regulation of transcription	Hmbox1;Maz;Ascl2;Hoxa7;Irx4;Satb2;Hinfp;Phf17;Ppargc1b;Pax9;Atoh1;Notch2;Hdac7;Nr2f6;Ctnnd2;Sall3;Tshz2;Rcbtb1;Uncx;Cited4;Tcfcp2l1;Prdm16;Myt1;Aff3;Stat4;Tshz3;Rb1;Pou2af1;Rreb1;Nkx6-1;Zfp354b;Gcm2;Gata3;Jrk;Zscan10;Nfatc1;Tspyl2;Rarb;Fam120b;Atf5;Rfx3;Z	443	4788	1591	19819	4.62226e-05	1.15255
refseq_FC(ES/ICM)>4_or_<0.25_and_p<0.01	Process	GO:0051028	mRNA transport	Refbp2;Ddx25	2	4788	54	19819	4.67565e-05	0.153308
refseq_FC(ES/ICM)>4_or_<0.25_and_p<0.01	Function	GO:0004623	phospholipase A2 activity	Pla2g2a;Pla2g4f;Pla2g4d;Plb1;Pla2g4b;Pla2g5;Pla2g4e;Pla2g2f;Pla2g2d;Pla2g4a;Oc90;Pla2g1b;Pla2g2c	13	4788	19	19819	4.88758e-05	2.83216
refseq_FC(ES/ICM)>4_or_<0.25_and_p<0.01	Component	GO:0031225	anchored to membrane	Thy1;Cd14;Cntn6;Sprn;Cdh13;Nrn1;Cntn2;Cd177;Art3;Art1;Cd24a;Reck;Raet1b;Ly6f;Cntfr;Gpc3;Cd59a;Rtn4rl1;Raet1d;Bst1;Ly6a;Vnn1;Gas1;Cntn4;Msln;Gpc1;Mmp17;Otoa;Nrn1l;Prss41;Cd160;Itln1;Raet1a;Vtcn1;Ncam1;Alppl2;Art2a;Cd52;Folr2;Cntn1;Nt5e;Mdga1;Ly6g6d;Lypd3;C	48	4788	122	19819	7.29219e-05	1.62858
refseq_FC(ES/ICM)>4_or_<0.25_and_p<0.01	Function	GO:0015293	symporter activity	Slc16a3;Slc38a2;Slc4a11;Slc6a15;Slc6a4;Slc6a12;Slc13a3;Slc12a8;Slc13a2;Slc5a6;Slc5a2;Slc16a2;Slc25a18;Slc34a2;Slc23a1;Slc17a7;Slc10a6;Slc12a1;Slc6a9;Slc16a14;Slc1a2;Slc13a5;Slc4a4;Slc5a8;Slc24a3;Slc12a5;Slc5a5;Slc5a1;Slc6a8;Slc6a1;AI317395;Slc13a1;Slc15a3	43	4788	106	19819	7.42358e-05	1.67915
refseq_FC(ES/ICM)>4_or_<0.25_and_p<0.01	Component	GO:0005604	basement membrane	Lamb3;Lama4;Adamts1;Hmcn1;Hspg2;Frem1;Smoc1;Egflam;Ush2a;Col18a1;Timp2;Rell2;Smoc2;Fras1;Lamc2;Npnt;Vwc2;Frem2;Col4a2;Col4a1;Ntn1;Col17a1;Lama2;Lad1;Agrn;Col4a6;Nid2;Col2a1;Lamc3	29	4788	63	19819	7.8734e-05	1.9054
refseq_FC(ES/ICM)>4_or_<0.25_and_p<0.01	Process	GO:0019915	lipid storage	Cidea;Stat5a;Apoa1;Plin2;Gm2a;Hexa;Cd36;B4galnt1;Nrip1;Stat5b	10	4788	13	19819	8.40131e-05	3.18408
refseq_FC(ES/ICM)>4_or_<0.25_and_p<0.01	Component	GO:0043025	cell soma	Klhl1;Mapk8ip2;Crmp1;Cacna1a;Fabp7;P2rx7;Scn1a;Syt5;Alcam;Ptprk;Nrsn1;Spnb3;Dpysl2;Grm1;Psd2;Hdac1;Nrsn2;Ulk1;Cpne5;Efhc1;Cygb;Gtf2i;Calca;Uchl1;Ncam1;Dner;Boc;Dpysl5;Grin3a;Arhgef2;Tubb4;Kncn;Mtap2;Tbx21	34	4788	79	19819	0.00010277	1.78147
refseq_FC(ES/ICM)>4_or_<0.25_and_p<0.01	Process	GO:0007507	heart development	Vcan;Ppp3cb;Adm;Gata4;Map2k5;Pkp2;Mospd3;Irx4;Bmp4;Sod2;Alpk3;Msx2;Erbb3;Fgf15;Nodal;Id2;Txnrd2;Pitx2;Gli2;Foxp1;Zfpm2;Tnni3;Nrg1;Pkd2;Myl2;Erbb2;Adam19;Gab1;Mixl1;Msx1;Id3;Foxc2;Nfatc1;Fgf8;Cxadr;Acvr1;Foxc1;Smyd1;Id1;Gli3;Gjc1;Sox9;Itga4;Hopx;Sox4;Rb1cc	51	4788	134	19819	0.000115556	1.57541
refseq_FC(ES/ICM)>4_or_<0.25_and_p<0.01	Function	GO:0005215	transporter activity	Rbp7;Slco2a1;Pmp2;Slco4a1;Slc25a41;Slc13a3;Slc5a6;Slc5a2;Slco2b1;Slc12a1;Slc25a12;Syt3;Rph3a;Slco3a1;Slc13a5;Ttpa;Slc5a8;Slco4c1;Aqp3;Slc25a20;Slc5a1;Slc26a4;Slc2a3;Igf2r;Slc25a44;Slc13a1;Slc2a8;Syt11;Abcc2;Rbp1;Lcn2;Crabp1;Slc12a3;Aqp7;Ptgds;Slc26a2;Fabp	67	4788	188	19819	0.000117392	1.47518
refseq_FC(ES/ICM)>4_or_<0.25_and_p<0.01	Component	GO:0009986	cell surface	Acvrl1;Slc11a1;Cd8a;Cntn2;Art1;Cd24a;Fut4;Il6ra;Il17rb;L1cam;Kit;Muc1;Hhip;Timp2;Flt3l;Jam3;Ece1;Nfam1;Mrc1;B4galt1;H2-Bl;Slco3a1;Pla2g5;Sdc4;Cx3cl1;Boc;Tm7sf4;Cd34;Mrc2;Cd36;Scara5;Agrn;Sulf1;Cd59b;Cd44;Gpr126;Fgf10	37	4788	89	19819	0.000122497	1.72084
refseq_FC(ES/ICM)>4_or_<0.25_and_p<0.01	Function	GO:0008026	ATP-dependent helicase activity	Wrn;Ddx3y;Ddx25;D1Pas1	4	4788	64	19819	0.000132483	0.258707
refseq_FC(ES/ICM)>4_or_<0.25_and_p<0.01	Process	GO:0006486	protein amino acid glycosylation	St3gal3;B3gnt4;B4galnt2;Sec1;St6galnac2;St8sia5;St6galnac3;St6galnac6;B3gnt5;Fut4;St6gal1;St8sia3;St3gal4;B3gnt6;Fut9;St3gal5;B3galnt1;B3gnt3;Fut2;B3galt1;St3gal6;B3gnt8;St8sia6;St3gal1	24	4788	50	19819	0.000140748	1.98687
refseq_FC(ES/ICM)>4_or_<0.25_and_p<0.01	Process	GO:0030324	lung development	Bmp4;Pdgfra;Nkx2-9;Nos3;Fgf8;Mmp14;Hhip;Lipa;Slc23a1;Foxa2;Fgf18;Nodal;Gli3;Foxa1;Ada;Cux1;Aldh1a2;Gli1;Pitx2;Pdpn;Ctgf;Nfib;Gli2;Mycn;Sim2;Foxp1;Cebpa;Fgfr4;Zfpm2;Kdr;Hes1;Fgf10	32	4788	74	19819	0.000143004	1.78997
refseq_FC(ES/ICM)>4_or_<0.25_and_p<0.01	Function	GO:0004714	transmembrane receptor protein tyrosine kinase activity	Erbb2;Ephb3;Epha1;Axl;Ntrk1;Epha2;Igf1r;Ret;Mst1r;Musk;Kit;Pdgfra;Ntrk2;Tie1;Fgfr4;Met;Ptk7;Kdr;Tek;Pdgfrb;Erbb3;Ror2;Ddr2;Fgfr3;Flt4	25	4788	53	19819	0.00014533	1.9525
refseq_FC(ES/ICM)>4_or_<0.25_and_p<0.01	Process	GO:0022900	electron transport chain	Fa2h;Cyba;Cycs;Steap2;Glrx;Fdxr;Fads2;Enox1	8	4788	89	19819	0.000149814	0.372073
refseq_FC(ES/ICM)>4_or_<0.25_and_p<0.01	Process	GO:0000122	negative regulation of transcription from RNA polymerase II promoter	Rara;Nkx6-2;Hoxa7;Skil;Satb2;Klf12;Bcl6b;Foxe1;Kdm6b;Hoxb4;Hoxd8;Nr2e3;Lef1;Nodal;Foxa1;Hdac7;Id2;Wwtr1;Egr1;Zglp1;Pou3f3;Cux1;Thrb;Cdkn1c;Alx1;Wt1;Gli2;Mbd2;Tcfcp2l1;Sim2;Foxp1;Cebpa;Barx2;Nr0b1;Traf3ip1;Zfpm2;Tcf4;Rb1;Bmi1;Pkig;Nrip1;Msx1;Id3;Cdx2;Rarb;	69	4788	198	19819	0.000191687	1.44249
refseq_FC(ES/ICM)>4_or_<0.25_and_p<0.01	Process	GO:0007169	transmembrane receptor protein tyrosine kinase signaling pathway	Dok5;Erbb2;Ephb3;Epha1;Axl;Angpt1;Ntrk1;Epha2;Igf1r;Ephb6;Ret;Mst1r;Kit;Pdgfra;Ntrk2;Met;Ptk7;Clnk;Lat;Kdr;Cspg4;Angptl1;Tek;Pdgfrb;Erbb3;Ror2;Ddr2;Flt4	28	4788	63	19819	0.000205537	1.83969
refseq_FC(ES/ICM)>4_or_<0.25_and_p<0.01	Process	GO:0006644	phospholipid metabolic process	Pla2g2a;Apoa1;Snca;Pemt;Cln8;Pla2g5;Pla2g2f;Pla2g2d;Pcsk9;Oc90;Pla2g1b;Pla2g2c;Gata6	13	4788	21	19819	0.00021108	2.56243
refseq_FC(ES/ICM)>4_or_<0.25_and_p<0.01	Process	GO:0007399	nervous system development	Pou4f1;Dok5;Ascl2;Sema3e;Neurod1;Fos;Chl1;Sema6d;Dll1;Mtss1;Dpysl2;Gpr98;Arx;Hes6;Hes5;Nodal;Hdac7;Pcsk2;Zfp423;Ntrk1;Uncx;Igsf9;Ngef;Sema4a;Sim2;Ngfr;Slit3;Metrn;Sema6a;Nr4a2;Myt1;Nrg1;Mbnl1;Erbb2;Cntf;Apob;Bex1;Ppp1r9b;Sox11;L1cam;Dbn1;Dpysl3;Nrsn1;Neur	64	4788	182	19819	0.00023474	1.45558
refseq_FC(ES/ICM)>4_or_<0.25_and_p<0.01	Function	GO:0008201	heparin binding	Cfh;Adamts1;Adamts8;Rspo1;Serpind1;Bmp4;2300002M23Rik;Ptch1;Lrpap1;Ptn;Fbln7;Col5a3;Pcolce2;Smoc2;A930038C07Rik;Rspo4;Mpo;Chrd;Serpinc1;Mdk;Lamc2;Rspo2;Aplp1;Ctgf;Rpl29;Fstl1;Ncam1;Abp1;Lipg;Lipc;Fgf14;Crispld2;Fgf10	33	4788	79	19819	0.000239399	1.72908
refseq_FC(ES/ICM)>4_or_<0.25_and_p<0.01	Function	GO:0003705	RNA polymerase II transcription factor activity, enhancer binding	Pou3f3;Gli1;Six3;Pou3f1;Hnf4a;Lef1;Foxc1;Myod1;Prox1;Meis1;Sox11;Foxa2;Foxc2;Foxp1;Cebpa;Gata6	16	4788	29	19819	0.000248501	2.28376
refseq_FC(ES/ICM)>4_or_<0.25_and_p<0.01	Process	GO:0048010	vascular endothelial growth factor receptor signaling pathway	Vegfc;Igsf10;Figf;Foxc2;Kdr;Flt4;Pdgfrb;Foxc1;Pdgfra	9	4788	12	19819	0.000267846	3.10448
refseq_FC(ES/ICM)>4_or_<0.25_and_p<0.01	Process	GO:0006941	striated muscle contraction	Tnni3;Ryr3;Gaa;Nos1;Cacna1s;Myh6;Jsrp1	7	4788	8	19819	0.000290543	3.62189
refseq_FC(ES/ICM)>4_or_<0.25_and_p<0.01	Process	GO:0021953	central nervous system neuron differentiation	Lmx1a;Pou4f1;Sox5;Smo;Cacna1a;Bcl11b;Nr4a2;Hoxa1	8	4788	10	19819	0.00029924	3.31145
refseq_FC(ES/ICM)>4_or_<0.25_and_p<0.01	Process	GO:0045596	negative regulation of cell differentiation	Ihh;Gdf11;Hopx;Hes1;Skil;Jag1;Notch3;Gli3;Nodal;Fst;Nr0b1;Twist1;Fgf10;Nog;Dll1	15	4788	27	19819	0.000347824	2.29961
refseq_FC(ES/ICM)>4_or_<0.25_and_p<0.01	Process	GO:0006629	lipid metabolic process	Dagla;Plce1;Slc27a5;Srd5a1;Prei4;Sult1a1;Dgat2;Apoa1;Mttp;Ppara;Scd1;Lipa;Psap;Pnpla3;Plch2;Cpt1c;Plcd4;Crat;Pnpla2;Cyp7b1;Plin1;Sgms2;Cyp46a1;Fads2;Apof;Pnpla1;Acsf2;Awat2;Plcxd3;Lipc;Mogat1;Plch1;Pcsk9;Echdc2;Mogat2;Ptgds;Plcd1;Hpgd;Insig2;Baat;Gdpd3;Ap	74	4788	220	19819	0.000362658	1.39231
refseq_FC(ES/ICM)>4_or_<0.25_and_p<0.01	Component	GO:0042995	cell projection	Bbs9;Apbb1ip;4930506M07Rik;Gprin1;Plek2;Ift57;Ttc30a1;Arap3;Spag6;Lca5;Enkur;Ttll5;Gtf2i;Synpo;Car9;Anks1b;Whrn;Ngef;Ldb3;Atl1;Spef1;Actr3b;Tubb4;Nrgn;Gamt;Ttll3;Nphp4;Myoc;Samd4;Ttc21b;Pip5kl1;Rsph4a;Fabp7;Them4;Ush2a;Stard10;Ppp1r9b;Ttll10;Anxa1;Dpysl3;	64	4788	185	19819	0.000370649	1.43198
refseq_FC(ES/ICM)>4_or_<0.25_and_p<0.01	Process	GO:0009887	organ morphogenesis	Wnt6;Nlrp5;Igf1r;Gpc3;Wnt3a;Ereg;Pdgfra;Dll1;Wnt10b;Ptch1;Hhip;Pax9;Tgm1;Notch2;Prkar2b;Sox3;Bmp2;Pdgfc;Pitx2;Thrb;Traf6;Slit3;Wnt2b;Slc26a4;Vegfc;Pbx1;Tbx3;Thra;Gdf11;Tnfsf11;Hhex;Wnt5b;Jag1;Grem1;Gamt;Rdh10;Mapk3;Fgf10	38	4788	97	19819	0.000382447	1.62158
refseq_FC(ES/ICM)>4_or_<0.25_and_p<0.01	Function	GO:0004089	carbonate dehydratase activity	Car6;Car10;Car7;Car2;Car9;Car8;Car3;Car13;Car4;Car5b;Car12	11	4788	17	19819	0.00038315	2.67837
refseq_FC(ES/ICM)>4_or_<0.25_and_p<0.01	Process	GO:0006396	RNA processing	Adad1;Adarb2	2	4788	45	19819	0.000391966	0.183969
refseq_FC(ES/ICM)>4_or_<0.25_and_p<0.01	Process	GO:0008033	tRNA processing	Pus7l;Fdxacb1;Elac1;Trit1;Pusl1	5	4788	65	19819	0.000417078	0.318408
refseq_FC(ES/ICM)>4_or_<0.25_and_p<0.01	Function	GO:0005085	guanyl-nucleotide exchange factor activity	Rgl1;Arhgef10l;Rab3il1;Rasgef1b;Plce1;Arhgef9;Farp2;Als2;Rgnef;Rasgrp3;D10Ertd610e;Psd3;Ralgps1;Arhgef19;Arhgef4;Itsn1;Rapgef3;Spata13;Fgd5;Iqsec1;Plekhg3;Ric8b;Dock8;Arhgef15;Rapgef4;Dnmbp;Ngef;Plekhg6;Dock3;Dock2;Psd4;Rasgrp2;Rasgef1a;Arhgef10;Dock6;Arh	45	4788	121	19819	0.000449694	1.53941
refseq_FC(ES/ICM)>4_or_<0.25_and_p<0.01	Process	GO:0006350	transcription	Hmbox1;Maz;Hoxa7;Hinfp;Phf17;Ppargc1b;Pax9;Atoh1;Notch2;Hdac7;Nr2f6;Ctnnd2;Sall3;Tshz2;Rcbtb1;Zfp811;Uncx;C230055K05Rik;Cited4;Tcfcp2l1;Prdm16;Myt1;Aff3;Stat4;Tshz3;Rb1;Pou2af1;Zfp455;Rreb1;Zfp354b;Gcm2;Gata3;Zscan10;Nfatc1;Tspyl2;Rarb;Fam120b;Atf5;Rfx3;Z	455	4788	1686	19819	0.000450268	1.11707
refseq_FC(ES/ICM)>4_or_<0.25_and_p<0.01	Process	GO:0007411	axon guidance	Ank3;Nrcam;Nfasc;Gbx2;Alcam;Chl1;Reln;L1cam;Apbb1;Arx;Gas1;Atoh1;Efnb1;Gli3;Ephb3;Pax6;Klf7;Runx3;Robo1;Gli2;Ntn1;Ngfr;Gap43;Slit3;Boc;Dpysl5;Sema6a;Lmx1a;Plxna3;Tbr1	30	4788	72	19819	0.000452404	1.72471
refseq_FC(ES/ICM)>4_or_<0.25_and_p<0.01	Function	GO:0004364	glutathione transferase activity	Gsto1;Gsta4;Gstm7;Gstt1;Gm10639;Gstt2;Gstt4;Mgst3;Gstm1;Mgst1;Gstp2;Gstm6;Gstk1;Gstm2	14	4788	25	19819	0.000487291	2.31801
refseq_FC(ES/ICM)>4_or_<0.25_and_p<0.01	Process	GO:0050909	sensory perception of taste	Tas1r1;Gnat3	2	4788	44	19819	0.000494138	0.18815
refseq_FC(ES/ICM)>4_or_<0.25_and_p<0.01	Component	GO:0005929	cilium	Myoc;Bbs9;Ttc21b;Rsph4a;Rshl1;Stard10;Ttll10;Anxa1;Smo;Tekt4;Dync2li1;Ift57;Ttc30a1;Spag6;Gli3;Lca5;Enkur;Ttll5;Gli1;Efhc1;Dnahc11;Whrn;Gli2;Spef1;Ttll7;Dnahc2;Tubb4;Cc2d2a;Pkd2;Rpgrip1l;Ttll3;Nphp4;Best2	33	4788	82	19819	0.000503365	1.66582
refseq_FC(ES/ICM)>4_or_<0.25_and_p<0.01	Process	GO:0030902	hindbrain development	Tbr1;Nfib;Aldh1a2;Smad9;Gli2;En2;Gbx2;Smad1;Neurod1;Hoxa1	10	4788	15	19819	0.000507853	2.75954
refseq_FC(ES/ICM)>4_or_<0.25_and_p<0.01	Function	GO:0005089	Rho guanyl-nucleotide exchange factor activity	Plekhg3;Arhgef10l;Arhgef15;Kifap3;Dnmbp;Arhgef9;Farp2;Ngef;Plekhg6;Als2;Rgnef;D10Ertd610e;Arhgef10;Arhgef2;Arhgef19;Dock10;Arhgef7;Dock11;Arhgef4;Itsn1;Mcf2l;Spata13;Fgd2;Fgd4;Arhgef17;Fgd5	26	4788	60	19819	0.000517791	1.7937
refseq_FC(ES/ICM)>4_or_<0.25_and_p<0.01	Function	GO:0008373	sialyltransferase activity	St3gal3;St6galnac2;St8sia5;St3gal5;St6galnac3;St6galnac6;St3gal6;St6gal1;St8sia3;St3gal4;St8sia6;St3gal1	12	4788	20	19819	0.000541688	2.48358
refseq_FC(ES/ICM)>4_or_<0.25_and_p<0.01	Process	GO:0031668	cellular response to extracellular stimulus	P2rx7;Ldha;Slc1a2;Sfrp2;Fos;Fosl1;Axl;Gsdmd;Nr4a2	9	4788	13	19819	0.000660467	2.86567
refseq_FC(ES/ICM)>4_or_<0.25_and_p<0.01	Process	GO:0006749	glutathione metabolic process	Idh1;Ggt1;Sod2;Sod1;Aldh5a1;Gclc;Gstt1;Gstt2;Mgst1;Gstp2;Gstk1	11	4788	18	19819	0.000747564	2.52958
refseq_FC(ES/ICM)>4_or_<0.25_and_p<0.01	Process	GO:0007166	cell surface receptor linked signal transduction	Erbb2;Gpr157;Bai2;Fzd1;Syk;Gpr97;Cd8a;Gpr133;Cd24a;Cd79b;L1cam;Cd247;Cd3g;Gpr98;Lphn1;Pth2r;Pik3cd;Gpr125;Fzd7;Gpr64;Gpr114;Fzd6;Fcgr1;Gcgr;Fzd2;Ncam1;Lphn3;Celsr1;Sema6a;Pth1r;Itpkb;Gpr113;Acvr1b;Fzd10;Celsr2;Cd22;Fcgr3;Gpr126;Fcgr2b;Cbl	40	4788	107	19819	0.000760777	1.5474
refseq_FC(ES/ICM)>4_or_<0.25_and_p<0.01	Process	GO:0006955	immune response	Ticam2;Cd14;Cfh;Ccl22;Cfp;Raet1d;H2-DMa;Sp110;Rnf19b;Fasl;Cxcl10;Psmb9;Oas1b;C1s;Tnfsf13;Il1a;Susd2;Tnfrsf17;H2-Ab1;C1rl;Il31ra;Procr;Cd300a;C2;Nlrx1;Cxcl9;H2-DMb1;Ccl24;Cxcl12;Csf3;Cd1d1;Ly96;Raet1a;Vtcn1;Sarm1;Cxcl5;H2-Q10;Irgm1;Mfsd6;Tnfsf11;Il18;Fcgr2	90	4788	284	19819	0.000771724	1.31175
refseq_FC(ES/ICM)>4_or_<0.25_and_p<0.01	Component	GO:0016324	apical plasma membrane	Erbb2;Atp6v0a4;Tmhs;Acy3;Myo1a;Ush2a;Slc39a4;Muc1;Crb3;Enpep;Slc34a2;Erbb3;Lrp2;Stxbp3a;Slc12a1;Otoa;Slco3a1;Msn;S100g;Cubn;Vangl2;Slc5a1;Slc26a4;Upk3a;Abcc2;Kncn;Slc34a3;Slc12a3;Myo7a	29	4788	71	19819	0.000782209	1.6907
refseq_FC(ES/ICM)>4_or_<0.25_and_p<0.01	Process	GO:0042981	regulation of apoptosis	Wrn;Casp6;Skil;Fadd;Dbh;Hip1;Tcf7;Gas1;Cflar;Cul7;Ift57;Tradd;Trp73;Gli3;Pmaip1;Gdf5;Sox9;Bad;Htatip2;Nod1;Bag3;Malt1;Irak2;Nol3;Card11;Sarm1;1110007C09Rik;Cradd;Traf6;Card14;Pea15a;Card10;Camk1d;Il6;Traf1;Traf5;Bcl2l14;Casp8;Nod2	39	4788	104	19819	0.000813949	1.55224
refseq_FC(ES/ICM)>4_or_<0.25_and_p<0.01	Process	GO:0050896	response to stimulus	Pcdh15;Vsx1;Rspo1;Gucy2e;Cnga2;Cacna2d4;Rgs9bp;Gpr98;Pde6a;Olfr510;Prph2;Slc17a7;Rspo4;Sag;Rspo2;Gnat2;Tas1r1;Cnga4;Pde6g;Ppef2;Myo3b;Cnga1;Gm11744;Ush2a;Rdh12;Adcy3;Kcnv2;Tulp1;Rlbp1;Hmox1;Guca1a;Rd3	32	4788	205	19819	0.000816657	0.646136
refseq_FC(ES/ICM)>4_or_<0.25_and_p<0.01	Process	GO:0046579	positive regulation of Ras protein signal transduction	Itpkb;Nrg1;Csf1;Dgki;Kitl	5	4788	5	19819	0.000821625	4.13931
refseq_FC(ES/ICM)>4_or_<0.25_and_p<0.01	Process	GO:0043408	regulation of MAPKKK cascade	Grm1;Psap;Cd24a;Timp2;Id1	5	4788	5	19819	0.000821625	4.13931
refseq_FC(ES/ICM)>4_or_<0.25_and_p<0.01	Function	GO:0004620	phospholipase activity	Pla2g4f;Pla2g4d;Pla2g4a;Pla2g4e;Pla2g4b	5	4788	5	19819	0.000821625	4.13931
refseq_FC(ES/ICM)>4_or_<0.25_and_p<0.01	Process	GO:0030177	positive regulation of Wnt receptor signaling pathway	Hhex;Sox4;Mbd2;Zeb2;Fgf10	5	4788	5	19819	0.000821625	4.13931
refseq_FC(ES/ICM)>4_or_<0.25_and_p<0.01	Component	GO:0005883	neurofilament	Ina;Prph;Nefm;Nefl;Nefh	5	4788	5	19819	0.000821625	4.13931
refseq_FC(ES/ICM)>4_or_<0.25_and_p<0.01	Process	GO:0045104	intermediate filament cytoskeleton organization	Ina;Prph;Krt16;Nefm;Nefh	5	4788	5	19819	0.000821625	4.13931
refseq_FC(ES/ICM)>4_or_<0.25_and_p<0.01	Component	GO:0005764	lysosome	Mmd;Rab27a;Manba;Gpc3;Hpse;Dram1;Acp5;Lipa;Psap;H2-DMa;Ctsl;Mpo;Dnase2a;Mt1;Ctsc;Sgsh;Lgmn;Slc48a1;Smpd1;Hgsnat;Pla2g4f;Il4i1;Igf2r;Fam176a;Ppt2;Pla2g4e;Ctsh;Epdr1;Tspan1;Sort1;Cd63;Acpp;Slc11a1;Ctsf;Plekhf1;Pla2g15;H2-DMb1;Ctsb;Ggh;Tmem192;Cd1d1;Hyal1;La	57	4788	166	19819	0.000826365	1.42133
refseq_FC(ES/ICM)>4_or_<0.25_and_p<0.01	Component	GO:0000502	proteasome complex	Psmb9;Psmb10;Psma8;Psmb8	4	4788	55	19819	0.000861932	0.30104
refseq_FC(ES/ICM)>4_or_<0.25_and_p<0.01	Process	GO:0016055	Wnt receptor signaling pathway	Wif1;Wnt6;Sfrp4;Fzd1;Cpz;Tax1bp3;Tle2;Zbtb33;Tcf7l1;Rspo1;Wnt3a;Frat1;Wnt10b;Smo;Fam123b;Tcf7;Lef1;Nkd1;Dixdc1;Rspo4;Nkd2;Sfrp2;Bcl9;Rspo2;Fzd7;Cxxc4;Ndp;Pitx2;Kremen2;Fzd6;Fzd2;Csnk1e;Pygo1;Wisp1;Axin2;Wnt8a;Wnt2b;Peg12;Fzd10;Nxn;Hhex;Wnt5b;Celsr2;Frzb	44	4788	122	19819	0.000983743	1.49286
refseq_FC(ES/ICM)>4_or_<0.25_and_p<0.01	Process	GO:0060052	neurofilament cytoskeleton organization	Ina;Cln8;Sod1;Rgnef;Nefm;Nefl;Nefh	7	4788	9	19819	0.000991919	3.21946
refseq_FC(ES/ICM)>4_or_<0.25_and_p<0.01	Component	GO:0030424	axon	Ank3;Nrcam;Cntn2;Tnfrsf21;Nfasc;Scn1a;Alcam;Ptprk;Myh14;Dpysl2;Prph;Mapt;Dcc;Nefm;Ctnna2;Gad2;Slc1a2;Synpo;Calca;Uchl1;Ncam1;Ttyh1;Boc;Gap43;Sema6a;Slc6a1;Tubb3;Slc38a1;Nefl	29	4788	72	19819	0.000994115	1.66722
refseq_FC(ES/ICM)>4_or_<0.25_and_p<0.01	Function	GO:0003677	DNA binding	Hmbox1;Maz;Ascl2;Hoxa7;Irx4;Satb2;Hinfp;Rad51l1;Pax9;Atoh1;Nr2f6;Sall3;Tshz2;Uncx;Foxo3;Tcfcp2l1;Prdm16;Myt1;Peg10;Aff3;Stat4;Rhox6;Kdm5d;Tshz3;Obox6;Rb1;Pou2af1;Rreb1;Nkx6-1;Zfp354b;Gcm2;Gata3;Jrk;Nfatc1;Hipk4;Rarb;Atf5;Rfx3;Zfp667;Ehf;Smyd1;Sphk1;Irf7;T	429	4788	1603	19819	0.00100034	1.10777
refseq_FC(ES/ICM)>4_or_<0.25_and_p<0.01	Process	GO:0019882	antigen processing and presentation	H2-Q7;H2-Eb1;Procr;Raet1a;H2-Oa;Raet1b;Psmb9;H2-Q10;Raet1d;H2-K1;H2-DMb1;H2-DMa;H2-D1;Cd1d1;H2-Ab1;Hfe;Psmb8	17	4788	35	19819	0.00100841	2.01052
refseq_FC(ES/ICM)>4_or_<0.25_and_p<0.01	Process	GO:0009653	anatomical structure morphogenesis	T;Elf3;Pitx2;Onecut2;Gsc;Foxa2;Ret;Hoxb1;Pdgfra;Hoxa1	10	4788	16	19819	0.00102754	2.58707
refseq_FC(ES/ICM)>4_or_<0.25_and_p<0.01	Function	GO:0003676	nucleic acid binding	Wrn;Maz;Raver2;Pnma3;Cpeb3;Ppargc1b;Ptbp2;Zcchc24;Egr1;Sall3;Zcchc12;Klf8;A2bp1;Prdm16;Peg10;Chd1l;Zfp526;Rreb1;Kdm4a;Zfp354b;Jrk;Ikzf4;Utp14b;Cpeb2;Zfp667;Zfp184;Ikzf1;Gli1;Osr2;Zbtb17;Plag1;Zfp422;Snai3;Zfp523;Klf14;Zfp583;Shprh;Larp2;Zfp58;Chd9;Prdm5;Z	147	4788	732	19819	0.00103441	0.831254
refseq_FC(ES/ICM)>4_or_<0.25_and_p<0.01	Process	GO:0030198	extracellular matrix organization	Tgfbi;Mmp9;Elf3;Spint1;Hspg2;Smoc1;Reck;Egflam;Col18a1;Col19a1;2300002M23Rik;Vhl;Pdgfra;Apbb1;Foxf2;Spock2;Col5a3;Mpzl3;Smoc2;A930038C07Rik;Npnt;Fbln5;B4galt1;Itga8;Aplp1;Nfkb2;Col4a6;Crispld2;Emilin1;Adamts20	30	4788	76	19819	0.00118062	1.63394
refseq_FC(ES/ICM)>4_or_<0.25_and_p<0.01	Component	GO:0005730	nucleolus	Wrn;Nlrp5;Lmo1;S100a16;Btd;Ggn;Mbd2;Midn;Itpr1;Hand1;Lin28;Eya2;2200002D01Rik;Rfpl4	14	4788	110	19819	0.00122873	0.526821
refseq_FC(ES/ICM)>4_or_<0.25_and_p<0.01	Process	GO:0048469	cell maturation	Ren1;Pth1r;Ihh;Bhlha15;Kdr;Gata2;Btk;Runx3;Plp1;Gdf11;Hes1;Pou2f2;Hes5;Cebpa	14	4788	27	19819	0.0012626	2.14631
refseq_FC(ES/ICM)>4_or_<0.25_and_p<0.01	Function	GO:0003779	actin binding	Klhl1;Ablim3;Myh6;Shroom1;Tmsb10;Epb4.1l3;Tpm2;Mtss1;Pof1b;Syn1;Whamm;Klhl17;Nrap;AI428936;Flnc;Tnni3;Parvb;Myo7a;Synpo2;Cap2;Mylk;Epb4.9;Fmnl1;Coro2a;Pstpip2;Actn3;Dbn1;Spnb1;Lsp1;Parvg;Myo1f;Spna1;Phactr3;Myo5b;Myh11;Arc;Parva;Ophn1;Tns4;Wasf3;Sntb1;Jmy	80	4788	253	19819	0.00139005	1.30887
refseq_FC(ES/ICM)>4_or_<0.25_and_p<0.01	Process	GO:0042157	lipoprotein metabolic process	Apob;Apobec1;Apoc1;Pcsk9;Apoa1;Apom;Apoa5;Mttp;Apoa2	9	4788	14	19819	0.00140309	2.66098
refseq_FC(ES/ICM)>4_or_<0.25_and_p<0.01	Function	GO:0004180	carboxypeptidase activity	Agbl2;Cpz;Agbl3;Naaladl1;Cpa2;Naalad2;Cndp1;Cpb1;Aebp1;Folh1;Cpn1;Cpe;Cpxm2;Cpa1;Cpb2;Pgcp	16	4788	33	19819	0.0014168	2.00694
refseq_FC(ES/ICM)>4_or_<0.25_and_p<0.01	Process	GO:0007417	central nervous system development	Arnt2;Nrcam;Zeb2;Tlx3;Ngfr;Reln;Celsr1;Runx1;Lmx1a;Dab1;Smo;Cyp26a1;Ndn;Zeb1;Chrd;Gli3;Nog	17	4788	36	19819	0.00144991	1.95467
refseq_FC(ES/ICM)>4_or_<0.25_and_p<0.01	Process	GO:0006814	sodium ion transport	Slc38a2;Gm5134;Nalcn;Scn10a;Scn1a;Scn3b;Slc13a3;2010110P09Rik;Slc13a2;Slc38a8;Slc5a6;Slc5a2;Slc34a2;Slc23a1;Slc17a7;Slc9a7;Fxyd2;Atp1a2;Slc9a6;Slc10a6;Slc12a1;Slc38a11;Accn3;Slc13a5;Atp1a4;Slc4a4;Slc5a8;Slc24a3;Slc12a5;Scn1b;Slc5a5;Slc5a1;Slc6a8;AI317395;	42	4788	118	19819	0.00158572	1.47331
refseq_FC(ES/ICM)>4_or_<0.25_and_p<0.01	Process	GO:0007420	brain development	Id4;Hspg2;Igf1r;Sepp1;Reln;Met;Pcdh18;Esr2;Six3;Cxcl12;Atoh1;Foxc1;Slc23a1;Irs2;Gli3;Nodal;Stxbp3a;Sphk1;Emx2;Pax6;Hesx1;Epor;Dmbx1;Rpgrip1l;Bmi1;Unc5c;Nog	27	4788	68	19819	0.00176408	1.64355
refseq_FC(ES/ICM)>4_or_<0.25_and_p<0.01	Function	GO:0005244	voltage-gated ion channel activity	Clcnka;Cacna1d;Kcnd2;Nalcn;Kcnip2;Kcng1;Cacna2d4;Kcnj10;Kcnd3;Kcnj4;Kcnab1;Kcng3;Cacng6;Kcnq1;Cacna2d2;Kcnd1;Kcnh2;Kcnip4;Kcnb1;Scn1b;Trpm4;Kcnk2;Cacna1s;Cacna1a;Kcnh8;Kcnf1;Scn10a;Kcnh1;Scn3b;Kcnu1;Cacng8;Kcnip3;Kcna7;Cacna1h;Clcnkb;Cacng4;Kcnv2;Kcnk1;Kc	46	4788	133	19819	0.00186841	1.43164
refseq_FC(ES/ICM)>4_or_<0.25_and_p<0.01	Process	GO:0002009	morphogenesis of an epithelium	Hoxb13;Crygs;Frem2;Car2;Pcdh15;Car9;Gli2;Fras1;Fgfr3;Krt17	10	4788	17	19819	0.00189335	2.43489
refseq_FC(ES/ICM)>4_or_<0.25_and_p<0.01	Process	GO:0006936	muscle contraction	Tpm2;Mybpc1;Tbx20;Actn2;Trim63;Col4a3bp;Cacna1s;Myom2;Ttn;Actn3	10	4788	17	19819	0.00189335	2.43489
refseq_FC(ES/ICM)>4_or_<0.25_and_p<0.01	Process	GO:0010628	positive regulation of gene expression	Fgf8;Pou3f3;Bmp4;Smad1;Pou3f1;Prdm1;Slc11a1;Kit	8	4788	12	19819	0.0018947	2.75954
refseq_FC(ES/ICM)>4_or_<0.25_and_p<0.01	Process	GO:0030879	mammary gland development	Stat5a;Ptch1;B4galt1;Tbx3;Lef1;Hoxd9;Igf1r;Gli2;Ntn1;Hoxb9;Irs2;Gli3;Wnt3a;Pgr	14	4788	28	19819	0.0019161	2.06965
refseq_FC(ES/ICM)>4_or_<0.25_and_p<0.01	Function	GO:0004879	ligand-dependent nuclear receptor activity	Nr1h4;Esr1;Nr4a1;Esrrg;Thrb;Rara;Nr1h3;Nr0b1;Nr4a2;Rarb;Esr2;Ppara;Thra;Nr2e3;Hnf4a;Nr2c1;Pparg;Pgr;Nr2f6;Nr5a2	20	4788	46	19819	0.00192255	1.7997
refseq_FC(ES/ICM)>4_or_<0.25_and_p<0.01	Function	GO:0016301	kinase activity	Palm2;Pfkm;Rps6ka2;Tnik;Kit;Flt3l;Pgk1;Pfkfb3;Jakmip1;Stk30;Cdkn1c;Mapk4;Itpka;Sgms2;Lyn;Mst1r;Fgfr4;Ptk7;Kdr;Hisppd2a;Fn3k;Gk5;Mapk12;Syk;Mark1;Hipk4;Adrbk2;Ror2;Fgfr3;Mobkl1a;Sphk1;Brsk1;Amhr2;Map2k6;Ikbkb;Ephb3;Irak4;Pdxk;Dusp9;Pfkfb4;Acvr1b;Sgk3;Pklr;	193	4788	688	19819	0.0019891	1.16117
refseq_FC(ES/ICM)>4_or_<0.25_and_p<0.01	Process	GO:0000165	MAPKKK cascade	Fgf8;Dok5;Itpkb;Map2k5;Ppm1l;Mapk8ip2;Scg2;Map2k6;Shank3;Smad1;Nrg1;Slc11a1;Nphs1;Fgfr3;Ret	15	4788	31	19819	0.00199379	2.00289
refseq_FC(ES/ICM)>4_or_<0.25_and_p<0.01	Function	GO:0030955	potassium ion binding	Kcnh8;Kcnd2;Kcnf1;Kcnip2;Kcng1;Kcnh1;Scn1a;Kcnj10;Kcnd3;Slc12a8;Kcnu1;Kcnj4;Kcnab1;Kcng3;Kcnip3;Kcna7;Kcnq1;Ttl;Slc9a7;Fxyd2;Atp1a2;Slc12a1;Atp12a;Kcnv2;Atp1a4;Slc24a3;Kcnd1;Kcnk1;Kcne3;Kcnh2;Kcnip4;Slc12a5;Pkm2;Kcnj3;Kcnb1;Atp4a;Kcnk2;Kcna1;Slc12a4;Pklr;	41	4788	116	19819	0.00200461	1.46303
refseq_FC(ES/ICM)>4_or_<0.25_and_p<0.01	Process	GO:0001756	somitogenesis	Tbx18;T;Mesp2;Pcdh8;Zeb2;Msgn1;Axin2;Foxc2;Wnt3a;Ifitm1;Dll1;Nkx3-1;Lef1;Foxc1;Hes7;Ror2;Sfrp2	17	4788	37	19819	0.00203544	1.90184
refseq_FC(ES/ICM)>4_or_<0.25_and_p<0.01	Function	GO:0000166	nucleotide binding	Raver2;Rps6ka2;Nlrp4c;Rhob;Tnik;Abcb1a;Nmnat1;Rab40b;Kit;Rad51l1;Cpeb3;Ppargc1b;Hspa12a;Ptbp2;Nlrp3;Atp1a4;Rerg;Mapk4;Rasl11b;Itpka;Gucy1b3;Tubb3;Abcb1b;Nt5e;Rhobtb1;Nod2;Mapk12;Mark1;Hipk4;Atp2a3;Slc27a2;Cpeb2;Adrbk2;Abcb5;2310079N02Rik;Ror2;Fgfr3;Hlcs;S	390	4788	1769	19819	0.00214744	0.912566
refseq_FC(ES/ICM)>4_or_<0.25_and_p<0.01	Component	GO:0005743	mitochondrial inner membrane	Prodh2;Maob;Slc25a37;Slc25a41;Abca8b;Sod2;Immp2l;Gpd2;Timm8a2;Slc25a12;Gpam;Hmgcl;Slc25a20;Slc25a44;Efhd1;Mpst;Nnt;Acaa2;Fdxr;Idh2;Spns1;Gatm;Slc3a1;Samm50;Dhrs1;Chdh;Ckmt1;Mtch1;AU042651;Timm23;Bdh1;Fahd1;Nipsnap1;Pcx;Crat;Clpx;Hmgcs2;Brp44l;Ucp3;Sqrdl;S	49	4788	276	19819	0.00220655	0.734877
refseq_FC(ES/ICM)>4_or_<0.25_and_p<0.01	Process	GO:0035023	regulation of Rho protein signal transduction	Plekhg3;Arhgef10l;Arhgef15;Dnmbp;Arhgef9;Farp2;Ngef;Plekhg6;Als2;Rgnef;D10Ertd610e;Arhgef10;Arhgef2;Arhgef19;Arhgef7;Arhgef4;Itsn1;Mcf2l;Spata13;Fgd2;Fgd4;Arhgef17;Fgd5	23	4788	56	19819	0.0022069	1.70007
refseq_FC(ES/ICM)>4_or_<0.25_and_p<0.01	Function	GO:0004527	exonuclease activity	Wrn;Cnot6l;Dis3l2	3	4788	44	19819	0.00220875	0.282225
refseq_FC(ES/ICM)>4_or_<0.25_and_p<0.01	Function	GO:0004181	metallocarboxypeptidase activity	Aebp1;Cpn1;Agbl2;Cpz;Agbl3;Cpe;Cpa2;Cpxm2;Agbl5;Cpa1;Cpb2	11	4788	20	19819	0.00227138	2.27662
refseq_FC(ES/ICM)>4_or_<0.25_and_p<0.01	Process	GO:0055085	transmembrane transport	Slc16a3;Cacna1d;Slc43a3;Slc43a2;Nalcn;Abcb1a;Slc25a37;Cnga2;Slc25a41;Slc13a3;Mfsd7a;F630110N24Rik;1700034H14Rik;Slc5a6;Kcnab1;Kcng3;Kcnq1;Timm8a2;Slc12a1;Slc25a12;Mfsd1;Slc30a3;Slc13a5;Kcnd1;Kcnh2;Cnga4;Slc25a20;Slc2a3;Abcb1b;Itpr2;Slc25a44;Slc13a1;Cacna1	124	4788	424	19819	0.00229719	1.21055
refseq_FC(ES/ICM)>4_or_<0.25_and_p<0.01	Process	GO:0007059	chromosome segregation	Nsl1	1	4788	30	19819	0.00237285	0.137977
refseq_FC(ES/ICM)>4_or_<0.25_and_p<0.01	Function	GO:0016874	ligase activity	Ring1;Trim36;Adssl1;Pja1;March4;Lrsam1;Ube2e2;Nedd4l;Rnf19b;Btrc;Ttll3;3110006E14Rik;Gss;Siah2;Slc27a2;Trim63;Hectd2;Mylip;Hlcs;Slc27a3;Ube2h;Rnf144a;Sh3rf1;Hecw2;Nedd4;Cbl;Shprh;Slc27a5;Rnf128;G2e3;Rnf43;Rnf125;Pcx;Ttll5;Rffl;Ube2l6;Gclc;Lnx1;Uchl1;Acsf2	49	4788	275	19819	0.00239572	0.737549
refseq_FC(ES/ICM)>4_or_<0.25_and_p<0.01	Function	GO:0031402	sodium ion binding	Slc38a2;Nalcn;Scn10a;Scn3b;Slc13a3;Slc13a2;Slc38a8;Slc5a6;Slc5a2;Slc34a2;Slc23a1;Slc17a7;Slc9a7;Fxyd2;Atp1a2;Slc10a6;Slc12a1;Slc38a11;Accn3;Slc13a5;Atp1a4;Slc4a4;Slc5a8;Slc24a3;Scn1b;Slc5a5;Slc5a1;Slc6a8;AI317395;Slc13a1;Slc38a1;Slc34a3;Slc12a3;Slc38a3;Sc	36	4788	100	19819	0.00247563	1.49015
refseq_FC(ES/ICM)>4_or_<0.25_and_p<0.01	Function	GO:0031404	chloride ion binding	Clca6;Clcnka;Slc12a8;Gabrg1;Gabrr1;Clcnkb;Cftr;Ctsc;Gabra3;Best1;Npr3;Ttyh2;Ttyh1;Fxyd3;Clic3;Glrb;Gabrd;Slc26a4;Gabra5;Gabrb3;Clic6;Fxyd1;Gabrg3;Ano2;Best2	25	4788	63	19819	0.00249212	1.64258
refseq_FC(ES/ICM)>4_or_<0.25_and_p<0.01	Process	GO:0045766	positive regulation of angiogenesis	Nos3;Erap1;Gata2;Vash2;Cx3cl1;Il1a;Runx1	7	4788	10	19819	0.00250842	2.89751
refseq_FC(ES/ICM)>4_or_<0.25_and_p<0.01	Process	GO:0006691	leukotriene metabolic process	Alox5;Alox12e;Ltc4s;Aloxe3;Ncf1;Alox15;Alox5ap	7	4788	10	19819	0.00250842	2.89751
refseq_FC(ES/ICM)>4_or_<0.25_and_p<0.01	Process	GO:0009395	phospholipid catabolic process	Pla2g4f;Pla2g4d;Pla2g4a;Pla2g4b;Pla2g1b;Pla2g4e;Pla2g2c	7	4788	10	19819	0.00250842	2.89751
refseq_FC(ES/ICM)>4_or_<0.25_and_p<0.01	Component	GO:0034707	chloride channel complex	Clcnka;Gabra3;Best1;Ttyh2;Ttyh1;Fxyd3;Clic3;Glrb;Gabrd;Gabrg1;Gabra5;Gabrb3;Gabrr1;Clic6;Fxyd1;Clcnkb;Gabrg3;Ano2;Best2;Cftr	20	4788	47	19819	0.00253966	1.76141
refseq_FC(ES/ICM)>4_or_<0.25_and_p<0.01	Function	GO:0004713	protein tyrosine kinase activity	Wif1;Map2k5;Igf1r;Gucy2e;Musk;Kit;Btk;Tnk1;Erbb3;Txk;Mlkl;Zap70;Matk;Ptk2b;Axl;Ntrk1;Epha2;Jak2;Lyn;Mst1r;BC021891;Fgfr4;Ptk7;Nek7;Kdr;B230120H23Rik;Dyrk1b;Erbb2;Epha1;Syk;Gucy2g;Pdgfra;Met;Tek;Hck;Ror2;Fgfr3;Frk;Map2k6;Ephb3;Ephb6;Ret;D8Ertd82e;Ntrk2;Tie	49	4788	146	19819	0.00259959	1.38922
refseq_FC(ES/ICM)>4_or_<0.25_and_p<0.01	Process	GO:0019941	modification-dependent protein catabolic process	Fbxo27;Asb13;Ring1;Trim36;Ube1l;Usp9y;Rab40b;Pja1;March4;Lrsam1;Tnfaip3;Ube2e2;Nedd4l;Herc5;Rnf19b;Dub1a;Atg4b;3110006E14Rik;Cish;Wdr5b;Siah2;Fbxl7;Trim63;Hectd2;Mylip;Fbxo10;Map1lc3b;Fbxo15;Spsb4;Ube2h;Rnf144a;Spsb1;Cbx4;Fbxo43;Rabgef1;Hecw2;Nedd4;Fbxo36	85	4788	438	19819	0.00268495	0.80329
refseq_FC(ES/ICM)>4_or_<0.25_and_p<0.01	Component	GO:0016529	sarcoplasmic reticulum	Casq2;Atp2a3;Itpr2;Akap6;Cacna2d1;Art1;Cacna1s;Cacnb1;Casq1;Itpr1;Jph1;Jsrp1;S100a1	13	4788	26	19819	0.00271374	2.06965
refseq_FC(ES/ICM)>4_or_<0.25_and_p<0.01	Process	GO:0050873	brown fat cell differentiation	Lamb3;Lama4;Nudt7;Rarres2;Scd1;Arl4a;BC054059;Mrap;Pparg;Aldh6a1;Adrb1;Selenbp1;Cebpa;Prdm16	14	4788	29	19819	0.00281087	1.99829
refseq_FC(ES/ICM)>4_or_<0.25_and_p<0.01	Process	GO:0003007	heart morphogenesis	Aldh1a2;Gaa;Msx1;Foxc2;Fgf8;Ptch1;Smo;Tbx3;Foxc1;Col4a3bp;Msx2;Cfc1;Ttn;Col2a1;Dlc1	15	4788	32	19819	0.00284776	1.9403
refseq_FC(ES/ICM)>4_or_<0.25_and_p<0.01	Component	GO:0045211	postsynaptic membrane	Dlgap1;Htr3a;Camk2n1;Faim2;Nlgn1;Chrnb4;Gabrg1;Gria4;Grm1;Grid2;Psd3;Gabrr1;Clstn3;Klhl17;Grik4;Nbea;Dlg4;Gabre;Grin2b;Shc4;Synpo;Anks1b;Shank3;Grik5;Grin1;Gabra3;Chrne;Gria3;Arc;Chrna5;Grin3a;Glrb;Gabrd;Gabra5;Gabrb3;Sspn;Sema4f;Rapsn;Chrna1;Gabrg3;Chrnd	41	4788	119	19819	0.00315555	1.42615
refseq_FC(ES/ICM)>4_or_<0.25_and_p<0.01	Function	GO:0003707	steroid hormone receptor activity	Nr1h4;Esr1;Nr4a1;Esrrg;Thrb;Rara;Nr1h3;Nr0b1;Nr4a2;Rarb;Esr2;Ppara;Thra;Nr2e3;Hnf4a;Nr2c1;Pparg;Pgr;Nr2f6;Nr5a2	20	4788	48	19819	0.00330381	1.72471
refseq_FC(ES/ICM)>4_or_<0.25_and_p<0.01	Process	GO:0007218	neuropeptide signaling pathway	Adcyap1;Bai2;Sstr2;Gpr97;Scg5;Gpr133;Tac2;Npff;Gpr98;Lphn1;Gpr125;Gpr64;Gpr114;Calca;Pkd1l3;Penk;Agrp;Lphn3;Glrb;Celsr1;Gpr113;Qrfp;Npsr1;Celsr2;Hcrt;Gpr126;Npy	27	4788	71	19819	0.00332789	1.5741
refseq_FC(ES/ICM)>4_or_<0.25_and_p<0.01	Component	GO:0031362	anchored to external side of plasma membrane	Cd24a;Thy1;Raet1b;Cd59b	4	4788	4	19819	0.00340312	4.13931
refseq_FC(ES/ICM)>4_or_<0.25_and_p<0.01	Process	GO:0051346	negative regulation of hydrolase activity	Nos3;Lepr;Apoa1;Nos1	4	4788	4	19819	0.00340312	4.13931
refseq_FC(ES/ICM)>4_or_<0.25_and_p<0.01	Process	GO:0002526	acute inflammatory response	Vnn1;Nupr1;Acvr1;B4galt1	4	4788	4	19819	0.00340312	4.13931
refseq_FC(ES/ICM)>4_or_<0.25_and_p<0.01	Component	GO:0002142	stereocilia ankle link complex	Gpr98;Whrn;Vezt;Ush2a	4	4788	4	19819	0.00340312	4.13931
refseq_FC(ES/ICM)>4_or_<0.25_and_p<0.01	Process	GO:0034109	homotypic cell-cell adhesion	Cd24a;Ptpru;Ncam1;L1cam	4	4788	4	19819	0.00340312	4.13931
refseq_FC(ES/ICM)>4_or_<0.25_and_p<0.01	Process	GO:0000303	response to superoxide	Sod2;Sod1;Ercc6;Ucp3	4	4788	4	19819	0.00340312	4.13931
refseq_FC(ES/ICM)>4_or_<0.25_and_p<0.01	Process	GO:0021696	cerebellar cortex morphogenesis	Rfx4;Gli2;Gli1;Smo	4	4788	4	19819	0.00340312	4.13931
refseq_FC(ES/ICM)>4_or_<0.25_and_p<0.01	Function	GO:0051536	iron-sulfur cluster binding	Aox3;Aox3l1;Aox4;Dpyd	4	4788	48	19819	0.00342052	0.344942
refseq_FC(ES/ICM)>4_or_<0.25_and_p<0.01	Process	GO:0045165	cell fate commitment	Vsx2;Bmp2;Sox5;Pax6;Prdm1;Bmp4;Neurod1;Gap43;Tal1;Fgf8;Neurod4;Kdr;Gas1;Onecut2;Pparg;Hes1;Nodal;Pml;Sox9	19	4788	45	19819	0.00346591	1.74771
refseq_FC(ES/ICM)>4_or_<0.25_and_p<0.01	Process	GO:0008150	biological_process	Hmbox1;Asb13;Chpt1;Nlrp4c;Tmem126a;H2-T24;Ypel5;Sema6d;Wfdc10;Cpeb3;Hspa12a;Psors1c2;Pdcl2;Tshz2;Phyhip;Golm1;Tmem106a;Calr4;Rhox6;Tshz3;Fryl;Obox6;Oog2;Ccdc3;N4bp2;Pcdh24;Il28ra;Plk1s1;Zscan10;Ddit4;Gsg1;Cpeb2;Amac1;Hlcs;Slc23a3;Arl2bp;Agap1;Rpl3;Olig3;G	328	4788	1487	19819	0.00359689	0.913041
refseq_FC(ES/ICM)>4_or_<0.25_and_p<0.01	Process	GO:0007368	determination of left/right symmetry	Pitx2;Dnahc11;Pcsk6;Zic3;Wnt3a;Dll1;Fgf8;Smo;Acvr1;Rfx3;Dync2li1;Cfc1;Notch2;Pkd2;Rpgrip1l;Nodal;Arl13b;Fgf10	18	4788	42	19819	0.00361984	1.77399
refseq_FC(ES/ICM)>4_or_<0.25_and_p<0.01	Process	GO:0050850	positive regulation of calcium-mediated signaling	Zap70;Cd24a;Ncam1;Syk;L1cam;Cd8a;Ada;Adora3	8	4788	13	19819	0.00373739	2.54727
refseq_FC(ES/ICM)>4_or_<0.25_and_p<0.01	Process	GO:0035050	embryonic heart tube development	Fgf8;Hhex;Gata4;Tbx20;Foxc2;Nodal;Hand1;Foxc1	8	4788	13	19819	0.00373739	2.54727
refseq_FC(ES/ICM)>4_or_<0.25_and_p<0.01	Process	GO:0021846	cell proliferation in forebrain	Fgf8;Arx;Fabp7;Emx2;Zeb2	5	4788	6	19819	0.00373973	3.44942
refseq_FC(ES/ICM)>4_or_<0.25_and_p<0.01	Function	GO:0005021	vascular endothelial growth factor receptor activity	Kdr;Igsf10;Flt4;Pdgfrb;Pdgfra	5	4788	6	19819	0.00373973	3.44942
refseq_FC(ES/ICM)>4_or_<0.25_and_p<0.01	Process	GO:0048541	Peyer's patch development	Stat5a;Ikzf1;Nkx2-3;Ada;Stat5b	5	4788	6	19819	0.00373973	3.44942
refseq_FC(ES/ICM)>4_or_<0.25_and_p<0.01	Process	GO:0045778	positive regulation of ossification	P2rx7;Bmp2;Lect1;Calca;Bmp4	5	4788	6	19819	0.00373973	3.44942
refseq_FC(ES/ICM)>4_or_<0.25_and_p<0.01	Function	GO:0005198	structural molecule activity	Krt10;Mospd1;Mospd3;Lmna;Epb4.1l3;Col18a1;Nell2;Tuba1b;Otog;Tsga10;Krt12;Cldn22;Copg;Krt28;Krt8;Cldn5;Krt13;Tubb3;Cldn15;Col4a6;Tubb4;Nefl;Krt222;Col9a1;Des;Krt84;Tuba1a;Krt42;Krt16;Thbs3;Krt19;Col19a1;Prph;Col5a3;Nefm;Ctnna2;Krt23;Dlg4;Vim;Ina;Krt73;Oc90	52	4788	160	19819	0.00385273	1.34527
refseq_FC(ES/ICM)>4_or_<0.25_and_p<0.01	Function	GO:0016740	transferase activity	Tomt;Chpt1;Rps6ka2;Art3;Art1;Tnik;Nmnat1;Kit;Mapk4;Galnt11;Itpka;B3galt1;Mfng;Mapk12;Galntl5;Mark1;Fut4;Mgat5b;Hipk4;Adrbk2;2310079N02Rik;Ror2;Fgfr3;Sphk1;Brsk1;Ikbkb;Ephb3;Acaa2;B3gnt5;Gatm;Pdxk;Sgk3;Parp8;Hs6st2;Mboat1;Zdhhc1;Pklr;Ddr2;Flt4;Ggt1;Comt1;P	357	4788	1355	19819	0.00395189	1.09058
refseq_FC(ES/ICM)>4_or_<0.25_and_p<0.01	Function	GO:0005254	chloride channel activity	Clca6;Clcnka;Gabra3;Best1;Ttyh2;Ttyh1;Fxyd3;Clic3;Glrb;Gabrd;Gabrg1;Gabra5;Gabrb3;Gabrr1;Clic6;Fxyd1;Clcnkb;Gabrg3;Ano2;Best2;Cftr	21	4788	52	19819	0.00399444	1.67164
refseq_FC(ES/ICM)>4_or_<0.25_and_p<0.01	Process	GO:0030334	regulation of cell migration	Lama2;Amot;Lama4;Itgb3;Gab1;Edn3;Pitx2;Pax6;Jub;Cxcl12;Tek;Ntn1;Tmsb4x;Unc5c	14	4788	30	19819	0.00399899	1.93168
refseq_FC(ES/ICM)>4_or_<0.25_and_p<0.01	Function	GO:0008083	growth factor activity	Gdf15;Cdnf;Hdgfrp3;Bmp15;Pdgfb;Lefty2;Bmp4;Ereg;Fgf3;Fgf15;Fgf18;Nodal;Mdk;Bmp1;Bmp2;Pgf;Fgf17;Bmp5;Clec11a;Fgf14;Inha;Gdf11;Gdf9;Cntf;Fgf6;Lefty1;Fgf8;Ptn;Klk1b3;Cxcl12;Tgfa;Csf3;Gdf5;Figf;Pdgfc;Inhbc;Nov;Csf1;Kitl;Vegfc;Il6;Il7;Klk1b4;Il34;Fgf10	45	4788	135	19819	0.00400424	1.37977
refseq_FC(ES/ICM)>4_or_<0.25_and_p<0.01	Function	GO:0008233	peptidase activity	Spint1;Cpn1;Ctso;Mmp2;Cpb2;Prssl1;Bmp1;Prep;Dub1a;Spink4;Adamts20;C1rl;Prtn3;Mmp9;Mmp1b;Cpa2;Prss22;Adam21;Dhh;Mmp14;Tpsg1;Klk1b3;Capn11;Enpep;Ggh;Prss41;Anpep;Ctss;Psmb8;Adamts1;Cpz;Ctrb1;Usp27x;Naaladl1;Habp2;Furin;Adam25;Psmb10;Ctsw;Tmprss12;Pcsk2;Lgmn	142	4788	503	19819	0.00419788	1.16855
refseq_FC(ES/ICM)>4_or_<0.25_and_p<0.01	Process	GO:0001525	angiogenesis	Plcd1;Thy1;Acvrl1;Rhob;Bmp4;Col18a1;Vash1;Fgf6;Ereg;Vhl;Nos3;C1galt1;Enpep;Tgfa;Fgf18;Zc3h12a;Htatip2;Pgf;Sox18;Figf;Angpt1;Ctgf;Ccbe1;Meis1;Klf5;Hand1;Vegfc;Robo4;Sox17;Scg2;Kdr;Cspg4;Anpep;Il18;Casp8	35	4788	100	19819	0.00431759	1.44876
refseq_FC(ES/ICM)>4_or_<0.25_and_p<0.01	Process	GO:0016192	vesicle-mediated transport	Rab27a;Ston1;Vamp8;Copg;Ston2;Syt13;Stxbp5l;Bet3l;Wdr19;Sec16b;Kdelr3;Vamp2;Ap1m2;Mapk8ip1;Ergic1;Stxbp3a;Sec22c;Ap3b2;Sec31b;Stxbp6;Cltb;Vamp1	22	4788	140	19819	0.00453894	0.650462
refseq_FC(ES/ICM)>4_or_<0.25_and_p<0.01	Function	GO:0003743	translation initiation factor activity	Eif3j;Eif2s3y;Eif4e1b;Eif2ak2;Eif2c2;Eif2s2	6	4788	58	19819	0.00454239	0.428204
refseq_FC(ES/ICM)>4_or_<0.25_and_p<0.01	Process	GO:0009952	anterior/posterior pattern formation	Hoxb5;Ring1;Hoxa7;Tshz1;Neurod1;Wnt3a;Hoxb4;Otx1;Hoxd8;Cfc1;Cdx1;Foxa2;Sfrp2;Nodal;Gli3;Emx2;Hoxb1;Aldh1a2;T;Pax6;Pcgf2;Alx1;Hoxb3;Hoxd9;Arc;Hoxb9;Btg2;Zic3;Ifitm1;Pbx1;Cyp26a1;Gdf11;Hhex;Hoxa1	34	4788	97	19819	0.00466628	1.45089
refseq_FC(ES/ICM)>4_or_<0.25_and_p<0.01	Process	GO:0006869	lipid transport	Apoa2;Gulp1;Osbpl7;Star;Pitpnc1;Stard5;Osbpl6;Spns1;Apoc2;Apof;Spns2;Apoa1;Apom;Apoa5;Mttp;Tnrc18;Pctp;Col4a3bp;Apoc1;Brdt;Osbpl5;Stard4	22	4788	56	19819	0.00469798	1.62616
refseq_FC(ES/ICM)>4_or_<0.25_and_p<0.01	Process	GO:0006457	protein folding	Ppih;Ppil6;Cct6b;Dnajb14;Fkbp7;Dnajb5;Dnajc5b;Clpx;Dnajb9;Dnajb4;Hspa8;Dnajc4;Clgn;Fkbp6	14	4788	100	19819	0.00472955	0.579503
refseq_FC(ES/ICM)>4_or_<0.25_and_p<0.01	Process	GO:0006886	intracellular protein transport	Timm23;Ston1;Tom1l2;Stx19;Copg;Ston2;Rph3a;Rffl;Wdr19;Stx11;Snx1;Pgap1;Ap1m2;Scg5;Snx2;Sytl3;Sytl1;Ap3b2;Exph5;Stx6;Ramp1;Myrip;Cltb;Ramp3;Stx17	25	4788	154	19819	0.00478163	0.671965
refseq_FC(ES/ICM)>4_or_<0.25_and_p<0.01	Process	GO:0001889	liver development	Hlx;Rb1cc1;Atg7;Cebpa;Vwf;Runx1;Gata6;Sod2;Met;Onecut2;Hhex;Pcsk9;Cfc1;Hes1;Rpgrip1l;Nodal;Ada	17	4788	40	19819	0.00496128	1.75921
refseq_FC(ES/ICM)>4_or_<0.25_and_p<0.01	Process	GO:0043010	camera-type eye development	Vsx2;Aldh1a2;Pax6;Lmx1b;Twsg1;Wt1;Bmp4;Foxc2;Neurod1;Lim2;Neurod4;Six3;Gas1;Foxc1;Rpgrip1l;Cryba1;Crygc	17	4788	40	19819	0.00496128	1.75921
refseq_FC(ES/ICM)>4_or_<0.25_and_p<0.01	Component	GO:0045177	apical part of cell	Lgmn;Itga8;Atp6v0a4;Fzd6;Eda;Msn;Pdzd3;Cubn;Chl1;Acvr1;Enpep;Kncn;Ooep;Lrp2;Btd;P2rx4;Inadl	17	4788	40	19819	0.00496128	1.75921
refseq_FC(ES/ICM)>4_or_<0.25_and_p<0.01	Process	GO:0030900	forebrain development	Msx1;Twsg1;Prkg1;Bmp4;Otx1;Arx;Rfx4;Trp73;Lrp2;Chrd;Fgfr3;Gli3;Dlc1;Emx2;Sox3;Sox1;Ikzf1;Aldh1a2;Pax6;Aplp1;Gsc;Nfib;Hhex;Notch3	24	4788	63	19819	0.0050276	1.57688
refseq_FC(ES/ICM)>4_or_<0.25_and_p<0.01	Function	GO:0016757	transferase activity, transferring glycosyl groups	Abo;Mgat4c;Extl1;Art3;Art1;St6gal1;St8sia3;Glt25d2;Wbscr17;B4galt7;Ugt8a;C1galt1;Has3;B3gnt3;Dpagt1;Fut2;St3gal1;B3gnt4;B4galt1;St8sia5;Galntl4;Galnt11;Galnt14;A130022J15Rik;Lfng;Gbgt1;St3gal5;B3galnt1;Large;Mfng;B3galt1;Parp11;Galntl1;Pigv;St3gal3;B4galn	64	4788	207	19819	0.00511534	1.27979
refseq_FC(ES/ICM)>4_or_<0.25_and_p<0.01	Process	GO:0050680	negative regulation of epithelial cell proliferation	Pla2g2a;Ptch1;Nkx3-1;Esr2;Pax6;Gas1;Runx3;Bmp4;Fgfr3;Nkx2-9	10	4788	19	19819	0.00517692	2.17858
refseq_FC(ES/ICM)>4_or_<0.25_and_p<0.01	Function	GO:0019838	growth factor binding	Igfbp4;Kdr;Acvr1;Fgfbp3;Igfbp6;Igfbp3;Fgfbp1;Ltbp4;Ltbp1;Igfbp2	10	4788	19	19819	0.00517692	2.17858
refseq_FC(ES/ICM)>4_or_<0.25_and_p<0.01	Component	GO:0009897	external side of plasma membrane	Cd276;Cdh13;Cd24a;Ly6c1;Cd79b;Kit;Il12rb1;Itgb3;Cd19;Ly6a;Gpr125;Itgae;H2-M3;Fcgr1;Fasl;Ncam1;Dlk1;Il2ra;Mfge8;Ly75;Robo4;Tnfsf13;Cd22;H2-Ab1;Thy1;Cd200r1;Gucy2g;Cd8a;P2rx7;Alcam;Cd59a;L1cam;Vwf;Enpep;Cd1d1;Cd5;Cd2;Itga4;Cd34;Glrb;Itga1;Amot;H2-K1;Il6;H2-	48	4788	148	19819	0.00518517	1.34248
refseq_FC(ES/ICM)>4_or_<0.25_and_p<0.01	Process	GO:0007190	activation of adenylate cyclase activity	Adcyap1;Adcy1;Adcy7;Gnal;Calca;Adcy9;Adcy3	7	4788	11	19819	0.00523325	2.6341
refseq_FC(ES/ICM)>4_or_<0.25_and_p<0.01	Function	GO:0004683	calmodulin-dependent protein kinase activity	Camk1g;Camkk1;Camk1d;Camk2d;Camk2a;Camk2b;Camk4	7	4788	11	19819	0.00523325	2.6341
refseq_FC(ES/ICM)>4_or_<0.25_and_p<0.01	Function	GO:0046332	SMAD binding	Col5a2;Col1a2;Zfyve9;Purb;Col3a1;Pml;Prdm16	7	4788	11	19819	0.00523325	2.6341
refseq_FC(ES/ICM)>4_or_<0.25_and_p<0.01	Function	GO:0008092	cytoskeletal protein binding	B4galt1;Sdc4;Gabarapl1;Msn;Sdc2;Farp2;Frmd3;Epb4.1l3;Epb4.1l4b;Frmd5;Pacsin1;Sdc3;Mylip;Epb4.1l4a	14	4788	31	19819	0.00553305	1.86936
refseq_FC(ES/ICM)>4_or_<0.25_and_p<0.01	Process	GO:0045665	negative regulation of neuron differentiation	Lmx1a;Id4;Pbx1;Pax6;Cd24a;Isl2;Hes1;Notch3;Bex1;Meis1;Foxa2;Tlx3;Hes5	13	4788	28	19819	0.00562426	1.92182
refseq_FC(ES/ICM)>4_or_<0.25_and_p<0.01	Process	GO:0030097	hemopoiesis	Txnrd2;Ikzf1;Zbtb32;Crip2;Twsg1;Rtkn2;Meis1;Add2;Wnt3a;Tal1;Kit;Sod2;Hoxb4;Kdr;Ttc7;Rogdi;Ebp;Kirrel3;Spna1	19	4788	47	19819	0.00570726	1.67334
refseq_FC(ES/ICM)>4_or_<0.25_and_p<0.01	Function	GO:0016563	transcription activator activity	Gata4;Eaf2;Ppargc1a;Neurod1;Crx;Camk4;Tead2;Zfp287;Ppara;Nfatc2;Lef1;Pou3f3;Nr4a1;Pou3f1;Hoxd9;Foxo3;Nr4a2;Lbh;Tbx20;E2f3;Esrrg;Gata3;Sox11;Foxc2;Sfpi1;Nfatc1;Rarb;Nkx2-3;Mef2d;Sox9;Tead4;Gli1;Bhlhe23;Nfib;Sox4;Hoxb9;Gata6;Sertad1;Nkx3-1;Zfp326;Elf4;Hnf4a	46	4788	142	19819	0.00602117	1.3409
refseq_FC(ES/ICM)>4_or_<0.25_and_p<0.01	Component	GO:0016592	mediator complex	Med12l	1	4788	26	19819	0.00622517	0.159204
refseq_FC(ES/ICM)>4_or_<0.25_and_p<0.01	Process	GO:0008654	phospholipid biosynthetic process	Agpat4;Lclat1;Gpam;Chpt1;Cdipt;Agpat9;Serinc5;Ptdss1;Mboat2;Lpgat1;Pemt;Isyna1;Mboat1;Agpat3;Agpat2;Pld1;Lpcat1	17	4788	41	19819	0.0064311	1.7163
refseq_FC(ES/ICM)>4_or_<0.25_and_p<0.01	Function	GO:0005539	glycosaminoglycan binding	Mamdc2;A930038C07Rik;Egflam;Spock2;Crispld2;2300002M23Rik;Dcn;Smoc2	8	4788	14	19819	0.00661594	2.36532
refseq_FC(ES/ICM)>4_or_<0.25_and_p<0.01	Process	GO:0042491	auditory receptor cell differentiation	Ush1c;Cux1;Hes1;Jag1;Pcdh15;Hes5;Atoh1;Myo7a	8	4788	14	19819	0.00661594	2.36532
refseq_FC(ES/ICM)>4_or_<0.25_and_p<0.01	Process	GO:0002088	lens development in camera-type eye	Cryga;Crygs;Lim2;Pax6;Nhs;Six5;Cryge;Crygd	8	4788	14	19819	0.00661594	2.36532
refseq_FC(ES/ICM)>4_or_<0.25_and_p<0.01	Process	GO:0006813	potassium ion transport	Kctd1;Kcnd2;Kcnip2;Kcng1;Scn1a;Cnga2;Kcnj10;Kcnd3;Slc12a8;Kcnj4;Kcnab1;Kcng3;Kcnq1;Slc12a1;Atp1a4;Kcnd1;Kcnh2;Kcnip4;Kcnb1;Kcnk2;Kctd12;Kcnn1;Kcnh8;Kcnf1;Kcnh1;Kcnu1;Kctd8;Kcnip3;Kcna7;Kcnn4;Kctd7;Fxyd2;Slc9a7;Atp1a2;Atp12a;Kcnv2;Kcnk1;Slc24a3;Kcne3;Slc12	46	4788	143	19819	0.00673739	1.33153
refseq_FC(ES/ICM)>4_or_<0.25_and_p<0.01	Process	GO:0006952	defense response	Camp;Defb30;Tlr3;Lsp1;Defb41;Nod1;Ppp3r2;Rarres2;Irgm1;Ifi47;AY761184;Fcgr2b	12	4788	87	19819	0.00683116	0.570939
refseq_FC(ES/ICM)>4_or_<0.25_and_p<0.01	Component	GO:0000786	nucleosome	Shprh;Hist1h2bc;Hist1h2be;Hist1h1b;Hist1h1a;Hist1h2bb;Hist1h2ac;Hist1h2bp;Hist1h4b;Hist1h1d;Hist1h3i;H1foo;H2afy2	13	4788	92	19819	0.00687046	0.584902
refseq_FC(ES/ICM)>4_or_<0.25_and_p<0.01	Component	GO:0035085	cilium axoneme	Dnaic2;Dnahc9;Rpgrip1l;Ttll10;Ttll3;Mapt	6	4788	9	19819	0.007274	2.75954
refseq_FC(ES/ICM)>4_or_<0.25_and_p<0.01	Function	GO:0022891	substrate-specific transmembrane transporter activity	Slc2a3;Slc2a12;Slc2a1;Slc2a8;Slc2a5;Slc2a13	6	4788	9	19819	0.007274	2.75954
refseq_FC(ES/ICM)>4_or_<0.25_and_p<0.01	Process	GO:0042135	neurotransmitter catabolic process	Tomt;Comt1;Naalad2;Aldh5a1;Maoa;Colq	6	4788	9	19819	0.007274	2.75954
refseq_FC(ES/ICM)>4_or_<0.25_and_p<0.01	Process	GO:0006730	one-carbon metabolic process	Car6;Car2;Car9;Car8;Car13;Gnmt;Ahcy;Car12;Car10;Car7;Aldh1l2;Car3;Car4;Car5b	14	4788	32	19819	0.0074634	1.81095
refseq_FC(ES/ICM)>4_or_<0.25_and_p<0.01	Component	GO:0005615	extracellular space	Cml2;Thpo;Igfbp4;Tgfbi;Ccl22;Igfbp3;Rspo1;Twsg1;Lefty2;Wfikkn1;Cxcl16;Flt3l;Vnn1;Lgals1;Mmp2;Ccl17;Clec2g;Bmp1;Calca;Sva;Fasl;Cxcl10;Tslp;Slit3;Mfge8;Bmp5;Metrn;Smpdl3a;Lipc;Tnfsf13;Il1a;Gdf11;Gdf9;Rnpep;Nog;Adamts20;C1rl;Myoc;Prl3b1;Cxcl9;Lefty1;Angptl1;	105	4788	369	19819	0.00748401	1.17785
refseq_FC(ES/ICM)>4_or_<0.25_and_p<0.01	Process	GO:0007596	blood coagulation	F8;Thbd;Procr;Rab27a;Serpind1;F2;F12;F5;F3;Vwf;Papss2;Kng1;Otog;Gp1bb;Anxa8;Hps6;Hps1;Proc;Pros1;Mst1;Serpinc1	21	4788	55	19819	0.00765201	1.58046
refseq_FC(ES/ICM)>4_or_<0.25_and_p<0.01	Process	GO:0001503	ossification	Sort1;Bmp1;Bmp2;Ctgf;Alox15;Twsg1;Traf6;Bmp4;Foxc2;Bmp5;Pth1r;Ptn;Igsf10;Pdlim7;Thra;Foxc1;Tnfsf11;Fgf18	18	4788	45	19819	0.00767229	1.65572
refseq_FC(ES/ICM)>4_or_<0.25_and_p<0.01	Component	GO:0005903	brush border	Sis;Atp6v0a4;Enpep;Slc34a2;Slc34a3;Myo1a;Pdzd3;Lrp2;Cubn;Slc5a1	10	4788	20	19819	0.00785532	2.06965
refseq_FC(ES/ICM)>4_or_<0.25_and_p<0.01	Process	GO:0050830	defense response to Gram-positive bacterium	Nod1;Mbl2;Lyz1;Hck;P2rx7;Pld1;Myo1f;Nod2;Card9;Ncf1	10	4788	20	19819	0.00785532	2.06965
refseq_FC(ES/ICM)>4_or_<0.25_and_p<0.01	Function	GO:0005520	insulin-like growth factor binding	Igfbp4;Igf2r;Igfbp6;Ctgf;Igfbp3;Nov;Igf1r;Wisp1;Igfbpl1;Igfbp2	10	4788	20	19819	0.00785532	2.06965
refseq_FC(ES/ICM)>4_or_<0.25_and_p<0.01	Component	GO:0016021	integral to membrane	Nrxn1;Tmem141;Tmem126a;Abcb1a;Kcng1;H2-T24;Slc25a41;Kit;Ptprk;Vamp8;Grm1;Kcnq1;Tspan33;Notch2;Mrc1;Frem2;AI428936;Galnt11;Sc5d;Tmem106a;Grin3a;Robo4;9530008L14Rik;Procr;Slc25a27;Sv2a;Ptges;Galntl5;Ier3;Csmd3;Rnf145;Syt4;Pth2r;Fam118a;Dsc2;Fam162a;Rnf144a;	1304	4788	5273	19819	0.0078809	1.02364
refseq_FC(ES/ICM)>4_or_<0.25_and_p<0.01	Process	GO:0030509	BMP signaling pathway	Bmp2;Zfp128;Smad1;Msx1;Twsg1;Msx2;Smad9;Bmp4;Id1;Fst;Nog	11	4788	23	19819	0.00798579	1.97967
refseq_FC(ES/ICM)>4_or_<0.25_and_p<0.01	Function	GO:0030145	manganese ion binding	Abo;Chpt1;Pde9a;Nudt12;Agmat;Sod2;Nudt10;Wbscr17;Ppm1l;B4galt7;Fhit;C79127;Pcx;Ppm1k;B4galt1;Cdipt;Galntl4;Galnt11;Galnt14;Lrrk1;Nudt7;Gbgt1;Ppef2;B3galt1;Galntl1;Npepl1;Idh1;Arg1;Acvrl1;Rimkla;Galntl5;B4galt2;Galnt10;Ppm1b;Acvr1;Pde8a;Galnt4;Amhr2;Dak;Ex	45	4788	141	19819	0.00809241	1.32106
refseq_FC(ES/ICM)>4_or_<0.25_and_p<0.01	Process	GO:0006470	protein amino acid dephosphorylation	Ppp3cb;Dusp2;Ppm1j;Ptpn7;Dusp23;Ssh1;Ptprk;Ptpre;Cdc14b;Ppm1b;Ppm1l;Ptprf;Cdc25b;Ptpn22;C79127;Ptpn14;Dusp27;Ppm1k;Nceh1;Ptprr;Dusp1;Dusp10;Dusp4;Ptprm;Dusp13;Eya2;Ptprd;Dusp26;Dusp8;Ppm1e;Ptpn6;Dusp3;Ptpru;Ptprv	34	4788	101	19819	0.00824614	1.39343
refseq_FC(ES/ICM)>4_or_<0.25_and_p<0.01	Component	GO:0005887	integral to plasma membrane	Slco2a1;Cacna1d;Gpr97;Slc6a4;Pcdh18;Pam;Vsig2;Notch2;St14;Syt13;Adora3;Pex3;Epha2;Sgms2;Cav2;Hs3st3b1;Slc6a8;Igsf10;Pcdhgc3;Slc13a1;Kdr;Nrg1;Syt11;Cd22;Notch3;Tcam1;Slc22a18;Epha1;Slc6a12;Nlgn1;Odz1;Abcc3;Kcnn4;Tek;Ror2;Gabre;Amhr2;Slc1a2;Ephb3;Slc4a4;Cel	102	4788	359	19819	0.00826369	1.17607
refseq_FC(ES/ICM)>4_or_<0.25_and_p<0.01	Function	GO:0004519	endonuclease activity	Rnase4;Rnasel;Eif2c2;Hrsp12;Dnase2a;Zc3h12a;Elac1;Glrb;Giyd2;N4bp2	10	4788	75	19819	0.00870478	0.551908
refseq_FC(ES/ICM)>4_or_<0.25_and_p<0.01	Process	GO:0019221	cytokine-mediated signaling pathway	Il1r1;Cx3cl1;Stat5b;Jak2;Irak4;Cebpa;Ereg;Lifr;Kit;Stat5a;Stat4;Lilrb3;Socs5;Ptpn6;Bad;Socs1	16	4788	39	19819	0.00873995	1.69818
refseq_FC(ES/ICM)>4_or_<0.25_and_p<0.01	Component	GO:0000775	chromosome, centromeric region	Aurkc;Jrk;Nuf2;Dnmt3b;Cenpf;Itgb3bp	6	4788	54	19819	0.00877818	0.459923
refseq_FC(ES/ICM)>4_or_<0.25_and_p<0.01	Function	GO:0008565	protein transporter activity	Ap3b2;Timm23;Snx2;Ramp1;Snx1;Ramp3	6	4788	54	19819	0.00877818	0.459923
refseq_FC(ES/ICM)>4_or_<0.25_and_p<0.01	Component	GO:0031410	cytoplasmic vesicle	Adamts1;Ngp;Trim36;Dll1;Slc18a1;Creb3l4;Map1lc3a;Sh3kbp1;Btk;Vezt;Pam;Whamm;Kcnq1;Slc17a7;Copg;Syt13;Pcsk2;Syt3;Slc30a3;C330016O10Rik;Pla2g4d;Slc2a8;Syt11;Atg9a;Camkv;Vamp2;Hcrt;Sycn;1500015O10Rik;Wipi1;Ap1m2;Scgn;Zdhhc8;Sv2a;Phlda1;Syt5;Nsg2;Spesp1;Acrbp	69	4788	233	19819	0.00924464	1.2258
refseq_FC(ES/ICM)>4_or_<0.25_and_p<0.01	Function	GO:0003674	molecular_function	Kirrel;Hmbox1;Asb13;Chpt1;Bbs1;Rtn2;Nlrp4c;Tmem126a;H2-T24;Ypel5;Sema6d;Wfdc10;Cpeb3;Hspa12a;Psors1c2;Pdcl2;Tshz2;Golm1;Tmem106a;Calr4;Kank1;Tshz3;Obox6;Oog2;Ccdc3;Pcdh24;Plk1s1;Zscan10;Ddit4;Amac1;Hlcs;Slc23a3;Rpl3;Olig3;Gm5506;Hemt1;6430537H07Rik;Zfp583	329	4788	1454	19819	0.00936657	0.936611
refseq_FC(ES/ICM)>4_or_<0.25_and_p<0.01	Process	GO:0050853	B cell receptor signaling pathway	Nfam1;Cd19;Lyn;Cd79b;Ptpn6;Syk;Lat2	7	4788	12	19819	0.00952828	2.4146
refseq_FC(ES/ICM)>4_or_<0.25_and_p<0.01	Process	GO:0010001	glial cell differentiation	Neurod4;Dner;Gap43;Nrg1;Dtx1;Reln;Metrn	7	4788	12	19819	0.00952828	2.4146
refseq_FC(ES/ICM)>4_or_<0.25_and_p<0.01	Process	GO:0006468	protein amino acid phosphorylation	Rps6ka2;Igfbp3;Tnik;Kit;Rnasel;Stk30;Mapk4;Lyn;Mst1r;Fgfr4;Ptk7;Igsf10;Stat4;Kdr;Camkv;Mapk12;Syk;Mark1;Hipk4;Adrbk2;Ror2;Fgfr3;Brsk1;Amhr2;Map2k6;Ikbkb;Ephb3;Irak4;Acvr1b;Sgk3;Ddr2;Flt4;Aurkc;Grk4;Camk1g;Prkd3;Hunk;Musk;Dyrk4;Nek5;Stk32b;Tnk1;Pim2;Sbk1;M	140	4788	512	19819	0.00973486	1.13184
refseq_FC(ES/ICM)>4_or_<0.25_and_p<0.01	Function	GO:0008237	metallopeptidase activity	Adamts1;Agbl2;Cpz;Naaladl1;Mme;Adam25;Adam11;Cpn1;Astl;Mmp2;Cpe;Cpb2;Bmp1;Adam15;Pm20d1;Zmpste24;Adam33;Cndp1;Rnpep;Adamts20;Pgcp;Adamts15;Mmp9;Adam19;Adamts8;Mmp1b;Cpa2;Adam12;Adam21;Adam22;Stambp;Adamts4;Mmp14;Folh1;Erap1;Enpep;Cpa1;Ece1;Mmp17;Agbl3;Mmp	48	4788	154	19819	0.00975563	1.29017
refseq_FC(ES/ICM)>4_or_<0.25_and_p<0.01	Process	GO:0051789	response to protein stimulus	Egr1;Msx1;P2rx7;Id3;Art2a;Vash1;Boc;Fos;Nr4a2;Dgki;Msx2;Id1;Id2;Fgf10	14	4788	33	19819	0.00983523	1.75607
refseq_FC(ES/ICM)>4_or_<0.25_and_p<0.01	Process	GO:0030225	macrophage differentiation	Casp8;Sfpi1;Nkx2-3;Cebpa;Gab3	5	4788	7	19819	0.00992928	2.95665
refseq_FC(ES/ICM)>4_or_<0.25_and_p<0.01	Process	GO:0006809	nitric oxide biosynthetic process	Nos3;Ddah1;P2rx4;Nos1;Slc7a2	5	4788	7	19819	0.00992928	2.95665
refseq_FC(ES/ICM)>4_or_<0.25_and_p<0.01	Process	GO:0042554	superoxide anion generation	Nox4;Sod2;Sod1;Ncf1;Ncf2	5	4788	7	19819	0.00992928	2.95665
refseq_FC(ES/ICM)>4_or_<0.25_and_p<0.01	Process	GO:0042953	lipoprotein transport	Apob;Apobec1;Mttp;Cd36;Cubn	5	4788	7	19819	0.00992928	2.95665
refseq_FC(ES/ICM)>4_or_<0.25_and_p<0.01	Component	GO:0043292	contractile fiber	Des;Smtnl1;Trim63;Myh3;Hspb1	5	4788	7	19819	0.00992928	2.95665
refseq_FC(ES/ICM)>4_or_<0.25_and_p<0.01	Function	GO:0051020	GTPase binding	Dock6;Dock10;Dock8;Dock11;Dock3	5	4788	7	19819	0.00992928	2.95665
refseq_FC(ES/ICM)>4_or_<0.25_and_p<0.01	Process	GO:0042551	neuron maturation	Ret;Lgi4;Vsx1;Cdkn1c;Nr4a2	5	4788	7	19819	0.00992928	2.95665
refseq_FC(ES/ICM)>4_or_<0.25_and_p<0.01	Process	GO:0045727	positive regulation of translation	Samd4;Fam129a;Piwil2;Lin28;Krt17	5	4788	7	19819	0.00992928	2.95665
refseq_FC(ES/ICM)>4_or_<0.25_and_p<0.01	Process	GO:0006606	protein import into nucleus	Six3	1	4788	24	19819	0.00999681	0.172471
refseq_FC(ES/ICM)>4_or_<0.25_and_p<0.01	Component	GO:0043234	protein complex	Tuba1a;Nlrp5;D2Ertd391e;Itpr1;Rb1cc1;Tal1;Tuba1b;Peli2;Tubb3;2410004A20Rik;Tle6;Lmo2;Tubb4;Ooep;Tuba3b;Slc7a15;Tubb2b	17	4788	43	19819	0.0102874	1.63647
refseq_FC(ES/ICM)>4_or_<0.25_and_p<0.01	Component	GO:0019717	synaptosome	Samd4;Snca;Snap25;Grin2b;Grin1;Magi2;Bsn;P2rx7;Camk2n1;Rasgrp2;Cask;Cyfip2;Grid2;Sh3kbp1;Vamp1;Sema4f;Vamp2;Slc17a7;Itsn1;Sept5;Snph;Dlg4	22	4788	60	19819	0.0102902	1.51775
refseq_FC(ES/ICM)>4_or_<0.25_and_p<0.01	Component	GO:0005622	intracellular	Maz;Trim62;Rhob;Hinfp;D10Ertd610e;Cdc25b;Pitpnm1;Sall3;Tshz2;Rerg;Rasl11b;Prdm16;Tubb3;Kdm5d;Tshz3;Trim66;Rhobtb1;Nod2;Bco2;Rreb1;Zfp354b;Capn11;Trim63;Zfp667;Iqsec3;Agap1;Ikzf1;Gli1;Rpl3;Pax6;Arhgap28;Arl4c;Zbtb17;Depdc1a;Zfp422;Zfp503;Gfap;Rlbp1l2;Zfp58	306	4788	1184	19819	0.0104408	1.06979
refseq_FC(ES/ICM)>4_or_<0.25_and_p<0.01	Process	GO:0019370	leukotriene biosynthetic process	Alox5;Aloxe3;Syk;Alox15;Alox5ap;Alox12e;Ltc4s;Rnpep	8	4788	15	19819	0.0107553	2.20763
refseq_FC(ES/ICM)>4_or_<0.25_and_p<0.01	Process	GO:0048839	inner ear development	Duox2;Jag1;Pcdh15;Fgfr3;Gpr98;Col2a1;Myo7a;Dll1	8	4788	15	19819	0.0107553	2.20763
refseq_FC(ES/ICM)>4_or_<0.25_and_p<0.01	Process	GO:0030030	cell projection organization	Dnaic2;Itga8;Tekt2;Tubb4;Tekt4;Dync2li1;Ttc30a1;Myo1a;Cc2d2a;Spag6;Boc;Myo7a	12	4788	27	19819	0.0108212	1.83969
refseq_FC(ES/ICM)>4_or_<0.25_and_p<0.01	Component	GO:0030117	membrane coat	Ap3b2;Copg	2	4788	30	19819	0.010978	0.275954
refseq_FC(ES/ICM)>4_or_<0.25_and_p<0.01	Function	GO:0004672	protein kinase activity	Rps6ka2;Wee2;Igf1r;Tnik;Lrrk2;Kit;Camk2a;Rnasel;Btk;Erbb3;Ulk1;Matk;Stk30;Ccnd1;Mapk4;Epha2;Jak2;Lyn;Mst1r;BC021891;Fgfr4;Ptk7;Cdkl1;Kdr;Camkv;Stk24;Mapk12;Acvrl1;Syk;Epha1;Pak6;Mylk;Mark1;Prkg1;Cask;Hipk4;Tek;Adrbk2;Camkk1;Ror2;Fgfr3;Dclk3;Frk;Brsk1;Amhr	131	4788	479	19819	0.0109962	1.13204
refseq_FC(ES/ICM)>4_or_<0.25_and_p<0.01	Process	GO:0001570	vasculogenesis	Sox18;T;Epha2;Wt1;Ntrk2;Amot;Sox17;Smo;Zfpm2;Kdr;Tnni3;Cul7;Hey2;Gjc1;Hdac7;Cited1	16	4788	40	19819	0.0110523	1.65572
refseq_FC(ES/ICM)>4_or_<0.25_and_p<0.01	Process	GO:0008543	fibroblast growth factor receptor signaling pathway	Fgf8;Fgf3;Fgfr4;Fgf14;Ctgf;Fgf17;Fgf15;Fgfr3;Fgf18;Fgf6;Fgf10	11	4788	24	19819	0.0111853	1.89718
refseq_FC(ES/ICM)>4_or_<0.25_and_p<0.01	Process	GO:0006879	cellular iron ion homeostasis	Sod1;Ftl2;Scara5;Slc11a1;Gm5635;Ttc7;Trf;Trfr2;Hamp;Mon1a;Ftl1	11	4788	24	19819	0.0111853	1.89718
refseq_FC(ES/ICM)>4_or_<0.25_and_p<0.01	Process	GO:0007156	homophilic cell adhesion	Pcdh15;Cdh13;Chl1;Cdh10;L1cam;Pcdh18;Pvrl3;Pvrl1;Pcdha4;Clstn3;Pcdh10;Frem2;Dsc2;Ret;Celsr1;Dsg2;Pcdhgc3;Dscaml1;Cdh9;Cdh20;Celsr2;Cdh15;Pcdh19	23	4788	64	19819	0.0112418	1.48756
refseq_FC(ES/ICM)>4_or_<0.25_and_p<0.01	Process	GO:0021983	pituitary gland development	Pitx1;Gli1;Pitx2;Pax6;Gata2;Hes1;Gli2;Bmp4;Nog	9	4788	18	19819	0.0112893	2.06965
refseq_FC(ES/ICM)>4_or_<0.25_and_p<0.01	Process	GO:0001649	osteoblast differentiation	Bmp2;Ihh;Smo;Igfbp3;Sp7;Fhl2;Mef2d;Bmp4;Chrd;Wwtr1	10	4788	21	19819	0.0113775	1.9711
refseq_FC(ES/ICM)>4_or_<0.25_and_p<0.01	Process	GO:0043410	positive regulation of MAPKKK cascade	Osm;Gab1;Lpar3;Il6;Lpar1;Sorbs3;P2rx7;Igf1r;Fgfr3;Nod2	10	4788	21	19819	0.0113775	1.9711
refseq_FC(ES/ICM)>4_or_<0.25_and_p<0.01	Process	GO:0015758	glucose transport	Slc2a3;Slc2a8;Fabp5;Klf15;Stxbp4;Slc2a1;Stxbp3a;Gh;Prkag3;Slc5a1	10	4788	21	19819	0.0113775	1.9711
refseq_FC(ES/ICM)>4_or_<0.25_and_p<0.01	Process	GO:0031175	neuron projection development	Stmn3;Runx3;Cd24a;Ppp1r9a;Chl1;Atg7;L1cam;Efhd1;Ulk1;Gprin1	10	4788	21	19819	0.0113775	1.9711
refseq_FC(ES/ICM)>4_or_<0.25_and_p<0.01	Process	GO:0007389	pattern specification process	Pitx2;Uncx;Gli2;Zic3;Bmp5;Lfng;Ptch1;Cdx2;Ihh;Smo;Zeb1;Mfng;Chrd;Cdx1;Foxa2;Gli3;Fst;Grhl3;Foxj1;Nog	20	4788	54	19819	0.0121114	1.53308
refseq_FC(ES/ICM)>4_or_<0.25_and_p<0.01	Process	GO:0045454	cell redox homeostasis	Txnrd2;Txndc2;Pdia5;Nxn;Glrx;Pdia6;Txndc5	7	4788	57	19819	0.0124945	0.508336
refseq_FC(ES/ICM)>4_or_<0.25_and_p<0.01	Function	GO:0051539	4 iron, 4 sulfur cluster binding	Dpyd	1	4788	23	19819	0.0126358	0.17997
refseq_FC(ES/ICM)>4_or_<0.25_and_p<0.01	Process	GO:0008643	carbohydrate transport	Slc2a13;Slc35d3;Pea15a;Slc2a1;Slc5a1;Slc2a3;AI317395;Slc2a8;Slc5a2;Slc45a1;Slc2a12;Slc2a5;Slc37a2;Slc35a2	14	4788	34	19819	0.0126857	1.70442
refseq_FC(ES/ICM)>4_or_<0.25_and_p<0.01	Function	GO:0005524	ATP binding	Rps6ka2;Nlrp4c;Tnik;Abcb1a;Nmnat1;Kit;Rad51l1;Syn1;Hspa12a;Nlrp3;Atp1a4;Mapk4;Itpka;Abcb1b;Camkv;Nod2;N4bp2;Mapk12;Mark1;Nme5;Hipk4;Atp2a3;Slc27a2;Adrbk2;Abcb5;2310079N02Rik;Ror2;Fgfr3;Hlcs;Sphk1;Brsk1;Kifc3;Ikbkb;Ephb3;Dnahc11;Ube2h;Pdxk;Abcb9;Sgk3;Pklr;	303	4788	1330	19819	0.0127783	0.943015
refseq_FC(ES/ICM)>4_or_<0.25_and_p<0.01	Function	GO:0004331	fructose-2,6-bisphosphate 2-phosphatase activity	9630033F20Rik;Pfkfb2;Pfkfb4;Pfkfb3	4	4788	5	19819	0.0129075	3.31145
refseq_FC(ES/ICM)>4_or_<0.25_and_p<0.01	Process	GO:0046638	positive regulation of alpha-beta T cell differentiation	Itpkb;Zap70;Syk;Ada	4	4788	5	19819	0.0129075	3.31145
refseq_FC(ES/ICM)>4_or_<0.25_and_p<0.01	Process	GO:0031589	cell-substrate adhesion	Sorbs3;Ttyh1;Rpl29;Vwf	4	4788	5	19819	0.0129075	3.31145
refseq_FC(ES/ICM)>4_or_<0.25_and_p<0.01	Process	GO:0045577	regulation of B cell differentiation	Ptpn6;Cd24a;Card11;Nfam1	4	4788	5	19819	0.0129075	3.31145
refseq_FC(ES/ICM)>4_or_<0.25_and_p<0.01	Process	GO:0060040	retinal bipolar neuron differentiation	Vsx2;Cabp4;Vsx1;Bhlhe22	4	4788	5	19819	0.0129075	3.31145
refseq_FC(ES/ICM)>4_or_<0.25_and_p<0.01	Process	GO:0048558	embryonic gut morphogenesis	Gli3;Gata4;Ihh;Hlx	4	4788	5	19819	0.0129075	3.31145
refseq_FC(ES/ICM)>4_or_<0.25_and_p<0.01	Function	GO:0005319	lipid transporter activity	Apoa1;Tnrc18;Brdt;Mttp	4	4788	5	19819	0.0129075	3.31145
refseq_FC(ES/ICM)>4_or_<0.25_and_p<0.01	Function	GO:0008131	amine oxidase activity	Aoc3;Abp1;Maoa;Maob	4	4788	5	19819	0.0129075	3.31145
refseq_FC(ES/ICM)>4_or_<0.25_and_p<0.01	Process	GO:0051497	negative regulation of stress fiber formation	Kank2;Tmsb15b1-Tmsb15b2;Tmsb15b2;Kank3	4	4788	5	19819	0.0129075	3.31145
refseq_FC(ES/ICM)>4_or_<0.25_and_p<0.01	Process	GO:0042403	thyroid hormone metabolic process	Duox2;Cacna1a;Reln;Crym	4	4788	5	19819	0.0129075	3.31145
refseq_FC(ES/ICM)>4_or_<0.25_and_p<0.01	Process	GO:0050767	regulation of neurogenesis	Hes5;Pax6;Hes1;Hes3	4	4788	5	19819	0.0129075	3.31145
refseq_FC(ES/ICM)>4_or_<0.25_and_p<0.01	Function	GO:0008517	folic acid transporter activity	Pdpn;Folr2;Slc19a3;Folr4	4	4788	5	19819	0.0129075	3.31145
refseq_FC(ES/ICM)>4_or_<0.25_and_p<0.01	Process	GO:0043623	cellular protein complex assembly	1110017D15Rik;Ooep;Mbd2;Nlrp5	4	4788	5	19819	0.0129075	3.31145
refseq_FC(ES/ICM)>4_or_<0.25_and_p<0.01	Function	GO:0004047	aminomethyltransferase activity	4930402E16Rik;Dmgdh;Amt;Sardh	4	4788	5	19819	0.0129075	3.31145
refseq_FC(ES/ICM)>4_or_<0.25_and_p<0.01	Component	GO:0030140	trans-Golgi network transport vesicle	Tgoln2;Sort1;Furin;Igf2r	4	4788	5	19819	0.0129075	3.31145
refseq_FC(ES/ICM)>4_or_<0.25_and_p<0.01	Process	GO:0042989	sequestering of actin monomers	Tmsb4x;Tmsb15b1-Tmsb15b2;Tmsb15b2;Tmsb10	4	4788	5	19819	0.0129075	3.31145
refseq_FC(ES/ICM)>4_or_<0.25_and_p<0.01	Function	GO:0003785	actin monomer binding	Tmsb15b1-Tmsb15b2;Pknox2;Tmsb15b2;Tmsb10	4	4788	5	19819	0.0129075	3.31145
refseq_FC(ES/ICM)>4_or_<0.25_and_p<0.01	Function	GO:0016787	hydrolase activity	Dusp2;Dagla;BC018242;Abcb1a;Ptprk;Cpn1;Mmp2;Cdc25b;Neu3;Ces7;Dnase2a;Hdac7;Bmp1;Nceh1;Atp1a4;Dpysl5;Smpdl3a;Dub1a;Pla2g4d;Pde6g;Abcb1b;Dusp26;Nt5e;Fbp2;Adamts20;Mmp1b;Cpa2;Dhh;Mmp14;Ppm1b;Atp2a3;Capn11;2310079N02Rik;Prss41;Dusp1;2310004I24Rik;Anpep;Ctss;S	374	4788	1473	19819	0.0129476	1.05098
refseq_FC(ES/ICM)>4_or_<0.25_and_p<0.01	Process	GO:0008202	steroid metabolic process	Akr1c6;Insig2;Sult2b1;Cyp7b1;Srd5a1;Fdxr;Osbpl6;Cubn;Lcat;Cyp46a1;Sult1a1;Apof;Hsd17b6;Soat1;Apoa1;Pcsk9;Akr1c21;Npc1l1;Osbpl5	19	4788	51	19819	0.0131475	1.54209
refseq_FC(ES/ICM)>4_or_<0.25_and_p<0.01	Process	GO:0016568	chromatin modification	Ring1;Padi4;Smarcd1;Kdm6b;Rcor1;Chd9;Prdm5;Hdac7;Rcbtb1;Phf1;Msl3;Kdm5d;Setd7;Hdac11;H2afy2;Rb1;Bmi1;Kdm4a;Uty;Tspyl2;Cbx8;Apbb1;Prdm9;Hdac1;Rbl2;Ikzf1;Bcorl1;Eya2;Cbx4;Aebp2;Smarca1;Cbx7	32	4788	175	19819	0.0133335	0.756902
refseq_FC(ES/ICM)>4_or_<0.25_and_p<0.01	Process	GO:0001676	long-chain fatty acid metabolic process	Acot1;Slc27a3;Slc27a2;Acsbg1;Acot5;Slc27a5	6	4788	10	19819	0.0137953	2.48358
refseq_FC(ES/ICM)>4_or_<0.25_and_p<0.01	Process	GO:0014032	neural crest cell development	Aldh1a2;Foxc2;Sox9;Rdh10;Cyp26a1;Foxc1	6	4788	10	19819	0.0137953	2.48358
refseq_FC(ES/ICM)>4_or_<0.25_and_p<0.01	Process	GO:0048566	embryonic gut development	Aldh1a2;Gli2;Foxf2;Gli3;Ada;Fgf10	6	4788	10	19819	0.0137953	2.48358
refseq_FC(ES/ICM)>4_or_<0.25_and_p<0.01	Component	GO:0009331	glycerol-3-phosphate dehydrogenase complex	Gpd2;Gpd1l;Gpd1	3	4788	3	19819	0.0140932	4.13931
refseq_FC(ES/ICM)>4_or_<0.25_and_p<0.01	Process	GO:0045446	endothelial cell differentiation	Hoxb5;Kdr;Prox1	3	4788	3	19819	0.0140932	4.13931
refseq_FC(ES/ICM)>4_or_<0.25_and_p<0.01	Function	GO:0008559	xenobiotic-transporting ATPase activity	Abcb4;Abcb1b;Abcb1a	3	4788	3	19819	0.0140932	4.13931
refseq_FC(ES/ICM)>4_or_<0.25_and_p<0.01	Process	GO:0001818	negative regulation of cytokine production	Pparg;Slc11a1;Nfkb1	3	4788	3	19819	0.0140932	4.13931
refseq_FC(ES/ICM)>4_or_<0.25_and_p<0.01	Process	GO:0043392	negative regulation of DNA binding	Jak2;Zfp462;Smo	3	4788	3	19819	0.0140932	4.13931
refseq_FC(ES/ICM)>4_or_<0.25_and_p<0.01	Process	GO:0043122	regulation of I-kappaB kinase/NF-kappaB cascade	Ticam2;Card6;Btrc	3	4788	3	19819	0.0140932	4.13931
refseq_FC(ES/ICM)>4_or_<0.25_and_p<0.01	Process	GO:0021571	rhombomere 5 development	Mafb;Hoxb1;Hoxa1	3	4788	3	19819	0.0140932	4.13931
refseq_FC(ES/ICM)>4_or_<0.25_and_p<0.01	Process	GO:0021912	regulation of transcription from RNA polymerase II promoter involved in spinal cord motor neuron fate specification	Nkx6-1;Pax6;Nkx6-2	3	4788	3	19819	0.0140932	4.13931
refseq_FC(ES/ICM)>4_or_<0.25_and_p<0.01	Process	GO:0045061	thymic T cell selection	Itpkb;Zap70;Card11	3	4788	3	19819	0.0140932	4.13931
refseq_FC(ES/ICM)>4_or_<0.25_and_p<0.01	Function	GO:0004862	cAMP-dependent protein kinase inhibitor activity	Pkia;Pkig;Pkib	3	4788	3	19819	0.0140932	4.13931
refseq_FC(ES/ICM)>4_or_<0.25_and_p<0.01	Process	GO:0006929	substrate-bound cell migration	Pdgfb;Fmnl1;Itga11	3	4788	3	19819	0.0140932	4.13931
refseq_FC(ES/ICM)>4_or_<0.25_and_p<0.01	Process	GO:0060460	left lung morphogenesis	Pitx2;Nodal;Cfc1	3	4788	3	19819	0.0140932	4.13931
refseq_FC(ES/ICM)>4_or_<0.25_and_p<0.01	Component	GO:0000407	pre-autophagosomal structure	Rb1cc1;Wipi1;D2Ertd391e	3	4788	3	19819	0.0140932	4.13931
refseq_FC(ES/ICM)>4_or_<0.25_and_p<0.01	Process	GO:0046549	retinal cone cell development	Cabp4;Gnat2;Thy1	3	4788	3	19819	0.0140932	4.13931
refseq_FC(ES/ICM)>4_or_<0.25_and_p<0.01	Process	GO:0009247	glycolipid biosynthetic process	Ugt8a;St8sia6;Gal3st1	3	4788	3	19819	0.0140932	4.13931
refseq_FC(ES/ICM)>4_or_<0.25_and_p<0.01	Process	GO:0060164	regulation of timing of neuron differentiation	Hes1;Hes3;Sox5	3	4788	3	19819	0.0140932	4.13931
refseq_FC(ES/ICM)>4_or_<0.25_and_p<0.01	Process	GO:0021555	midbrain-hindbrain boundary morphogenesis	Hes1;Hes3;Gbx2	3	4788	3	19819	0.0140932	4.13931
refseq_FC(ES/ICM)>4_or_<0.25_and_p<0.01	Process	GO:0032963	collagen metabolic process	Tenc1;P2rx7;Id1	3	4788	3	19819	0.0140932	4.13931
refseq_FC(ES/ICM)>4_or_<0.25_and_p<0.01	Process	GO:0021543	pallium development	Fgf8;Pax6;Gli3	3	4788	3	19819	0.0140932	4.13931
refseq_FC(ES/ICM)>4_or_<0.25_and_p<0.01	Process	GO:0045089	positive regulation of innate immune response	Nod2;Card9;Ereg	3	4788	3	19819	0.0140932	4.13931
refseq_FC(ES/ICM)>4_or_<0.25_and_p<0.01	Function	GO:0050780	dopamine receptor binding	Nsg2;Caly;Nsg1	3	4788	3	19819	0.0140932	4.13931
refseq_FC(ES/ICM)>4_or_<0.25_and_p<0.01	Process	GO:0042711	maternal behavior	Npas3;Dbh;Mbd2	3	4788	3	19819	0.0140932	4.13931
refseq_FC(ES/ICM)>4_or_<0.25_and_p<0.01	Process	GO:0045110	intermediate filament bundle assembly	Nefm;Nefl;Nefh	3	4788	3	19819	0.0140932	4.13931
refseq_FC(ES/ICM)>4_or_<0.25_and_p<0.01	Process	GO:0043569	negative regulation of insulin-like growth factor receptor signaling pathway	Atxn7;Nkx3-1;Atxn1	3	4788	3	19819	0.0140932	4.13931
refseq_FC(ES/ICM)>4_or_<0.25_and_p<0.01	Process	GO:0042668	auditory receptor cell fate determination	Hes5;Hes1;Atoh1	3	4788	3	19819	0.0140932	4.13931
refseq_FC(ES/ICM)>4_or_<0.25_and_p<0.01	Process	GO:0022010	myelination in the central nervous system	Gm98;Plp1;Nkx6-2	3	4788	3	19819	0.0140932	4.13931
refseq_FC(ES/ICM)>4_or_<0.25_and_p<0.01	Function	GO:0016212	kynurenine-oxoglutarate transaminase activity	Ccbl1;Aadat;Ccbl2	3	4788	3	19819	0.0140932	4.13931
refseq_FC(ES/ICM)>4_or_<0.25_and_p<0.01	Process	GO:0030837	negative regulation of actin filament polymerization	Kank1;Tmsb15b1-Tmsb15b2;Tmsb15b2	3	4788	3	19819	0.0140932	4.13931
refseq_FC(ES/ICM)>4_or_<0.25_and_p<0.01	Function	GO:0005519	cytoskeletal regulatory protein binding	Mtap2;Mtap1b;Cttnbp2	3	4788	3	19819	0.0140932	4.13931
refseq_FC(ES/ICM)>4_or_<0.25_and_p<0.01	Process	GO:0007224	smoothened signaling pathway	Ptch1;Hhip;Gli1;Smo;Nkx6-1;Pax6;Hes1;Hhat;Gli2;Hes5;Boc;Gli3	12	4788	28	19819	0.0143674	1.77399
refseq_FC(ES/ICM)>4_or_<0.25_and_p<0.01	Process	GO:0051246	regulation of protein metabolic process	Ube2l6;3110006E14Rik;Ube2h;Ube2e2	4	4788	40	19819	0.0147283	0.413931
refseq_FC(ES/ICM)>4_or_<0.25_and_p<0.01	Process	GO:0042475	odontogenesis of dentine-containing tooth	Bmp2;Lhx8;Eda;Traf6;Gli2;Bmp4;Pdgfra;Dll1;Smo;Nkx2-3;Lef1;Edaradd;Lrp4;Gli3;Fst	15	4788	38	19819	0.0148601	1.63394
refseq_FC(ES/ICM)>4_or_<0.25_and_p<0.01	Process	GO:0006826	iron ion transport	Steap3;Ftl2;Scara5;Slc11a1;Slc40a1;Trf;Steap2;Slc25a37;Sfxn5;Sfxn4;Ftl1	11	4788	25	19819	0.0151537	1.82129
refseq_FC(ES/ICM)>4_or_<0.25_and_p<0.01	Process	GO:0001558	regulation of cell growth	Lmx1a;Igfbp4;Ctgf;Igfbp3;Igfbp6;Pot1b;Nov;Ndn;Wisp1;Igfbpl1;Igfbp2	11	4788	25	19819	0.0151537	1.82129
refseq_FC(ES/ICM)>4_or_<0.25_and_p<0.01	Function	GO:0005496	steroid binding	Paqr8;Paqr7;Esr2;Esr1;Nr2e3;Hnf4a;Esrrg;Paqr5;Shbg;Nr1h3;Pgr	11	4788	25	19819	0.0151537	1.82129
refseq_FC(ES/ICM)>4_or_<0.25_and_p<0.01	Process	GO:0048666	neuron development	Sod2;Ihh;Neurod4;Cntf;Vsx1;Trp73;Ndn;En2;Gli2;Nr2f6;Runx1	11	4788	25	19819	0.0151537	1.82129
refseq_FC(ES/ICM)>4_or_<0.25_and_p<0.01	Process	GO:0016481	negative regulation of transcription	Fzd1;Rara;Ciita;Nr1h3;Six3;Kcnip3;Lbxcor1;Smyd1;Hdac1;Gli3;Pou3f3;Ikzf1;Thrb;Zeb2;Mxd4;Foxp1;Nr0b1;Lrch4;Tbx3;Thra;Nrg1;Dmbx1;Insm2	23	4788	66	19819	0.0153751	1.44249
refseq_FC(ES/ICM)>4_or_<0.25_and_p<0.01	Process	GO:0048704	embryonic skeletal system morphogenesis	Hoxb5;Hspg2;Osr2;Pcgf2;Alx1;Hoxb3;Hoxd9;Hoxa7;Gsc;Satb2;Foxc2;Hoxb4;Zeb1;Tbx15;Gli3;Bmi1;Hoxb1	17	4788	45	19819	0.0155109	1.56374
refseq_FC(ES/ICM)>4_or_<0.25_and_p<0.01	Function	GO:0008047	enzyme activator activity	Dnmt3l;Guca2a;Gm2a;Timp2;Ltc4s;Apoc2;Alox5ap	7	4788	13	19819	0.0156614	2.22886
refseq_FC(ES/ICM)>4_or_<0.25_and_p<0.01	Function	GO:0004806	triglyceride lipase activity	Dagla;Pnliprp2;Lipc;Lipg;Pnpla3;Pnpla2;Daglb	7	4788	13	19819	0.0156614	2.22886
refseq_FC(ES/ICM)>4_or_<0.25_and_p<0.01	Process	GO:0031018	endocrine pancreas development	Foxa2;Nkx6-1;Il6;Neurod1;Onecut2;Nkx6-2;Insm1	7	4788	13	19819	0.0156614	2.22886
refseq_FC(ES/ICM)>4_or_<0.25_and_p<0.01	Process	GO:0030182	neuron differentiation	Pou4f1;Aldh1a2;Edn3;Gata2;Lmx1b;Epha2;Tlx3;Btg2;Bhlhe22;Nr4a2;Runx1;Lmx1a;Atoh1;Pcsk9;Smarca1;En2;Hdac1;Emx2;Brsk1	19	4788	52	19819	0.0157192	1.51244
refseq_FC(ES/ICM)>4_or_<0.25_and_p<0.01	Process	GO:0001890	placenta development	Peg10;Cdx2;Met;Ndp;Ttpa;Gjb3;Pparg;Plac1;Ada;Vwf	10	4788	22	19819	0.0158247	1.8815
refseq_FC(ES/ICM)>4_or_<0.25_and_p<0.01	Function	GO:0019843	rRNA binding	Rpl11	1	4788	22	19819	0.0159411	0.18815
refseq_FC(ES/ICM)>4_or_<0.25_and_p<0.01	Process	GO:0051781	positive regulation of cell division	Pgf;Pdgfc;Figf;Pdgfb;S100a6;Fgf6;Ereg;Fgf3;Fgf8;Vegfc;Ptn;Tgfa;Il1a;Mdk	14	4788	35	19819	0.0160412	1.65572
refseq_FC(ES/ICM)>4_or_<0.25_and_p<0.01	Process	GO:0030901	midbrain development	Otx1;Smad1;Tal2;Msx1;Rfx4;Hes1;Smad9;En2;Hes3	9	4788	19	19819	0.0162728	1.96072
refseq_FC(ES/ICM)>4_or_<0.25_and_p<0.01	Process	GO:0010553	negative regulation of gene-specific transcription from RNA polymerase II promoter	Ikzf1;Ahrr;Hes1;Per2;Hes3;Hdac1;Per3;Hes5;Foxj1	9	4788	19	19819	0.0162728	1.96072
refseq_FC(ES/ICM)>4_or_<0.25_and_p<0.01	Function	GO:0008378	galactosyltransferase activity	B3gnt4;B4galt1;C1galt1;B3galnt1;B3gnt3;B3gnt5;B3galt1;B3gnt8;B3gnt6	9	4788	19	19819	0.0162728	1.96072
refseq_FC(ES/ICM)>4_or_<0.25_and_p<0.01	Component	GO:0031594	neuromuscular junction	Sv2a;Utrn;P2rx7;Camk2d;Cdh15;Nefm;Rapsn;Chrna1;Musk	9	4788	19	19819	0.0162728	1.96072
refseq_FC(ES/ICM)>4_or_<0.25_and_p<0.01	Process	GO:0048646	anatomical structure formation involved in morphogenesis	Gata3;Gli2;Bmp4;Foxa2;Gli3;Nodal;Hoxb1;Nog;Hoxa1	9	4788	19	19819	0.0162728	1.96072
refseq_FC(ES/ICM)>4_or_<0.25_and_p<0.01	Process	GO:0009880	embryonic pattern specification	Noto;Ooep;Pgap1;Satb2;Sim2;Nodal;Efnb1;Fgf10	8	4788	16	19819	0.0163188	2.06965
refseq_FC(ES/ICM)>4_or_<0.25_and_p<0.01	Process	GO:0001502	cartilage condensation	Uncx;Ror2;Thra;Barx2;Fgf6;Sox9;Col2a1;Ctgf	8	4788	16	19819	0.0163188	2.06965
refseq_FC(ES/ICM)>4_or_<0.25_and_p<0.01	Process	GO:0006807	nitrogen compound metabolic process	Btd;Arid5b;Lgsn;Upb1;Vnn1;Nadsyn1;Pdgfrb;Schip1	8	4788	16	19819	0.0163188	2.06965
refseq_FC(ES/ICM)>4_or_<0.25_and_p<0.01	Component	GO:0014069	postsynaptic density	Camk2n1;Plcb4;Itpr1;Grin2b;Als2;Grm1;Dlg4;Grin1	8	4788	16	19819	0.0163188	2.06965
refseq_FC(ES/ICM)>4_or_<0.25_and_p<0.01	Process	GO:0007548	sex differentiation	Amhr2;Dmrtb1;Pbx1;Hnf4a;Stat5b;Srd5a1;Dmrt1;Dmrta1	8	4788	16	19819	0.0163188	2.06965
refseq_FC(ES/ICM)>4_or_<0.25_and_p<0.01	Function	GO:0016853	isomerase activity	Ppih;Ptges;Ppil6;Renbp;Pus7l;Pdia5;Isyna1;Fkbp7;Ebp;Mpi;Pdia6;Pgam2;3110049J23Rik;Tpi1;Pusl1;Bpgm;Fkbp6;Ptgds;Txndc5	19	4788	113	19819	0.0163479	0.69599
refseq_FC(ES/ICM)>4_or_<0.25_and_p<0.01	Process	GO:0006413	translational initiation	Eif2s2;Eif4e1b	2	4788	28	19819	0.0165957	0.295665
refseq_FC(ES/ICM)>4_or_<0.25_and_p<0.01	Process	GO:0006366	transcription from RNA polymerase II promoter	Sp6;Lcor	2	4788	28	19819	0.0165957	0.295665
refseq_FC(ES/ICM)>4_or_<0.25_and_p<0.01	Process	GO:0051216	cartilage development	Bmp1;Bmp2;Sox5;Hoxb3;Satb2;Bmp4;Bmp5;Pitx1;Lect1;Zeb1;Fgfr3;Sox9;Col2a1;Mapk3;Nog;Col9a1	16	4788	42	19819	0.0168557	1.57688
refseq_FC(ES/ICM)>4_or_<0.25_and_p<0.01	Process	GO:0007267	cell-cell signaling	Wnt6;Gata4;Bhlha15;Dlgap1;Fzd1;Fzd2;Dhh;Wnt3a;Wnt2b;Celsr1;Wnt10b;Ihh;Wnt5b;Grem1;Gjc1;Fgf10	16	4788	42	19819	0.0168557	1.57688
refseq_FC(ES/ICM)>4_or_<0.25_and_p<0.01	Process	GO:0007219	Notch signaling pathway	Cntn6;Mesp2;Foxc2;Dner;Dll1;Cntn1;Neurod4;Nrg1;Dtx3;Dtx1;Foxc1;Hes7;Jag1;Notch3;Notch2;Hey2;Dtx4;Aph1c	18	4788	49	19819	0.0171233	1.52056
refseq_FC(ES/ICM)>4_or_<0.25_and_p<0.01	Function	GO:0005267	potassium channel activity	Kcnh8;Kcnd2;Kcnf1;Kcnip2;Kcng1;Kcnh1;Scn1a;Kcnj10;Kcnd3;Kcnu1;Kcng3;Kcnip3;Kcna7;Kcnn4;Kcnq1;Kcnv2;Kcnd1;Kcnk1;Kcne3;Kcnh2;Kcnip4;Kcnb1;Kcnk2;Kcna1;Pkd2	25	4788	74	19819	0.017179	1.39841
refseq_FC(ES/ICM)>4_or_<0.25_and_p<0.01	Process	GO:0007601	visual perception	Pcdh15;Cln8;Vsx1;Cnga1;Gucy2e;Gm11744;Ush2a;Rdh12;Cacna2d4;Rgs9bp;Gpr98;Pde6a;Prph2;Sag;Gjc1;Kcnv2;Gnat2;Gprc5c;Mfrp;Rlbp1;Tulp1;Glrb;Pde6g;Ppef2;Myo3b;Guca1a;Rd3;Myo7a;Rdh10	29	4788	89	19819	0.0178764	1.34876
refseq_FC(ES/ICM)>4_or_<0.25_and_p<0.01	Component	GO:0005829	cytosol	Nlrp5;Pfkm;Afmid;Tuba1b;Nfatc2;Pam;Nbea;Gbp3;Ncf1;Peli2;Traf3ip1;Plch1;Fn3k;Idh1;Fmnl1;Pstpip2;Grb10;Cask;Kcnip3;Dpyd;Stxbp3a;Agap1;Ldha;Bcl2l15;Tgm2;Mtap1a;Grb7;Nedd4;Mtap1b;Fkbp6;Rnd1;Car2;Als2;Otog;Nfkb1;Tnk1;Col4a3bp;Omt2b;Mt1;Zap70;Bag3;Arhgap10;Rapg	73	4788	259	19819	0.018058	1.16668
refseq_FC(ES/ICM)>4_or_<0.25_and_p<0.01	Function	GO:0004888	transmembrane receptor activity	Gpr157;Bai2;Thbd;Fzd1;Gpr97;Gpr133;Cd79b;Cd247;Tlr3;Cd3g;Gpr98;Lphn1;Pth2r;Nfam1;Gpr125;Fzd7;Gpr64;Il1r1;Mrc1;Gpr114;Fzd6;Gcgr;Sarm1;Fzd2;Lphn3;Celsr1;Pth1r;Lepr;Gpr113;Fzd10;Epor;Celsr2;Gpr126	33	4788	104	19819	0.0180647	1.31343
refseq_FC(ES/ICM)>4_or_<0.25_and_p<0.01	Process	GO:0043066	negative regulation of apoptosis	Cln8;Gcm2;Msx1;Bcl11b;Neurod1;Atg7;Fgf8;Sod2;Sod1;Smo;G2e3;Cflar;Msx2;Trp73;Sphk1;Ada;Cidea;Bag3;Pou3f3;Gclc;Cx3cl1;Pcgf2;Stat5b;Btg2;Rb1cc1;Kitl;Cenpf;Stat5a;Il7;Proc;Bmi1;Prnp;Col2a1;Adamts20	34	4788	108	19819	0.018517	1.30312
refseq_FC(ES/ICM)>4_or_<0.25_and_p<0.01	Process	GO:0007050	cell cycle arrest	Ak1;Cdkn1c;Cgrrf1;Skil;Pmp22;Vash1;Jmy;Apbb1;Gas1;Ern1;Gadd45a;Hepacam;Trp73;Pkd2;Rb1;Pml;Rprm	17	4788	46	19819	0.0186673	1.52974
refseq_FC(ES/ICM)>4_or_<0.25_and_p<0.01	Function	GO:0008168	methyltransferase activity	Tomt;Nsun7;Comt1;Mgmt;Pemt;Mettl7a1;Nnmt;Prmt2;Mettl8;Bhmt;Setd7;Gamt;6430573F11Rik;Prmt8;Amt;Coq3;Gnmt;Dnmt3b;Prdm9;Aldh1l2;Pnmt;Hnmt;Dnmt3l;Bhmt2	24	4788	134	19819	0.0193321	0.741368
refseq_FC(ES/ICM)>4_or_<0.25_and_p<0.01	Function	GO:0046983	protein dimerization activity	Creb3l3;Creb3l2;Bach1;Fos;Batf;Creb3l4;Atf5;Syn1;Nfe2l3;Hlf;Ggn;Pm20d1;Nfe2;Cebpa;Cndp1;Celsr1;Creb3l1;Crem;Zfp618;Jdp2;Fosl1;Pou2f3	22	4788	64	19819	0.0193625	1.42289
refseq_FC(ES/ICM)>4_or_<0.25_and_p<0.01	Process	GO:0006914	autophagy	Dram1;Wipi1;Atg4b;Map1lc3a;Fam176a;Irgm1;Atg4c;Atg9a;Atg7;Map1lc3b;Atg16l2	11	4788	26	19819	0.0199274	1.75125
refseq_FC(ES/ICM)>4_or_<0.25_and_p<0.01	Component	GO:0005575	cellular_component	Hmbox1;Asb13;Chpt1;Bbs1;Nlrp4c;Tmem126a;H2-T24;Ypel5;Sema6d;Wfdc10;Cpeb3;Hspa12a;Psors1c2;Pdcl2;Tshz2;Phyhip;Itpka;Tmem106a;Dock2;Dub1a;Calr4;Kank1;Rhox6;Tshz3;Fryl;Obox6;Oog2;Ccdc3;N4bp2;Pcdh24;Il28ra;Hsh2d;Zscan10;Csmd3;Ddit4;Slc23a3;Rpl3;Olig3;Gm5506;H	336	4788	1437	19819	0.0199495	0.967855
refseq_FC(ES/ICM)>4_or_<0.25_and_p<0.01	Process	GO:0043616	keratinocyte proliferation	Sfn;Ptch1;Klk8;Fst;Fgf10	5	4788	8	19819	0.0200858	2.58707
refseq_FC(ES/ICM)>4_or_<0.25_and_p<0.01	Process	GO:0001542	ovulation from ovarian follicle	Nos3;Oas1d;Foxo3;Adamts1;Pgr	5	4788	8	19819	0.0200858	2.58707
refseq_FC(ES/ICM)>4_or_<0.25_and_p<0.01	Process	GO:0009435	NAD biosynthetic process	Qprt;Nmnat2;Kynu;Nmnat1;Nadsyn1	5	4788	8	19819	0.0200858	2.58707
refseq_FC(ES/ICM)>4_or_<0.25_and_p<0.01	Process	GO:0060134	prepulse inhibition	Grid2;Fabp7;Ctnna2;Grin1;Grin3a	5	4788	8	19819	0.0200858	2.58707
refseq_FC(ES/ICM)>4_or_<0.25_and_p<0.01	Process	GO:0050884	neuromuscular process controlling posture	Hexa;Cln8;Scn1a;Gaa;Gch1	5	4788	8	19819	0.0200858	2.58707
refseq_FC(ES/ICM)>4_or_<0.25_and_p<0.01	Process	GO:0045059	positive thymic T cell selection	Cd1d1;Itpkb;Zap70;Dock2;H2-DMa	5	4788	8	19819	0.0200858	2.58707
refseq_FC(ES/ICM)>4_or_<0.25_and_p<0.01	Process	GO:0008206	bile acid metabolic process	Nr1h4;Atp8b1;Nr5a2;Slc27a5;Baat	5	4788	8	19819	0.0200858	2.58707
refseq_FC(ES/ICM)>4_or_<0.25_and_p<0.01	Process	GO:0060444	branching involved in mammary gland duct morphogenesis	Tbx3;Pml;Btrc;Etv4;Csf1	5	4788	8	19819	0.0200858	2.58707
refseq_FC(ES/ICM)>4_or_<0.25_and_p<0.01	Process	GO:0019800	peptide cross-linking via chondroitin 4-sulfate glycosaminoglycan	Mamdc2;A930038C07Rik;Egflam;Dcn;Spock2	5	4788	8	19819	0.0200858	2.58707
refseq_FC(ES/ICM)>4_or_<0.25_and_p<0.01	Process	GO:0042104	positive regulation of activated T cell proliferation	Stat5a;Il18;Cd24a;Il2ra;Stat5b	5	4788	8	19819	0.0200858	2.58707
refseq_FC(ES/ICM)>4_or_<0.25_and_p<0.01	Process	GO:0006584	catecholamine metabolic process	Dbh;Tomt;Comt1;Moxd1;Maoa	5	4788	8	19819	0.0200858	2.58707
refseq_FC(ES/ICM)>4_or_<0.25_and_p<0.01	Function	GO:0003746	translation elongation factor activity	Tcea3;Tcea2	2	4788	27	19819	0.0203253	0.306615
refseq_FC(ES/ICM)>4_or_<0.25_and_p<0.01	Process	GO:0007626	locomotory behavior	Klhl1;Pcdh15;Pde1b;Apba2;Als2;Sepp1;Reln;Chrnb4;Sod2;Sod1;Dbh;Astn1;Grm1;Dlg4;Hexa;Drd3;Gaa;Npas3;Celsr1;Qrfp;Nrg1;Gnao1;Sobp	23	4788	68	19819	0.0203681	1.40006
refseq_FC(ES/ICM)>4_or_<0.25_and_p<0.01	Process	GO:0006915	apoptosis	Dido1;Tnfrsf21;Rhob;Sod2;Phf17;Dram1;Sh3kbp1;Atoh1;Tnfaip3;Ift57;Tradd;Sp110;Dnase2a;Krt8;Nod1;Aplp1;Nlrp3;Prune2;Fasl;Cradd;Jak2;Sgpp1;Pea15a;Ngfr;Sema6a;Peg10;Rassf5;Fam176a;Traf1;Itgb3bp;Bcl2l14;Plekhf1;Faim2;Ddit4;Siah2;Kcnip3;Tia1;Lsp1;Trp73;Gramd4;I	107	4788	398	19819	0.020388	1.11283
refseq_FC(ES/ICM)>4_or_<0.25_and_p<0.01	Process	GO:0006511	ubiquitin-dependent protein catabolic process	Usp29;Usp27x;Usp26;Psma8;Siah2;Arih2;Cul7;Usp11;Tceb1;Rnf11;Usp37;Lnx1;Uchl1;Usp43;2700078E11Rik	15	4788	92	19819	0.0205522	0.674887
refseq_FC(ES/ICM)>4_or_<0.25_and_p<0.01	Function	GO:0019787	small conjugating protein ligase activity	Ube2l6;3110006E14Rik;Ube2h;Ube2e2	4	4788	38	19819	0.0206963	0.435716
refseq_FC(ES/ICM)>4_or_<0.25_and_p<0.01	Process	GO:0016311	dephosphorylation	Dusp2;Ptpn7;Dusp23;Ssh1;Ptprk;Ptpre;Cdc14b;Acp5;Ptprf;Ptpn22;Ptpn14;Dusp27;Ptprr;Dusp1;Mtmr11;Dusp10;Dusp4;Ptprm;Dusp13;Ptprd;Synj2;Dusp26;Dusp8;Ptpn6;Ptpru;Dusp3;Ptprv	27	4788	83	19819	0.0210464	1.34652
refseq_FC(ES/ICM)>4_or_<0.25_and_p<0.01	Process	GO:0001764	neuron migration	Sox1;Pax6;Lmx1b;Cntn2;Satb2;Ntn1;Prkg1;Tlx3;Chl1;Reln;Twist1;Nr4a2;Dab1;Apbb1;Esr2;Neurod4;Arx;Atoh1;Mdga1;Ndn;Dcc	21	4788	61	19819	0.0211248	1.42501
refseq_FC(ES/ICM)>4_or_<0.25_and_p<0.01	Process	GO:0000187	activation of MAPK activity	Gab1;Map2k6;Lpar3;Syk;Lpar1;Map3k5;P2rx7;Sod1;Met;Pde6g;C1qtnf2;Grm1;Cspg4	13	4788	33	19819	0.0216445	1.63064
refseq_FC(ES/ICM)>4_or_<0.25_and_p<0.01	Process	GO:0007154	cell communication	Gjb3;Dhh;Sh3pxd2b;Snx2;Dll1;Gjb4;Gjb1;Gjb5;Gpr98;Pld1;Fras1;Snx16;Gjc1;Snx32;Frem2;Snx29;Snx24;Ncf1;Gja4;Ihh;Sgk3;Snx1;Nisch;Jag1;1300014I06Rik	25	4788	76	19819	0.0221081	1.36161
refseq_FC(ES/ICM)>4_or_<0.25_and_p<0.01	Process	GO:0006810	transport	Htr3a;Rhob;Abcb1a;Kcng1;Osbpl6;Slc25a41;Slc13a3;Mfsd7a;Kcnj4;Cacng6;Kcnq1;Lca5;Pitpnm1;Mfsd1;Slc30a3;Rab11fip5;Atp1a4;Kcnip4;Grin3a;Abcb1b;Slc34a3;Slc22a18;Slc25a27;Sv2a;Kcnh8;Syt5;Snx2;Atp2a3;Slc35f4;Syt4;Grik4;Slc23a3;Agap1;Trpm3;Sec22c;Snx32;Slc1a2;Kcn	386	4788	1569	19819	0.0222583	1.01834
refseq_FC(ES/ICM)>4_or_<0.25_and_p<0.01	Process	GO:0010552	positive regulation of gene-specific transcription from RNA polymerase II promoter	Wnt10b;Bmp2;Nfkb1;Hes1;Hes3;Hes5;Cebpa;Ikzf2;Gata6	9	4788	20	19819	0.0224457	1.86269
refseq_FC(ES/ICM)>4_or_<0.25_and_p<0.01	Function	GO:0005212	structural constituent of eye lens	Crygn;Cryga;Crygs;Lim2;Cryge;Bfsp1;Cryba1;Crygc;Crygd	9	4788	20	19819	0.0224457	1.86269
refseq_FC(ES/ICM)>4_or_<0.25_and_p<0.01	Component	GO:0005856	cytoskeleton	Klhl1;Apbb1ip;Shroom1;Trim36;Pard3;Tmsb10;Map6d1;Tpm2;Plek2;Cdc25b;Spag6;Lca5;Jakmip1;Cass4;Dock2;Ldb3;Traf3ip1;Parvb;Fam110a;Myo7a;Ttc21b;Plk1s1;Nin;Farp2;Mark1;Pstpip2;Ankra2;Tsga14;Plekhh2;Parvg;Cdc42ep5;Mylip;Arl2bp;Spna1;Kifc3;Arc;Rpgrip1l;Fcgr2b;Aur	151	4788	582	19819	0.0229064	1.07394
refseq_FC(ES/ICM)>4_or_<0.25_and_p<0.01	Process	GO:0048598	embryonic morphogenesis	Gata4;Zeb1;Bmp4;Gas1;Gli3;Zeb2	6	4788	11	19819	0.023023	2.2578
refseq_FC(ES/ICM)>4_or_<0.25_and_p<0.01	Component	GO:0009925	basal plasma membrane	Slc23a1;Met;Myo1a;Slco2b1;Slco3a1;Slc27a5	6	4788	11	19819	0.023023	2.2578
refseq_FC(ES/ICM)>4_or_<0.25_and_p<0.01	Function	GO:0017017	MAP kinase tyrosine/serine/threonine phosphatase activity	Dusp10;Dusp8;Dusp2;Dusp9;Dusp4;Dusp1	6	4788	11	19819	0.023023	2.2578
refseq_FC(ES/ICM)>4_or_<0.25_and_p<0.01	Process	GO:0006911	phagocytosis, engulfment	Elmo1;Fcgr3;Fcgr2b;Mfge8;Gulp1;Fcgr1	6	4788	11	19819	0.023023	2.2578
refseq_FC(ES/ICM)>4_or_<0.25_and_p<0.01	Component	GO:0005605	basal lamina	Lama2;Lama4;Agrn;Entpd2;Hspg2;Entpd1	6	4788	11	19819	0.023023	2.2578
refseq_FC(ES/ICM)>4_or_<0.25_and_p<0.01	Component	GO:0005794	Golgi apparatus	Ticam2;Chpt1;Plce1;Gal3st1;Map6d1;Syn1;B3gnt3;Nmnat2;Msln;Rnf122;Pitpnm1;Bet3l;Golm1;Cdipt;Galnt11;Sgms2;Lyn;Hs3st3b1;Dusp26;B3galt1;Mfng;H2-Ab1;Chst1;Galntl5;Fut4;B4galt2;Mgat5b;Fv1;Gcnt3;Pld1;Ust;Chst3;Kifc3;Ap3b2;Sec1;St6galnac3;B3gnt5;Stx6;Sh3rf1;Irgm	156	4788	603	19819	0.0230855	1.07087
refseq_FC(ES/ICM)>4_or_<0.25_and_p<0.01	Process	GO:0007339	binding of sperm to zona pellucida	Atp8b3;B4galt1;Zp3;Pcsk4;Zp2;Zan;Acr;Zpbp2	8	4788	17	19819	0.023384	1.94791
refseq_FC(ES/ICM)>4_or_<0.25_and_p<0.01	Process	GO:0006071	glycerol metabolic process	Dgat2;Dak;Mogat1;Gdpd3;Prei4;Gk5;Mogat2	7	4788	14	19819	0.0237618	2.06965
refseq_FC(ES/ICM)>4_or_<0.25_and_p<0.01	Process	GO:0001822	kidney development	Pou3f3;Adamts1;Pygo1;Gli2;Arid5b;Agtr1a;Foxc2;Tenc1;Fgf8;Upk3a;Foxc1;Pdgfrb;Lrp4;Pcsk9;Pkd2;Rpgrip1l;Gli3;Schip1	18	4788	51	19819	0.0238027	1.46093
refseq_FC(ES/ICM)>4_or_<0.25_and_p<0.01	Process	GO:0006874	cellular calcium ion homeostasis	Efhc1;Sv2a;Gcm2;Calca;Grin1;Slc24a3;Bank1;Pth1r;Ryr3;Prkcb;Prkca;Tnni3;Ctrc;Ndn;Pkd2;Nucb2	16	4788	44	19819	0.0242823	1.5052
refseq_FC(ES/ICM)>4_or_<0.25_and_p<0.01	Component	GO:0030018	Z disc	Des;Synpo2;Pdlim5;Myoz3;Krt19;Itgb1bp2;Pgm5;Ldb3;Actn2;Fhl3;Hspb1;Krt8;Ttn;Jph1	14	4788	37	19819	0.0243062	1.56622
refseq_FC(ES/ICM)>4_or_<0.25_and_p<0.01	Process	GO:0043687	post-translational protein modification	Ube2l6;3110006E14Rik;Ube2h;Ube2e2	4	4788	37	19819	0.0244244	0.447493
refseq_FC(ES/ICM)>4_or_<0.25_and_p<0.01	Process	GO:0031424	keratinization	Tgm1;Krt17	2	4788	26	19819	0.0248217	0.318408
refseq_FC(ES/ICM)>4_or_<0.25_and_p<0.01	Function	GO:0016455	RNA polymerase II transcription mediator activity	Med12l	1	4788	20	19819	0.0252082	0.206965
refseq_FC(ES/ICM)>4_or_<0.25_and_p<0.01	Function	GO:0016779	nucleotidyltransferase activity	Poli;Nmnat1;Rev1;4930579E17Rik;Uap1;Nmnat2;Papolb;Ficd;Oas1b;Papss2;Uap1l1	11	4788	71	19819	0.0259905	0.641301
refseq_FC(ES/ICM)>4_or_<0.25_and_p<0.01	Function	GO:0005249	voltage-gated potassium channel activity	Kctd1;Kcnh8;Kcnd2;Kcnf1;Kcnh1;Cnga2;Kcnd3;Kctd8;Kcnab1;Kcng3;Kcna7;Kcnq1;Kctd7;Kcnv2;Kcnd1;Kcne3;Kcnh2;Kcnb1;Kcnk2;Kcna1;Kcnrg;Kctd21;Kctd12	23	4788	70	19819	0.0261956	1.36006
refseq_FC(ES/ICM)>4_or_<0.25_and_p<0.01	Component	GO:0005834	heterotrimeric G-protein complex	Rgs11;Gngt2;Gnb3;Gnaz;Gnat2;Gng2;Gnat3;Gnal;Gnao1;Gnb4;Gng11;Gng12;Gng3	13	4788	34	19819	0.0265864	1.58268
refseq_FC(ES/ICM)>4_or_<0.25_and_p<0.01	Process	GO:0007010	cytoskeleton organization	Arhgap10;Ablim3;Cap2;Epb4.9;Tmsb10;Sgcz;Tmsb4x;Dock2;Pstpip2;Sgcb;Avil;Lsp1;Tagln;Pclo;B230120H23Rik	15	4788	41	19819	0.0266077	1.51438
refseq_FC(ES/ICM)>4_or_<0.25_and_p<0.01	Function	GO:0005488	binding	Rbp7;Ttc19;Skil;Slc25a37;Slc25a41;Clec2g;Sp110;Spag6;Sdr9c7;Mrc1;Ctnnd2;Aplp1;Pkd1l3;Ifit2;Slc25a20;Ly75;Ltbp1;Rdh10;Myo7a;Fbn2;Ttc5;Ttc21b;Farp2;Sel1l2;Hsd17b6;Uty;Nnt;Plekhh2;Mylip;Dpyd;Ddo;Ap3b2;Fbn1;Crym;Dhrs1;Armcx3;AU042651;Fkbp6;Vcan;Bdh1;Epb4.1l4b	145	4788	636	19819	0.0273589	0.94371
refseq_FC(ES/ICM)>4_or_<0.25_and_p<0.01	Process	GO:0001541	ovarian follicle development	Lfng;Sod1;Immp2l;Esr2;Kdr;Stra8;Foxc1;Nobox;Oas1d;Vgf	10	4788	24	19819	0.0276236	1.72471
refseq_FC(ES/ICM)>4_or_<0.25_and_p<0.01	Process	GO:0008610	lipid biosynthetic process	Prkab1;Fa2h;Hsd17b11;Tm7sf2;Sc4mol;Dgat2;Olah;Scd1;Lass4;Far1;Ebp;Pcx;Elovl4;Akr1c6;Sc5d;Hmgcs2;Hsd17b2;Elovl7;Tpi1;Fads2;Cyp51;Awat2;Mogat1;Lass6;Elovl3;Prkag2;Hmgcr;Mogat2;Prkag3;Ptgds	30	4788	97	19819	0.0276754	1.2802
refseq_FC(ES/ICM)>4_or_<0.25_and_p<0.01	Process	GO:0006917	induction of apoptosis	Khdc1b;Trim35;Casp6;Bik;Plekhf1;Jmy;Ern1;Tradd;Sp110;Pmaip1;Bad;Nod1;Ngfrap1;Prkra;Bnipl;1200009F10Rik;Ripk3;Nr4a1;Runx3;Foxo3;Ngfr;Shisa5;Dffa;Pml;Ptprv	25	4788	78	19819	0.0277362	1.3267
refseq_FC(ES/ICM)>4_or_<0.25_and_p<0.01	Process	GO:0042742	defense response to bacterium	Slc11a1;Camp;Defb30;Hamp;Defb41;Il10;H2-M3;Wfdc15a;Fcgr1;Prg2;Ncf1;H2-K1;Lyz1;Pglyrp1	14	4788	84	19819	0.0285998	0.689884
refseq_FC(ES/ICM)>4_or_<0.25_and_p<0.01	Function	GO:0005096	GTPase activator activity	Dab2ip;Lrrk2;Gpsm3;Hmha1;Srgap3;Arhgef19;Arap3;Agap2;Rgs14;Arhgap10;Tbc1d4;Srgap1;Tbc1d5;Plekhg6;Rabgap1l;Arhgap27;Arhgap23;Tbc1d10c;Rgs20;Rgs5;Als2cl;Rasa4;Rgs11;Stard8;Rasal1;Arhgdig;Sh3bp1;Adap2;Garnl3;Arhgap29;Tbc1d7;Rgs3;Dlc1;Arl2bp;Rap1gap2;Agap1;Gr	46	4788	160	19819	0.0286292	1.19005
refseq_FC(ES/ICM)>4_or_<0.25_and_p<0.01	Component	GO:0005667	transcription factor complex	Arnt2;Irx4;Satb2;Fos;Crx;Tead2;Hoxb13;Ets1;Smad1;Nr2e3;Pax9;Lef1;Nobox;Tcfap2a;Lbxcor1;Smad9;Hes6;Wwtr1;Clock;Pitx2;Pou3f1;Alx1;Tcfcp2l1;Cebpa;Barx2;Crem;E2f8;Pbx1;Tcf4;Npas2;E2f3;Rb1;Pou2f3;Mafb;Sfpi1;E2f7;Atf5;Smad6;Hey2;Rbl2;Tead4;Ikzf1;Pax6;Gsc;Meis1;	52	4788	184	19819	0.028774	1.1698
refseq_FC(ES/ICM)>4_or_<0.25_and_p<0.01	Function	GO:0005230	extracellular ligand-gated ion channel activity	Htr3a;Gabra3;Chrne;Chrna5;Chrnb4;Glrb;Gabrd;Gabrg1;Gabra5;Gabrb3;Gabrr1;Chrna1;Gabrg3;Chrnd	14	4788	38	19819	0.0291972	1.52501
refseq_FC(ES/ICM)>4_or_<0.25_and_p<0.01	Function	GO:0000287	magnesium ion binding	Chpt1;Pfkm;Rps6ka2;Wee2;Adcy9;Adssl1;Nmnat1;Pgm5;Fhit;Ppm1k;Itga11;Atp1a4;Eno3;Alppl2;Phospho1;Fbp1;Fbp2;Mapk12;Idh1;Fah;Acvrl1;Mylk;Mark1;Rev1;Ppm1b;Atp2a3;Atp8b4;Atp1a2;Zc3h12a;Brsk1;Amhr2;Fdxacb1;Pgm2;Entpd4;Entpd1;Rfk;Irak4;Idh2;Taok2;Itga1;Acvr1b;Prk	104	4788	397	19819	0.0292959	1.08435
refseq_FC(ES/ICM)>4_or_<0.25_and_p<0.01	Function	GO:0003824	catalytic activity	Dagla;BC018242;Athl1;Manba;Isoc2b;Syn1;Sdr9c7;Hmgcl;Atp1a4;9630033F20Rik;Echdc2;Rdh10;Aass;Rimkla;Hsd17b6;Ppm1b;Nnt;Atp2a3;Slc27a2;Ggh;Pld1;Hlcs;Dpyd;Ddo;Aloxe3;Acaa2;Pign;Mest;Lipg;Crym;Pfkfb4;Dhrs1;Lipm;Pklr;Impdh1;Ckb;Bdh1;Naaladl1;Mgmt;Prei4;Thnsl2;D2	155	4788	611	19819	0.0293705	1.05007
refseq_FC(ES/ICM)>4_or_<0.25_and_p<0.01	Process	GO:0031076	embryonic camera-type eye development	Pitx2;Aldh1a2;Rdh10;Fgf10	4	4788	6	19819	0.029373	2.75954
refseq_FC(ES/ICM)>4_or_<0.25_and_p<0.01	Process	GO:0045445	myoblast differentiation	Mbnl1;Lgals1;Fgf6;Myod1	4	4788	6	19819	0.029373	2.75954
refseq_FC(ES/ICM)>4_or_<0.25_and_p<0.01	Function	GO:0016813	hydrolase activity, acting on carbon-nitrogen (but not peptide) bonds, in linear amidines	Arg1;Ddah1;Gatm;Agmat	4	4788	6	19819	0.029373	2.75954
refseq_FC(ES/ICM)>4_or_<0.25_and_p<0.01	Process	GO:0042158	lipoprotein biosynthetic process	Apob;Apobec1;Apoa1;Lcat	4	4788	6	19819	0.029373	2.75954
refseq_FC(ES/ICM)>4_or_<0.25_and_p<0.01	Process	GO:0006546	glycine catabolic process	4930402E16Rik;Dmgdh;Amt;Sardh	4	4788	6	19819	0.029373	2.75954
refseq_FC(ES/ICM)>4_or_<0.25_and_p<0.01	Process	GO:0006376	mRNA splice site selection	Mbnl1;Ptbp2;Cugbp1;Brunol4	4	4788	6	19819	0.029373	2.75954
refseq_FC(ES/ICM)>4_or_<0.25_and_p<0.01	Component	GO:0005954	calcium- and calmodulin-dependent protein kinase complex	Camk1g;Camk2d;Camk2b;Camk2a	4	4788	6	19819	0.029373	2.75954
refseq_FC(ES/ICM)>4_or_<0.25_and_p<0.01	Function	GO:0042043	neurexin binding	Sytl3;Sytl1;Nlgn1;Dlg4	4	4788	6	19819	0.029373	2.75954
refseq_FC(ES/ICM)>4_or_<0.25_and_p<0.01	Process	GO:0006729	tetrahydrobiopterin biosynthetic process	Pcbd2;Gch1;Pts;Pcbd1	4	4788	6	19819	0.029373	2.75954
refseq_FC(ES/ICM)>4_or_<0.25_and_p<0.01	Process	GO:0000160	two-component signal transduction system (phosphorelay)	Kcnh1;Kcnh2;Kcnh8;Pde8a	4	4788	6	19819	0.029373	2.75954
refseq_FC(ES/ICM)>4_or_<0.25_and_p<0.01	Process	GO:0050729	positive regulation of inflammatory response	Prkca;Stat5a;Adora3;Stat5b	4	4788	6	19819	0.029373	2.75954
refseq_FC(ES/ICM)>4_or_<0.25_and_p<0.01	Process	GO:0002237	response to molecule of bacterial origin	Cd24a;Malt1;Cd14;H2-M3	4	4788	6	19819	0.029373	2.75954
refseq_FC(ES/ICM)>4_or_<0.25_and_p<0.01	Process	GO:0002089	lens morphogenesis in camera-type eye	Sox1;Pvrl3;Pvrl1;Meis1	4	4788	6	19819	0.029373	2.75954
refseq_FC(ES/ICM)>4_or_<0.25_and_p<0.01	Component	GO:0016012	sarcoglycan complex	Sgce;Sgcz;Sgcb;Sgca	4	4788	6	19819	0.029373	2.75954
refseq_FC(ES/ICM)>4_or_<0.25_and_p<0.01	Function	GO:0016407	acetyltransferase activity	Nat2;Mogat2;Nat1;Nat3	4	4788	6	19819	0.029373	2.75954
refseq_FC(ES/ICM)>4_or_<0.25_and_p<0.01	Function	GO:0004114	3',5'-cyclic-nucleotide phosphodiesterase activity	Pde6g;Pde6a;Pde1b;Pde3a;Pde8a;Pde1a;Pde9a;Pde4d;Pde2a	9	4788	21	19819	0.0297987	1.77399
refseq_FC(ES/ICM)>4_or_<0.25_and_p<0.01	Function	GO:0005201	extracellular matrix structural constituent	Col5a2;Col4a2;Col4a1;Col1a2;Fbn1;Col18a1;Col3a1;Col2a1;Fbn2	9	4788	21	19819	0.0297987	1.77399
refseq_FC(ES/ICM)>4_or_<0.25_and_p<0.01	Function	GO:0004252	serine-type endopeptidase activity	Ctrb1;Tmprss11a;Habp2;Furin;Pgm5;C1rb;Klk1;Tmprss12;St14;Pcsk2;Prssl1;Pcsk7;Prep;C1s;Pcsk4;Pcsk9;Tmprss2;Serpine1;C1rl;Prtn3;Prss35;Tmprss5;Prss22;C2;Masp2;Pcsk1;Hpn;Tpsg1;Klk1b3;Acr;Pamr1;Prss23;Prss41;F2;Prss33;Hp;Klk8;Prss45;Proc;Ctrc;Klk1b4;Mst1	42	4788	145	19819	0.0302344	1.19897
refseq_FC(ES/ICM)>4_or_<0.25_and_p<0.01	Process	GO:0016337	cell-cell adhesion	Icam2;Pkp2;Nrcam;Pdpn;Ttyh1;Pard3;Boc;Astn1;Gpr98;Pvrl3;Pvrl4;Vnn1;Icam5;Tek;Vezt;Tcam1;Cldn5	17	4788	49	19819	0.0302825	1.43609
refseq_FC(ES/ICM)>4_or_<0.25_and_p<0.01	Component	GO:0030425	dendrite	Klhl1;Thy1;Crmp1;Synpo;Cacna1a;Igsf9;Dner;Dpysl5;Chl1;Reln;Ptprk;Dpysl2;Psd2;Mtap2;Plcb4	15	4788	42	19819	0.0314012	1.47832
refseq_FC(ES/ICM)>4_or_<0.25_and_p<0.01	Function	GO:0004721	phosphoprotein phosphatase activity	Ppp3cb;Dusp2;Ppm1j;Pdp2;Ptpn7;Dusp23;Ssh1;Ptprk;Ptpre;Cdc14b;Ppm1b;Ppm1l;Ptprf;Cdc25b;Ptpn22;C79127;Ptpn14;Ppm1k;Ptprr;Dusp1;Dusp10;Dusp4;Ptprm;Dusp13;Eya2;Tenc1;Ptprd;Dusp26;Ppef2;Dusp8;Ppm1e;Ptpn6;Dusp3;Ptpru;Ptprv	35	4788	118	19819	0.0315525	1.22776
refseq_FC(ES/ICM)>4_or_<0.25_and_p<0.01	Process	GO:0051276	chromosome organization	Pot1b	1	4788	19	19819	0.0315837	0.217858
refseq_FC(ES/ICM)>4_or_<0.25_and_p<0.01	Process	GO:0006289	nucleotide-excision repair	Neil3	1	4788	19	19819	0.0315837	0.217858
refseq_FC(ES/ICM)>4_or_<0.25_and_p<0.01	Function	GO:0005126	cytokine receptor binding	Il7	1	4788	19	19819	0.0315837	0.217858
refseq_FC(ES/ICM)>4_or_<0.25_and_p<0.01	Process	GO:0008152	metabolic process	Athl1;Manba;Isoc2b;Mmp2;Neu3;Sdr9c7;Gsto1;Nceh1;Nags;Hmgcl;Atp1a4;Smpd1;9630033F20Rik;Phospho1;Smpdl3a;Nat1;Echdc2;Rdh10;Mmp9;Mmp1b;Gstm6;Hsd17b6;Mmp14;Nnt;Atp2a3;Slc27a2;Pld1;Dpyd;Ddo;Acaa2;Pign;Aldh6a1;Crym;Pfkfb4;Dhrs1;Impdh1;Gstm7;Bdh1;Thnsl2;Ugt8a;Gs	134	4788	583	19819	0.0316836	0.951402
refseq_FC(ES/ICM)>4_or_<0.25_and_p<0.01	Process	GO:0007528	neuromuscular junction development	Erbb2;Agrn;Calca;Cacna2d2;Cacna1s;Als2;Chrna1;Musk	8	4788	18	19819	0.0319308	1.83969
refseq_FC(ES/ICM)>4_or_<0.25_and_p<0.01	Function	GO:0004890	GABA-A receptor activity	Gabrg1;Gabrd;Gabra5;Gabrb3;Gabrr1;Gabra3;Gabrg3;Gabre	8	4788	18	19819	0.0319308	1.83969
refseq_FC(ES/ICM)>4_or_<0.25_and_p<0.01	Process	GO:0006631	fatty acid metabolic process	Hpgd;Apoa2;Baat;Acot11;Cryl1;Slc27a5;Acadl;Pla2g15;Slc27a2;Ppara;Cpt1c;Prkar2b;Acadvl;Slc27a3;Gpam;Snca;Crat;Acaa2;Acsbg1;Acsf2;Acads;Echdc2;Ucp3	23	4788	72	19819	0.0327748	1.32228
refseq_FC(ES/ICM)>4_or_<0.25_and_p<0.01	Function	GO:0004222	metalloendopeptidase activity	Adamts15;Mmp9;Adam19;Adamts1;Mmp1b;Adamts8;Adam32;Mme;Adam12;Adam21;Adam25;Adam11;Adam22;Adamts4;Mmp14;Astl;Mmp2;Ece1;Mmp17;Bmp1;Adam15;Zmpste24;Adam2;Mmp12;Adam33;Adam23;Mep1b;Kel;Lmln;Adamts20	30	4788	99	19819	0.0329446	1.25434
refseq_FC(ES/ICM)>4_or_<0.25_and_p<0.01	Process	GO:0030301	cholesterol transport	Apob;Apoa1;Lipc;Cd36;Lcat;Npc1l1;Cftr	7	4788	15	19819	0.033798	1.93168
refseq_FC(ES/ICM)>4_or_<0.25_and_p<0.01	Process	GO:0019886	antigen processing and presentation of exogenous peptide antigen via MHC class II	Traf6;H2-Eb1;H2-DMb1;Fcgr2b;H2-Ab1;H2-Oa;H2-DMa	7	4788	15	19819	0.033798	1.93168
refseq_FC(ES/ICM)>4_or_<0.25_and_p<0.01	Process	GO:0021904	dorsal/ventral neural tube patterning	Ptch1;Gsc;Gli2;Smo;Foxa2;Bmp4;Gas1	7	4788	15	19819	0.033798	1.93168
refseq_FC(ES/ICM)>4_or_<0.25_and_p<0.01	Function	GO:0004860	protein kinase inhibitor activity	Trib2;Camk2n1;Pkia;Pkig;Trib1;Cdkn1c;Pkib	7	4788	15	19819	0.033798	1.93168
refseq_FC(ES/ICM)>4_or_<0.25_and_p<0.01	Process	GO:0007214	gamma-aminobutyric acid signaling pathway	Gabrg1;Gabra3;Gabra5;Gabrb3;Cacna1a;Gabrg3;Gabre	7	4788	15	19819	0.033798	1.93168
refseq_FC(ES/ICM)>4_or_<0.25_and_p<0.01	Function	GO:0005057	receptor signaling protein activity	Adcyap1;Rgs14;Klk1b4;Gpr85;Klk1b3;Lat;Fcgr2b	7	4788	15	19819	0.033798	1.93168
refseq_FC(ES/ICM)>4_or_<0.25_and_p<0.01	Process	GO:0002504	antigen processing and presentation of peptide or polysaccharide antigen via MHC class II	H2-Eb1;H2-Eb2;H2-DMb1;H2-Ab1;H2-DMa	5	4788	9	19819	0.0342819	2.29961
refseq_FC(ES/ICM)>4_or_<0.25_and_p<0.01	Process	GO:0045582	positive regulation of T cell differentiation	Zap70;Bad;Ada;Il7;H2-DMa	5	4788	9	19819	0.0342819	2.29961
refseq_FC(ES/ICM)>4_or_<0.25_and_p<0.01	Process	GO:0045453	bone resorption	Tnfsf11;Pth1r;Nox4;Acp5;Il7	5	4788	9	19819	0.0342819	2.29961
refseq_FC(ES/ICM)>4_or_<0.25_and_p<0.01	Component	GO:0042613	MHC class II protein complex	H2-Eb1;H2-Eb2;H2-DMb1;H2-Ab1;H2-DMa	5	4788	9	19819	0.0342819	2.29961
refseq_FC(ES/ICM)>4_or_<0.25_and_p<0.01	Process	GO:0043523	regulation of neuron apoptosis	Trp73;Snca;Grid2;Kcnip3;Grin1	5	4788	9	19819	0.0342819	2.29961
refseq_FC(ES/ICM)>4_or_<0.25_and_p<0.01	Process	GO:0010467	gene expression	P2rx7;Ltb;Lat;Eda;Nr4a2	5	4788	9	19819	0.0342819	2.29961
refseq_FC(ES/ICM)>4_or_<0.25_and_p<0.01	Function	GO:0048407	platelet-derived growth factor binding	Col1a2;Col3a1;Col2a1;Col4a1;Pdgfra	5	4788	9	19819	0.0342819	2.29961
refseq_FC(ES/ICM)>4_or_<0.25_and_p<0.01	Process	GO:0045086	positive regulation of interleukin-2 biosynthetic process	Cd1d1;Stat5a;Card11;Prkcq;Stat5b	5	4788	9	19819	0.0342819	2.29961
refseq_FC(ES/ICM)>4_or_<0.25_and_p<0.01	Component	GO:0005641	nuclear envelope lumen	Igf2r;Nradd;Bche;Fam3b;Ptges	5	4788	9	19819	0.0342819	2.29961
refseq_FC(ES/ICM)>4_or_<0.25_and_p<0.01	Function	GO:0004725	protein tyrosine phosphatase activity	Dusp2;Ptpn7;Dusp23;Ssh1;Ptprk;Ptpre;Cdc14b;Ptprf;Cdc25b;Ptpn22;Ptpn14;Dusp27;Ptprb;Ptprr;Dusp1;Dusp10;Dusp4;Ptprm;Dusp13;Eya2;Ptprd;Dusp26;Dusp8;Ptpn6;Dusp3;Ptpru;Ptprv	27	4788	88	19819	0.0348506	1.27001
refseq_FC(ES/ICM)>4_or_<0.25_and_p<0.01	Component	GO:0005783	endoplasmic reticulum	Ghdc;Rtn2;Glt25d2;Stim2;Fkbp7;Rhbdf2;Magt1;Pdia6;Rnf122;Jph1;Pitpnm1;Nceh1;1200009F10Rik;Bet3l;Cdipt;Sc5d;Mboat2;Cyp2f2;Calr4;Awat2;Fam176a;Cyp26a1;Elovl3;Pkd2;Lrmp;Rdh10;Fa2h;Creb3l2;Hsd17b6;Gsg1;Atp2a3;Slc27a2;Pld1;Shisa2;Sec22c;Rcn1;Pign;Bscl2;Creb3l1;	177	4788	737	19819	0.0348897	0.994108
refseq_FC(ES/ICM)>4_or_<0.25_and_p<0.01	Component	GO:0031012	extracellular matrix	Adamts15;Adamts1;Adamts8;Hspg2;Egflam;Col18a1;2300002M23Rik;Adamts4;Rell2;Smoc2;A930038C07Rik;Lamc2;Vwc2;Mamdc2;Dcn;Lama2;Col3a1;Crispld2;Col2a1;Lamc3;Adamts20	21	4788	65	19819	0.0349117	1.33731
refseq_FC(ES/ICM)>4_or_<0.25_and_p<0.01	Process	GO:0008542	visual learning	Dbh;Apbb1;Pde1b;Drd3;Grin1;Adam2;Atp1a2;Hmgcr;Atxn1;Nlgn3	10	4788	25	19819	0.0349266	1.65572
refseq_FC(ES/ICM)>4_or_<0.25_and_p<0.01	Process	GO:0009566	fertilization	Tex15;Nlrp5;Bbs1;Pvrl3;Pcsk4;Stra8;Apob;Duox2;Ooep;Klhl10	10	4788	25	19819	0.0349266	1.65572
refseq_FC(ES/ICM)>4_or_<0.25_and_p<0.01	Process	GO:0001709	cell fate determination	Prox1;Notch2;Pax6;Gata2;Hand1;Gata3	6	4788	12	19819	0.0349297	2.06965
refseq_FC(ES/ICM)>4_or_<0.25_and_p<0.01	Process	GO:0007259	JAK-STAT cascade	Stat5a;Jak2;Socs5;Pkd2;Socs1;Stat5b	6	4788	12	19819	0.0349297	2.06965
refseq_FC(ES/ICM)>4_or_<0.25_and_p<0.01	Process	GO:0008272	sulfate transport	Slc26a4;Mpst;Slc26a2;Slc26a5;Slc26a11;Slc13a1	6	4788	12	19819	0.0349297	2.06965
refseq_FC(ES/ICM)>4_or_<0.25_and_p<0.01	Process	GO:0045860	positive regulation of protein kinase activity	Dab1;Csf1;Nrg1;Reln;Agap2;Cdc25b	6	4788	12	19819	0.0349297	2.06965
refseq_FC(ES/ICM)>4_or_<0.25_and_p<0.01	Process	GO:0050900	leukocyte migration	Dbh;B4galt1;Cd34;Podxl;Nkx2-3;Foxj1	6	4788	12	19819	0.0349297	2.06965
refseq_FC(ES/ICM)>4_or_<0.25_and_p<0.01	Process	GO:0042573	retinoic acid metabolic process	Bco2;Aldh1a2;Adh7;Adh1;Cyp26a1;Rbp1	6	4788	12	19819	0.0349297	2.06965
refseq_FC(ES/ICM)>4_or_<0.25_and_p<0.01	Function	GO:0009055	electron carrier activity	Cyp3a13;Steap3;Cycs;Cyp2j6;Cyp1b1;Aox4;Steap2;Dpyd;Glrx;Cyp7b1;Aox3;Cyp46a1;Cyp2f2;Cyp51;Cyp26a1;Cyp4f14;Nox4;Cyp2s1;Cyp2a4	19	4788	104	19819	0.0352365	0.756219
refseq_FC(ES/ICM)>4_or_<0.25_and_p<0.01	Function	GO:0005506	iron ion binding	Phyhd1;Slc25a37;Scd1;Cyp2d22;Cyp2ab1;Cyp2j9;Steap2;Mpo;Sc5d;Cyp46a1;Gucy1b3;Ngb;Cyp2f2;Cyp51;Kdm5d;Cyp26a1;Cyp2a4;Alox5;Fa2h;Bco2;Kdm4a;Uty;Nos1;Aox4;Alox12e;Dpyd;Aloxe3;Gm5635;Leprel2;Cyp4f14;Aox3l1;Cyp2s1;Ppp3cb;Cyp2c44;Nos3;Cyba;Acp5;Kdm6b;Cyp2j13;Cyp2	70	4788	318	19819	0.0358925	0.911168
refseq_FC(ES/ICM)>4_or_<0.25_and_p<0.01	Process	GO:0007409	axonogenesis	Slitrk5;Klf7;Pax6;Nrn1;Uchl1;Slitrk2;Stmn1;Ntn1;Bcl11b;Wnt3a;Nkx2-9;Ndn;Slitrk6;Ulk2;Rtn4r;Ptprz1;Ctnna2;Ulk1	18	4788	54	19819	0.036111	1.37977
refseq_FC(ES/ICM)>4_or_<0.25_and_p<0.01	Process	GO:0009953	dorsal/ventral pattern formation	Gli1;Pax6;Lmx1b;Gli2;Ptch1;Hhip;Smo;Tbx20;Gas1;Noto;Lrp4;Foxa2;Chrd;Gli3;Arl13b	15	4788	43	19819	0.0365851	1.44394
refseq_FC(ES/ICM)>4_or_<0.25_and_p<0.01	Function	GO:0004221	ubiquitin thiolesterase activity	Usp29;Usp27x;Usp26;Usp9y;Stambp;Usp11;Usp37;Uchl1;Usp43;Dub1a	10	4788	63	19819	0.0372558	0.657033
refseq_FC(ES/ICM)>4_or_<0.25_and_p<0.01	Function	GO:0005125	cytokine activity	Gdf15;Thpo;Ccl22;Bmp15;Lefty2;Cmtm4;Bmp4;Cxcl16;Flt3l;Cmtm2a;Ccl17;Nodal;Bmp1;Bmp2;Ltb;Osm;Cx3cl1;Fasl;Cxcl10;Tslp;Cmtm7;Bmp5;Il17f;Tnfsf13;Ccl27a;Il1a;Gdf11;Gdf9;Cmtm3;Pglyrp1;Cxcl9;Lefty1;Ccl24;Cxcl12;Csf3;Gdf5;Il10;Cxcl5;Csf1;Scgb3a1;Kitl;Scg2;Il6;Il7;	49	4788	177	19819	0.0373669	1.14591
refseq_FC(ES/ICM)>4_or_<0.25_and_p<0.01	Function	GO:0016491	oxidoreductase activity	Pyroxd2;Prodh2;4930402E16Rik;Sardh;Kcnab1;Cyp2ab1;Gpd2;Cyp2j9;Mpo;Sdr9c7;Adh7;Sord;Sc5d;Cyp2f2;Kdm5d;Cyp26a1;Rdh10;Idh1;Alox5;Fa2h;Bco2;Kdm4a;Aass;Sepx1;Hsd17b6;Uty;Nnt;Dbh;Dpyd;Ddo;BC089597;Aloxe3;Aldh6a1;Fdxr;Idh2;Duox1;Dhrs1;Chdh;Cyp2s1;Impdh1;Dmgdh;Bd	142	4788	576	19819	0.037615	1.02045
refseq_FC(ES/ICM)>4_or_<0.25_and_p<0.01	Process	GO:0055114	oxidation reduction	Pyroxd2;Prodh2;Sardh;Kcnab1;Cyp2ab1;Gpd2;Cyp2j9;Mpo;Sdr9c7;Adh7;Sord;Sc5d;Cyp2f2;Kdm5d;Cyp26a1;Rdh10;Idh1;Alox5;Fa2h;Bco2;Kdm4a;Aass;Sepx1;Hsd17b6;Uty;Nnt;Dbh;Dpyd;Ddo;BC089597;Aloxe3;Aldh6a1;Fdxr;Idh2;Duox1;Dhrs1;Chdh;Cyp2s1;Impdh1;Dmgdh;Bdh1;Srd5a1;Cyp2	140	4788	569	19819	0.0381548	1.01846
refseq_FC(ES/ICM)>4_or_<0.25_and_p<0.01	Component	GO:0016459	myosin complex	Myh6;Myh3;Myo5b;Myh11;Myo1a;Myh14;Myl9;Myo3b;Myl4;Myh4;Cgnl1;Myl7;Myo1f;Myl2;Myo1b;Myo7a	16	4788	47	19819	0.0382508	1.40913
refseq_FC(ES/ICM)>4_or_<0.25_and_p<0.01	Process	GO:0042552	myelination	Erbb2;Hexa;Ugt8a;Pou3f1;Plp1;Lgi4;Egr2;Serinc5;Gal3st1	9	4788	22	19819	0.0382558	1.69335
refseq_FC(ES/ICM)>4_or_<0.25_and_p<0.01	Process	GO:0001657	ureteric bud development	Rarb;Rara;Foxc1;Gdf11;Bmp4;Foxc2;Ret;Npnt;Nog	9	4788	22	19819	0.0382558	1.69335
refseq_FC(ES/ICM)>4_or_<0.25_and_p<0.01	Function	GO:0008289	lipid binding	Rbp7;Fabp9;Apoa2;Pmp2;Esr1;Fabp7;Star;Ffar3;Stard5;Shbg;Sh3gl2;Paqr8;Apoa1;Apoa5;Mttp;Esr2;Ppara;Ltc4s;Pgr;Nr5a2;Lpar4;Sh3gl3;Ffar2;Fabp5;Pitpnc1;Cadps;Dbil5;Paqr7;Pctp;Rbp1;Paqr5;Crabp1;Stard4	33	4788	113	19819	0.0387675	1.20882
refseq_FC(ES/ICM)>4_or_<0.25_and_p<0.01	Function	GO:0003887	DNA-directed DNA polymerase activity	C77370;Poli;Rev1	3	4788	29	19819	0.0387952	0.428204
refseq_FC(ES/ICM)>4_or_<0.25_and_p<0.01	Process	GO:0001656	metanephros development	Itga8;Irx1;Gdf11;Wt1;Bmp4;Foxc2;Gli3;Rdh10;Irx2;Aph1c;Slc5a1	11	4788	29	19819	0.0389615	1.57008
refseq_FC(ES/ICM)>4_or_<0.25_and_p<0.01	Function	GO:0003755	peptidyl-prolyl cis-trans isomerase activity	Ppih;Ppil6;Fkbp7;Fkbp6	4	4788	34	19819	0.0393501	0.486977
refseq_FC(ES/ICM)>4_or_<0.25_and_p<0.01	Component	GO:0030176	integral to endoplasmic reticulum membrane	Asphd2	1	4788	18	19819	0.0394614	0.229961
refseq_FC(ES/ICM)>4_or_<0.25_and_p<0.01	Process	GO:0006913	nucleocytoplasmic transport	Camk4	1	4788	18	19819	0.0394614	0.229961
refseq_FC(ES/ICM)>4_or_<0.25_and_p<0.01	Function	GO:0004402	histone acetyltransferase activity	Clock	1	4788	18	19819	0.0394614	0.229961
refseq_FC(ES/ICM)>4_or_<0.25_and_p<0.01	Component	GO:0008021	synaptic vesicle	Syt3;Rph3a;Mt3;Grin2b;Syngr1;Sv2a;Grin1;Syt5;Lrrk2;Syt12;Rab3b;Syt4;Syt11;Syn1;Slc40a1;Vamp2;Slc17a7	17	4788	51	19819	0.0396135	1.37977
refseq_FC(ES/ICM)>4_or_<0.25_and_p<0.01	Function	GO:0008415	acyltransferase activity	Cml2;Ggt1;Lclat1;Dgat2;Lpgat1;Lipt1;Pnpla3;Ggt6;Hhat;Tgm1;Cpt1c;Agpat4;Clock;Gpam;Nags;Crat;Nat3;Hgsnat;Sat1;Mboat2;Nat1;Awat2;Mogat1;Agpat3;Mogat2;Nat8l;Baat;Zdhhc8;Zdhhc2;Pla2g15;Qpct;Agpat2;Tgm2;Acaa2;Lcat;Agpat9;Soat1;Nat2;Mboat1;Zdhhc1;Lpcat1;Zdhhc15	43	4788	154	19819	0.0401868	1.15578
refseq_FC(ES/ICM)>4_or_<0.25_and_p<0.01	Function	GO:0004896	cytokine receptor activity	Il31ra;Il13ra1;Il3ra;Il4ra;Csf3r;Il6ra;Cntfr;Il17rb;Lifr;Il12rb1;Lepr;Epor;Il20ra;Il28ra	14	4788	40	19819	0.0403308	1.44876
refseq_FC(ES/ICM)>4_or_<0.25_and_p<0.01	Process	GO:0006096	glycolysis	Pgam2;Ldha;Eno1;Pfkm;Aldoc;Eno3;Pkm2;Tpi1;Bpgm;Pfkl;6430537H07Rik;Pklr;Pgk1;Hkdc1	14	4788	40	19819	0.0403308	1.44876
refseq_FC(ES/ICM)>4_or_<0.25_and_p<0.01	Function	GO:0046982	protein heterodimerization activity	Arnt2;Ticam2;Ikzf4;Tcfap2e;Neurod1;Ppara;Slc7a15;Khdrbs2;Ikzf1;Hexa;Sox5;Gclc;Nr4a1;Alx1;Robo1;Meis1;Sim2;Foxp1;Hand1;Atp4a;Nr4a2;Pbx1;Dmbx1;Ikzf2	24	4788	78	19819	0.0403716	1.27363
refseq_FC(ES/ICM)>4_or_<0.25_and_p<0.01	Process	GO:0045941	positive regulation of transcription	Arnt2;Gata4;Eaf2;Ppargc1a;Zfp287;Ppara;Nfatc2;Gli3;Ikzf1;Gli1;Pcbd1;Cited4;Gli2;Klf5;Cebpa;Gata6;Sertad1;Zfp326;Tbx20;Etv4;Ebf1;Pparg;Pou2f2;Ebf3;Grhl3	25	4788	82	19819	0.040695	1.26198
refseq_FC(ES/ICM)>4_or_<0.25_and_p<0.01	Component	GO:0008076	voltage-gated potassium channel complex	Kctd1;Kcnd2;Kcnv2;Kcnf1;Kcnd1;Kcne3;Kcnb1;Kcnk2;Kcnd3;Kctd8;Kcna1;Kcnrg;Kcng3;Kcna7;Kctd21;Kcnq1;Kctd7;Kctd12	18	4788	55	19819	0.040724	1.35468
refseq_FC(ES/ICM)>4_or_<0.25_and_p<0.01	Process	GO:0006812	cation transport	Trpm3;Slc30a3;Accn3;Grin2b;Atp12a;Grin1;Atp1a4;P2rx7;Sfxn5;Atp4a;Atp2a3;Slc30a9;Slc9a7;Atp1a2;Slc30a4;Slc41a2;Slc41a3;Sfxn4;Nhedc2	19	4788	59	19819	0.0416244	1.333
refseq_FC(ES/ICM)>4_or_<0.25_and_p<0.01	Process	GO:0006334	nucleosome assembly	Shprh;Hist1h2bc;Hist1h2be;Hist1h1b;Tspyl4;Hist1h1a;Tspyl2;Hist1h2bb;Smarca2;Hist1h2ac;Hist1h2bp;Hist1h4b;Hist1h1d;Hist1h3i;H1foo;H2afy2;Tspyl5	17	4788	93	19819	0.0417741	0.756647
refseq_FC(ES/ICM)>4_or_<0.25_and_p<0.01	Process	GO:0043123	positive regulation of I-kappaB kinase/NF-kappaB cascade	Nod1;Tlr3;Card11;Eda;Tnfsf11;Tradd;Pim2;Nod2	8	4788	19	19819	0.0418392	1.74287
refseq_FC(ES/ICM)>4_or_<0.25_and_p<0.01	Function	GO:0005540	hyaluronic acid binding	Vcan;Ncan;Hapln3;Habp4;Hapln4;Cd44;2300002M23Rik;Stab1	8	4788	19	19819	0.0418392	1.74287
refseq_FC(ES/ICM)>4_or_<0.25_and_p<0.01	Process	GO:0032526	response to retinoic acid	Tie1;Gdap1;Adh1;Tek;Mest;Gdap2;Lefty1;Runx1	8	4788	19	19819	0.0418392	1.74287
refseq_FC(ES/ICM)>4_or_<0.25_and_p<0.01	Function	GO:0016566	specific transcriptional repressor activity	Ikzf1;Kcnip3;Nfkb1;Eid1;Fhl2;Msx3;Foxp1;Hdac7	8	4788	19	19819	0.0418392	1.74287
refseq_FC(ES/ICM)>4_or_<0.25_and_p<0.01	Function	GO:0008138	protein tyrosine/serine/threonine phosphatase activity	Dusp2;Dusp1;Dusp10;Dusp4;Dusp23;Ssh1;Dusp13;Cdc14b;Dusp26;Dusp8;Dusp3;Dusp27	12	4788	33	19819	0.0421131	1.5052
refseq_FC(ES/ICM)>4_or_<0.25_and_p<0.01	Function	GO:0005262	calcium channel activity	Grin2b;Cacna1a;Cacna1d;Cacng4;Grin1;Cacnb1;Itpr1;Cacna2d4;Trpm4;Grin3a;Itpr2;Cacng8;Trpc7;Cacng6;Trpc6;Cacna2d1;Cacna1h;Cacna2d2;Cacna1s;Pkd2	20	4788	63	19819	0.0423493	1.31407
refseq_FC(ES/ICM)>4_or_<0.25_and_p<0.01	Component	GO:0001527	microfibril	Mfap2;Fbn2;Fbn1	3	4788	4	19819	0.0427605	3.10448
refseq_FC(ES/ICM)>4_or_<0.25_and_p<0.01	Process	GO:0045636	positive regulation of melanocyte differentiation	Adamts9;Adamts20;Kitl	3	4788	4	19819	0.0427605	3.10448
refseq_FC(ES/ICM)>4_or_<0.25_and_p<0.01	Process	GO:0042590	antigen processing and presentation of exogenous peptide antigen via MHC class I	H2-K1;Fcgr1;Fcgr3	3	4788	4	19819	0.0427605	3.10448
refseq_FC(ES/ICM)>4_or_<0.25_and_p<0.01	Process	GO:0032808	lacrimal gland development	Pax6;Foxc1;Fgf10	3	4788	4	19819	0.0427605	3.10448
refseq_FC(ES/ICM)>4_or_<0.25_and_p<0.01	Process	GO:0030501	positive regulation of bone mineralization	P2rx7;Cd276;Bmp4	3	4788	4	19819	0.0427605	3.10448
refseq_FC(ES/ICM)>4_or_<0.25_and_p<0.01	Process	GO:0021913	regulation of transcription from RNA polymerase II promoter involved in ventral spinal cord interneuron specification	Nkx6-1;Pax6;Nkx6-2	3	4788	4	19819	0.0427605	3.10448
refseq_FC(ES/ICM)>4_or_<0.25_and_p<0.01	Process	GO:0021612	facial nerve structural organization	Hoxb1;Hoxa1;Egr2	3	4788	4	19819	0.0427605	3.10448
refseq_FC(ES/ICM)>4_or_<0.25_and_p<0.01	Process	GO:0045600	positive regulation of fat cell differentiation	Pparg;BC054059;Sh3pxd2b	3	4788	4	19819	0.0427605	3.10448
refseq_FC(ES/ICM)>4_or_<0.25_and_p<0.01	Process	GO:0045647	negative regulation of erythrocyte differentiation	Stat5a;Lmo2;Stat5b	3	4788	4	19819	0.0427605	3.10448
refseq_FC(ES/ICM)>4_or_<0.25_and_p<0.01	Process	GO:0048546	digestive tract morphogenesis	Trp73;Nodal;Cfc1	3	4788	4	19819	0.0427605	3.10448
refseq_FC(ES/ICM)>4_or_<0.25_and_p<0.01	Process	GO:0060743	epithelial cell maturation involved in prostate gland development	Hoxb13;Foxa1;Esr2	3	4788	4	19819	0.0427605	3.10448
refseq_FC(ES/ICM)>4_or_<0.25_and_p<0.01	Function	GO:0003873	6-phosphofructo-2-kinase activity	Pfkfb2;Pfkfb4;Pfkfb3	3	4788	4	19819	0.0427605	3.10448
refseq_FC(ES/ICM)>4_or_<0.25_and_p<0.01	Function	GO:0042605	peptide antigen binding	H2-M3;H2-K1;H2-Ab1	3	4788	4	19819	0.0427605	3.10448
refseq_FC(ES/ICM)>4_or_<0.25_and_p<0.01	Process	GO:0001945	lymph vessel development	Foxc2;Prox1;Foxc1	3	4788	4	19819	0.0427605	3.10448
refseq_FC(ES/ICM)>4_or_<0.25_and_p<0.01	Process	GO:0045730	respiratory burst	Cd24a;Slc11a1;Ncf1	3	4788	4	19819	0.0427605	3.10448
refseq_FC(ES/ICM)>4_or_<0.25_and_p<0.01	Process	GO:0042420	dopamine catabolic process	Dbh;Maoa;Comt1	3	4788	4	19819	0.0427605	3.10448
refseq_FC(ES/ICM)>4_or_<0.25_and_p<0.01	Function	GO:0016891	endoribonuclease activity, producing 5'-phosphomonoesters	Elac1;Ern1;Rnasel	3	4788	4	19819	0.0427605	3.10448
refseq_FC(ES/ICM)>4_or_<0.25_and_p<0.01	Function	GO:0004111	creatine kinase activity	Ckmt1;Ckm;Ckb	3	4788	4	19819	0.0427605	3.10448
refseq_FC(ES/ICM)>4_or_<0.25_and_p<0.01	Process	GO:0050965	detection of temperature stimulus involved in sensory perception of pain	Calca;Nr2f6;Accn3	3	4788	4	19819	0.0427605	3.10448
refseq_FC(ES/ICM)>4_or_<0.25_and_p<0.01	Process	GO:0045651	positive regulation of macrophage differentiation	Rb1;Id2;Csf1	3	4788	4	19819	0.0427605	3.10448
refseq_FC(ES/ICM)>4_or_<0.25_and_p<0.01	Process	GO:0014823	response to activity	Sod2;Smtnl1;Myh4	3	4788	4	19819	0.0427605	3.10448
refseq_FC(ES/ICM)>4_or_<0.25_and_p<0.01	Function	GO:0016614	oxidoreductase activity, acting on CH-OH group of donors	Chdh;Gpd1l;Gpd1	3	4788	4	19819	0.0427605	3.10448
refseq_FC(ES/ICM)>4_or_<0.25_and_p<0.01	Process	GO:0048863	stem cell differentiation	Lin28;Tcf7l1;Etv4	3	4788	4	19819	0.0427605	3.10448
refseq_FC(ES/ICM)>4_or_<0.25_and_p<0.01	Process	GO:0032020	ISG15-protein conjugation	Ube2l6;Ube1l;Isg15	3	4788	4	19819	0.0427605	3.10448
refseq_FC(ES/ICM)>4_or_<0.25_and_p<0.01	Process	GO:0021542	dentate gyrus development	Lmx1a;Lef1;Emx2	3	4788	4	19819	0.0427605	3.10448
refseq_FC(ES/ICM)>4_or_<0.25_and_p<0.01	Process	GO:0021575	hindbrain morphogenesis	Dlc1;Hes1;Hes3	3	4788	4	19819	0.0427605	3.10448
refseq_FC(ES/ICM)>4_or_<0.25_and_p<0.01	Component	GO:0005865	striated muscle thin filament	Neb;Actn3;Actn2	3	4788	4	19819	0.0427605	3.10448
refseq_FC(ES/ICM)>4_or_<0.25_and_p<0.01	Process	GO:0070102	interleukin-6-mediated signaling pathway	Il6ra;Il6;Gab1	3	4788	4	19819	0.0427605	3.10448
refseq_FC(ES/ICM)>4_or_<0.25_and_p<0.01	Function	GO:0004859	phospholipase inhibitor activity	2310033E01Rik;Anxa3;Anxa1	3	4788	4	19819	0.0427605	3.10448
refseq_FC(ES/ICM)>4_or_<0.25_and_p<0.01	Process	GO:0043584	nose development	Rpgrip1l;Rdh10;Hesx1	3	4788	4	19819	0.0427605	3.10448
refseq_FC(ES/ICM)>4_or_<0.25_and_p<0.01	Process	GO:0042326	negative regulation of phosphorylation	Atxn7;Cdkn1c;Atxn1	3	4788	4	19819	0.0427605	3.10448
refseq_FC(ES/ICM)>4_or_<0.25_and_p<0.01	Process	GO:0051897	positive regulation of protein kinase B signaling cascade	Tnfsf11;Itsn1;Igf1r	3	4788	4	19819	0.0427605	3.10448
refseq_FC(ES/ICM)>4_or_<0.25_and_p<0.01	Process	GO:0021938	smoothened signaling pathway involved in regulation of granule cell precursor cell proliferation	Gli2;Gli1;Smo	3	4788	4	19819	0.0427605	3.10448
refseq_FC(ES/ICM)>4_or_<0.25_and_p<0.01	Function	GO:0004634	phosphopyruvate hydratase activity	Eno1;Eno3;6430537H07Rik	3	4788	4	19819	0.0427605	3.10448
refseq_FC(ES/ICM)>4_or_<0.25_and_p<0.01	Process	GO:0045332	phospholipid translocation	P2rx7;Atp8b3;Kcnn4	3	4788	4	19819	0.0427605	3.10448
refseq_FC(ES/ICM)>4_or_<0.25_and_p<0.01	Process	GO:0048565	gut development	Nkx2-3;Mixl1;Col3a1	3	4788	4	19819	0.0427605	3.10448
refseq_FC(ES/ICM)>4_or_<0.25_and_p<0.01	Function	GO:0004060	arylamine N-acetyltransferase activity	Nat2;Nat1;Nat3	3	4788	4	19819	0.0427605	3.10448
refseq_FC(ES/ICM)>4_or_<0.25_and_p<0.01	Process	GO:0045580	regulation of T cell differentiation	Card11;H2-Oa;Ada	3	4788	4	19819	0.0427605	3.10448
refseq_FC(ES/ICM)>4_or_<0.25_and_p<0.01	Process	GO:0045777	positive regulation of blood pressure	Qrfp;Agtr1a;Oxtr	3	4788	4	19819	0.0427605	3.10448
refseq_FC(ES/ICM)>4_or_<0.25_and_p<0.01	Function	GO:0003846	2-acylglycerol O-acyltransferase activity	Mogat1;Dgat2;Mogat2	3	4788	4	19819	0.0427605	3.10448
refseq_FC(ES/ICM)>4_or_<0.25_and_p<0.01	Process	GO:0007628	adult walking behavior	Klhl1;Hexa;Pcdh15;Cln8;Cacna1a;Uchl1;Trh;Scn1a;Atg7;Glrb	10	4788	26	19819	0.0430557	1.59204
refseq_FC(ES/ICM)>4_or_<0.25_and_p<0.01	Function	GO:0017124	SH3 domain binding	Adam19;Adam12;Baiap2l1;Itgb1bp2;Mtss1;Sh3bp1;Sh3kbp1;Dtx1;Afap1;Lrp2;Enkur;Khdrbs2;Adam15;Khdrbs3;Dock3;Lyn;Arhgap6;Sh3bgrl;Efs;Elmo1;Ptpn6;Cbl	22	4788	71	19819	0.0433815	1.2826
refseq_FC(ES/ICM)>4_or_<0.25_and_p<0.01	Process	GO:0008203	cholesterol metabolic process	Insig2;Apoa2;Cyp7b1;Fdxr;Cubn;Lcat;Cyp46a1;Apof;Soat1;Apoa1;Lepr;Lipc;Pctp;Apoc1;Pcsk9;Npc1l1	16	4788	48	19819	0.0435284	1.37977
refseq_FC(ES/ICM)>4_or_<0.25_and_p<0.01	Component	GO:0005813	centrosome	Procr;Als2;Cenpf;Ndn;Rpgrip1l;Cep110	6	4788	43	19819	0.0435733	0.577578
refseq_FC(ES/ICM)>4_or_<0.25_and_p<0.01	Component	GO:0005654	nucleoplasm	Wrn;Eaf2;Hand1;Prdm9;Wtap;Mapk3	6	4788	43	19819	0.0435733	0.577578
refseq_FC(ES/ICM)>4_or_<0.25_and_p<0.01	Function	GO:0004674	protein serine/threonine kinase activity	Rps6ka2;Wee2;Tnik;Lrrk2;Camk2a;Alpk3;Ulk1;Stk30;Mapk4;BC021891;Cdkl1;Camkv;Stk24;Mapk12;Acvrl1;Pak6;Mylk;Mark1;Prkg1;Cask;Hipk4;Adrbk2;Camkk1;Dclk3;Brsk1;Htatip2;Amhr2;Sgk2;Map2k6;Ikbkb;Hipk3;Nuak1;Irak4;Taok2;Acvr1b;Sgk3;Prkcq;Nuak2;Pctk1;Aurkc;Grk4;Map2	89	4788	384	19819	0.0438568	0.959371
refseq_FC(ES/ICM)>4_or_<0.25_and_p<0.01	Process	GO:0042127	regulation of cell proliferation	Plcd1;Anxa1;Dbh;Esr2;Tcf7;Arx;Nkx2-3;Tek;Atf5;Apobec1;Pla2g4a;Sox9;Nr5a2;B4galt1;Pitx2;Mbd2;Adam33;Cebpa;Pla2g2a;Sat1;Pbx1;Tbx3;Il6;Hhex;Serpine1	25	4788	83	19819	0.0441822	1.24678
refseq_FC(ES/ICM)>4_or_<0.25_and_p<0.01	Process	GO:0000184	nuclear-transcribed mRNA catabolic process, nonsense-mediated decay	Dcp1b;Pnrc2	2	4788	23	19819	0.0443281	0.35994
refseq_FC(ES/ICM)>4_or_<0.25_and_p<0.01	Function	GO:0016831	carboxy-lyase activity	Gad2;Ddc	2	4788	23	19819	0.0443281	0.35994
refseq_FC(ES/ICM)>4_or_<0.25_and_p<0.01	Process	GO:0007606	sensory perception of chemical stimulus	V1ra3;V1rb3	2	4788	23	19819	0.0443281	0.35994
refseq_FC(ES/ICM)>4_or_<0.25_and_p<0.01	Process	GO:0008283	cell proliferation	Thpo;Id4;Hdgfrp3;Gbx2;Foxc2;Gng2;Hoxb4;Lipa;Enpep;Col4a3bp;Lrp2;Ifnar2;Irs2;Bad;Prkar2b;Figf;Pdpn;Lmx1b;Rpl29;Uchl1;Gli2;Pla2g1b;Ncf1;E2f8;Purb;Stat4;Tbx20;Cspg4;Lhx9	29	4788	99	19819	0.0443896	1.21252
refseq_FC(ES/ICM)>4_or_<0.25_and_p<0.01	Process	GO:0042472	inner ear morphogenesis	Ush1c;Insig2;Itga8;Mafb;Fzd6;Gbx2;Wnt3a;Celsr1;Otop1;Dll1;Fgf8;Otx1;Atoh1;Sobp;Col2a1;Myo7a;Fgf10;Hoxa1	18	4788	56	19819	0.04553	1.33049
refseq_FC(ES/ICM)>4_or_<0.25_and_p<0.01	Component	GO:0034364	high-density lipoprotein particle	Apoa1;Apom;Apoa5;Lipc;Apoa2;Saa3;Apof	7	4788	16	19819	0.0455798	1.81095
refseq_FC(ES/ICM)>4_or_<0.25_and_p<0.01	Function	GO:0005234	extracellular-glutamate-gated ion channel activity	Grin2b;Gria4;Grid2;Grik5;Grin1;Gria3;Grik4	7	4788	16	19819	0.0455798	1.81095
refseq_FC(ES/ICM)>4_or_<0.25_and_p<0.01	Function	GO:0004653	polypeptide N-acetylgalactosaminyltransferase activity	Wbscr17;Galnt11;Galntl4;Galnt4;Galnt14;Galnt10;Galntl1	7	4788	16	19819	0.0455798	1.81095
refseq_FC(ES/ICM)>4_or_<0.25_and_p<0.01	Process	GO:0050766	positive regulation of phagocytosis	Mbl2;Slc11a1;Fcgr1;Fcgr3;Nod2;Fcgr2b;Mfge8	7	4788	16	19819	0.0455798	1.81095
refseq_FC(ES/ICM)>4_or_<0.25_and_p<0.01	Process	GO:0015986	ATP synthesis coupled proton transport	Atp6v0a4;Atp6v1c2;Atp6v1e2;Atp6v0e2	4	4788	33	19819	0.0457928	0.501734
refseq_FC(ES/ICM)>4_or_<0.25_and_p<0.01	Function	GO:0003684	damaged DNA binding	Poli;Neil3;Rev1	3	4788	28	19819	0.0458729	0.443497
refseq_FC(ES/ICM)>4_or_<0.25_and_p<0.01	Function	GO:0005525	GTP binding	Rab27a;Gnaz;Adssl1;Rhob;Mras;Rab40b;Lrrk2;Tuba1b;Rab12;Gbp1;Rem2;Ak3;Gbp3;Rerg;Rasl11b;Rasl10a;Rab39;Ralb;Gucy1b3;Tubb3;Rrad;Dock6;Tubb4;Rhobtb1;Dock10;Sept6;Nin;Rabl4;Ehd2;Rab31;Agap1;Dock8;Rasl12;Tgm2;Rasef;Sept1;Arl4c;Gtpbp2;Sept12;Irgm1;Tubb2b;Rnd1;Ar	83	4788	329	19819	0.0460122	1.04426
refseq_FC(ES/ICM)>4_or_<0.25_and_p<0.01	Component	GO:0005792	microsome	Srd5a1;Hspa13;Grm1;Cyp2j6;Aadac;Gulo;Jph1;Nceh1;Cyp7b1;Dio1;Cyp46a1;Ephx1;Cyp2f2;Cyp51;Jph4;Itpr2;Cyp26a1;Mgst3;Plcb4;Cyp2a4;Rdh10;Cyp3a13;Fa2h;B4galnt2;Ptges;Apob;Jph3;Hsd17b6;Fmo4;Slc27a2;Cyp1b1;Atp1a2;Fmo5;Acsbg1;Itpr1;Soat1;Hsd11b2;Dtna;Cyp4f14;Hmox1;	43	4788	157	19819	0.0461786	1.1337
refseq_FC(ES/ICM)>4_or_<0.25_and_p<0.01	Component	GO:0000139	Golgi membrane	Chst3;Chst5;Gabarapl2;Gal3st1;B3galt1;Chst1;Slc35a2	7	4788	47	19819	0.0473793	0.616492
refseq_FC(ES/ICM)>4_or_<0.25_and_p<0.01	Process	GO:0021766	hippocampus development	Lmx1a;Id4;Plxna3;Bbs1;Lef1;Zeb2;Trp73;Hdac1;Wnt3a	9	4788	23	19819	0.047677	1.61973
refseq_FC(ES/ICM)>4_or_<0.25_and_p<0.01	Process	GO:0001755	neural crest cell migration	Smo;Edn3;Acvr1;Zeb2;Efnb1;Fgf15;Gbx2;Ret;Kitl	9	4788	23	19819	0.047677	1.61973
refseq_FC(ES/ICM)>4_or_<0.25_and_p<0.01	Process	GO:0048754	branching morphogenesis of a tube	Mmp14;Nkx3-1;B4galt1;Kdr;Gli2;Mycn;Foxa2;Gli3;Foxa1	9	4788	23	19819	0.047677	1.61973
refseq_FC(ES/ICM)>4_or_<0.25_and_p<0.01	Function	GO:0008236	serine-type peptidase activity	Gzmn;Ctrb1;Tmprss11a;Habp2;Furin;Reln;Immp2l;C1rb;Klk1;Tmprss12;St14;Pcsk2;Prssl1;Pcsk7;Prep;Dpp6;Ctrl;C1s;Pcsk4;Pcsk9;Tmprss2;C1rl;Prtn3;Tmprss5;Gzmm;Prss44;Prss22;C2;Masp2;Abhd10;Pcsk1;Hpn;Tpsg1;Klk1b3;Acr;Prss23;Tmprss9;Prss41;Cela3b;Pcsk6;F2;Prss33;F1	47	4788	175	19819	0.0484427	1.1117
refseq_FC(ES/ICM)>4_or_<0.25_and_p<0.01	Function	GO:0004129	cytochrome-c oxidase activity	Cox4i2	1	4788	17	19819	0.049151	0.243489
refseq_FC(ES/ICM)>4_or_<0.25_and_p<0.01	Component	GO:0000795	synaptonemal complex	Syn1	1	4788	17	19819	0.049151	0.243489
refseq_FC(ES/ICM)>4_or_<0.25_and_p<0.01	Component	GO:0001533	cornified envelope	Cst6	1	4788	17	19819	0.049151	0.243489
refseq_FC(ES/ICM)>4_or_<0.25_and_p<0.01	Process	GO:0045595	regulation of cell differentiation	Uncx;Bmp4;Gli3;Wnt3a;Sik1;Nrg1	6	4788	13	19819	0.0492081	1.91045
refseq_FC(ES/ICM)>4_or_<0.25_and_p<0.01	Component	GO:0005891	voltage-gated calcium channel complex	Cacna1h;Cacna2d2;Cacna1s;Cacnb1;Cacna1a;Cacna1d	6	4788	13	19819	0.0492081	1.91045
refseq_FC(ES/ICM)>4_or_<0.25_and_p<0.01	Function	GO:0005086	ARF guanyl-nucleotide exchange factor activity	Iqsec1;Iqsec3;Iqsec2;Psd3;Psd4;Psd2	6	4788	13	19819	0.0492081	1.91045
refseq_FC(ES/ICM)>4_or_<0.25_and_p<0.01	Process	GO:0032012	regulation of ARF protein signal transduction	Iqsec1;Iqsec3;Iqsec2;Psd3;Psd4;Psd2	6	4788	13	19819	0.0492081	1.91045
refseq_FC(ES/ICM)>4_or_<0.25_and_p<0.01	Function	GO:0005184	neuropeptide hormone activity	Adcyap1;Trh;Pyy;Vgf;Agrp;Npff	6	4788	13	19819	0.0492081	1.91045
refseq_FC(ES/ICM)>4_or_<0.25_and_p<0.01	Process	GO:0006833	water transport	Upk3a;Aqp3;Aqp7;Aqp9;Pdpn;Aqp8	6	4788	13	19819	0.0492081	1.91045
refseq_FC(ES/ICM)>4_or_<0.25_and_p<0.01	Function	GO:0008146	sulfotransferase activity	Hs3st1;Chst3;Chst5;Hs3st6;Sult2b1;Sult1a1;Chst15;Hs3st3b1;Hs6st2;Chst14;Chst10;Chst1	12	4788	34	19819	0.0493738	1.46093
refseq_FC(ES/ICM)>4_or_<0.25_and_p<0.01	Process	GO:0005975	carbohydrate metabolic process	Abo;Mgat4c;Pdk1;Athl1;Manba;Prei4;Pgm5;B4galt7;Fut2;Neu3;Phka1;B4galt1;Khk;4931440L10Rik;Fbp1;Gpd1;Gbgt1;Chst14;Fggy;Gfpt2;Fbp2;Gk5;Chst1;Ppp1r1a;AI464131;Pdk3;B4galt2;Hyal1;Mpi;Shpk;Ldha;Pygl;Hyal3;Chst3;Hexa;Sec1;Chst5;Gaa;Klb;Npl;Chi3l1;Chst10;Hkdc1;Gp	44	4788	163	19819	0.0496407	1.11736
refseq_FC(ES/ICM)>4_or_<0.25_and_p<0.01	Function	GO:0005102	receptor binding	Wnt6;Cntnap2;Lama4;Cd276;Rln1;Wipi1;Nrip1;Nxph3;Rspo1;Wnt3a;Wnt10b;Angptl7;Angptl1;Calca;Itln1;Angpt1;Grin1;Vtcn1;Angptl2;Bank1;Pla2g1b;Fibcd1;Slit3;Wnt2b;Tenc1;Fgl1;Lama2;C1qtnf2;Traf3ip1;Wnt5b;Pkd2;Crtam	32	4788	113	19819	0.0496507	1.17219
refseq_FC(ES/ICM)>4_or_<0.25_and_p<0.01	Component	GO:0005874	microtubule	Fam110c;Fam82a1;Tekt2;Shroom1;Dynlt3;Clip1;Mid1ip1;Tuba1b;Dynlrb2;Map1lc3a;Stau2;Spag6;Jakmip1;Gabarapl1;Kif5a;Tubb3;Rassf5;Fsd1;Arhgef2;Tubb4;Kncn;Mtap2;Tekt1;Tppp;Ttll3;Tuba1a;Nin;Disc1;Ttll10;Kif16b;Eml6;Kif21a;Mapt;Tekt4;Dync2li1;Ttl;Map1lc3b;Mid1;Dyn	57	4788	219	19819	0.0501366	1.07735
refseq_FC(ES/ICM)>4_or_<0.25_and_p<0.01	Function	GO:0017111	nucleoside-triphosphatase activity	Abcb1a;Mcm9;Abca8b;Rad51l1;1300010F03Rik;Abcd2;Clpx;Abcb1b;Abcc2;Mmaa;Entpd3;Abca13;Abcg2;Abcc3;2310079N02Rik;Cftr;Abcd1;Abcb4;Entpd1;Abcc5;Nav3;Entpd2;Abcb9;Dnahc2;Fign	25	4788	124	19819	0.0506366	0.834538
refseq_FC(ES/ICM)>4_or_<0.25_and_p<0.01	Process	GO:0001501	skeletal system development	Mmp9;Rai1;Bmp4;Foxc2;Foxc1;Ror2;Chrd;Col5a2;Hexa;Epha2;Gli2;Bmp5;Runx1;Pth1r;Ihh;Pitx1;Hes7;Cacna1s;Bmi1;Nog	20	4788	65	19819	0.0512102	1.27363
refseq_FC(ES/ICM)>4_or_<0.25_and_p<0.01	Component	GO:0042383	sarcolemma	Des;Lama2;Sspn;Dtna;Nos1;Sgca;Krt19;Atp1a2;Krt8;Anxa1	10	4788	27	19819	0.0518751	1.53308
refseq_FC(ES/ICM)>4_or_<0.25_and_p<0.01	Function	GO:0016829	lyase activity	Car2;Gucy2g;Aldoc;Adcy9;Gucy2e;Thnsl2;Car7;Pam;Ccbl2;Car3;Ltc4s;Car5b;Pts;Adcy3;Car6;Gad2;Ddc;Dak;Pcbd1;Adcy7;Eno1;Car9;Hmgcl;Npl;Adcy1;Eno3;Car13;Car12;Gucy1b3;Pcbd2;Ccbl1;Car4;Echdc2	33	4788	118	19819	0.0519769	1.1576
refseq_FC(ES/ICM)>4_or_<0.25_and_p<0.01	Process	GO:0060088	auditory receptor cell stereocilium organization	Tmhs;Sod1;Myo7a;Pcdh15	4	4788	7	19819	0.0519883	2.36532
refseq_FC(ES/ICM)>4_or_<0.25_and_p<0.01	Component	GO:0000300	peripheral to membrane of membrane fraction	Jakmip1;Reck;Rpl29;Bsn	4	4788	7	19819	0.0519883	2.36532
refseq_FC(ES/ICM)>4_or_<0.25_and_p<0.01	Process	GO:0048070	regulation of pigmentation during development	Adamts9;Edn3;Kit;Adamts20	4	4788	7	19819	0.0519883	2.36532
refseq_FC(ES/ICM)>4_or_<0.25_and_p<0.01	Function	GO:0016409	palmitoyltransferase activity	Zdhhc15;Zdhhc1;Hhat;Zdhhc2	4	4788	7	19819	0.0519883	2.36532
refseq_FC(ES/ICM)>4_or_<0.25_and_p<0.01	Process	GO:0048644	muscle organ morphogenesis	Arid5b;Cntf;Smtnl1;Gsc	4	4788	7	19819	0.0519883	2.36532
refseq_FC(ES/ICM)>4_or_<0.25_and_p<0.01	Process	GO:0045579	positive regulation of B cell differentiation	Syk;Stat5a;Bad;Stat5b	4	4788	7	19819	0.0519883	2.36532
refseq_FC(ES/ICM)>4_or_<0.25_and_p<0.01	Component	GO:0046581	intercellular canaliculus	Abcb4;Abcb1b;Abcb1a;Abcc2	4	4788	7	19819	0.0519883	2.36532
refseq_FC(ES/ICM)>4_or_<0.25_and_p<0.01	Process	GO:0045084	positive regulation of interleukin-12 biosynthetic process	Irf1;Ltb;Traf6;Rel	4	4788	7	19819	0.0519883	2.36532
refseq_FC(ES/ICM)>4_or_<0.25_and_p<0.01	Function	GO:0015077	monovalent inorganic cation transmembrane transporter activity	Atp1a2;Atp12a;Atp4a;Atp1a4	4	4788	7	19819	0.0519883	2.36532
refseq_FC(ES/ICM)>4_or_<0.25_and_p<0.01	Function	GO:0004622	lysophospholipase activity	Plb1;Pla2g15;Pla2g4a;Aspg	4	4788	7	19819	0.0519883	2.36532
refseq_FC(ES/ICM)>4_or_<0.25_and_p<0.01	Process	GO:0060664	epithelial cell proliferation involved in salivary gland morphogenesis	Pdgfb;Il6;Nkx3-1;Fgf10	4	4788	7	19819	0.0519883	2.36532
refseq_FC(ES/ICM)>4_or_<0.25_and_p<0.01	Process	GO:0006072	glycerol-3-phosphate metabolic process	Gpd2;Gpd1;Slc37a2;Gpd1l	4	4788	7	19819	0.0519883	2.36532
refseq_FC(ES/ICM)>4_or_<0.25_and_p<0.01	Process	GO:0007520	myoblast fusion	Dyrk1b;Capn2;Cacna1s;Neo1	4	4788	7	19819	0.0519883	2.36532
refseq_FC(ES/ICM)>4_or_<0.25_and_p<0.01	Process	GO:0045765	regulation of angiogenesis	Serpine1;Tek;Htatip2;Id1	4	4788	7	19819	0.0519883	2.36532
refseq_FC(ES/ICM)>4_or_<0.25_and_p<0.01	Process	GO:0018345	protein palmitoylation	Zdhhc15;Zdhhc1;Hhat;Zdhhc2	4	4788	7	19819	0.0519883	2.36532
refseq_FC(ES/ICM)>4_or_<0.25_and_p<0.01	Function	GO:0016165	lipoxygenase activity	Alox5;Alox12e;Aloxe3;Alox15	4	4788	7	19819	0.0519883	2.36532
refseq_FC(ES/ICM)>4_or_<0.25_and_p<0.01	Function	GO:0003841	1-acylglycerol-3-phosphate O-acyltransferase activity	Agpat4;Lclat1;Agpat2;Agpat3	4	4788	7	19819	0.0519883	2.36532
refseq_FC(ES/ICM)>4_or_<0.25_and_p<0.01	Process	GO:0030148	sphingolipid biosynthetic process	Lass6;B3gnt5;Lass3;Lass4	4	4788	7	19819	0.0519883	2.36532
refseq_FC(ES/ICM)>4_or_<0.25_and_p<0.01	Function	GO:0015377	cation:chloride symporter activity	Slc12a4;Slc12a1;Slc12a3;Slc12a5	4	4788	7	19819	0.0519883	2.36532
refseq_FC(ES/ICM)>4_or_<0.25_and_p<0.01	Process	GO:0006750	glutathione biosynthetic process	Ggt1;Gclc;Ggt6;Gss	4	4788	7	19819	0.0519883	2.36532
refseq_FC(ES/ICM)>4_or_<0.25_and_p<0.01	Function	GO:0010843	promoter binding	Ikzf1;Gli2;Cebpa;Hnf4a;Tal1	5	4788	10	19819	0.0520096	2.06965
refseq_FC(ES/ICM)>4_or_<0.25_and_p<0.01	Process	GO:0002087	regulation of respiratory gaseous exchange by neurological system process	Tlx3;Atp1a2;Gls;Nlgn1;Nlgn3	5	4788	10	19819	0.0520096	2.06965
refseq_FC(ES/ICM)>4_or_<0.25_and_p<0.01	Component	GO:0046658	anchored to plasma membrane	Cd2;Gas1;Gpc3;Raet1a;Raet1d	5	4788	10	19819	0.0520096	2.06965
refseq_FC(ES/ICM)>4_or_<0.25_and_p<0.01	Process	GO:0060740	prostate gland epithelium morphogenesis	Stat5a;Igf1r;Esr2;Foxa1;Cyp7b1	5	4788	10	19819	0.0520096	2.06965
refseq_FC(ES/ICM)>4_or_<0.25_and_p<0.01	Process	GO:0006937	regulation of muscle contraction	Casq2;Casq1;Atp1a2;Prkca;Tnni3	5	4788	10	19819	0.0520096	2.06965
refseq_FC(ES/ICM)>4_or_<0.25_and_p<0.01	Function	GO:0000155	two-component sensor activity	Kcnh2;Pdk3;Kcnh1;Pdk1;Kcnh8	5	4788	10	19819	0.0520096	2.06965
refseq_FC(ES/ICM)>4_or_<0.25_and_p<0.01	Process	GO:0035137	hindlimb morphogenesis	Ptch1;Hoxd9;Pitx1;Gdf5;Twist1	5	4788	10	19819	0.0520096	2.06965
refseq_FC(ES/ICM)>4_or_<0.25_and_p<0.01	Function	GO:0004926	non-G-protein coupled 7TM receptor activity	Fzd2;Fzd10;Fzd1;Fzd6;Fzd7	5	4788	10	19819	0.0520096	2.06965
refseq_FC(ES/ICM)>4_or_<0.25_and_p<0.01	Function	GO:0008271	secondary active sulfate transmembrane transporter activity	Slc26a4;Slc26a2;Slc26a5;Slc26a11;Slc13a1	5	4788	10	19819	0.0520096	2.06965
refseq_FC(ES/ICM)>4_or_<0.25_and_p<0.01	Function	GO:0004497	monooxygenase activity	Cyp3a13;Mical3;Cyp2c44;Fmo4;Dbh;Cyp2j13;Cyp2j6;Pam;Cyp2d22;Cyp1b1;Cyp2ab1;Cyp2j9;Fmo5;Cyp7b1;Cyp46a1;Cyp2f2;Cyp51;Cyp4f40;Cyp4f14;Cyp26a1;Cyp2s1;Moxd1;Cyp2a4	23	4788	115	19819	0.0525593	0.827861
refseq_FC(ES/ICM)>4_or_<0.25_and_p<0.01	Process	GO:0001701	in utero embryonic development	Arnt2;Gata4;Ascl2;Nlrp5;Myh6;Apba2;Hinfp;Dll1;Col4a3bp;Slc34a2;Nodal;Ada;Grin2b;Pitx2;Prdm1;Gli2;Hes3;Runx1;Zfpm2;Ooep;Mbnl1;Ttn;Bmi1;Rdh10;Nog;Acvrl1;Msx1;Apob;Wnt3a;Pdgfra;Acvr1;Foxc1;Gli3;Tead4;Egfl8;Pcgf2;Dnmt3l;Hand1;Gata6;Amot;Acvr1b;Tbx3;Pdgfrb;Hes	45	4788	169	19819	0.052749	1.10218
refseq_FC(ES/ICM)>4_or_<0.25_and_p<0.01	Component	GO:0045121	membrane raft	Thy1;Cd14;Lat2;Itln1;Sgca;Cd24a;Jak2;Lrrk2;Cd36;Mdga1;Efnb1;Nfam1;Prnp;Pag1	14	4788	42	19819	0.0528694	1.37977
refseq_FC(ES/ICM)>4_or_<0.25_and_p<0.01	Process	GO:0016477	cell migration	Tns1;Ctgf;Itga4;Srgap1;Cd24a;Nck2;Mmp14;Foxe1;Astn1;Kdr;Nrg1;Enpep;Nodal;St14	14	4788	42	19819	0.0528694	1.37977
refseq_FC(ES/ICM)>4_or_<0.25_and_p<0.01	Function	GO:0005178	integrin binding	Itgb3;Timp2;Ctgf;Nisch;Adam25;L1cam;Mfge8;Npnt	8	4788	20	19819	0.0528976	1.65572
refseq_FC(ES/ICM)>4_or_<0.25_and_p<0.01	Process	GO:0016049	cell growth	Emp1;Hpn;Cacna1a;Emp3;Esr1;Lefty2;Socs5;Lefty1	8	4788	20	19819	0.0528976	1.65572
refseq_FC(ES/ICM)>4_or_<0.25_and_p<0.01	Process	GO:0030217	T cell differentiation	Ppp3cb;Egr1;Itpkb;Ikzf1;Nhej1;Sox4;Ptpn22;Bcl11a	8	4788	20	19819	0.0528976	1.65572
refseq_FC(ES/ICM)>4_or_<0.25_and_p<0.01	Component	GO:0045095	keratin filament	Krt84;Krt10;Krt73;Krt8	4	4788	32	19819	0.0530742	0.517413
refseq_FC(ES/ICM)>4_or_<0.25_and_p<0.01	Process	GO:0006754	ATP biosynthetic process	Atp10a;Atp12a;Atp1a4;Atp4a;Atp2a3;Atp8b1;Atp1a2	7	4788	46	19819	0.0531819	0.629894
refseq_FC(ES/ICM)>4_or_<0.25_and_p<0.01	Function	GO:0018024	histone-lysine N-methyltransferase activity	Prdm9;Setd7	2	4788	22	19819	0.0533778	0.376301
refseq_FC(ES/ICM)>4_or_<0.25_and_p<0.01	Process	GO:0008652	cellular amino acid biosynthetic process	Nags;Pycr1	2	4788	22	19819	0.0533778	0.376301
refseq_FC(ES/ICM)>4_or_<0.25_and_p<0.01	Function	GO:0016791	phosphatase activity	Dusp2;Ptpn7;Dusp23;Ssh1;Ptprk;Ptpre;Cdc14b;Nt5m;Ptprf;Ptpn22;Ptpn14;Dusp27;Ptprr;Dusp1;Mtmr11;Dusp10;Dusp4;Alppl2;Ptprm;Dusp13;Phospho1;Ptprd;Dusp26;Dusp8;Ptpn6;Dusp3;Ptpru;Ptprv	28	4788	98	19819	0.0538724	1.18266
refseq_FC(ES/ICM)>4_or_<0.25_and_p<0.01	Process	GO:0007283	spermatogenesis	Ggt1;Tex15;BC054059;Mycbpap;Adam25;Bik;Tsnaxip1;Gal3st1;Txndc2;Immp2l;Creb3l4;Nanos2;Nkd1;Nlrp14;Spag6;Zglp1;Tssk3;Sohlh2;Slco4c1;Nr0b1;Crem;Tdrd1;Dzip1;Theg;Gamt;Taf7l;Zfp541;Piwil2;Stra8;Apob;Utp14b;5133400G04Rik;Boll;Nme5;Ift81;Hist1h1a;Sod1;Slc22a16;G	51	4788	196	19819	0.054212	1.07706
refseq_FC(ES/ICM)>4_or_<0.25_and_p<0.01	Process	GO:0046777	protein amino acid autophosphorylation	Zap70;Irak2;Syk;Igf1r;Eif2ak2;Lyn;Lrrk2;Kit;Camk2a;Met;Ern1;Tnk1;Camk2d;Htatip2;Camk2b;Ulk1	16	4788	50	19819	0.0547024	1.32458
refseq_FC(ES/ICM)>4_or_<0.25_and_p<0.01	Process	GO:0007264	small GTPase mediated signal transduction	Rnd1;Arl4d;Rab27a;Rasgef1b;Plce1;Rhob;Rab7l1;Mras;Rab40b;Lrrk2;Rab12;Ralgps1;Rem2;Rab39b;Agap2;Rab43;Rapgef4;Rerg;Rasl11b;Rab33a;Eras;Rasl10a;Lrrk1;Rab39;Ralb;Rrad;Rab20;Rhobtb1;Rgl1;Arhgef9;Rabl4;Diras2;Rab31;Rab3b;Itsn1;Rapgef3;Rab38;Agap1;Rasl12;Arl4a;	49	4788	188	19819	0.0552707	1.07886
refseq_FC(ES/ICM)>4_or_<0.25_and_p<0.01	Process	GO:0006310	DNA recombination	Wrn;Mnd1;Rad51l1;Smc5;Rag1ap1;Giyd2	6	4788	41	19819	0.0559021	0.605752
refseq_FC(ES/ICM)>4_or_<0.25_and_p<0.01	Process	GO:0006865	amino acid transport	Slc6a9;Slc38a2;Xk;Slc7a7;Slc38a8;Slc7a3;Slc38a1;Slc7a2;Slc38a3;Slc6a7;Slc7a15;Slc38a11	12	4788	35	19819	0.056997	1.41919
refseq_FC(ES/ICM)>4_or_<0.25_and_p<0.01	Process	GO:0001569	patterning of blood vessels	Fgf8;Plxnd1;Ihh;Tbx20;Pitx2;Cxcl12;Acvr1;Gbx2;Foxc2	9	4788	24	19819	0.0578675	1.55224
refseq_FC(ES/ICM)>4_or_<0.25_and_p<0.01	Process	GO:0007015	actin filament organization	Mtss1;Pcdh15;Arhgef2;Avil;Ppp1r9a;Ppp1r9b;Arhgap6;Nck2;Dbn1	9	4788	24	19819	0.0578675	1.55224
refseq_FC(ES/ICM)>4_or_<0.25_and_p<0.01	Function	GO:0042626	ATPase activity, coupled to transmembrane movement of substances	Abcb9;Abcc3;Abcb1b;Abcb4;Abcc2;Abcb1a;Abcc5;Abca8b;Cftr	9	4788	24	19819	0.0578675	1.55224
refseq_FC(ES/ICM)>4_or_<0.25_and_p<0.01	Process	GO:0000381	regulation of alternative nuclear mRNA splicing, via spliceosome	Mbnl1;Myod1	2	4788	2	19819	0.0583547	4.13931
refseq_FC(ES/ICM)>4_or_<0.25_and_p<0.01	Process	GO:0043508	negative regulation of JUN kinase activity	Trp73;Hipk3	2	4788	2	19819	0.0583547	4.13931
refseq_FC(ES/ICM)>4_or_<0.25_and_p<0.01	Process	GO:0046543	development of secondary female sexual characteristics	Stat5a;Stat5b	2	4788	2	19819	0.0583547	4.13931
refseq_FC(ES/ICM)>4_or_<0.25_and_p<0.01	Process	GO:0051904	pigment granule transport	Rab27a;Myo7a	2	4788	2	19819	0.0583547	4.13931
refseq_FC(ES/ICM)>4_or_<0.25_and_p<0.01	Process	GO:0045608	negative regulation of auditory receptor cell differentiation	Hes1;Dll1	2	4788	2	19819	0.0583547	4.13931
refseq_FC(ES/ICM)>4_or_<0.25_and_p<0.01	Function	GO:0051019	mitogen-activated protein kinase binding	Dusp2;Gtf2i	2	4788	2	19819	0.0583547	4.13931
refseq_FC(ES/ICM)>4_or_<0.25_and_p<0.01	Process	GO:0001845	phagolysosome formation	P2rx7;Myo7a	2	4788	2	19819	0.0583547	4.13931
refseq_FC(ES/ICM)>4_or_<0.25_and_p<0.01	Process	GO:0006891	intra-Golgi vesicle-mediated transport	Gabarapl2;Cux1	2	4788	2	19819	0.0583547	4.13931
refseq_FC(ES/ICM)>4_or_<0.25_and_p<0.01	Process	GO:0030728	ovulation	Nrip1;Immp2l	2	4788	2	19819	0.0583547	4.13931
refseq_FC(ES/ICM)>4_or_<0.25_and_p<0.01	Process	GO:0051875	pigment granule localization	Rab27a;Myo7a	2	4788	2	19819	0.0583547	4.13931
refseq_FC(ES/ICM)>4_or_<0.25_and_p<0.01	Function	GO:0030971	receptor tyrosine kinase binding	Shc4;Flt3l	2	4788	2	19819	0.0583547	4.13931
refseq_FC(ES/ICM)>4_or_<0.25_and_p<0.01	Process	GO:0045793	positive regulation of cell size	Trp73;Rb1cc1	2	4788	2	19819	0.0583547	4.13931
refseq_FC(ES/ICM)>4_or_<0.25_and_p<0.01	Process	GO:0009088	threonine biosynthetic process	Thnsl1;Thnsl2	2	4788	2	19819	0.0583547	4.13931
refseq_FC(ES/ICM)>4_or_<0.25_and_p<0.01	Process	GO:0046544	development of secondary male sexual characteristics	Stat5a;Stat5b	2	4788	2	19819	0.0583547	4.13931
refseq_FC(ES/ICM)>4_or_<0.25_and_p<0.01	Function	GO:0004067	asparaginase activity	Aspg;Asrgl1	2	4788	2	19819	0.0583547	4.13931
refseq_FC(ES/ICM)>4_or_<0.25_and_p<0.01	Process	GO:0033625	positive regulation of integrin activation	Cd24a;Plek	2	4788	2	19819	0.0583547	4.13931
refseq_FC(ES/ICM)>4_or_<0.25_and_p<0.01	Process	GO:0048260	positive regulation of receptor-mediated endocytosis	Hip1;Fgf10	2	4788	2	19819	0.0583547	4.13931
refseq_FC(ES/ICM)>4_or_<0.25_and_p<0.01	Process	GO:0006601	creatine biosynthetic process	Gatm;Gamt	2	4788	2	19819	0.0583547	4.13931
refseq_FC(ES/ICM)>4_or_<0.25_and_p<0.01	Function	GO:0019807	aspartoacylase activity	Acy3;Aspa	2	4788	2	19819	0.0583547	4.13931
refseq_FC(ES/ICM)>4_or_<0.25_and_p<0.01	Function	GO:0042166	acetylcholine binding	Chrna1;Chrnd	2	4788	2	19819	0.0583547	4.13931
refseq_FC(ES/ICM)>4_or_<0.25_and_p<0.01	Process	GO:0007382	specification of segmental identity, maxillary segment	Rpgrip1l;Gli2	2	4788	2	19819	0.0583547	4.13931
refseq_FC(ES/ICM)>4_or_<0.25_and_p<0.01	Function	GO:0015186	L-glutamine transmembrane transporter activity	Slc38a1;Slc38a3	2	4788	2	19819	0.0583547	4.13931
refseq_FC(ES/ICM)>4_or_<0.25_and_p<0.01	Process	GO:0008582	regulation of synaptic growth at neuromuscular junction	Musk;Agrn	2	4788	2	19819	0.0583547	4.13931
refseq_FC(ES/ICM)>4_or_<0.25_and_p<0.01	Function	GO:0050544	arachidonic acid binding	Pparg;Snca	2	4788	2	19819	0.0583547	4.13931
refseq_FC(ES/ICM)>4_or_<0.25_and_p<0.01	Process	GO:0032695	negative regulation of interleukin-12 production	Nod2;Il10	2	4788	2	19819	0.0583547	4.13931
refseq_FC(ES/ICM)>4_or_<0.25_and_p<0.01	Process	GO:0001946	lymphangiogenesis	Foxc2;Pdpn	2	4788	2	19819	0.0583547	4.13931
refseq_FC(ES/ICM)>4_or_<0.25_and_p<0.01	Component	GO:0031088	platelet dense granule membrane	Lamp2;Abcc4	2	4788	2	19819	0.0583547	4.13931
refseq_FC(ES/ICM)>4_or_<0.25_and_p<0.01	Function	GO:0015501	glutamate:sodium symporter activity	Slc1a2;Slc1a1	2	4788	2	19819	0.0583547	4.13931
refseq_FC(ES/ICM)>4_or_<0.25_and_p<0.01	Process	GO:0046022	positive regulation of transcription from RNA polymerase II promoter, mitotic	Tcf7l1;Htatip2	2	4788	2	19819	0.0583547	4.13931
refseq_FC(ES/ICM)>4_or_<0.25_and_p<0.01	Process	GO:0006868	glutamine transport	Slc38a1;Slc38a3	2	4788	2	19819	0.0583547	4.13931
refseq_FC(ES/ICM)>4_or_<0.25_and_p<0.01	Process	GO:0007418	ventral midline development	Gli2;Gli1	2	4788	2	19819	0.0583547	4.13931
refseq_FC(ES/ICM)>4_or_<0.25_and_p<0.01	Function	GO:0047131	saccharopine dehydrogenase (NAD+, L-glutamate-forming) activity	Aass;Sccpdh	2	4788	2	19819	0.0583547	4.13931
refseq_FC(ES/ICM)>4_or_<0.25_and_p<0.01	Function	GO:0004795	threonine synthase activity	Thnsl1;Thnsl2	2	4788	2	19819	0.0583547	4.13931
refseq_FC(ES/ICM)>4_or_<0.25_and_p<0.01	Process	GO:0034976	response to endoplasmic reticulum stress	Fam129a;Col4a3bp	2	4788	2	19819	0.0583547	4.13931
refseq_FC(ES/ICM)>4_or_<0.25_and_p<0.01	Process	GO:0051926	negative regulation of calcium ion transport	Nos3;Nos1	2	4788	2	19819	0.0583547	4.13931
refseq_FC(ES/ICM)>4_or_<0.25_and_p<0.01	Process	GO:0048671	negative regulation of collateral sprouting	Ulk2;Ulk1	2	4788	2	19819	0.0583547	4.13931
refseq_FC(ES/ICM)>4_or_<0.25_and_p<0.01	Function	GO:0042578	phosphoric ester hydrolase activity	Fbp1;Fbp2	2	4788	2	19819	0.0583547	4.13931
refseq_FC(ES/ICM)>4_or_<0.25_and_p<0.01	Component	GO:0016327	apicolateral plasma membrane	Prickle2;Fzd6	2	4788	2	19819	0.0583547	4.13931
refseq_FC(ES/ICM)>4_or_<0.25_and_p<0.01	Process	GO:0015884	folic acid transport	Pdpn;Slc19a3	2	4788	2	19819	0.0583547	4.13931
refseq_FC(ES/ICM)>4_or_<0.25_and_p<0.01	Process	GO:0021965	spinal cord ventral commissure morphogenesis	Gli2;Dcc	2	4788	2	19819	0.0583547	4.13931
refseq_FC(ES/ICM)>4_or_<0.25_and_p<0.01	Function	GO:0043185	vascular endothelial growth factor receptor 3 binding	Vegfc;Figf	2	4788	2	19819	0.0583547	4.13931
refseq_FC(ES/ICM)>4_or_<0.25_and_p<0.01	Function	GO:0004607	phosphatidylcholine-sterol O-acyltransferase activity	Pla2g15;Lcat	2	4788	2	19819	0.0583547	4.13931
refseq_FC(ES/ICM)>4_or_<0.25_and_p<0.01	Process	GO:0045872	positive regulation of rhodopsin gene expression	Nrl;Nr2e3	2	4788	2	19819	0.0583547	4.13931
refseq_FC(ES/ICM)>4_or_<0.25_and_p<0.01	Function	GO:0047150	betaine-homocysteine S-methyltransferase activity	Bhmt;Bhmt2	2	4788	2	19819	0.0583547	4.13931
refseq_FC(ES/ICM)>4_or_<0.25_and_p<0.01	Process	GO:0035295	tube development	Gli3;Gli2	2	4788	2	19819	0.0583547	4.13931
refseq_FC(ES/ICM)>4_or_<0.25_and_p<0.01	Function	GO:0016206	catechol O-methyltransferase activity	Tomt;Comt1	2	4788	2	19819	0.0583547	4.13931
refseq_FC(ES/ICM)>4_or_<0.25_and_p<0.01	Process	GO:0006509	membrane protein ectodomain proteolysis	P2rx7;Adam19	2	4788	2	19819	0.0583547	4.13931
refseq_FC(ES/ICM)>4_or_<0.25_and_p<0.01	Process	GO:0001886	endothelial cell morphogenesis	Id1;Col18a1	2	4788	2	19819	0.0583547	4.13931
refseq_FC(ES/ICM)>4_or_<0.25_and_p<0.01	Function	GO:0004367	glycerol-3-phosphate dehydrogenase (NAD+) activity	Gpd1l;Gpd1	2	4788	2	19819	0.0583547	4.13931
refseq_FC(ES/ICM)>4_or_<0.25_and_p<0.01	Process	GO:0042488	positive regulation of odontogenesis of dentine-containing tooth	Ngfr;Csf1	2	4788	2	19819	0.0583547	4.13931
refseq_FC(ES/ICM)>4_or_<0.25_and_p<0.01	Process	GO:0046208	spermine catabolic process	Sat1;Smox	2	4788	2	19819	0.0583547	4.13931
refseq_FC(ES/ICM)>4_or_<0.25_and_p<0.01	Process	GO:0006102	isocitrate metabolic process	Idh1;Idh2	2	4788	2	19819	0.0583547	4.13931
refseq_FC(ES/ICM)>4_or_<0.25_and_p<0.01	Function	GO:0048365	Rac GTPase binding	Als2;Ncf2	2	4788	2	19819	0.0583547	4.13931
refseq_FC(ES/ICM)>4_or_<0.25_and_p<0.01	Process	GO:0001788	antibody-dependent cellular cytotoxicity	Fcgr1;Fcgr3	2	4788	2	19819	0.0583547	4.13931
refseq_FC(ES/ICM)>4_or_<0.25_and_p<0.01	Process	GO:0021557	oculomotor nerve development	Hes1;Hes3	2	4788	2	19819	0.0583547	4.13931
refseq_FC(ES/ICM)>4_or_<0.25_and_p<0.01	Process	GO:0021754	facial nucleus development	Hoxb1;Hoxa1	2	4788	2	19819	0.0583547	4.13931
refseq_FC(ES/ICM)>4_or_<0.25_and_p<0.01	Function	GO:0015189	L-lysine transmembrane transporter activity	Slc7a3;Slc7a2	2	4788	2	19819	0.0583547	4.13931
refseq_FC(ES/ICM)>4_or_<0.25_and_p<0.01	Process	GO:0006198	cAMP catabolic process	Pde4d;Pde8a	2	4788	2	19819	0.0583547	4.13931
refseq_FC(ES/ICM)>4_or_<0.25_and_p<0.01	Function	GO:0004743	pyruvate kinase activity	Pkm2;Pklr	2	4788	2	19819	0.0583547	4.13931
refseq_FC(ES/ICM)>4_or_<0.25_and_p<0.01	Process	GO:0050714	positive regulation of protein secretion	P2rx7;Kcnn4	2	4788	2	19819	0.0583547	4.13931
refseq_FC(ES/ICM)>4_or_<0.25_and_p<0.01	Process	GO:0019218	regulation of steroid metabolic process	Stat5a;Stat5b	2	4788	2	19819	0.0583547	4.13931
refseq_FC(ES/ICM)>4_or_<0.25_and_p<0.01	Process	GO:0010389	regulation of G2/M transition of mitotic cell cycle	Pkia;Cenpf	2	4788	2	19819	0.0583547	4.13931
refseq_FC(ES/ICM)>4_or_<0.25_and_p<0.01	Function	GO:0042132	fructose 1,6-bisphosphate 1-phosphatase activity	Fbp1;Fbp2	2	4788	2	19819	0.0583547	4.13931
refseq_FC(ES/ICM)>4_or_<0.25_and_p<0.01	Process	GO:0002924	negative regulation of humoral immune response mediated by circulating immunoglobulin	Ptpn6;Foxj1	2	4788	2	19819	0.0583547	4.13931
refseq_FC(ES/ICM)>4_or_<0.25_and_p<0.01	Process	GO:0015819	lysine transport	Slc7a3;Slc7a2	2	4788	2	19819	0.0583547	4.13931
refseq_FC(ES/ICM)>4_or_<0.25_and_p<0.01	Process	GO:0001819	positive regulation of cytokine production	Slc11a1;Ereg	2	4788	2	19819	0.0583547	4.13931
refseq_FC(ES/ICM)>4_or_<0.25_and_p<0.01	Process	GO:0046168	glycerol-3-phosphate catabolic process	Gpd1l;Gpd1	2	4788	2	19819	0.0583547	4.13931
refseq_FC(ES/ICM)>4_or_<0.25_and_p<0.01	Process	GO:0002329	pre-B cell differentiation	Foxp1;Cd24a	2	4788	2	19819	0.0583547	4.13931
refseq_FC(ES/ICM)>4_or_<0.25_and_p<0.01	Process	GO:0010766	negative regulation of sodium ion transport	Nedd4;Nedd4l	2	4788	2	19819	0.0583547	4.13931
refseq_FC(ES/ICM)>4_or_<0.25_and_p<0.01	Function	GO:0047804	cysteine-S-conjugate beta-lyase activity	Ccbl1;Ccbl2	2	4788	2	19819	0.0583547	4.13931
refseq_FC(ES/ICM)>4_or_<0.25_and_p<0.01	Process	GO:0033085	negative regulation of T cell differentiation in the thymus	Foxj1;Nfkbid	2	4788	2	19819	0.0583547	4.13931
refseq_FC(ES/ICM)>4_or_<0.25_and_p<0.01	Function	GO:0004476	mannose-6-phosphate isomerase activity	Mpi;Renbp	2	4788	2	19819	0.0583547	4.13931
refseq_FC(ES/ICM)>4_or_<0.25_and_p<0.01	Process	GO:0006068	ethanol catabolic process	Adh7;Adh1	2	4788	2	19819	0.0583547	4.13931
refseq_FC(ES/ICM)>4_or_<0.25_and_p<0.01	Process	GO:0021775	smoothened signaling pathway involved in ventral spinal cord interneuron specification	Gli3;Gli2	2	4788	2	19819	0.0583547	4.13931
refseq_FC(ES/ICM)>4_or_<0.25_and_p<0.01	Function	GO:0019210	kinase inhibitor activity	Socs5;Socs1	2	4788	2	19819	0.0583547	4.13931
refseq_FC(ES/ICM)>4_or_<0.25_and_p<0.01	Process	GO:0042517	positive regulation of tyrosine phosphorylation of Stat3 protein	Cntf;Jak2	2	4788	2	19819	0.0583547	4.13931
refseq_FC(ES/ICM)>4_or_<0.25_and_p<0.01	Process	GO:0016540	protein autoprocessing	Pcsk9;Pcsk2	2	4788	2	19819	0.0583547	4.13931
refseq_FC(ES/ICM)>4_or_<0.25_and_p<0.01	Process	GO:0055123	digestive system development	Pitx2;Nodal	2	4788	2	19819	0.0583547	4.13931
refseq_FC(ES/ICM)>4_or_<0.25_and_p<0.01	Process	GO:0042095	interferon-gamma biosynthetic process	Gadd45g;Il18	2	4788	2	19819	0.0583547	4.13931
refseq_FC(ES/ICM)>4_or_<0.25_and_p<0.01	Process	GO:0060032	notochord regression	Gli2;Gli1	2	4788	2	19819	0.0583547	4.13931
refseq_FC(ES/ICM)>4_or_<0.25_and_p<0.01	Process	GO:0034341	response to interferon-gamma	Ciita;Slc11a1	2	4788	2	19819	0.0583547	4.13931
refseq_FC(ES/ICM)>4_or_<0.25_and_p<0.01	Process	GO:0055075	potassium ion homeostasis	Atp12a;Upk3a	2	4788	2	19819	0.0583547	4.13931
refseq_FC(ES/ICM)>4_or_<0.25_and_p<0.01	Process	GO:0006097	glyoxylate cycle	Idh1;Idh2	2	4788	2	19819	0.0583547	4.13931
refseq_FC(ES/ICM)>4_or_<0.25_and_p<0.01	Process	GO:0007431	salivary gland development	Nkx3-1;Tcfcp2l1	2	4788	2	19819	0.0583547	4.13931
refseq_FC(ES/ICM)>4_or_<0.25_and_p<0.01	Process	GO:0051291	protein heterooligomerization	Pcbd2;Pcbd1	2	4788	2	19819	0.0583547	4.13931
refseq_FC(ES/ICM)>4_or_<0.25_and_p<0.01	Process	GO:0050883	musculoskeletal movement, spinal reflex action	Cacna1a;Drd3	2	4788	2	19819	0.0583547	4.13931
refseq_FC(ES/ICM)>4_or_<0.25_and_p<0.01	Process	GO:0006638	neutral lipid metabolic process	Snca;Abca17	2	4788	2	19819	0.0583547	4.13931
refseq_FC(ES/ICM)>4_or_<0.25_and_p<0.01	Function	GO:0016361	activin receptor activity, type I	Acvrl1;Acvr1	2	4788	2	19819	0.0583547	4.13931
refseq_FC(ES/ICM)>4_or_<0.25_and_p<0.01	Process	GO:0021776	smoothened signaling pathway involved in spinal cord motor neuron cell fate specification	Gli3;Gli2	2	4788	2	19819	0.0583547	4.13931
refseq_FC(ES/ICM)>4_or_<0.25_and_p<0.01	Process	GO:0048343	paraxial mesodermal cell fate commitment	Foxc2;Wnt3a	2	4788	2	19819	0.0583547	4.13931
refseq_FC(ES/ICM)>4_or_<0.25_and_p<0.01	Process	GO:0042249	establishment of polarity of embryonic epithelium	Foxf2;Celsr1	2	4788	2	19819	0.0583547	4.13931
refseq_FC(ES/ICM)>4_or_<0.25_and_p<0.01	Process	GO:0051823	regulation of synapse structural plasticity	Ctnna2;Ncan	2	4788	2	19819	0.0583547	4.13931
refseq_FC(ES/ICM)>4_or_<0.25_and_p<0.01	Process	GO:0045630	positive regulation of T-helper 2 cell differentiation	Il6;Il4ra	2	4788	2	19819	0.0583547	4.13931
refseq_FC(ES/ICM)>4_or_<0.25_and_p<0.01	Process	GO:0015893	drug transport	Slc18a1;Abcb1a	2	4788	2	19819	0.0583547	4.13931
refseq_FC(ES/ICM)>4_or_<0.25_and_p<0.01	Process	GO:0042308	negative regulation of protein import into nucleus	Pkia;Pkig	2	4788	2	19819	0.0583547	4.13931
refseq_FC(ES/ICM)>4_or_<0.25_and_p<0.01	Process	GO:0060122	inner ear receptor stereocilium organization	Gpr98;Whrn	2	4788	2	19819	0.0583547	4.13931
refseq_FC(ES/ICM)>4_or_<0.25_and_p<0.01	Function	GO:0008124	4-alpha-hydroxytetrahydrobiopterin dehydratase activity	Pcbd2;Pcbd1	2	4788	2	19819	0.0583547	4.13931
refseq_FC(ES/ICM)>4_or_<0.25_and_p<0.01	Process	GO:0002074	extraocular skeletal muscle development	Pitx2;Cacna1s	2	4788	2	19819	0.0583547	4.13931
refseq_FC(ES/ICM)>4_or_<0.25_and_p<0.01	Process	GO:0042036	negative regulation of cytokine biosynthetic process	Tia1;Rnf128	2	4788	2	19819	0.0583547	4.13931
refseq_FC(ES/ICM)>4_or_<0.25_and_p<0.01	Process	GO:0043366	beta selection	Zap70;Syk	2	4788	2	19819	0.0583547	4.13931
refseq_FC(ES/ICM)>4_or_<0.25_and_p<0.01	Process	GO:0021942	radial glia guided migration of Purkinje cell	Ctnna2;Dab1	2	4788	2	19819	0.0583547	4.13931
refseq_FC(ES/ICM)>4_or_<0.25_and_p<0.01	Process	GO:0060431	primary lung bud formation	Hhex;Rdh10	2	4788	2	19819	0.0583547	4.13931
refseq_FC(ES/ICM)>4_or_<0.25_and_p<0.01	Process	GO:0045687	positive regulation of glial cell differentiation	Nkx6-1;Nkx6-2	2	4788	2	19819	0.0583547	4.13931
refseq_FC(ES/ICM)>4_or_<0.25_and_p<0.01	Function	GO:0004450	isocitrate dehydrogenase (NADP+) activity	Idh1;Idh2	2	4788	2	19819	0.0583547	4.13931
refseq_FC(ES/ICM)>4_or_<0.25_and_p<0.01	Process	GO:0051348	negative regulation of transferase activity	Cln8;Oas1d	2	4788	2	19819	0.0583547	4.13931
refseq_FC(ES/ICM)>4_or_<0.25_and_p<0.01	Component	GO:0030670	phagocytic vesicle membrane	Lamp2;Slc11a1	2	4788	2	19819	0.0583547	4.13931
refseq_FC(ES/ICM)>4_or_<0.25_and_p<0.01	Function	GO:0003858	3-hydroxybutyrate dehydrogenase activity	Bdh2;Bdh1	2	4788	2	19819	0.0583547	4.13931
refseq_FC(ES/ICM)>4_or_<0.25_and_p<0.01	Function	GO:0008170	N-methyltransferase activity	Hnmt;Pemt	2	4788	2	19819	0.0583547	4.13931
refseq_FC(ES/ICM)>4_or_<0.25_and_p<0.01	Process	GO:0001547	antral ovarian follicle growth	Esr1;Foxo3	2	4788	2	19819	0.0583547	4.13931
refseq_FC(ES/ICM)>4_or_<0.25_and_p<0.01	Process	GO:0043415	positive regulation of skeletal muscle tissue regeneration	Hopx;Myod1	2	4788	2	19819	0.0583547	4.13931
refseq_FC(ES/ICM)>4_or_<0.25_and_p<0.01	Process	GO:0006083	acetate metabolic process	Aldh5a1;Aspa	2	4788	2	19819	0.0583547	4.13931
refseq_FC(ES/ICM)>4_or_<0.25_and_p<0.01	Process	GO:0021558	trochlear nerve development	Hes1;Hes3	2	4788	2	19819	0.0583547	4.13931
refseq_FC(ES/ICM)>4_or_<0.25_and_p<0.01	Function	GO:0005157	macrophage colony stimulating factor receptor binding	Il34;Csf1	2	4788	2	19819	0.0583547	4.13931
refseq_FC(ES/ICM)>4_or_<0.25_and_p<0.01	Process	GO:0045686	negative regulation of glial cell differentiation	Nkx6-1;Nkx6-2	2	4788	2	19819	0.0583547	4.13931
refseq_FC(ES/ICM)>4_or_<0.25_and_p<0.01	Process	GO:0006977	DNA damage response, signal transduction by p53 class mediator resulting in cell cycle arrest	Pml;Ptprv	2	4788	2	19819	0.0583547	4.13931
refseq_FC(ES/ICM)>4_or_<0.25_and_p<0.01	Process	GO:0030814	regulation of cAMP metabolic process	Pkd2;Timp2	2	4788	2	19819	0.0583547	4.13931
refseq_FC(ES/ICM)>4_or_<0.25_and_p<0.01	Process	GO:0002016	regulation of blood volume by renin-angiotensin	Ren1;Drd3	2	4788	2	19819	0.0583547	4.13931
refseq_FC(ES/ICM)>4_or_<0.25_and_p<0.01	Process	GO:0001306	age-dependent response to oxidative stress	Cln8;Sod2	2	4788	2	19819	0.0583547	4.13931
refseq_FC(ES/ICM)>4_or_<0.25_and_p<0.01	Function	GO:0019770	IgG receptor activity	Fcgr1;Fcgr3	2	4788	2	19819	0.0583547	4.13931
refseq_FC(ES/ICM)>4_or_<0.25_and_p<0.01	Process	GO:0009181	purine ribonucleoside diphosphate catabolic process	Entpd2;Entpd1	2	4788	2	19819	0.0583547	4.13931
refseq_FC(ES/ICM)>4_or_<0.25_and_p<0.01	Process	GO:0001839	neural plate morphogenesis	Fgf8;T	2	4788	2	19819	0.0583547	4.13931
refseq_FC(ES/ICM)>4_or_<0.25_and_p<0.01	Process	GO:0060024	rhythmic synaptic transmission	Cacna1a;Cacna2d2	2	4788	2	19819	0.0583547	4.13931
refseq_FC(ES/ICM)>4_or_<0.25_and_p<0.01	Process	GO:0001816	cytokine production	Dbh;Nfatc2ip;Lipa;Nfat5;Nfatc2;Rel;Irak4	7	4788	17	19819	0.0587784	1.70442
refseq_FC(ES/ICM)>4_or_<0.25_and_p<0.01	Function	GO:0004864	phosphoprotein phosphatase inhibitor activity	Phactr3;Ppp1r1a;Phactr1;Ppp1r14c;Ppp1r1b;Smtnl1;Ppp1r14d	7	4788	17	19819	0.0587784	1.70442
refseq_FC(ES/ICM)>4_or_<0.25_and_p<0.01	Process	GO:0016525	negative regulation of angiogenesis	Tie1;Amot;Adamts1;Serpinf1;Lect1;Vash1;Pml	7	4788	17	19819	0.0587784	1.70442
refseq_FC(ES/ICM)>4_or_<0.25_and_p<0.01	Function	GO:0004629	phospholipase C activity	Plcd1;Plcxd3;Plcd4;Plce1;Plch1;Plch2;Centb1	7	4788	17	19819	0.0587784	1.70442
refseq_FC(ES/ICM)>4_or_<0.25_and_p<0.01	Process	GO:0001934	positive regulation of protein amino acid phosphorylation	Bmp2;Prkca;P2rx7;Il34;Bmp4;Rb1cc1;Fam129a	7	4788	17	19819	0.0587784	1.70442
refseq_FC(ES/ICM)>4_or_<0.25_and_p<0.01	Function	GO:0004970	ionotropic glutamate receptor activity	Grin2b;Gria4;Grid2;Grik5;Grin1;Gria3;Grik4	7	4788	17	19819	0.0587784	1.70442
refseq_FC(ES/ICM)>4_or_<0.25_and_p<0.01	Process	GO:0007254	JNK cascade	Mapk8ip2;Fgf14;Nphs1;Mapk10;Ror2;Cdc42ep5;Rb1cc1	7	4788	17	19819	0.0587784	1.70442
refseq_FC(ES/ICM)>4_or_<0.25_and_p<0.01	Process	GO:0006094	gluconeogenesis	Fbp1;Gpd1;Fbp2;Gpd2;G6pc2;Tpi1;Pcx	7	4788	17	19819	0.0587784	1.70442
refseq_FC(ES/ICM)>4_or_<0.25_and_p<0.01	Process	GO:0050776	regulation of immune response	Cd276;Card11;Tnfsf13;Fcgr1;Cd1d1;Tbx21;Fcgr3	7	4788	17	19819	0.0587784	1.70442
refseq_FC(ES/ICM)>4_or_<0.25_and_p<0.01	Process	GO:0006816	calcium ion transport	Cacna1a;Cacna1d;P2rx7;Cacna2d4;Nfatc1;Camk2a;Atp2a3;Prkcb;Cacng8;Trpc7;Stim2;Cacng6;Cacna1h;Cacna2d2;Camk2d;Grin2b;Cacng4;Grin1;Slc24a3;Cacnb1;Itpr1;Trpm4;Grin3a;Itpr2;Trpc6;Cacna2d1;Cacna1s;Pkd2;P2rx4;Camk2b	30	4788	108	19819	0.0588393	1.14981
refseq_FC(ES/ICM)>4_or_<0.25_and_p<0.01	Function	GO:0030414	peptidase inhibitor activity	Serpinf2;Serpinb1a;Spint1;Umodl1;Serpind1;Reck;Wfikkn1;Csta;Kng1;Serpini1;Stfa2l1;Cst12;Pzp;Serpinb6a;Serpinc1;Serpina3c;Cast;Serpina3m;Itih5;Cst7;Wfdc15a;Sspo;Serpina3k;Cst13;Spint4;Spink2;Serpine1;Spink4;Cst9;Spink3	30	4788	108	19819	0.0588393	1.14981
refseq_FC(ES/ICM)>4_or_<0.25_and_p<0.01	Function	GO:0042803	protein homodimerization activity	Cdh13;Tcfap2e;Ptpre;Cbln1;Flt3l;Pvrl1;Nfkb1;Pts;Wwtr1;Arid3a;Nr4a1;Cav2;Foxp1;Cebpa;E2f8;Zbtb7b;Gpd1;Trim66;Cryba1;Cd209d;Bcas1;Cd8a;Ikzf4;S100a16;Pvrl3;Cd2;Schip1;Cidea;Bhlha15;Figf;Adh1;Hand1;Actn2;Nr2c1;Dmbx1;Ikzf2;Gpd1l	37	4788	138	19819	0.0591464	1.10981
refseq_FC(ES/ICM)>4_or_<0.25_and_p<0.01	Function	GO:0016798	hydrolase activity, acting on glycosyl bonds	AI464131;Athl1;Manba;Hpse;Hyal1;Neu3;Sis;Hyal3;Hexa;Gaa;Smpd1;Smpdl3a;Lyz1	13	4788	71	19819	0.0600239	0.757901
refseq_FC(ES/ICM)>4_or_<0.25_and_p<0.01	Process	GO:0006821	chloride transport	Clca6;Clcnka;Slc4a1;Gabra3;Slc12a5;Clic3;Glrb;Gabrg1;Gabra5;Clic6;Slc12a4;Slc12a3;Clcnkb;Gabrg3;Slc12a1;Gabre	16	4788	51	19819	0.0604683	1.29861
refseq_FC(ES/ICM)>4_or_<0.25_and_p<0.01	Function	GO:0005507	copper ion binding	F8;Mt3;Aplp1;Abp1;F5;Ahcy;Sod1;Dbh;Steap3;Enox1;Pam;Steap2;Moxd1;Prnp;Aoc3;Mt1	16	4788	51	19819	0.0604683	1.29861
refseq_FC(ES/ICM)>4_or_<0.25_and_p<0.01	Component	GO:0005768	endosome	Mmd;Atp6v0a4;Rab27a;Rhob;Slc39a4;Tlr3;2610002M06Rik;H2-DMa;Lrp2;Steap2;Agap2;Slc48a1;Rab11fip5;Agtr1a;Arhgap27;Igf2r;Snx1;Nisch;Trim3;Fam125b;Sort1;Golim4;Wipi1;Zfyve28;Cd63;Trf;Rassf9;Syt5;Nsg2;Hsd17b6;Stambp;Ehd2;Chmp4c;Steap3;H2-DMb1;Cd1d1;Pld1;Slc9a7;	52	4788	207	19819	0.0608928	1.03983
refseq_FC(ES/ICM)>4_or_<0.25_and_p<0.01	Function	GO:0000049	tRNA binding	Fdxacb1	1	4788	16	19819	0.061007	0.258707
refseq_FC(ES/ICM)>4_or_<0.25_and_p<0.01	Process	GO:0001658	branching involved in ureteric bud morphogenesis	Fgf8;Bmp2;Pgf;Pbx1;Grem1;Bmp4;Cd44;Gli3;Gpc3;Npnt	10	4788	28	19819	0.0612141	1.47832
refseq_FC(ES/ICM)>4_or_<0.25_and_p<0.01	Process	GO:0007281	germ cell development	Tdrd7;Tdrd1;Cxcl12;Acvr1;Wt1;Bmp4;Dnd1;Asz1;Kit;Kitl	10	4788	28	19819	0.0612141	1.47832
refseq_FC(ES/ICM)>4_or_<0.25_and_p<0.01	Component	GO:0005905	coated pit	Cltb;Eps15l1;Lrp2;Cubn	4	4788	31	19819	0.0612472	0.534104
refseq_FC(ES/ICM)>4_or_<0.25_and_p<0.01	Function	GO:0008483	transaminase activity	Gfpt2;Oat;Amt;Ccbl2;Tat;Aadat;Ccbl1;Got1l1	8	4788	21	19819	0.0648202	1.57688
refseq_FC(ES/ICM)>4_or_<0.25_and_p<0.01	Function	GO:0016788	hydrolase activity, acting on ester bonds	Plb1;Olah;Aoah;Nt5e;Srbd1;Aspa;Acy3;Pgap1	8	4788	21	19819	0.0648202	1.57688
refseq_FC(ES/ICM)>4_or_<0.25_and_p<0.01	Process	GO:0001843	neural tube closure	Adm;T;Fzd6;Zeb2;Alx1;Traf6;Vangl2;Twist1;Celsr1;Ptch1;Ptk7;Dlc1	12	4788	36	19819	0.0648563	1.37977
refseq_FC(ES/ICM)>4_or_<0.25_and_p<0.01	Process	GO:0009968	negative regulation of signal transduction	Rgs14;Rgs11;Rgs10;Cish;Ddit4;Rgs9bp;Rgs16;Rgs20;Rgs5;Socs5;Rgs3;Socs1	12	4788	36	19819	0.0648563	1.37977
refseq_FC(ES/ICM)>4_or_<0.25_and_p<0.01	Process	GO:0035264	multicellular organism growth	Slc1a2;Pcdh15;Bbs1;Rpl29;Duox2;Apba2;Arid5b;Plag1;Tenc1;Ihh;Smo;Tal2	12	4788	36	19819	0.0648563	1.37977
refseq_FC(ES/ICM)>4_or_<0.25_and_p<0.01	Component	GO:0042734	presynaptic membrane	Nrxn1;Grik4;Grin2b;Nrxn2;Grik5;L1cam	6	4788	14	19819	0.0653226	1.77399
refseq_FC(ES/ICM)>4_or_<0.25_and_p<0.01	Function	GO:0008514	organic anion transmembrane transporter activity	Slc22a20;Slco4c1;Slco4a1;Slco2b1;Slco3a1;Slc22a18	6	4788	14	19819	0.0653226	1.77399
refseq_FC(ES/ICM)>4_or_<0.25_and_p<0.01	Process	GO:0001654	eye development	Cryga;Six3;Cryge;Crygc;Foxc1;Crygd	6	4788	14	19819	0.0653226	1.77399
refseq_FC(ES/ICM)>4_or_<0.25_and_p<0.01	Function	GO:0004707	MAP kinase activity	Mapk10;Mapk11;Mapk15;Mapk3;Mapk12;Mapk4	6	4788	14	19819	0.0653226	1.77399
refseq_FC(ES/ICM)>4_or_<0.25_and_p<0.01	Process	GO:0008045	motor axon guidance	Erbb2;Egr2;Alcam;Cxcl12;Etv4;Hoxa1	6	4788	14	19819	0.0653226	1.77399
refseq_FC(ES/ICM)>4_or_<0.25_and_p<0.01	Function	GO:0004198	calcium-dependent cysteine-type endopeptidase activity	Capn1;Capn11;Capn9;Capn2;Capn3;Capn6	6	4788	14	19819	0.0653226	1.77399
refseq_FC(ES/ICM)>4_or_<0.25_and_p<0.01	Process	GO:0042098	T cell proliferation	P2rx7;Malt1;Zbtb32;Ccnd3;Cxcl12;Dock2	6	4788	14	19819	0.0653226	1.77399
refseq_FC(ES/ICM)>4_or_<0.25_and_p<0.01	Process	GO:0030326	embryonic limb morphogenesis	Aldh1a2;Lmx1b;Msx1;Alx1;Twist1;Ptch1;Pbx1;Lef1;Lrp4;Msx2;Mbnl1;Grem1;Notch2;Gli3;Gdf5;Fbn2;Fgf10	17	4788	56	19819	0.0660366	1.25658
refseq_FC(ES/ICM)>4_or_<0.25_and_p<0.01	Function	GO:0051082	unfolded protein binding	Dnajc5b;Clpx;Dnajb9;Dnajb4;Cct6b;Hspa8;Dnajc4;Clgn;Dnajb14;Dnajb5	10	4788	57	19819	0.0662646	0.726194
refseq_FC(ES/ICM)>4_or_<0.25_and_p<0.01	Function	GO:0070330	aromatase activity	Cyp3a13;Cyp2j6;Cyp1b1;Cyp2s1;Cyp2a4	5	4788	35	19819	0.0666038	0.59133
refseq_FC(ES/ICM)>4_or_<0.25_and_p<0.01	Function	GO:0003713	transcription coactivator activity	Pcbd1;Scand1;Cited4;Ppargc1a;Hand1;Prdm16;Jmy;Maged1;Pml;Maml2;Wwtr1	11	4788	61	19819	0.0676229	0.746432
refseq_FC(ES/ICM)>4_or_<0.25_and_p<0.01	Process	GO:0007492	endoderm development	Pax9;Mixl1;Angpt1;Hhex;Cfc1;Arc;Hdac1;Nodal;Gata6	9	4788	25	19819	0.0685889	1.49015
refseq_FC(ES/ICM)>4_or_<0.25_and_p<0.01	Process	GO:0001947	heart looping	Fgf8;Tbx20;Tbx3;Cfc1;Vangl2;Nodal;Zic3;Hand1;Wnt3a	9	4788	25	19819	0.0685889	1.49015
refseq_FC(ES/ICM)>4_or_<0.25_and_p<0.01	Process	GO:0048589	developmental growth	Adm;Rln1;Smo;Psap;Gas1;Cga;Gli2;Dmbx1;Gli3	9	4788	25	19819	0.0685889	1.49015
refseq_FC(ES/ICM)>4_or_<0.25_and_p<0.01	Process	GO:0010811	positive regulation of cell-substrate adhesion	Vwc2;Rell2;Spock2;Smoc2;A930038C07Rik;Smoc1;Egflam;Emilin1;Npnt	9	4788	25	19819	0.0685889	1.49015
[truncated: 3,228 more rows]

## Sheet: GO terms Outgrowth
Gene_Panel	go_category	go_id	go_term	gene_symbols_in_selected	genes_in_selected	total_selected_genes	genes_in_background	total_background_genes	p-values	FC_enrichmend
[truncated: 3,516 more rows]

[truncated: 3 more sheets: Oct4 pathways, Stem-cell pathways, Epigenetic regulator]
