# Supplementary material for: Tracing the Derivation of Embryonic Stem Cells from the Inner Cell Mass by Single-Cell RNA-Seq Analysis
Source: Cell Stem Cell. 2010 May 7;6(5-2):468–78. doi: 10.1016/j.stem.2010.03.015 (PMC2954317; doi:10.1016/j.stem.2010.03.015)
Supplement: Table S5. MicroRNA Expression Profile of ICM from E3.5 Blastocysts and ESCs [file mmc6.xls]

## Sheet: MicroRNA profile
330-plex Mouse	miRNA.Seq	ICM-1	ICM-2	ICM-3	ESC-1	ESC-2	ESC-3	FC(ICM/ESC)	p-values	NTC#1	NTC#2
let-7a	UGAGGUAGUAGGUUGUAUAGU	24.99	25.37	25.45	28.04	28.14	29.31	9.36	0.00171	40	40
let-7b	UGAGGUAGUAGGUUGUGUGGUU	32	32	32	29.11	29.94	32	0.32	0.127	40	40
let-7c	UGAGGUAGUAGGUUGUAUGGUU	32	32	32	30.55	32	32	0.72	0.374	40	40
let-7d	AGAGGUAGUAGGUUGCAUAGU	29.09	29.69	29.63	30.48	32	29.06	2.06	0.297	40	40
let-7d*	CUAUACGACCUGCUGCCUUUCU	27.3	25.27	24.96	27.35	25.97	27.17	1.98	0.311	40	40
let-7e	UGAGGUAGGAGGUUGUAUAGU	25.92	25.6	25.93	28.93	28.27	28.32	6.45	0.000351	40	40
let-7f	UGAGGUAGUAGAUUGUAUAGU	27.51	29.35	27.37	32	31.2	32	12.61	0.00613	40	40
let-7g	UGAGGUAGUAGUUUGUACAGU	28.76	30.01	29.43	32	30.22	32	4.02	0.0446	40	40
let-7i	UGAGGUAGUAGUUUGUGCUGU	32	32	32	32	32	32	1	0.374	40	40
miR-1	UGGAAUGUAAAGAAGUAUGUA	32	32	32	32	32	32	1	0.374	40	40
miR-100	AACCCGUAGAUCCGAACUUGUG	31.4	32	30.26	32	32	32	1.72	0.201	40	40
miR-101	UACAGUACUGUGAUAACUGAAG	32	32	32	32	32	32	1	0.374	40	40
miR-101b	UACAGUACUGUGAUAGCUGAAG	29.21	30.19	30.9	31.35	32	30.09	2.07	0.233	40	40
miR-103	AGCAGCAUUGUACAGGGCUAUGA	19.45	19.2	19.16	20.96	21.08	21.48	3.74	0.000467	40	40
miR-106a	CAAAGUGCUAACAGUGCAGGUA	21.2	21.51	21.1	20.07	19.5	19.99	0.37	0.00283	40	40
miR-106b	UAAAGUGCUGACAGUGCAGAU	26.61	26.82	26.23	25.73	25.83	26.1	0.63	0.0313	40	40
miR-107	AGCAGCAUUGUACAGGGCUAUCA	28.96	28.2	28.47	25.86	26.81	26.46	0.22	0.00367	40	40
miR-10a	UACCCUGUAGAUCCGAAUUUGUG	32	32	32	32	32	32	1	0.374	40	40
miR-10b	CCCUGUAGAACCGAAUUUGUGU	27.57	27.5	27.67	29.19	27.76	27.87	1.62	0.208	40	40
miR-122a	UGGAGUGUGACAAUGGUGUUUGU	32	32	32	32	32	31.32	0.85	0.375	40	40
miR-124a	UAAGGCACGCGGUGAAUGCC	32	32	29.12	28.4	26.12	25.93	0.05	0.0275	40	40
miR-125a	UCCCUGAGACCCUUUAACCUGUG	29.71	29.85	29.33	29.06	29.61	29.31	0.81	0.244	40	40
miR-125b	UCCCUGAGACCCUAACUUGUGA	29.19	30.05	28.98	27.23	27.41	27.12	0.22	0.00312	40	40
miR-126	UCGUACCGUGAGUAAUAAUGC	31.87	32	31.35	32	32	32	1.2	0.26	40	40
miR-126*	CAUUAUUACUUUUGGUACGCG	32	32	32	32	32	32	1	0.374	40	40
miR-127	UCGGAUCCGUCUGAGCUUGGC	22.01	22.56	21.27	20.86	19.53	20.04	0.29	0.0286	40	40
miR-128a	UCACAGUGAACCGGUCUCUUUU	28.03	32	30.93	32	29.12	31.31	1.4	0.755	40	40
miR-128b	UCACAGUGAACCGGUCUCUUUC	32	32	32	32	32	32	1	0.374	40	40
miR-129-3p	AAGCCCUUACCCCAAAAAGCAU	32	32	31.81	26.73	26.07	25.72	0.02	4.49e-05	40	40
miR-129-5p	CUUUUUGCGGUCUGGGCUUGCU	25.05	23.9	25.22	23.81	22.76	23.56	0.39	0.0612	40	40
miR-130a	CAGUGCAAUGUUAAAAGGGCAU	26.98	27.68	27.67	25.92	25.22	25.67	0.28	0.004	40	40
miR-130b	CAGUGCAAUGAUGAAAGGGCAU	27.37	28.22	27.73	26.3	25.19	27.27	0.35	0.0793	40	40
miR-132	UAACAGUCUACAGCCAUGGUCG	29.22	29.35	32	27.89	27.82	27.97	0.2	0.0645	40	40
miR-133a	UUGGUCCCCUUCAACCAGCUGU	28.35	29.29	29.16	29.67	29	31.15	2.01	0.224	40	40
miR-133a*	GCUGGUAAAAUGGAACCAAAU	32	32	32	32	32	32	1	0.374	40	40
miR-133b	UUGGUCCCCUUCAACCAGCUA	32	32	32	32	32	32	1	0.374	40	40
miR-134	UGUGACUGGUUGACCAGAGGGG	22.65	23.29	21.65	22.32	22.09	22.29	0.81	0.572	40	40
miR-135a	UAUGGCUUUUUAUUCCUAUGUGA	32	32	32	27.64	27.63	28.35	0.06	6.53e-05	40	40
miR-135b	UAUGGCUUUUCAUUCCUAUGUG	32	32	32	24.47	23.96	24.7	0.01	4.04e-06	40	40
miR-136	ACUCCAUUUGUUUUGAUGAUGGA	32	32	32	32	32	32	1	0.374	40	40
miR-137	UUAUUGCUUAAGAAUACGCGUAG	32	32	32	32	32	32	1	0.374	40	40
miR-138	AGCUGGUGUUGUGAAUC	32	32	32	32	32	32	1	0.374	40	40
miR-139	UCUACAGUGCACGUGUCU	32	32	32	32	32	31.11	0.81	0.375	40	40
miR-140	CAGUGGUUUUACCCUAUGGUAG	27.17	28.02	28.19	29.9	29.51	29.24	3.38	0.00891	40	40
miR-140*	UACCACAGGGUAGAACCACGGA	23.12	23.48	23.77	25.14	25.39	25.4	3.61	0.00085	40	40
miR-141	UAACACUGUCUGGUAAAGAUGG	32	30.05	32	32	32	32	1.57	0.374	40	40
miR-142-3p	UGUAGUGUUUCCUACUUUAUGG	30.29	30.39	28.6	28.97	32	29.9	1.44	0.646	40	40
miR-142-5p	CAUAAAGUAGAAAGCACUAC	32	29.93	32	32	32	32	1.61	0.374	40	40
miR-143	UGAGAUGAAGCACUGUAGCUCA	27.59	27.5	27.01	28.92	27.33	28.95	2.05	0.141	40	40
miR-144	UACAGUAUAGAUGAUGUACUAG	32	32	32	32	32	32	1	0.374	40	40
miR-145	GUCCAGUUUUCCCAGGAAUCCCUU	28.25	27.89	28.49	27.48	28.36	28.97	1.04	0.904	40	40
miR-146a	UGAGAACUGAAUUCCAUGGGUU	32	32	32	28.82	31.08	31.75	0.37	0.177	40	40
miR-148a	UCAGUGCACUACAGAACUUUGU	32	32	32	32	30.38	32	0.69	0.374	40	40
miR-148b	UCAGUGCAUCACAGAACUUUGU	30.67	28.21	29.64	29.88	28.91	29.55	0.96	0.941	40	40
miR-149	UCUGGCUCCGUGUCUUCACUCC	27.81	28.05	28.38	26.14	26.19	25.84	0.25	0.000518	40	40
miR-150	UCUCCCAACCCUUGUACCAGUG	27.82	28.21	28.07	23.6	23.74	23.9	0.05	7.43e-06	40	40
miR-151	CUAGACUGAGGCUCCUUGAGG	32	32	32	32	32	32	1	0.374	40	40
miR-152	UCAGUGCAUGACAGAACUUGGG	32	32	32	32	32	32	1	0.374	40	40
miR-153	UUGCAUAGUCACAAAAGUGAUC	32	32	32	32	32	32	1	0.374	40	40
miR-154	UAGGUUAUCCGUGUUGCCUUCG	32	32	32	29.07	27.53	32	0.18	0.133	40	40
miR-155	UUAAUGCUAAUUGUGAUAGGGG	32	29.01	32	30.46	32	32	1.4	0.689	40	40
miR-15a	UAGCAGCACAUAAUGGUUUGUG	29.95	31.54	32	32	32	32	1.79	0.249	40	40
miR-15b	UAGCAGCACAUCAUGGUUUACA	22.26	22.29	22.08	21.97	21.45	22.03	0.76	0.115	40	40
miR-16	UAGCAGCACGUAAAUAUUGGCG	22.58	22.74	23.04	22.86	22.76	23.16	1.1	0.482	40	40
miR-17-3p	ACUGCAGUGAGGGCACUUGUA	27.42	31.66	28.2	26.34	25.32	25.69	0.1	0.0685	40	40
miR-17-5p	CAAAGUGCUUACAGUGCAGGUAGU	20.63	21.04	20.55	20.17	19.53	19.95	0.55	0.0238	40	40
miR-181a	AACAUUCAACGCUGUCGGUGAGU	32	30.25	29.67	27.51	27.41	28.79	0.15	0.0299	40	40
miR-181a*	ACCAUCGACCGUUGAUUGUACC	32	32	32	32	32	32	1	0.374	40	40
miR-181b	AACAUUCAUUGCUGUCGGUGGG	32	32	32	29.44	29.33	32	0.3	0.116	40	40
miR-181c	AACAUUCAACCUGUCGGUGAGU	28.32	29.2	32	26.12	24.89	25.71	0.05	0.0217	40	40
miR-182	UUUGGCAAUGGUAGAACUCACA	29.8	29.53	29.68	28.5	29.13	29.39	0.63	0.0737	40	40
miR-183	UAUGGCACUGGUAGAAUUCACUG	25.58	25.92	24.96	24.86	24.86	25.39	0.73	0.247	40	40
miR-184	UGGACGGAGAACUGAUAAGGGU	32	31.79	31.59	32	32	32	1.15	0.155	40	40
miR-185	UGGAGAGAAAGGCAGUUC	32	28.51	32	32	32	28.89	1.09	0.939	40	40
miR-186	CAAAGAAUUCUCCUUUUGGGCUU	28.22	27.58	28.09	29.15	28.05	28.13	1.39	0.301	40	40
miR-187	UCGUGUCUUGUGUUGCAGCCGG	26.72	28.2	32	32	32	29.36	4.43	0.299	40	40
miR-188	CAUCCCUUGCAUGGUGGAGGGU	32	32	32	32	32	32	1	0.374	40	40
miR-189	GUGCCUACUGAGCUGAUAUCAGU	32	32	31.39	32	32	32	1.15	0.373	40	40
miR-18a	UAAGGUGCAUCUAGUGCAGAUA	24.33	24.64	24.33	24.37	23.19	23.89	0.65	0.16	40	40
miR-190	UGAUAUGUUUGAUAUAUUAGGU	32	32	32	32	32	32	1	0.374	40	40
miR-191	CAACGGAAUCCCAAAAGCAGCU	22.31	22.33	22.43	22.55	22.91	23.08	1.4	0.038	40	40
miR-192	CUGACCUAUGAAUUGACA	32	32	32	32	32	32	1	0.374	40	40
miR-193a	AACUGGCCUACAAAGUCCCAG	31.97	32	30.07	31.46	30.91	32	1.08	0.885	40	40
miR-194	UGUAACAGCAACUCCAUGUGGA	27.77	28.24	27.76	29.03	30.33	32	5.78	0.0444	40	40
miR-195	UAGCAGCACAGAAAUAUUGGC	32	31.84	32	26.87	29.34	28.75	0.08	0.0083	40	40
miR-196a	UAGGUAGUUUCAUGUUGUUGG	32	32	32	32	32	32	1	0.374	40	40
miR-196b	UAGGUAGUUUCCUGUUGUUGG	32	32	32	32	32	32	1	0.374	40	40
miR-199a	CCCAGUGUUCAGACUACCUGUUC	31.76	30.36	32	32	32	32	1.54	0.287	40	40
miR-199a*	UACAGUAGUCUGCACAUUGGUU	32	32	32	32	32	32	1	0.374	40	40
miR-199b	CCCAGUGUUUAGACUACCUGUUC	32	32	32	28.39	32	31.83	0.42	0.344	40	40
miR-19a	UGUGCAAAUCUAUGCAAAACUGA	18.27	18.8	18.28	17.49	17.11	17.41	0.46	0.00606	40	40
miR-19b	UGUGCAAAUCCAUGCAAAACUGA	18.73	19.05	18.88	18.04	17.4	17.67	0.44	0.00465	32.54	32.37
miR-200a	UAACACUGUCUGGUAACGAUGU	27.53	27.05	27.94	27.94	28.23	29.3	1.98	0.114	40	40
miR-200b	UAAUACUGCCUGGUAAUGAUGAC	23.76	24.1	24.14	25.04	24.76	25.16	1.98	0.0043	40	40
miR-200c	UAAUACUGCCGGGUAAUGAUGG	24.18	24.43	24.23	25.05	24.77	25.76	1.88	0.0399	40	40
miR-201	UACUCAGUAAGGCAUUGUUCU	32	32	32	32	32	32	1	0.374	40	40
miR-202	AGAGGUAUAGCGCAUGGGAAGA	32	32	32	32	32	32	1	0.374	40	40
miR-203	UGAAAUGUUUAGGACCACUAG	32	29.66	32	32	30.11	29.37	0.6	0.547	40	40
miR-204	UUCCCUUUGUCAUCCUAUGCCUG	29.17	30.16	30.41	27.18	29.12	29.32	0.39	0.153	40	40
miR-205	UCCUUCAUUCCACCGGAGUCUG	32	32	29.22	26.92	27.34	27.53	0.07	0.0157	40	40
miR-206	UGGAAUGUAAGGAAGUGUGUGG	32	32	32	32	32	32	1	0.374	40	40
miR-207	GCUUCUCCUGGCUCUCCUCCCUC	32	32	32	32	32	32	1	0.374	40	40
miR-208	AUAAGACGAGCAAAAAGCUUGU	32	32	32	32	32	32	1	0.374	40	40
miR-20a	UAAAGUGCUUAUAGUGCAGGUAG	23.1	24.6	23.96	23.07	22.77	22.95	0.52	0.0971	40	40
miR-20b	CAAAGUGCUCAUAGUGCAGGUA	24.79	24.29	24.03	21.22	20.3	20.7	0.08	0.000474	40	40
miR-21	UAGCUUAUCAGACUGAUGUUGA	28.03	28.12	26.79	24.18	24.55	25.52	0.13	0.00781	40	40
miR-210	CUGUGCGUGUGACAGCGGCUGA	24.25	23.52	23.66	23.06	21.88	22.84	0.43	0.046	40	40
miR-211	UUCCCUUUGUCAUCCUUUGCCU	30.13	29.71	30.3	28.19	28.52	30.84	0.55	0.368	31.1	31.31
miR-212	UAACAGUCUCCAGUCACGGCC	32	32	28.73	27.61	32	29.45	0.43	0.506	40	40
miR-214	ACAGCAGGCACAGACAGGCAG	28.67	30.61	31.59	30.04	28.39	32	0.9	0.919	40	40
miR-215	AUGACCUAUGAUUUGACAGAC	32	32	32	32	32	32	1	0.374	40	40
miR-216	UAAUCUCAGCUGGCAACUGUG	32	32	32	32	32	32	1	0.374	40	40
miR-217	UACUGCAUCAGGAACUGACUGGAU	25.85	26.25	25.84	25.68	26.69	26.21	1.16	0.543	28.92	29.06
miR-218	UUGUGCUUGAUCUAACCAUGU	32	29.14	32	32	32	29.5	1.09	0.929	40	40
miR-219	UGAUUGUCCAAACGCAAUUCU	32	32	32	32	32	32	1	0.374	40	40
miR-22	AAGCUGCCAGUUGAAGAACUGU	26.56	25.04	26.4	27.07	25.9	30.03	3.17	0.275	40	40
miR-221	AGCUACAUUGUCUGCUGGGUUU	26.19	26.78	25.8	21.35	21	21.08	0.03	7.31e-05	29.19	29.14
miR-222	AGCUACAUCUGGCUACUGGGUCUC	28.32	28.66	31.22	22.3	22.41	22.27	0.01	0.00152	40	40
miR-223	UGUCAGUUUGUCAAAUACCCC	30.08	29.23	30.86	31.81	29.4	32	2.02	0.351	40	40
miR-224	UAAGUCACUAGUGGUUCCGUUUA	32	32	32	24	23.89	24.43	0	1.14e-06	40	40
miR-23a	AUCACAUUGCCAGGGAUUUCC	26.19	25.27	24.8	21.19	20.44	20.73	0.04	0.00056	40	40
miR-23b	AUCACAUUGCCAGGGAUUACC	24.05	23.37	23.33	21.48	21	21.92	0.23	0.00392	40	40
miR-24	UGGCUCAGUUCAGCAGGAACAG	24.1	24.05	24.23	21.74	21.54	21.83	0.19	1.8e-05	40	40
miR-25	CAUUGCACUUGUCUCGGUCUGA	21.97	22.23	21.83	20.56	21.07	21.39	0.5	0.0202	34.32	34
miR-26a	UUCAAGUAAUCCAGGAUAGGC	32	32	32	32	32	32	1	0.374	40	40
miR-26b	UUCAAGUAAUUCAGGAUAGGUU	32	30.44	30.3	30.36	30.9	32	1.13	0.823	40	40
miR-27a	UUCACAGUGGCUAAGUUCCGC	26.62	29	28.46	23.78	23.17	24.17	0.05	0.00512	40	40
miR-27b	UUCACAGUGGCUAAGUUCUGC	25.53	25.87	25.51	25.25	24.41	25.74	0.71	0.282	29.12	28.96
miR-28	AAGGAGCUCACAGUCUAUUGAG	28.35	29.31	28.21	25.34	26.24	26.6	0.17	0.00734	40	40
miR-290	CUCAAACUAUGGGGGCACUUUUU	20.48	20.67	20.88	20.93	20.38	21.59	1.22	0.475	40	40
miR-291a-3p	AAAGUGCUUCCACUUUGUGUGCC	16.67	16.89	16.69	16.12	16.58	14.75	0.52	0.167	40	40
miR-291a-5p	CAUCAAAGUGGAGGCCCUCUCU	17.98	18.23	17.71	18.27	18.19	18.36	1.23	0.13	40	40
miR-291b-3p	AAAGUGCAUCCAUUUUGUUUGUC	32	32	32	32	32	32	1	0.374	40	40
miR-291b-5p	GAUCAAAGUGGAGGCCCUCUC	16.97	16.98	16.66	17.27	17.09	17.29	1.27	0.0477	40	40
miR-292-3p	AAGUGCCGCCAGGUUUUGAGUGU	14.17	14.63	14.82	15.05	14.36	15.6	1.38	0.319	40	40
miR-292-5p	ACUCAAACUGGGGGCUCUUUUG	16.86	16.74	16.69	16.65	16.19	15.61	0.65	0.115	40	40
miR-293	AGUGCCGCAGAGUUUGUAGUGU	16.76	16.19	16.4	17.27	16.32	17.24	1.41	0.235	40	40
miR-294	AAAGUGCUUCCCUUUUGUGUGU	15.63	16.02	16.51	16	16.08	15.95	0.97	0.874	40	40
miR-295	AAAGUGCUACUACUUUUGAGUCU	18.61	19.02	19.12	19.26	19.3	19.23	1.27	0.0923	40	40
miR-296	AGGGCCCCCCCUCAAUCCUGU	22.06	22.05	22.01	21.18	20.9	21.13	0.51	0.000378	40	40
miR-297	AUGUAUGUGUGCAUGUGCAUG	32	26.72	28.26	25.67	25.27	26.93	0.12	0.139	40	40
miR-297b	AUGUAUGUGUGCAUGAACAUGU	32	32	32	32	32	32	1	0.374	40	40
miR-298	GGCAGAGGAGGGCUGUUCUUCC	26.36	25.63	25.33	27.05	26.76	27.17	2.33	0.0207	40	40
miR-299-5p	UGGUUUACCGUCCCACAUACAU	27.04	27.29	26.01	24.78	23.44	23.99	0.15	0.00799	40	40
miR-29a	UAGCACCAUCUGAAAUCGGUU	32	32	32	32	32	32	1	0.374	40	40
miR-29b	UAGCACCAUUUGAAAUCAGUGUU	29.29	32	32	32	32	28.88	0.91	0.926	40	40
miR-29c	UAGCACCAUUUGAAAUCGGU	32	32	32	32	31.21	32	0.83	0.375	40	40
miR-300	UAUGCAAGGGCAAGCUCUCUUC	26.64	26.44	26.51	27.05	25.63	26.08	0.83	0.549	40	40
miR-301	CAGUGCAAUAGUAUUGUCAAAGC	32	32	32	32	32	32	1	0.374	40	40
miR-302a	UAAGUGCUUCCAUGUUUUGGUGA	32	32	32	32	32	32	1	0.374	40	40
miR-302b*	ACUUUAACAUGGGAAUGCUUUCU	32	32	32	27.52	32	29.03	0.18	0.132	40	40
miR-302c	CAAGUGCUUCCAUGUUUCAGUGG	32	32	32	29.48	28.97	31.08	0.22	0.0274	40	40
miR-302c*	UUUAACAUGGGGUUACCUGCUG	32	32	32	32	32	32	1	0.374	40	40
miR-30a-3p	CUUUCAGUCGGAUGUUUGCAGC	24.44	24.39	24.17	25.89	27.04	26.83	4.77	0.00343	40	40
miR-30a-5p	UGUAAACAUCCUCGACUGGAAG	25.88	25.99	25.31	26.28	25.87	27.31	1.69	0.187	40	40
miR-30b	UGUAAACAUCCUACACUCAGCU	26.82	26.09	26.25	27.86	25.9	26.44	1.27	0.609	40	40
miR-30c	UGUAAACAUCCUACACUCUCAGC	22.45	22.93	22.69	24.33	25.05	24.98	4.28	0.00144	40	40
miR-30d	UGUAAACAUCCCCGACUGGAAG	25.89	25.46	25.14	25.1	25.36	25.59	0.9	0.602	35.05	34.5
miR-30e*	CUUUCAGUCGGAUGUUUACAG	23.12	23.07	23.34	24.1	24.22	24.89	2.34	0.00911	40	40
miR-30e-5p	UGUAAACAUCCUUGACUGGA	30.56	30.33	32	32	32	32	2.05	0.118	40	40
miR-31	AGGCAAGAUGCUGGCAUAGCUG	32	28.26	28.1	22.53	22.23	22.55	0.01	0.00537	40	40
miR-32	UAUUGCACAUUACUAAGUUGC	32	32	32	32	32	32	1	0.374	40	40
miR-320	AAAAGCUGGGUUGAGAGGGCGAA	25.31	24.9	25.27	24.76	24.81	25.32	0.87	0.425	40	40
miR-322	AAACAUGAAGCGCUGCAACA	25.72	24.64	25.83	27.15	26.89	26.7	2.86	0.0195	30.92	30.76
miR-323	GCACAUUACACGGUCGACCUCU	23.84	24.26	22.63	23.06	22.41	22.53	0.53	0.16	40	40
miR-324-3p	CCACUGCCCCAGGUGCUGCUGG	26.64	23.38	23.23	23.3	23.48	26.25	0.95	0.963	40	40
miR-324-5p	CGCAUCCCCUAGGGCAUUGGUG	22.14	21.76	21.5	24.17	23.49	24.57	4.85	0.0034	40	40
miR-325	CCUAGUAGGUGCUCAGUAAGUGU	32	32	32	32	32	32	1	0.374	40	40
miR-326	CCUCUGGGCCCUUCCUCCAGU	32	32	32	32	32	32	1	0.374	40	40
miR-328	CUGGCCCUCUCUGCCCUUCCGU	23.39	24.41	23.66	32	32	32	290.04	1.15e-05	40	40
miR-329	AACACACCCAGCUAACCUUUUU	23.54	22.78	22.01	22.19	21.2	21.38	0.44	0.0917	40	40
miR-33	GUGCAUUGUAGUUGCAUUG	32	32	32	32	32	32	1	0.374	40	40
miR-330	GCAAAGCACAGGGCCUGCAGAGA	32	32	32	32	32	32	1	0.374	40	40
miR-331	GCCCCUGGGCCUAUCCUAGAA	32	32	32	32	32	32	1	0.374	40	40
miR-335	UCAAGAGCAAUAACGAAAAAUGU	31.39	32	32	29.36	29.2	28.86	0.16	0.000452	40	40
miR-337	UUCAGCUCCUAUAUGAUGCCUUU	32	32	32	31.14	32	29.4	0.45	0.206	40	40
miR-338	UCCAGCAUCAGUGAUUUUGUUGA	32	32	32	32	32	32	1	0.374	40	40
miR-339	UCCCUGUCCUCCAGGAGCUCA	24.05	24.13	24.02	23.74	23.19	24	0.75	0.154	40	40
miR-340	UCCGUCUCAGUUACUUUAUAGCC	32	32	32	32	32	32	1	0.374	40	40
miR-341	UCGAUCGGUCGGUCGGUCAGU	18.46	18.12	18.62	19.17	18.42	18.94	1.36	0.171	23.06	23.35
miR-342	UCUCACACAGAAAUCGCACCCGUC	23.16	23.69	23.34	22.69	22.96	23.02	0.7	0.0526	40	40
miR-344	UGAUCUAGCCAAAGCCUGACUGU	26.63	25.67	25.57	26.17	24.38	25.1	0.6	0.299	40	40
miR-345	UGCUGACCCCUAGUCCAGUGC	26.25	27.28	26.47	26.08	25.6	26.67	0.68	0.28	40	40
miR-346	UGUCUGCCCGAGUGCCUGCCUCU	25.48	26.55	26.35	24.28	26.76	25.31	0.63	0.44	40	40
miR-34a	UGGCAGUGUCUUAGCUGGUUGUU	24.98	25.16	25.08	23.37	22.66	22.91	0.23	0.000616	40	40
miR-34b	UAGGCAGUGUAAUUAGCUGAUUG	24.85	24.23	25.04	24.74	24.74	24.43	0.95	0.805	26.92	26.9
miR-34c	AGGCAGUGUAGUUAGCUGAUUGC	32	32	31.47	29.98	30	32	0.45	0.168	40	40
miR-350	UUCACAAAGCCCAUACACUUUCA	24.31	24.14	24.03	23.59	23.31	24.25	0.74	0.201	29.49	29.38
miR-351	UCCCUGAGGAGCCCUUUGAGCCUG	20.42	19.44	20.02	22.16	22.61	22.74	5.83	0.0016	28.06	28.24
miR-361	UUAUCAGAAUCUCCAGGGGUAC	32	32	32	32	32	32	1	0.374	40	40
miR-362	AAUCCUUGGAACCUAGGUGUGAA	27.62	27.85	27.73	25.89	27.84	27.46	0.63	0.327	40	40
miR-363	AUUGCACGGUAUCCAUCUGUAA	28.29	27.42	27.52	28.85	27.79	28.13	1.43	0.285	32.73	32.56
miR-365	UAAUGCCCCUAAAAAUCCUUAU	30.6	32	30.36	30.5	31.72	32	1.34	0.575	40	40
miR-367	AAUUGCACUUUAGCAAUGGUG	32	32	32	26.58	26.81	28.06	0.03	0.000457	40	40
miR-369-3p	AAUAAUACAUGGUUGAUCUU	32	32	32	32	32	32	1	0.374	40	40
miR-369-5p	AGAUCGACCGUGUUAUAUUCG	29.81	29.28	28.75	28.82	27.81	28.11	0.49	0.0733	40	40
miR-370	GCCUGCUGGGGUGGAACCUGGUU	32	32	32	32	32	32	1	0.374	40	40
miR-375	UUUGUUCGUUCGGCUCGCGUGA	32	32	32	32	32	32	1	0.374	40	40
miR-376a	AUCGUAGAGGAAAAUCCACGU	28.39	27.69	27.41	30.59	27.56	28.42	2.04	0.339	40	40
miR-376a*	GGUAGAUUCUCCUUCUAUGAG	32	32	32	32	32	32	1	0.374	40	40
miR-376b	AUCAUAGAGGAACAUCCACUUU	28.79	29.8	30.05	28.5	28.26	30.42	0.71	0.569	40	40
miR-376b*	GUGGAUAUUCCUUCUAUGGUU	32	30.82	32	32	32	32	1.31	0.374	40	40
miR-376c	AACAUAGAGGAAAUUUCACG	32	32	32	32	32	32	1	0.374	40	40
miR-377	AUCACACAAAGGCAACUUUUGU	32	32	32	32	32	32	1	0.374	40	40
miR-378	CUCCUGACUCCAGGUCCUGUGU	32	32	32	32	32	32	1	0.374	40	40
miR-379	UGGUAGACUAUGGAACGUAGG	32	32	32	32	32	32	1	0.374	40	40
miR-380-3p	UAUGUAGUAUGGUCCACAUCUU	32	32	32	32	32	32	1	0.374	40	40
miR-380-5p	UGGUUGACCAUAGAACAUGCGC	32	32	32	32	32	32	1	0.374	40	40
miR-381	UAUACAAGGGCAAGCUCUCUGU	32	32	32	32	32	32	1	0.374	40	40
miR-382	GAAGUUGUUCGUGGUGGAUUCG	32	32	32	32	32	32	1	0.374	40	40
miR-383	AGAUCAGAAGGUGACUGUGGCU	32	32	32	32	32	32	1	0.374	40	40
miR-384	AUUCCUAGAAAUUGUUCACA	32	32	32	32	32	32	1	0.374	40	40
miR-409	GAAUGUUGCUCGGUGAACCCCUU	22.97	22.2	21.42	21.49	20.29	20.42	0.36	0.0675	32.12	31.53
miR-410	AAUAUAACACAGAUGGCCUGUU	27.23	25.68	26.21	30.5	27.3	28.13	4.82	0.0992	31.84	31.02
miR-411	AACACGGUCCACUAACCCUCAGU	25.48	24.53	24.91	24.71	24.93	24.75	0.88	0.568	27.11	27.21
miR-412	ACUUCACCUGGUCCACUAGCCGU	32	32	32	32	32	32	1	0.374	40	40
miR-423	AGCUCGGUCUGAGGCCCCU	22.93	23.1	22.85	23.01	23.24	23.24	1.15	0.128	40	40
miR-424	CAGCAGCAAUUCAUGUUUUGGA	21.84	21.66	20.83	30.74	30.52	30.96	628.89	1.01e-05	35.03	36.19
miR-425-3p	AUCGGGAAUGUCGUGUCCGCC	32	32	32	32	32	32	1	0.374	40	40
miR-429	UAAUACUGUCUGGUAAUGCCGU	23.27	23.62	24	23.83	24.05	24.09	1.28	0.186	27.44	27.34
miR-431	UGUCUUGCAGGCCGUCAUGCAGG	32	30.15	28.74	29.32	27.4	30.14	0.39	0.341	40	40
miR-433	AUCAUGAUGGGCUCCUCGGUGU	23.18	23.69	22.32	23.13	21.92	22.91	0.75	0.495	40	40
miR-433-5p	UACGGUGAGCCUGUCAUUAUUC	30.22	31.1	31.78	27.2	28.74	28.24	0.13	0.00969	40	40
miR-434-3p	UUUGAACCAUCACUCGACUCC	21.84	22.27	21.34	21.6	20.7	20.86	0.59	0.119	29.44	29.52
miR-434-5p	AGCUCGACUCAUGGUUUGAACC	32	32	32	32	32	32	1	0.374	40	40
miR-448	UUGCAUAUGUAGGAUGUCCCAU	32	32	32	32	32	32	1	0.374	40	40
miR-449	UGGCAGUGUAUUGUUAGCUGGU	32	32	32	27.59	28.32	28.37	0.07	0.000101	40	40
miR-449b	AGGCAGUGCAUUGCUAGCUGG	32	32	32	32	31.46	31.17	0.73	0.134	40	40
miR-450	UUUUUGCGAUGUGUUCCUAAUA	32	32	32	32	32	32	1	0.374	40	40
miR-450b	CAGUAUGUUCCUGAAUA	32	32	32	32	32	32	1	0.374	40	40
miR-450b*	AUUGGGAACAUUUUGCAUGCAU	32	32	32	32	32	32	1	0.374	40	40
miR-451	AAACCGUUACCAUUACUGAGUU	29.45	29.29	29.83	30.42	29.13	30.35	1.36	0.379	40	40
miR-452	UGUUUGCAGAGGAAACUGAGAC	32	32	32	32	32	32	1	0.374	40	40
miR-463	UACCUAAUUUGUUGUCCAUCA	22.97	23.14	23.06	23.25	22.93	23.13	1.03	0.681	26.45	26.45
miR-464	UACCAAGUUUAUUCUGUGAGAUA	26.58	27.08	26.28	27.41	26.67	27.14	1.34	0.251	32.58	32.18
miR-465	UAUUUAGAAUGGCACUGAUGUGA	32	32	32	32	32	32	1	0.374	40	40
miR-466	AUACAUACACGCACACAUAAGAC	23.61	23.95	23.56	22.55	22.4	23.12	0.49	0.0155	40	40
miR-467*	GUAAGUGCCUGCAUGUAUAUG	32	32	32	32	32	32	1	0.374	40	40
miR-467a	AUAUACAUACACACACCUACAC	22.18	22.27	22.14	22.18	22.81	23.46	1.54	0.17	40	40
miR-467b	AUAUACAUACACACACCAACAC	28.76	32	31.35	28.3	30.96	27.82	0.31	0.294	40	40
miR-468	UAUGACUGAUGUGCGUGUGUCUG	26.22	25.64	26.13	26.53	26.72	24.92	1.04	0.925	40	40
miR-469	UGCCUCUUUCAUUGAUCUUGGUGUCC	32	32	32	32	32	32	1	0.374	40	40
miR-470	UUCUUGGACUGGCACUGGUGA	22.68	22.39	22.35	23.23	23.61	23.35	1.9	0.00379	26.64	26.32
miR-471	UACGUAGUAUAGUGCUUUUCACA	27.33	27.2	28.37	29.38	28.15	29.02	2.32	0.0794	34.2	34.65
miR-483	UCACUCCUCCCCUCCCGUCUUGU	32	32	32	32	32	32	1	0.374	40	40
miR-484	UCAGGCUCAGUCCCCUCCCGAU	32	32	32	32	32	32	1	0.374	40	40
miR-485-3p	GUCAUACACGGCUCUCCUCU	32	32	32	32	32	32	1	0.374	40	40
miR-485-5p	AGAGGCUGGCCGUGAUGAAUUC	32	32	32	32	32	32	1	0.374	40	40
miR-486	UCCUGUACUGAGCUGCCCCGAG	32	32	32	32	32	32	1	0.374	40	40
miR-487b	AAUCGUACAGGGUCAUCCACU	27.34	27.5	27.57	28.53	27.47	28.4	1.58	0.123	40	40
miR-488	AAUCGUACAGGGUCAUCCACU	32	32	32	32	32	32	1	0.374	40	40
miR-488*	CCCAGAUAAUAGCACUCUCAA	32	32	32	32	32	32	1	0.374	40	40
miR-489	UUGAAAGGCUGUUUCUUGGUC	32	32	32	32	32	32	1	0.374	40	40
miR-491	AAUGACACCACAUAUAUGGCAGC	32	32	32	32	32	32	1	0.374	40	40
miR-494	UGAAACAUACACGGGAAACCU	32	31.12	29.03	29.19	28.07	27.86	0.2	0.0736	40	40
miR-495	AAACAAACAUGGUGCACUUCUU	24.2	24.53	23.5	23.45	22.63	23.18	0.5	0.0631	40	40
miR-497	CAGCAGCACACUGUGGUUUGUA	32	27.07	27.58	24.3	24.8	24.88	0.05	0.0552	40	40
miR-499	UUAAGACUUGCAGUGAUGUUU	32	32	32	32	32	32	1	0.374	40	40
miR-500	AUGCACCUGGGCAAGGGUUCAG	32	29.93	28.37	32	28.78	32	1.77	0.611	40	40
miR-501	AAUCCUUUGUCCCUGGGUGAAA	28.31	27.79	27.97	28.06	29.76	29.41	2.08	0.123	40	40
miR-501*	AAUGCACCCGGGCAAGGAUUUG	23.09	23.3	23.23	23.11	25.09	24.68	2.12	0.148	40	40
miR-503	UAGCAGCGGGAACAGUACUGC	32	26.74	28.47	32	32	32	7.62	0.131	40	40
miR-505	CGUCAACACUUGCUGGUUUUCU	32	29.94	32	32	32	32	1.61	0.374	40	40
miR-532	CAUGCCUUGAGUGUAGGACCGU	22.83	22.57	23.08	21.71	23.48	22.46	0.83	0.632	40	40
miR-539	GGAGAAAUUAUCCUUGGUGUGU	32	32	32	32	30.86	32	0.77	0.374	40	40
miR-540	AGGUCAGAGGUCGAUCCUGG	25.44	25.32	25.22	24.02	23.12	23.29	0.28	0.00284	40	40
miR-541	AAGGGAUUCUGAUGUUGGUCACA	26.73	26.21	26.13	25.18	23.58	24.36	0.25	0.0164	40	40
miR-542-3p	UGUGACAGAUUGAUAACUGAAA	32	32	30.46	30.66	32	32	1.05	0.927	40	40
miR-542-5p	CUCGGGGAUCAUCAUGUCACG	32	32	32	32	32	32	1	0.374	40	40
miR-543	AAACAUUCGCGGUGCACUUCU	22.22	23.08	21.38	21.28	20.64	20.8	0.4	0.0665	40	40
miR-546	AUGGUGGCACGGAGUC	32	32	32	32	32	32	1	0.374	40	40
miR-547	CUUGGUACAUCUUUGAGUGA	32	32	32	32	32	32	1	0.374	40	40
miR-652	AAUGGCGCCACUAGGGUUGUGCA	30.02	32	28.98	32	32	32	3.17	0.133	40	40
miR-669a	AGUUGUGUGUGCAUGUUCAUGU	24.4	23.79	23.17	22.58	22.38	23.18	0.48	0.0665	40	40
miR-669b	AGUUUUGUGUGCAUGUGCAUGU	22.43	22.54	22.63	22.49	22.22	23.09	1.05	0.813	25.8	25.58
miR-669c	AUAGUUGUGUGUGGAUGUGUGU	32	32	32	32	32	32	1	0.374	40	40
miR-677	UUCAGUGAUGAUUAGCUUCUGA	32	32	32	31.18	32	32	0.83	0.374	40	40
miR-678	GUCUCGGUGCAAGGACUGGAGG	32	32	32	32	32	32	1	0.374	40	40
miR-679	GGACUGUGAGGUGACUCUUGGU	32	32	32	32	30.24	32	0.67	0.374	40	40
miR-680	GGGCAUCUGCUGACAUGGGGG	32	32	29.91	29.46	32	32	0.9	0.898	40	40
miR-681	CAGCCUCGCUGGCAGGCAGCU	32	32	32	32	32	32	1	0.374	40	40
miR-682	CUGCAGUCACAGUGAAGUCUG	32	32	32	32	32	32	1	0.374	40	40
miR-683	CCUGCUGUAAGCUGUGUCCUC	32	32	32	32	32	32	1	0.374	40	40
miR-684	AGUUUUCCCUUCAAGUCAA	32	32	32	32	32	32	1	0.374	40	40
miR-685	UCAAUGGCUGAGGUGAGGCAC	25.39	25.54	24.49	24.8	24.72	25.08	0.83	0.473	40	40
miR-686	AUUGCUUCCCAGACGGUGAAGA	29.47	27.65	27.6	30.03	28.06	29.55	1.96	0.318	40	40
miR-687	CUAUCCUGGAAUGCAGCAAUGA	32	32	32	32	32	32	1	0.374	40	40
miR-688	UCGCAGGCGACUACUUAUUC	32	32	32	32	32	32	1	0.374	40	40
miR-689	CGUCCCCGCUCGGCGGGGUCC	27.99	27.24	27.16	31.44	32	32	20.39	0.000177	40	40
miR-690	AAAGGCUAGGCUCACAACCAAA	18.83	19.21	18.62	18.48	18.42	18.72	0.79	0.151	32.25	32.25
miR-691	AUUCCUGAAGAGAGGCAGAAAA	32	32	32	32	32	32	1	0.374	40	40
miR-692	AUCUCUUUGAGCGCCUCACUC	25.81	25.38	26.15	25.9	25.46	25.74	0.95	0.771	40	40
miR-693	CAGCCACAUCCGAAAGUUUUC	32	32	32	32	32	32	1	0.374	40	40
miR-694	CUGAAAAUGUUGCCUGAAG	32	32	32	32	32	32	1	0.374	40	40
miR-695	AGAUUGGGCAUAGGUGACUGAA	32	32	32	32	32	32	1	0.374	40	40
miR-696	GCGUGUGCUUGCUGUGGG	29.76	28.85	26.22	27.74	32	32	4.94	0.264	40	40
miR-697	AACAUCCUGGUCCUGUGGAGA	32	32	32	32	32	32	1	0.374	40	40
miR-698	CAUUCUCGUUUCCUUCCCU	32	32	32	32	32	32	1	0.374	40	40
miR-699	AGGCAGUGCGACCUGGCUCG	23.01	23.05	22.8	24.2	23.43	23.76	1.79	0.0233	40	40
miR-7	UGGAAGACUAGUGAUUUUGUUG	32	32	32	32	32	32	1	0.374	40	40
miR-700	CACGCGGGAACCGAGUCCACC	32	32	32	26.54	27.05	27.18	0.03	1.3e-05	40	40
miR-701	UUAGCCGCUGAAAUAGAUGGA	32	32	32	32	31.94	32	0.99	0.384	40	40
miR-702	UGCCCACCCUUUACCCCGCUC	25.68	26.26	26.13	25.79	26.22	26.72	1.16	0.531	40	40
miR-703	AAAACCUUCAGAAGGAAAGAA	31.3	32	31.2	31.4	32	32	1.23	0.404	40	40
miR-704	AGACAUGUGCUCUGCUCCUAG	32	32	32	32	31.77	32	0.95	0.376	40	40
miR-705	GGUGGGAGGUGGGGUGGGCA	32	32	32	32	32	32	1	0.374	40	40
miR-706	AGAGAAACCCUGUCUCAAAAAA	32	32	32	32	32	32	1	0.374	40	40
miR-707	CAGUCAUGCCGCUUGCCUACG	32	32	32	32	32	32	1	0.374	40	40
miR-708	CAACUAGACUGUGAGCUUCUA	32	32	32	32	32	32	1	0.374	40	40
miR-709	GGAGGCAGAGGCAGGAGGA	14.2	14.46	14.36	16.29	15.59	16.41	3.38	0.00275	40	40
miR-710	CCAAGUCUUGGGGAGAGUUGAG	32	32	32	32	32	32	1	0.374	40	40
miR-711	GGGACCCGGGGAGAGAUGUAAG	32	32	32	32	32	32	1	0.374	40	40
miR-712	CUCCUUCACCCGGGCGGUACC	19.2	18.69	18.53	19.33	18.67	19.4	1.25	0.349	40	40
miR-713	UGCACUGAAGGCACACAGC	32	32	32	32	32	29.67	0.58	0.374	40	40
miR-714	CGACGAGGGCCGGUCGGUCGC	23.15	23.39	22.66	25.36	24.89	25.71	4.77	0.00215	40	40
miR-715	CUCCGUGCACACCCCCGCGUG	20.59	19.87	19.75	20.62	19.97	20.24	1.15	0.557	40	40
miR-717	CUCAGACAGAGAUACCUUCUCU	32	32	32	32	32	32	1	0.374	40	40
miR-718	CUUCCGCCCGGCCGGGUGUCG	32	32	32	32	32	32	1	0.374	40	40
miR-719	AUCUCGGCUACAGAAAAAUGUU	32	32	32	32	32	32	1	0.374	40	40
miR-720	AUCUCGCUGGGGCCUCCA	9.57	9.77	9.53	10.06	9.55	10	1.19	0.236	40	40
miR-721	CAGUGCAAUUAAAAGGGGGAA	32	32	32	32	32	32	1	0.374	40	40
miR-7b	UGGAAGACUUGUGAUUUUGUU	32	32	32	32	32	32	1	0.374	40	40
miR-9	UCUUUGGUUAUCUAGCUGUAUG	26.61	26.19	26.49	25.96	25.79	26.42	0.77	0.174	30.85	30.78
miR-9*	UAAAGCUAGAUAACCGAAAGU	32	32	32	32	32	32	1	0.374	40	40
miR-92	UAUUGCACUUGUCCCGGCCUG	22.36	23.24	22.65	21.15	21.05	20.99	0.31	0.00304	40	40
miR-93	CAAAGUGCUGUUCGUGCAGGUAG	18.17	18.22	18.15	18.02	17.79	18.11	0.87	0.101	22.77	22.85
miR-96	UUUGGCACUAGCACAUUUUUGCU	25.46	25.55	25.63	24.81	25.14	25.36	0.74	0.0569	32.3	32.31
miR-98	UGAGGUAGUAAGUUGUAUUGUU	32	32	32	32	32	32	1	0.374	40	40
miR-99a	ACCCGUAGAUCCGAUCUUGU	23.73	23.39	23.56	24.05	23.56	24.06	1.26	0.161	25.89	26.06
miR-99b	CACCCGUAGAACCGACCUUGCG	22.5	22.73	22.69	21.93	22.08	22.77	0.77	0.229	40	40
