# Supplementary material for: Tracing the Derivation of Embryonic Stem Cells from the Inner Cell Mass by Single-Cell RNA-Seq Analysis
Source: Cell Stem Cell. 2010 May 7;6(5-2):468–78. doi: 10.1016/j.stem.2010.03.015 (PMC2954317; doi:10.1016/j.stem.2010.03.015)
Supplement: Table S6. MicroRNA Enrichment Calculations Using Target Prediction Algorithms of PicTar, Miranda, or TargetScan [file mmc7.xls]

## Sheet: self-renewal
Selected	GDE_panel	mirbaseID	mirna_family	conserved?	Avg_ICM	Avg_EC	FC_ICM/ES	pvalue_Taqman_expression	targeted_genes_in_selected_by_targetscan	targeted_genes_in_selected_by_miranda	targeted_genes_in_selected_by_pictar	targeted_genes_in_selected_by_all	number_targeted_geness_in_selected_by_targetScan	number_targeted_geness_in_selected_by_miRANDA	number_targeted_geness_in_selected_by_picTar	number_targeted_geness_in_selected_by_two_of_predictions	total_selected_genes	number_targeted_geness_in_background_by_targetScan	number_targeted_geness_in_background_by_miRANDA	number_targeted_geness_in_background_by_picTar	number_targeted_geness_in_background_by_one_of_predictions	total_background_genes	targetScan_pvalue	miranda_pvalue	pictar_pvalue	combine_pvalue	targetScan_enrichment	miranda_enrichment	pictar_enrichment	combine_enrichment	targetscan_flag	miranda_flag	pictar_flag	all_flag
1	FC(Day5-Oct4+/Oct4-)>4_and_FC(ES/ICM)>4_and_pvalue(ES/ICM)<0.01_and_r>0.6	mmu-miR-204	miR-204/211	0	29.9	28.5	0.39	0.153	Frem2;Ltbp1;Tsga14;Trim2;Frmd5;Mtap2;Igdcc4;Nqo1;Fbxo10;Taok2;Rtkn2;Dpysl3;Hook1;Gabrb3;Kbtbd11;Rbak;Pgap1;Kitl;Necab1;Sox4;Ubxn10;Clstn3;Ina;Stxbp4;Pml;Camk2a;Bnc2;Rasip1;Camkk1;Zmat4;Dtna;Bcl9;Chrna9;Zc4h2;Lnx2;Gadd45a;Gjc1;Zfhx4;Ppm1j;Dync2li1;Fut9	Ltbp1;Tsga14;Trim2;Frmd5;Mtap2;6720456H20Rik;Zfp521;Rtkn2;Cdkn1c;Zfp185;Gabrb3;Pgap1;A830018L16Rik;Zfp182;Kitl;Necab1;Anxa8;Fam81a;Sox4;Stard5;Nipsnap1;Pitpnc1;Ubxn10;Ina;Camk2a;Grb10;Rasip1;Camkk1;Dtna;Macrod2;Bcl9;Zc4h2;Pdzd4;Gadd45a;Gjc1;D1Pas1;Ppm1j;Fut9	Trim2;Zfp521;Gabrb3;Kitl;2310004I24Rik	Ltbp1:2;Tsga14:2;Trim2:3;Frmd5:2;Mtap2:2;Zfp521:2;Rtkn2:2;Gabrb3:3;Pgap1:2;Kitl:3;Necab1:2;Sox4:2;Ubxn10:2;Ina:2;Camk2a:2;Rasip1:2;Camkk1:2;Dtna:2;Bcl9:2;Zc4h2:2;Gadd45a:2;Gjc1:2;Ppm1j:2;Fut9:2	41	38	5	24	240	2178	1925	201	851	20245	0.000853775	0.000580052	0.0585532	5.10014e-05	1.58793	1.66517	2.09836	2.37897	1	1	0	2
1	FC(Day5-Oct4+/Oct4-)>4_and_FC(ES/ICM)>4_and_pvalue(ES/ICM)<0.01_and_r>0.6	mmu-let-7b	let-7/98	1	32	30.3	0.32	0.127	Frem2;Fundc2;Tmem63a;Kctd17;Igdcc4;Ccnd1;Cercam;Trib2;Cend1;Stk30;Parp16;Dpysl3;Hook1;Hmga1;Bdh2;Kbtbd11;Mest;Nipsnap1;Ubxn10;Bnc2;Wipi1;Grb10;Tcea2;E2f7;Chd9;Fut9	Fundc2;Trim2;Frmd5;Klhdc8b;Igdcc4;Trib2;Bahcc1;Ssbp2;Zfp185;Parp16;Hook1;Gabrb3;Hmga1;Pam;Hps1;A830018L16Rik;Arl4a;Zfp182;Necab1;Tpm2;Anxa8;Pitpnm1;Jrk;Tspyl2;Gpr114;Pitpnc1;Ubxn10;Wipi1;Taf9b;Camkk1;Zmat4;Fam13c;Chd9;Adam23;Fut9	Frmd5;Igdcc4;Ccnd1;Trib2;Mex3a;Hook1;Chd9	Fundc2:2;Frmd5:2;Igdcc4:3;Ccnd1:2;Trib2:3;Parp16:2;Hook1:3;Hmga1:2;Ubxn10:2;Wipi1:2;Chd9:3;Fut9:2	26	35	7	12	240	1387	1952	422	692	20245	0.00619395	0.00368119	0.105577	0.05266	1.58126	1.5125	1.39924	1.46279	1	1	0	2
1	FC(Day5-Oct4+/Oct4-)>4_and_FC(ES/ICM)>4_and_pvalue(ES/ICM)<0.01_and_r>0.6	mmu-let-7c	let-7/98	1	32	31.5	0.72	0.374	Frem2;Fundc2;Tmem63a;Kctd17;Igdcc4;Ccnd1;Cercam;Trib2;Cend1;Stk30;Parp16;Dpysl3;Hook1;Hmga1;Bdh2;Kbtbd11;Mest;Nipsnap1;Ubxn10;Bnc2;Wipi1;Grb10;Tcea2;E2f7;Chd9;Fut9	Fundc2;Frmd5;Klhdc8b;Igdcc4;Trib2;Bahcc1;Ssbp2;Zfp185;Parp16;Hook1;Gabrb3;Hmga1;Pam;Hps1;A830018L16Rik;Arl4a;Zfp182;Necab1;Tpm2;Anxa8;Jrk;Pitpnc1;Ubxn10;Wipi1;Taf9b;Camkk1;Zmat4;Fam13c;Chd9;Adam23;Fut9	Frmd5;Igdcc4;Ccnd1;Trib2;Mex3a;B4galt2;Hook1;Chd9	Fundc2:2;Frmd5:2;Igdcc4:3;Ccnd1:2;Trib2:3;Parp16:2;Hook1:3;Hmga1:2;Ubxn10:2;Wipi1:2;Chd9:3;Fut9:2	26	31	8	12	240	1387	1926	413	681	20245	0.00619395	0.0174394	0.0608548	0.0493528	1.58126	1.35773	1.63398	1.48642	1	1	0	2
1	FC(Day5-Oct4+/Oct4-)>4_and_FC(ES/ICM)>4_and_pvalue(ES/ICM)<0.01_and_r>0.6	mmu-miR-200c	miR-200bc/429	1	24.3	25.2	1.88	0.0399	Frem2;Tubb3;Tsga14;Hlcs;Gprasp1;Fundc2;Trim2;Mtap2;Immp2l;Tcf7;Gabrb3;Hmga1;Pam;Plekhg1;Rbak;Pgap1;Vash1;Arl4a;Necab1;Pitpnm1;Prkar2b;Stxbp4;Bnc2;Zmat4;Dtna;Bcl9;Tnfsf12-Tnfsf13;Nfib;Sgms2;Plekha7;Lnx2;Chd9;Gjc1;Zfhx4;Kcnb1;Fut9	Frem2;Tsga14;Gprasp1;Fundc2;Trim2;Mtap2;Immp2l;Zfp185;Golim4;Hook1;Gabrb3;Hmga1;Plekhg1;Pgap1;A830018L16Rik;Arl4a;Kitl;Pitpnm1;Jrk;Pitpnc1;Prkar2b;Zmat4;Dtna;Macrod2;Nfib;Plekha7;Chd9;Phyhipl;Gjc1;Kcnb1	Frem2;Tsga14;Trim2;Golim4;Chd9;Zfhx4	Frem2:3;Tsga14:3;Gprasp1:2;Fundc2:2;Trim2:3;Mtap2:2;Immp2l:2;Golim4:2;Gabrb3:2;Hmga1:2;Plekhg1:2;Pgap1:2;Arl4a:2;Pitpnm1:2;Prkar2b:2;Zmat4:2;Dtna:2;Nfib:2;Plekha7:2;Chd9:3;Gjc1:2;Zfhx4:2;Kcnb1:2	36	30	6	23	240	1776	1681	323	876	20245	0.00051085	0.00664077	0.0955468	0.000193565	1.70988	1.50543	1.56695	2.21478	1	1	0	2
1	FC(Day5-Oct4+/Oct4-)>4_and_FC(ES/ICM)>4_and_pvalue(ES/ICM)<0.01_and_r>0.6	mmu-let-7d*	n/a	0	25.8	26.8	1.98	0.311	n/a	n/a	n/a	n/a	0	0	0	0	240	0	0	1	0	20245	1	1	0.988145	1	0	0	0	0	0	0	0	0
1	FC(Day5-Oct4+/Oct4-)>4_and_FC(ES/ICM)>4_and_pvalue(ES/ICM)<0.01_and_r>0.6	mmu-miR-24	miR-24	0	24.1	21.7	0.19	1.8e-05	Frem2;Gprasp1;Fundc2;Cyfip2;Frmd5;Tmem63a;Kcnn1;Cdh3;B4galt2;Tcf7;Fsd1l;Parp16;Dpysl3;Hmga1;Pkp2;Nefl;Jrk;Gpr114;Ubxn10;Stxbp4;Pml;Camk2a;Pcolce2;Dnd1;Cpne5;Wdr19;Bnc2;Wipi1;Camkk1;Zmat4;Dtna;E2f7;Nfib;Slc41a3;Fzd10;Fut9	Iffo2;Frem2;Tsga14;Gprasp1;Trim2;Creld1;Frmd5;Igdcc4;Laptm5;Zbtb8a;Kcnn1;Camk2b;Cdh3;Golim4;Parp16;Pkp2;Arl4a;Fam81a;Jrk;Gpr114;2310004I24Rik;Pitpnc1;Ubxn10;1700094D03Rik;Dnd1;Camkk1;Zmat4;Fam13c;Dtna;Kcnh2;Slc41a3;Chd9;Nhsl1;Fut9	Iffo2;Frem2;Tcf7;2310004I24Rik;Dtna;Nfib	Iffo2:2;Frem2:3;Gprasp1:2;Frmd5:2;Kcnn1:2;Cdh3:2;Tcf7:2;Parp16:2;Pkp2:2;Jrk:2;Gpr114:2;2310004I24Rik:2;Ubxn10:2;Dnd1:2;Camkk1:2;Zmat4:2;Dtna:3;Nfib:2;Slc41a3:2;Fut9:2	36	34	6	20	240	2128	1817	210	738	20245	0.0070266	0.00231533	0.0266369	0.000329506	1.42704	1.57845	2.41012	2.28602	1	1	1	3
1	FC(Day5-Oct4+/Oct4-)>4_and_FC(ES/ICM)>4_and_pvalue(ES/ICM)<0.01_and_r>0.6	mmu-miR-25	miR-25/32/92/363/367	1	22	21	0.5	0.0202	Frem2;Tsga14;Fundc2;Mtap2;Igdcc4;Nqo1;Dscaml1;Cend1;Rtkn2;Cdkn1c;Hook1;Bdh2;Kbtbd11;Ddc;Nefl;Kitl;Sox4;Fancl;Pitpnc1;Prkar2b;Camk2a;Pcolce2;Bnc2;Camkk1;Wwc1;Bcl9;Nfib;Lnx2;Chd9;Zfhx4;Adam23;Fzd10;Adcy3	Ltbp1;Tsga14;Fundc2;Mtap2;Igdcc4;Cdkn1c;Mettl8;Golim4;Parp16;Hist1h2bc;Pkp2;Pgap1;A830018L16Rik;Sox4;Pitpnc1;Ina;Pcolce2;Taf9b;Dpys;Nfib;Plekha7;Lnx2;Adam23;Fzd10;Adcy3	Tsga14;Cdkn1c;Pitpnc1;Nfib;Chd9;Fzd10	Tsga14:3;Fundc2:2;Mtap2:2;Igdcc4:2;Cdkn1c:3;Sox4:2;Pitpnc1:3;Pcolce2:2;Nfib:3;Lnx2:2;Chd9:2;Adam23:2;Fzd10:3;Adcy3:2	33	25	6	14	240	1273	1129	212	436	20245	1.16189e-05	0.00107289	0.0275598	0.000511355	2.18671	1.8679	2.38738	2.70862	1	1	1	3
1	FC(Day5-Oct4+/Oct4-)>4_and_FC(ES/ICM)>4_and_pvalue(ES/ICM)<0.01_and_r>0.6	mmu-miR-96	miR-96	0.65076	25.5	25.1	0.74	0.0569	Frem2;Gprasp1;Fundc2;Mtap2;Ccnd1;Taok2;Clec11a;Mcart6;Mtss1;Pgap1;Gpr114;Tagln3;Ubxn10;Ina;Dnd1;Bnc2;Grb10;Tnfsf12-Tnfsf13;Lnx2;Cobl;Phyhipl;Zfhx4;Fut9	Hlcs;Trim2;Frmd5;Mtap2;Igdcc4;Ccnd1;Taok2;6720456H20Rik;Trib2;Cdkn1c;Zfp185;Gabrb3;Pgap1;Tpm2;Fam81a;Gpr114;Mest;Rlbp1l2;Ina;Dnd1;Rundc3b;Zmat4;Macrod2;Tnfsf12-Tnfsf13;Nfib;Zc4h2;Dapp1;Cobl;Adam23;Fut9	Frmd5;Tpm2;Fam81a;Rlbp1l2;Rundc3b;Lnx2;Cobl;Phyhipl;Zfhx4;Adam23;Fut9	Frmd5:2;Mtap2:2;Ccnd1:2;Taok2:2;Pgap1:2;Tpm2:2;Fam81a:2;Gpr114:2;Rlbp1l2:2;Ina:2;Dnd1:2;Rundc3b:2;Tnfsf12-Tnfsf13:2;Lnx2:2;Cobl:3;Phyhipl:2;Zfhx4:2;Adam23:2;Fut9:3	23	30	11	19	240	1757	1462	436	710	20245	0.0776812	0.00115399	0.00928228	0.000522741	1.10424	1.73093	2.1282	2.25737	0	1	1	2
1	FC(Day5-Oct4+/Oct4-)>4_and_FC(ES/ICM)>4_and_pvalue(ES/ICM)<0.01_and_r>0.6	mmu-let-7i	let-7/98	1	32	32	1	0.374	Frem2;Fundc2;Tmem63a;Kctd17;Igdcc4;Ccnd1;Cercam;Trib2;Cend1;Stk30;Parp16;Dpysl3;Hook1;Hmga1;Bdh2;Kbtbd11;Mest;Nipsnap1;Ubxn10;Bnc2;Wipi1;Grb10;Tcea2;E2f7;Chd9;Fut9	Trim2;Frmd5;Klhdc8b;Igdcc4;Trib2;Dscaml1;B4galt2;Zfp185;Parp16;Hook1;Gabrb3;Hmga1;Pam;Hps1;A830018L16Rik;Arl4a;Zfp182;Necab1;Tpm2;Anxa8;Tspyl2;Pitpnc1;Wipi1;Taf9b;Camkk1;Zmat4;Fam13c;Pir;Nfib;Rasa4;Zc4h2;Cobl;Chd9	Frmd5;Igdcc4;Ccnd1;Trib2;Mex3a;B4galt2;Hook1;Chd9	Frmd5:2;Igdcc4:3;Ccnd1:2;Trib2:3;B4galt2:2;Parp16:2;Hook1:3;Hmga1:2;Wipi1:2;Chd9:3	26	33	8	10	240	1387	1875	419	671	20245	0.00619395	0.00573603	0.063704	0.0997478	1.58126	1.48463	1.61058	1.25714	1	1	0	2
1	FC(Day5-Oct4+/Oct4-)>4_and_FC(ES/ICM)>4_and_pvalue(ES/ICM)<0.01_and_r>0.6	mmu-miR-1	miR-1/206	0	32	32	1	0.374	Trim2;Mtap2;Sp5;Ccnd1;Fbxo10;Slc12a8;Cercam;Mcart6;Rtkn2;Tcf7;Dpysl3;Mtss1;Pgap1;Wscd1;Kitl;Necab1;Jrk;Stard5;Ubxn10;Stxbp4;Pml;Camk2a;Cpne5;Bnc2;Tnfsf12-Tnfsf13;Nfib;Cobl;Zfhx4;Eif2ak2;Adcy3;Fut9	Frem2;Tsga14;Fundc2;Trim2;Mtap2;Slc12a8;Trib2;Ssbp2;Hook1;Pkp2;A830018L16Rik;Zfp182;Kitl;Necab1;Lrrc34;Pitpnc1;Pml;Rundc3b;Zfp580;Fam13c;Rasa4;Zc4h2;Cobl;Slc40a1;Chd9;Nhsl1;Rprm;Eif2ak2;Adam23	Trim2;Ccnd1;Mtss1;Necab1;Pitpnc1	Trim2:3;Mtap2:2;Ccnd1:2;Slc12a8:2;Mtss1:2;Kitl:2;Necab1:3;Pitpnc1:2;Pml:2;Cobl:2;Eif2ak2:2	31	29	5	11	240	1714	1879	290	713	20245	0.00511374	0.0279326	0.129844	0.0851421	1.52566	1.3019	1.45438	1.3014	1	1	0	2
1	FC(Day5-Oct4+/Oct4-)>4_and_FC(ES/ICM)>4_and_pvalue(ES/ICM)<0.01_and_r>0.6	mmu-miR-100	miR-99/100	1	31.2	32	1.72	0.201	Thap2;Trib2;Vash1	Rprm;Ubxn10;Trib2	Trib2	Trib2:3	3	3	1	1	240	182	226	15	50	20245	0.195674	0.222706	0.150575	0.331002	1.39045	1.11975	5.62361	1.68708	0	0	0	0
1	FC(Day5-Oct4+/Oct4-)>4_and_FC(ES/ICM)>4_and_pvalue(ES/ICM)<0.01_and_r>0.6	mmu-miR-101a	miR-101	0	-1	-1	-1	-1	Trim2;Tmem63a;Mcart6;Fsd1l;Cox7b2;Gabrb3;Arhgef10;Plekhg1;Psma8;Pgap1;Wscd1;Vash1;Arl4a;Kitl;Necab1;Gpr114;Ina;Stxbp4;Camk2a;Bnc2;Dtna;Bcl9;Tcfap4;Nfib;Cecr5;Zfhx4;Fut9	Igdcc4;Zfp192;Trib2;Zfp521;Camk2b;Cdh3;Hook1;Gabrb3;Tmsb15b1-Tmsb15b2;Pgap1;Arl4a;Fam81a;Jrk;Prkar2b;Rundc3b;Dtna;Slc40a1;D1Pas1;Adam23;Fut9	Trim2;Tcfap4;Zfhx4	Trim2:2;Gabrb3:2;Pgap1:2;Arl4a:2;Dtna:2;Tcfap4:2;Zfhx4:2;Fut9:2	27	20	3	8	240	1779	1492	310	721	20245	0.0349314	0.0796712	0.211686	0.140112	1.28025	1.13075	0.816331	0.935969	1	0	0	1
1	FC(Day5-Oct4+/Oct4-)>4_and_FC(ES/ICM)>4_and_pvalue(ES/ICM)<0.01_and_r>0.6	mmu-miR-101b	miR-101	0	30.1	31.1	2.07	0.233	Trim2;Tmem63a;Mcart6;Fsd1l;Cox7b2;Gabrb3;Arhgef10;Plekhg1;Psma8;Pgap1;Wscd1;Vash1;Arl4a;Kitl;Necab1;Gpr114;Ina;Stxbp4;Camk2a;Bnc2;Dtna;Bcl9;Tcfap4;Nfib;Cecr5;Zfhx4;Fut9	Trim2;Igdcc4;Zfp192;Trib2;Zfp521;Camk2b;Cdh3;Ssbp2;Hook1;Gabrb3;Pgap1;Arl4a;Fam81a;Prkar2b;Rundc3b;Zmat4;Dtna;Slc40a1;Chd9;D1Pas1;Adam23;Fut9	Trim2;Tcfap4;Zfhx4	Trim2:3;Gabrb3:2;Pgap1:2;Arl4a:2;Dtna:2;Tcfap4:2;Zfhx4:2;Fut9:2	27	22	3	8	240	1779	1519	313	715	20245	0.0349314	0.0568123	0.210231	0.140748	1.28025	1.22172	0.808506	0.943823	1	0	0	1
1	FC(Day5-Oct4+/Oct4-)>4_and_FC(ES/ICM)>4_and_pvalue(ES/ICM)<0.01_and_r>0.6	mmu-miR-143	miR-143	0	27.4	28.4	2.05	0.141	Frem2;Hlcs;Creld1;Cyfip2;Kcnn1;Taok2;Rtkn2;Cdh3;Dpysl3;Gabrb3;Arhgef10;Hmga1;Bdh2;Kbtbd11;Rbak;Psma8;Aldoc;Vash1;Lrrc34;Mest;Fancl;Nipsnap1;Ubxn10;Stxbp4;Dtna;Wwc1;Nfib;Cecr5;Zc4h2;Slc40a1;Phyhipl;Fut9	Hlcs;Creld1;Cyfip2;Frmd5;Kcnn1;Taok2;6720456H20Rik;Trib2;Zfp521;Ssbp2;Fbxw17;Gabrb3;Aldoc;Jrk;Lrrc34;Nipsnap1;Pitpnc1;Stxbp4;Dtna;Macrod2;Samhd1;Nfib;Slc40a1;Fut9	Creld1;Frmd5;Hmga1;Dtna	Hlcs:2;Creld1:3;Cyfip2:2;Frmd5:2;Kcnn1:2;Taok2:2;Gabrb3:2;Hmga1:2;Aldoc:2;Lrrc34:2;Nipsnap1:2;Stxbp4:2;Dtna:3;Nfib:2;Slc40a1:2;Fut9:2	32	24	4	16	240	1739	1587	117	545	20245	0.00369195	0.041631	0.037815	0.000544165	1.55223	1.27568	2.8839	2.47645	1	1	1	3
1	FC(Day5-Oct4+/Oct4-)>4_and_FC(ES/ICM)>4_and_pvalue(ES/ICM)<0.01_and_r>0.6	mmu-miR-105	n/a	0.64696	-1	-1	-1	-1	n/a	Jrk;Sox4;Uchl1;Pitpnc1;Cyfip2;Mtap2;Laptm5;Ina;Immp2l;Taf9b;Zfp580;Camkk1;Fbxo10;Dtna;Macrod2;Tcfap4;Nfib;Lefty2;Slc40a1;Gabrb3;Pam;Slc48a1;Pdk3;Tmsb15b1-Tmsb15b2;Adam23;Pgap1;A830018L16Rik	n/a	n/a	0	27	0	0	240	0	1626	0	0	20245	1	0.0177117	1	1	0	1.40071	0	0	0	1	0	1
1	FC(Day5-Oct4+/Oct4-)>4_and_FC(ES/ICM)>4_and_pvalue(ES/ICM)<0.01_and_r>0.6	mmu-miR-130b	miR-130/301	1	27.8	26.3	0.35	0.0793	Trim2;Mtap2;Igdcc4;Slco4a1;Slc12a8;Trib2;Mcart6;Rtkn2;Dpysl3;Plekhg1;Rbak;Sept1;Nefl;Pgap1;Tspyl2;Sox4;Grb10;Taf9b;Camkk1;E2f7;Nfib;Chd9;Phyhipl;Gadd45a;Adam23;Fut9	Ltbp1;Mtap2;Igdcc4;Ccnd1;Zfp192;Trib2;Zfp521;B4galt2;Slc48a1;Plekhg1;Epb4.9;Nefl;A830018L16Rik;Necab1;Fam81a;Tspyl2;Sox4;Pitpnc1;Grb10;Taf9b;Macrod2;Plekha7;Zc4h2;Slc40a1;Chd9;Gadd45a;Nhsl1;Adam23;Glyctk;Fut9;AW551984	Ltbp1;Trim2;Zbtb8a;B4galt2;Tspyl2;E2f7;Chd9;Gadd45a;Nhsl1;Fut9	Ltbp1:2;Trim2:2;Mtap2:2;Igdcc4:2;Trib2:2;B4galt2:2;Plekhg1:2;Nefl:2;Tspyl2:3;Sox4:2;Grb10:2;Taf9b:2;E2f7:2;Chd9:3;Gadd45a:3;Nhsl1:2;Adam23:2;Fut9:3	26	31	10	18	240	1350	1705	344	669	20245	0.00464558	0.00480343	0.0054173	0.000674419	1.6246	1.53371	2.45216	2.26962	1	1	1	3
1	FC(Day5-Oct4+/Oct4-)>4_and_FC(ES/ICM)>4_and_pvalue(ES/ICM)<0.01_and_r>0.6	mmu-miR-200b	miR-200bc/429	1	24	25	1.98	0.0043	Frem2;Tubb3;Tsga14;Hlcs;Gprasp1;Fundc2;Trim2;Mtap2;Immp2l;Tcf7;Gabrb3;Hmga1;Pam;Plekhg1;Rbak;Pgap1;Vash1;Arl4a;Necab1;Pitpnm1;Prkar2b;Stxbp4;Bnc2;Zmat4;Dtna;Bcl9;Tnfsf12-Tnfsf13;Nfib;Sgms2;Plekha7;Lnx2;Chd9;Gjc1;Zfhx4;Kcnb1;Fut9	Frem2;Tsga14;Gprasp1;Trim2;Mtap2;Immp2l;Zfp185;Golim4;Hook1;Gabrb3;Hmga1;Pgap1;A830018L16Rik;Arl4a;Kitl;Pitpnm1;Pitpnc1;Prkar2b;Stxbp4;Zmat4;Fam13c;Dtna;Nfib;Slc40a1;Chd9;Phyhipl;Gjc1;Kcnb1	Frem2;Tsga14;Trim2;Golim4;Chd9;Zfhx4	Frem2:3;Tsga14:3;Gprasp1:2;Trim2:3;Mtap2:2;Immp2l:2;Golim4:2;Gabrb3:2;Hmga1:2;Pgap1:2;Arl4a:2;Pitpnm1:2;Prkar2b:2;Stxbp4:2;Zmat4:2;Dtna:2;Nfib:2;Chd9:3;Gjc1:2;Zfhx4:2;Kcnb1:2	36	28	6	21	240	1776	1623	323	866	20245	0.00051085	0.0114979	0.0955468	0.000904684	1.70988	1.45528	1.56695	2.04554	1	1	0	2
1	FC(Day5-Oct4+/Oct4-)>4_and_FC(ES/ICM)>4_and_pvalue(ES/ICM)<0.01_and_r>0.6	mmu-miR-295	miR-93.hd/291-3p/294/295/302/372/373/520	0.615697	18.9	19.3	1.27	0.0923	Frem2;Trim2;Uchl1;Cyfip2;Ccnd1;Fbxo10;Rtkn2;Gabrb3;Arhgef10;Sept1;Vash1;Necab1;Jrk;Gpr114;Stxbp4;Pml;Bnc2;Thap2;Grb10;Taf9b;Tcfap4;E2f7;Nfib;Lefty2;Lnx2;Slc40a1;Srbd1;Phyhipl;Zfhx4;Fzd10	Trim2;Uchl1;Cyfip2;Frmd5;Immp2l;6720456H20Rik;Zfp192;Bahcc1;Zfp521;Ssbp2;Zfp185;Tmsb15b1-Tmsb15b2;Pgap1;A830018L16Rik;Arl4a;Kitl;Fam81a;Jrk;Ina;Taf9b;Rasip1;Camkk1;Fam13c;Dtna;Macrod2;Dpys;Tcfap4;Nfib;Lefty2;Plekha7;Zc4h2;Lnx2;Cobl;Slc40a1;Chd9;Srbd1;Phyhipl;Rprm;Fzd10;Fut9	Ccnd1;6720456H20Rik;Fam13c;Tcfap4;E2f7;Lefty2;Plekha7;Slc40a1;Chd9	Trim2:2;Uchl1:2;Cyfip2:2;Ccnd1:2;6720456H20Rik:2;Jrk:2;Taf9b:2;Fam13c:2;Tcfap4:3;E2f7:2;Nfib:2;Lefty2:3;Plekha7:2;Lnx2:2;Slc40a1:3;Chd9:2;Srbd1:2;Phyhipl:2;Fzd10:2	30	40	9	19	240	1552	1970	446	758	20245	0.00255632	0.000253874	0.0442557	0.00106504	1.63056	1.71277	1.70221	2.11442	1	1	1	3
1	FC(Day5-Oct4+/Oct4-)>4_and_FC(ES/ICM)>4_and_pvalue(ES/ICM)<0.01_and_r>0.6	mmu-miR-10a	miR-10	1	32	32	1	0.374	Ltbp1;Hlcs;Flt4;Trim2;Cyfip2;Tmem63a;Kctd17;Ina;Sp5;Camk2a;Cpne5;Bnc2;Grb10;Fxyd6;Slc12a8;E2f7;Mcart6;Rtkn2;Gjc1;Hook1;Arhgef10;Zfhx4;Plekhg1;Wscd1;Fut9	Ltbp1;Hlcs;Mest;Trim2;Pitpnc1;Sp5;Camk2a;Fam13c;Taok2;6720456H20Rik;Mmp17;Ssbp2;Zc4h2;Kcnb1;Fut9	Trim2;6720456H20Rik;E2f7;Camk2b	Ltbp1:2;Hlcs:2;Trim2:3;Sp5:2;Camk2a:2;6720456H20Rik:2;E2f7:2;Fut9:2	25	15	4	8	240	1358	949	97	396	20245	0.00838913	0.0582882	0.0223719	0.0529437	1.55291	1.33331	3.47852	1.70412	1	0	1	2
1	FC(Day5-Oct4+/Oct4-)>4_and_FC(ES/ICM)>4_and_pvalue(ES/ICM)<0.01_and_r>0.6	mmu-miR-130a	miR-130/301	1	27.4	25.6	0.28	0.004	Trim2;Mtap2;Igdcc4;Slco4a1;Slc12a8;Trib2;Mcart6;Rtkn2;Dpysl3;Plekhg1;Rbak;Sept1;Nefl;Pgap1;Tspyl2;Sox4;Grb10;Taf9b;Camkk1;E2f7;Nfib;Chd9;Phyhipl;Gadd45a;Adam23;Fut9	Ltbp1;Mtap2;Igdcc4;Ccnd1;6720456H20Rik;Zfp192;Trib2;Zfp521;Cdkn1c;B4galt2;Plekhg1;Epb4.9;Nefl;A830018L16Rik;Necab1;Fam81a;Tspyl2;Sox4;Rlbp1l2;Pitpnc1;Grb10;Taf9b;Dtna;Plekha7;Slc40a1;Chd9;Gadd45a;Gjc1;Adam23;Adcy3;Fut9	Ltbp1;Trim2;Zbtb8a;B4galt2;Tspyl2;E2f7;Chd9;Gadd45a;Nhsl1;Fut9	Ltbp1:2;Trim2:2;Mtap2:2;Igdcc4:2;Trib2:2;B4galt2:2;Plekhg1:2;Nefl:2;Tspyl2:3;Sox4:2;Grb10:2;Taf9b:2;E2f7:2;Chd9:3;Gadd45a:3;Adam23:2;Fut9:3	26	31	10	17	240	1350	1684	351	654	20245	0.00464558	0.0041356	0.00612462	0.0012988	1.6246	1.55284	2.40325	2.19269	1	1	1	3
1	FC(Day5-Oct4+/Oct4-)>4_and_FC(ES/ICM)>4_and_pvalue(ES/ICM)<0.01_and_r>0.6	mmu-miR-10b.mirbase	miR-10b	0	-1	-1	-1	-1	Tsga14;Gpr114;Mest;Nipsnap1;Mtap2;Igdcc4;Laptm5;Stxbp4;Fbxo10;Taok2;Nfib;Mcart6;Cdh3;Zc4h2;Chd9;Phyhipl;Pdzd4;Gabrb3;Kbtbd11;Rbak;Rprm;Enox1;Wscd1;Fut9;Kitl	n/a	n/a	n/a	25	0	0	0	240	1216	0	0	0	20245	0.00260966	1	1	1	1.73426	0	0	0	1	0	0	1
1	FC(Day5-Oct4+/Oct4-)>4_and_FC(ES/ICM)>4_and_pvalue(ES/ICM)<0.01_and_r>0.6	mmu-miR-122	n/a	0.636451	-1	-1	-1	-1	n/a	Sox4;Fundc2;Trim2;Frmd5;Mtap2;Igdcc4;Ina;Bnc2;Wipi1;Grb10;Macrod2;6720456H20Rik;Zfp192;Camk2b;Gab3;Rasa4;Kcnb1;Pgap1;Necab1	n/a	n/a	0	19	0	0	240	0	1398	0	0	20245	1	0.0794441	1	1	0	1.14644	0	0	0	0	0	0
1	FC(Day5-Oct4+/Oct4-)>4_and_FC(ES/ICM)>4_and_pvalue(ES/ICM)<0.01_and_r>0.6	mmu-miR-122a	miR-122	0	32	31.8	0.85	0.375	Frem2;Tubb3;Hlcs;Fundc2;Cyfip2;Kctd17;Igdcc4;Tor3a;Ina;Stxbp4;Cpne5;Bnc2;Wipi1;Lefty2;Kcnh2;B4galt2;Pdzd4;Arhgef10;Pam;Sept1;Kcnb1;Pgap1;Wscd1;Vash1	n/a	B4galt2	B4galt2:2	24	0	1	1	240	1411	0	63	51	20245	0.0186433	1	0.357245	0.333626	1.4348	0	1.33896	1.654	1	0	0	1
1	FC(Day5-Oct4+/Oct4-)>4_and_FC(ES/ICM)>4_and_pvalue(ES/ICM)<0.01_and_r>0.6	mmu-miR-124	n/a	0.784132	-1	-1	-1	-1	n/a	Iffo2;Fam81a;Jrk;Hlcs;Fundc2;Rundc3b;Thap2;Grb10;Zmat4;Dtna;Macrod2;6720456H20Rik;Zfp192;Tcfap4;E2f7;Ssbp2;Slc40a1;Golim4;Parp16;Nhsl1;Pgap1	n/a	n/a	0	21	0	0	240	0	1352	0	0	20245	1	0.0424574	1	1	0	1.31023	0	0	0	1	0	1
1	FC(Day5-Oct4+/Oct4-)>4_and_FC(ES/ICM)>4_and_pvalue(ES/ICM)<0.01_and_r>0.6	mmu-miR-124a	miR-124/506	0	31	26.8	0.05	0.0275	Fundc2;Creld1;Igdcc4;Ltbp4;Ccnd1;Fbxo10;Slc12a8;Igfbp3;Mettl8;Dock6;Fsd1l;Parp16;Pam;Hps1;Aldoc;Pgap1;Vash1;Jrk;Gpr114;Tor3a;Pml;Cpne5;Thap2;Dtna;Dpys;Tcfap4;E2f7;Nfib;Plekha7;Lnx2;Cobl;Slc40a1;Srbd1	n/a	Iffo2;Igdcc4;6720456H20Rik;Parp16;Pam;Tor3a;Cpne5;Dtna;Macrod2;Tcfap4	Igdcc4:2;Parp16:2;Pam:2;Tor3a:2;Cpne5:2;Dtna:2;Tcfap4:2	33	0	10	7	240	2145	0	693	529	20245	0.0230954	1	0.106402	0.145902	1.29776	0	1.21723	1.11622	1	0	0	1
1	FC(Day5-Oct4+/Oct4-)>4_and_FC(ES/ICM)>4_and_pvalue(ES/ICM)<0.01_and_r>0.6	mmu-miR-124a.1	miR-124.1	1	-1	-1	-1	-1	Tsga14;Gpr114;Stard5;Trim2;Creld1;Igdcc4;Tor3a;Cpne5;Thap2;Taf9b;Dtna;Slc12a8;Nfib;Igfbp3;Plekha7;Cobl;Slc40a1;Srbd1;Parp16;Hmga1;Fsd1;Aldoc;Pgap1;Kitl	n/a	n/a	n/a	24	0	0	0	240	1611	0	0	0	20245	0.0452433	1	1	1	1.25667	0	0	0	1	0	0	1
1	FC(Day5-Oct4+/Oct4-)>4_and_FC(ES/ICM)>4_and_pvalue(ES/ICM)<0.01_and_r>0.6	mmu-miR-124a.2	miR-124/506	0	-1	-1	-1	-1	Fundc2;Creld1;Igdcc4;Ltbp4;Ccnd1;Fbxo10;Slc12a8;Igfbp3;Mettl8;Dock6;Fsd1l;Parp16;Pam;Hps1;Aldoc;Pgap1;Vash1;Jrk;Gpr114;Tor3a;Pml;Cpne5;Thap2;Dtna;Dpys;Tcfap4;E2f7;Nfib;Plekha7;Lnx2;Cobl;Slc40a1;Srbd1	n/a	n/a	n/a	33	0	0	0	240	2145	0	0	0	20245	0.0230954	1	1	1	1.29776	0	0	0	1	0	0	1
1	FC(Day5-Oct4+/Oct4-)>4_and_FC(ES/ICM)>4_and_pvalue(ES/ICM)<0.01_and_r>0.6	mmu-miR-125a	miR-125/351	0	29.6	29.3	0.81	0.244	Hlcs;Gpr114;Sox4;Stard5;Creld1;Tmem63a;Kctd17;Stxbp4;Nqo1;Grb10;Taf9b;Camkk1;Fbxo10;Dtna;Cercam;Trib2;Chrna9;Nfib;Mcart6;Rtkn2;Cdh3;Cecr5;Dapp1;Parp16;Gjc1;Plekhg1;Rbak;Fzd10;Wscd1;Vash1;Dis3l2;Adcy3;Necab1	n/a	Frmd5;Taf9b;Trib2;Rbak;Dis3l2	Taf9b:2;Trib2:2;Rbak:2;Dis3l2:2	33	0	5	4	240	1917	0	311	229	20245	0.00744511	1	0.143933	0.151371	1.45211	0	1.35618	1.47344	1	0	0	1
1	FC(Day5-Oct4+/Oct4-)>4_and_FC(ES/ICM)>4_and_pvalue(ES/ICM)<0.01_and_r>0.6	mmu-miR-125a-3p	n/a	0.574538	-1	-1	-1	-1	n/a	Tpm2;Fam81a;Ltbp1;Flt4;Tagln3;Trim2;Pitpnc1;Ubxn10;Klhdc8b;Igdcc4;Stxbp4;Sp5;Rundc3b;Bnc2;Taf9b;Camkk1;Fam13c;Zfp192;Cend1;Stk30;Kcnh2;Plekha7;Fbxw17;Chd9;Parp16;Slc48a1;Adam23;Kcnb1;Pgap1;A830018L16Rik;Adcy3;Arl4a;Fut9;Kitl	n/a	n/a	0	34	0	0	240	0	1844	0	0	20245	1	0.0028346	1	1	0	1.55534	0	0	0	1	0	1
1	FC(Day5-Oct4+/Oct4-)>4_and_FC(ES/ICM)>4_and_pvalue(ES/ICM)<0.01_and_r>0.6	mmu-miR-125a-5p	n/a	0.804026	-1	-1	-1	-1	n/a	Frem2;Fam81a;Jrk;Tsga14;Fundc2;Creld1;Frmd5;Ubxn10;Klhdc8b;Igdcc4;Ina;Grb10;Taf9b;Zmat4;Dtna;6720456H20Rik;Nfib;Rtkn2;Dapp1;Parp16;Gjc1;Nhsl1;Glyctk;Fzd10;Fut9	n/a	n/a	0	25	0	0	240	0	1377	0	0	20245	1	0.00958066	1	1	0	1.53148	0	0	0	1	0	1
1	FC(Day5-Oct4+/Oct4-)>4_and_FC(ES/ICM)>4_and_pvalue(ES/ICM)<0.01_and_r>0.6	mmu-miR-125b	miR-125/351	0	29.4	27.3	0.22	0.00312	Hlcs;Gpr114;Sox4;Stard5;Creld1;Tmem63a;Kctd17;Stxbp4;Nqo1;Grb10;Taf9b;Camkk1;Fbxo10;Dtna;Cercam;Trib2;Chrna9;Nfib;Mcart6;Rtkn2;Cdh3;Cecr5;Dapp1;Parp16;Gjc1;Plekhg1;Rbak;Fzd10;Wscd1;Vash1;Dis3l2;Adcy3;Necab1	n/a	Frmd5;Taf9b;Trib2;Rbak;Dis3l2	Taf9b:2;Trib2:2;Rbak:2;Dis3l2:2	33	0	5	4	240	1917	0	313	230	20245	0.00744511	1	0.145167	0.152234	1.45211	0	1.34751	1.46703	1	0	0	1
1	FC(Day5-Oct4+/Oct4-)>4_and_FC(ES/ICM)>4_and_pvalue(ES/ICM)<0.01_and_r>0.6	mmu-miR-125b-3p	n/a	0.608304	-1	-1	-1	-1	n/a	Frem2;Mettl8;Jrk;Tspyl2;Plekha7;Rbak;6720456H20Rik;Kcnb1;Nfib;Kitl;Camk2b	n/a	n/a	0	11	0	0	240	0	542	0	0	20245	1	0.0303005	1	1	0	1.71198	0	0	0	1	0	1
1	FC(Day5-Oct4+/Oct4-)>4_and_FC(ES/ICM)>4_and_pvalue(ES/ICM)<0.01_and_r>0.6	mmu-miR-125b-5p	n/a	0.804026	-1	-1	-1	-1	n/a	Fam81a;Jrk;Tsga14;Creld1;Frmd5;Ubxn10;Klhdc8b;Igdcc4;Grb10;Taf9b;Zmat4;6720456H20Rik;Zfp192;Nfib;Mettl8;Dapp1;Parp16;Gjc1;Glyctk;Fzd10	n/a	n/a	0	20	0	0	240	0	1223	0	0	20245	1	0.0339559	1	1	0	1.37946	0	0	0	1	0	1
1	FC(Day5-Oct4+/Oct4-)>4_and_FC(ES/ICM)>4_and_pvalue(ES/ICM)<0.01_and_r>0.6	mmu-miR-126-3p	miR-126/126-3p	0	-1	-1	-1	-1	E2f7	Sp5	n/a	n/a	1	1	0	0	240	84	99	9	19	20245	0.370854	0.365464	0.89821	0.79717	1.00422	0.852062	0	0	0	0	0	0
1	FC(Day5-Oct4+/Oct4-)>4_and_FC(ES/ICM)>4_and_pvalue(ES/ICM)<0.01_and_r>0.6	mmu-miR-126-5p	miR-126-5p	0	-1	-1	-1	-1	Fundc2;Trim2;Cyfip2;Sp5;Trib2;Fsd1l;Golim4;Gabrb3;Pkp2;Nefl;Pgap1;Vash1;Kitl;Necab1;Flt4;Pml;Camk2a;Akr1b10;Bnc2;Grb10;Wwc1;E2f7;Nfib;Dapp1;Srbd1;Gjc1;Pde9a;Zfhx4;Kcnb1;Fut9	Fundc2;Trim2;Cyfip2;Mtap2;Trib2;Golim4;Gabrb3;Necab1;Fam81a;Pitpnc1;Ubxn10;Stxbp4;Thap2;Rasip1;Fam13c;Dtna;E2f7;Nfib;Crtc1;Kcnh2;Chd9;Phyhipl;Fut9	Kcnh2;Zfhx4	Fundc2:2;Trim2:2;Cyfip2:2;Trib2:2;Golim4:2;Gabrb3:2;Necab1:2;E2f7:2;Nfib:2;Kcnh2:2;Zfhx4:2;Fut9:2	30	23	2	12	240	1882	1074	158	497	20245	0.0202949	0.00235508	0.272367	0.00929714	1.34465	1.80647	1.06777	2.03672	1	1	0	2
1	FC(Day5-Oct4+/Oct4-)>4_and_FC(ES/ICM)>4_and_pvalue(ES/ICM)<0.01_and_r>0.6	mmu-miR-127	miR-127	0	21.9	20.1	0.29	0.0286	Mtap2;Zfhx4	Frem2;B4galt2;Frmd5;Mtap2;Ccnd1;Zmat4	n/a	Mtap2:2	2	6	0	1	240	196	461	7	44	20245	0.266686	0.159484	0.919899	0.312846	0.860757	1.09789	0	1.91714	0	0	0	0
1	FC(Day5-Oct4+/Oct4-)>4_and_FC(ES/ICM)>4_and_pvalue(ES/ICM)<0.01_and_r>0.6	mmu-miR-128a	miR-128	0	30.3	30.8	1.4	0.755	Frem2;Ltbp1;Hlcs;Cyfip2;Tmem63a;Igdcc4;Taok2;Slc12a8;Rtkn2;Cdh3;B4galt2;Ssbp2;Dpysl3;Hook1;Gabrb3;Plekhg1;Pgap1;Wscd1;Necab1;Tpm2;Jrk;Tspyl2;Mest;Flt4;Bnc2;Taf9b;Zmat4;Dtna;Wwc1;Fxyd6;Dpys;E2f7;Tnfsf12-Tnfsf13;Nfib;Zc4h2;Cobl;Zfhx4;Rprm;Glyctk;Adcy3;Fut9	Iffo2;Ltbp1;Frmd5;Igdcc4;Zfp192;Trib2;Ssbp2;Epb4.9;Pdk3;Pgap1;Jrk;Tspyl2;Rlbp1l2;Pitpnc1;Stxbp4;Camkk1;Dtna;Macrod2;Tnfsf12-Tnfsf13;Kcnh2;Cobl;Phyhipl;Glyctk;Adcy3;Fut9	Iffo2;Ltbp1;Gabrb3;Dtna;E2f7;Zfhx4	Iffo2:2;Ltbp1:3;Igdcc4:2;Ssbp2:2;Gabrb3:2;Pgap1:2;Jrk:2;Tspyl2:2;Dtna:3;E2f7:2;Tnfsf12-Tnfsf13:2;Cobl:2;Zfhx4:2;Glyctk:2;Adcy3:2;Fut9:2	41	25	6	16	240	2662	1725	425	1067	20245	0.0149491	0.0499794	0.149792	0.0666631	1.29922	1.22252	1.19088	1.26492	1	1	0	2
1	FC(Day5-Oct4+/Oct4-)>4_and_FC(ES/ICM)>4_and_pvalue(ES/ICM)<0.01_and_r>0.6	mmu-miR-128b	miR-128	0	32	32	1	0.374	Frem2;Ltbp1;Hlcs;Cyfip2;Tmem63a;Igdcc4;Taok2;Slc12a8;Rtkn2;Cdh3;B4galt2;Ssbp2;Dpysl3;Hook1;Gabrb3;Plekhg1;Pgap1;Wscd1;Necab1;Tpm2;Jrk;Tspyl2;Mest;Flt4;Bnc2;Taf9b;Zmat4;Dtna;Wwc1;Fxyd6;Dpys;E2f7;Tnfsf12-Tnfsf13;Nfib;Zc4h2;Cobl;Zfhx4;Rprm;Glyctk;Adcy3;Fut9	Iffo2;Ltbp1;Frmd5;Igdcc4;Zfp192;Trib2;Ssbp2;Epb4.9;Pdk3;Pgap1;Jrk;Tspyl2;Rlbp1l2;Pitpnc1;Stxbp4;Camkk1;Dtna;Macrod2;Tnfsf12-Tnfsf13;Kcnh2;Cobl;Phyhipl;Glyctk;Adcy3;Fut9	Iffo2;Ltbp1;Gabrb3;Dtna;E2f7;Zfhx4	Iffo2:2;Ltbp1:3;Igdcc4:2;Ssbp2:2;Gabrb3:2;Pgap1:2;Jrk:2;Tspyl2:2;Dtna:3;E2f7:2;Tnfsf12-Tnfsf13:2;Cobl:2;Zfhx4:2;Glyctk:2;Adcy3:2;Fut9:2	41	25	6	16	240	2662	1725	423	1066	20245	0.0149491	0.0499794	0.149087	0.0664394	1.29922	1.22252	1.19651	1.2661	1	1	0	2
1	FC(Day5-Oct4+/Oct4-)>4_and_FC(ES/ICM)>4_and_pvalue(ES/ICM)<0.01_and_r>0.6	mmu-miR-129-3p	miR-129-3p	0	31.9	26.2	0.02	4.49e-05	Frem2;Fundc2;Cyfip2;Tmem106c;Kctd17;Fbxo10;Taok2;Trib2;Dscaml1;Stk30;Bdh2;Vash1;Sox4;Nipsnap1;Cpne5;Camkk1;Dtna;Slc40a1;Kcnb1	Tmem106c;Taok2;6720456H20Rik;Camk2b;Rtkn2;Tpm2;Sox4;Stard5;Cpne5;Camkk1;Zmat4;Nfib;Slc40a1;Rprm	6720456H20Rik;Fzd10	Tmem106c:2;Taok2:2;6720456H20Rik:2;Sox4:2;Cpne5:2;Camkk1:2;Slc40a1:2	19	14	2	7	240	1404	965	192	460	20245	0.0803322	0.0827143	0.268403	0.123645	1.14154	1.22379	0.878689	1.28365	0	0	0	0
1	FC(Day5-Oct4+/Oct4-)>4_and_FC(ES/ICM)>4_and_pvalue(ES/ICM)<0.01_and_r>0.6	mmu-miR-294	miR-93.hd/291-3p/294/295/302/372/373/520	0	16.1	16	0.97	0.874	Frem2;Trim2;Uchl1;Cyfip2;Ccnd1;Fbxo10;Rtkn2;Gabrb3;Arhgef10;Sept1;Vash1;Necab1;Jrk;Gpr114;Stxbp4;Pml;Bnc2;Thap2;Grb10;Taf9b;Tcfap4;E2f7;Nfib;Lefty2;Lnx2;Slc40a1;Srbd1;Phyhipl;Zfhx4;Fzd10	Trim2;Uchl1;Cyfip2;Frmd5;6720456H20Rik;Zfp192;Gabrb3;Tmsb15b1-Tmsb15b2;Arl4a;Zfp182;Fam81a;Jrk;Pitpnc1;Ina;Taf9b;Fam13c;Macrod2;Tcfap4;Nfib;Lefty2;Plekha7;Zc4h2;Lnx2;Cobl;Slc40a1;Srbd1;Phyhipl;Fut9	Ccnd1;6720456H20Rik;Fam13c;Tcfap4;E2f7;Lefty2;Plekha7;Slc40a1;Chd9	Trim2:2;Uchl1:2;Cyfip2:2;Ccnd1:2;6720456H20Rik:2;Gabrb3:2;Jrk:2;Taf9b:2;Fam13c:2;Tcfap4:3;E2f7:2;Nfib:2;Lefty2:3;Plekha7:2;Lnx2:2;Slc40a1:3;Srbd1:2;Phyhipl:2	30	28	9	18	240	1552	1655	449	714	20245	0.00255632	0.0138283	0.0454065	0.00132144	1.63056	1.42714	1.69084	2.12658	1	1	1	3
1	FC(Day5-Oct4+/Oct4-)>4_and_FC(ES/ICM)>4_and_pvalue(ES/ICM)<0.01_and_r>0.6	mmu-miR-28	miR-28	1	28.6	26.1	0.17	0.00734	Creld1;Kcnn1;Tcf7;Fsd1l;Gabrb3;Bdh2;Mtss1;Kbtbd11;Rbak;Pgap1;Wscd1;Vash1;Kitl;Sox4;Mest;Flt4;Ubxn10;Clstn3;Stxbp4;Cpne5;Thap2;Taf9b;Fxyd6;Plekha7;Pdzd4;Rprm;Fzd10	Iffo2;Cyfip2;Mtap2;Klhdc8b;Igdcc4;Kcnn1;Fam178b;6720456H20Rik;Zfp192;Camk2b;Zfp185;Gabrb3;Rbak;Tmsb15b1-Tmsb15b2;Pgap1;Sox4;Mest;Rlbp1l2;Flt4;Pitpnc1;Ubxn10;Cpne5;Rundc3b;Thap2;Taf9b;Zmat4;Dtna;Macrod2;Bcl9;E2f7;Plekha7;Zc4h2;Chd9;Phyhipl;Pdzd4;Asrgl1;Nhsl1;Rprm;Fut9	Klhdc8b	Klhdc8b:2;Kcnn1:2;Gabrb3:2;Rbak:2;Pgap1:2;Sox4:2;Mest:2;Flt4:2;Ubxn10:2;Cpne5:2;Thap2:2;Taf9b:2;Plekha7:2;Pdzd4:2;Rprm:2	27	39	1	15	240	1590	1775	62	557	20245	0.0145644	6.64855e-05	0.355788	0.00172475	1.43243	1.85342	1.36055	2.27166	1	1	0	2
1	FC(Day5-Oct4+/Oct4-)>4_and_FC(ES/ICM)>4_and_pvalue(ES/ICM)<0.01_and_r>0.6	mmu-miR-429	miR-200bc/429	1	23.6	24	1.28	0.186	Frem2;Tubb3;Tsga14;Hlcs;Gprasp1;Fundc2;Trim2;Mtap2;Immp2l;Tcf7;Gabrb3;Hmga1;Pam;Plekhg1;Rbak;Pgap1;Vash1;Arl4a;Necab1;Pitpnm1;Prkar2b;Stxbp4;Bnc2;Zmat4;Dtna;Bcl9;Tnfsf12-Tnfsf13;Nfib;Sgms2;Plekha7;Lnx2;Chd9;Gjc1;Zfhx4;Kcnb1;Fut9	Frem2;Tsga14;Gprasp1;Trim2;Mtap2;Immp2l;Ssbp2;Zfp185;Golim4;Gabrb3;Hmga1;Pgap1;Arl4a;Pitpnm1;Pitpnc1;Prkar2b;Zmat4;Fam13c;Dtna;Nfib;Chd9;Phyhipl;Gjc1;Kcnb1	Frem2;Tsga14;Trim2;Golim4;Chd9;Zfhx4	Frem2:3;Tsga14:3;Gprasp1:2;Trim2:3;Mtap2:2;Immp2l:2;Golim4:2;Gabrb3:2;Hmga1:2;Pgap1:2;Arl4a:2;Pitpnm1:2;Prkar2b:2;Zmat4:2;Dtna:2;Nfib:2;Chd9:3;Gjc1:2;Zfhx4:2;Kcnb1:2	36	24	6	20	240	1776	1606	323	858	20245	0.00051085	0.0444871	0.0955468	0.00177608	1.70988	1.26059	1.56695	1.9663	1	1	0	2
1	FC(Day5-Oct4+/Oct4-)>4_and_FC(ES/ICM)>4_and_pvalue(ES/ICM)<0.01_and_r>0.6	mmu-miR-132	miR-132/212	0	30.2	27.9	0.2	0.0645	Ltbp1;Tsga14;Trim2;Cyfip2;Fbxo10;Cercam;Trib2;Fsd1l;Dpysl3;Gabrb3;Arhgef10;Pam;Rbak;Pgap1;Wscd1;Kitl;Sox4;Mest;Flt4;Ubxn10;Akr1b10;Bnc2;Dtna;E2f7;Tnfsf12-Tnfsf13;Nfib;Crtc1;Zc4h2;Dapp1;Rprm;Adcy3;Fut9	Iffo2;Ltbp1;Tsga14;Trim2;Frmd5;Trib2;Zfp521;B4galt2;Golim4;Gabrb3;Hmga1;Rfx3;Sox4;Ubxn10;Cpne5;Bnc2;Dtna;Macrod2;Tnfsf12-Tnfsf13;Dapp1;Rprm;Glyctk;Adcy3	Trim2;Trib2;Rfx3	Ltbp1:2;Tsga14:2;Trim2:3;Trib2:3;Gabrb3:2;Rfx3:2;Sox4:2;Ubxn10:2;Bnc2:2;Dtna:2;Tnfsf12-Tnfsf13:2;Dapp1:2;Rprm:2;Adcy3:2	32	23	3	14	240	1794	1293	129	562	20245	0.00541305	0.0142651	0.129797	0.00439564	1.50465	1.5005	1.96172	2.10135	1	1	0	2
1	FC(Day5-Oct4+/Oct4-)>4_and_FC(ES/ICM)>4_and_pvalue(ES/ICM)<0.01_and_r>0.6	mmu-miR-133a	miR-133	1	28.9	29.9	2.01	0.224	Tsga14;Trim2;Frmd5;Tmem63a;Ccnd1;Rtkn2;B4galt2;Tcf7;Parp16;Garnl3;Arhgef10;Kbtbd11;Wscd1;Vash1;Jrk;Tspyl2;Sox4;Ubxn10;Cpne5;Bnc2;Zmat4;Sgms2;Zc4h2;Kcnb1	Tsga14;Frmd5;Immp2l;Trib2;B4galt2;Parp16;Garnl3;Sox4;Flt4;Sgms2;Plekha7;Zc4h2;Chd9;Glyctk;Kcnb1	Trim2;B4galt2;Garnl3;Sgms2	Tsga14:2;Trim2:2;Frmd5:2;B4galt2:3;Parp16:2;Garnl3:3;Sox4:2;Sgms2:3;Zc4h2:2;Kcnb1:2	24	15	4	10	240	1448	962	228	514	20245	0.0227501	0.0614652	0.150501	0.0431508	1.39814	1.31529	1.4799	1.64113	1	0	0	1
1	FC(Day5-Oct4+/Oct4-)>4_and_FC(ES/ICM)>4_and_pvalue(ES/ICM)<0.01_and_r>0.6	mmu-miR-133b	miR-133	1	32	32	1	0.374	Tsga14;Trim2;Frmd5;Tmem63a;Ccnd1;Rtkn2;B4galt2;Tcf7;Parp16;Garnl3;Arhgef10;Kbtbd11;Wscd1;Vash1;Jrk;Tspyl2;Sox4;Ubxn10;Cpne5;Bnc2;Zmat4;Sgms2;Zc4h2;Kcnb1	Tsga14;Frmd5;Immp2l;Trib2;B4galt2;Parp16;Garnl3;Sox4;Flt4;Sgms2;Rasa4;Plekha7;Zc4h2;Chd9;Glyctk	Trim2;B4galt2;Garnl3;Sgms2	Tsga14:2;Trim2:2;Frmd5:2;B4galt2:3;Parp16:2;Garnl3:3;Sox4:2;Sgms2:3;Zc4h2:2	24	15	4	9	240	1448	955	238	521	20245	0.0227501	0.0597553	0.158882	0.0750965	1.39814	1.32493	1.41772	1.45717	1	0	0	1
1	FC(Day5-Oct4+/Oct4-)>4_and_FC(ES/ICM)>4_and_pvalue(ES/ICM)<0.01_and_r>0.6	mmu-miR-92	miR-25/32/92/363/367	1	22.8	21.1	0.31	0.00304	Frem2;Tsga14;Sox4;Fancl;Fundc2;Pitpnc1;Mtap2;Igdcc4;Prkar2b;Camk2a;Nqo1;Pcolce2;Bnc2;Camkk1;Wwc1;Bcl9;Nfib;Dscaml1;Cend1;Rtkn2;Cdkn1c;Lnx2;Chd9;Hook1;Zfhx4;Bdh2;Kbtbd11;Ddc;Adam23;Fzd10;Nefl;Adcy3;Kitl	n/a	Tsga14;Pitpnc1;Prkar2b;Nfib;Zfp521;Cend1;Cdkn1c;Chd9;Adam23;Fzd10	Tsga14:2;Pitpnc1:2;Prkar2b:2;Nfib:2;Cend1:2;Cdkn1c:2;Chd9:2;Adam23:2;Fzd10:2	33	0	10	9	240	1273	0	314	243	20245	1.16189e-05	1	0.00304295	0.00187032	2.18671	0	2.68644	3.12423	1	0	1	2
1	FC(Day5-Oct4+/Oct4-)>4_and_FC(ES/ICM)>4_and_pvalue(ES/ICM)<0.01_and_r>0.6	mmu-miR-135a	miR-135	0	32	27.9	0.06	6.53e-05	Hlcs;Trim2;Cyfip2;Laptm5;Rtkn2;Tcf7;Fsd1l;Parp16;Mtss1;Kbtbd11;Rbak;Pgap1;Arl4a;Kitl;Prkar2b;Ina;Bnc2;Wipi1;Dtna;Plekha7;Fut9	Trim2;Frmd5;Mtap2;Trib2;Bahcc1;Rtkn2;Parp16;Mtss1;Rbak;A830018L16Rik;Arl4a;Kitl;Fam81a;Jrk;Rlbp1l2;Pitpnc1;Prkar2b;Camk2a;Thap2;Taf9b;Camkk1;Fam13c;Dtna;Aga;Macrod2;Tcfap4;Plekha7;Chd9;Glyctk;Kcnb1;Adcy3;Fut9	Rbak;Pitpnc1;Dtna;Glyctk;Fut9	Trim2:2;Rtkn2:2;Parp16:2;Mtss1:2;Rbak:3;Arl4a:2;Kitl:2;Pitpnc1:2;Prkar2b:2;Dtna:3;Plekha7:2;Glyctk:2;Fut9:3	21	32	5	13	240	1639	2232	237	714	20245	0.0853298	0.0407844	0.0879208	0.0378819	1.0808	1.20938	1.77962	1.53586	0	1	0	1
1	FC(Day5-Oct4+/Oct4-)>4_and_FC(ES/ICM)>4_and_pvalue(ES/ICM)<0.01_and_r>0.6	mmu-miR-135b	miR-135	0	32	24.4	0.01	4.04e-06	Hlcs;Trim2;Cyfip2;Laptm5;Rtkn2;Tcf7;Fsd1l;Parp16;Mtss1;Kbtbd11;Rbak;Pgap1;Arl4a;Kitl;Prkar2b;Ina;Bnc2;Wipi1;Dtna;Plekha7;Fut9	Tsga14;Trim2;Mtap2;Trib2;Bahcc1;Rtkn2;Parp16;Dpysl3;Mtss1;Rbak;A830018L16Rik;Arl4a;Kitl;Necab1;Fam81a;Jrk;Rlbp1l2;Pitpnc1;Prkar2b;Stxbp4;Camk2a;Thap2;Taf9b;Camkk1;Fam13c;Dtna;Aga;Macrod2;Tcfap4;Slc41a3;Plekha7;Lnx2;Chd9;Phyhipl;Glyctk;Kcnb1;Adcy3;Fut9	Rbak;Pitpnc1;Dtna;Glyctk;Fut9	Trim2:2;Rtkn2:2;Parp16:2;Mtss1:2;Rbak:3;Arl4a:2;Kitl:2;Pitpnc1:2;Prkar2b:2;Dtna:3;Plekha7:2;Glyctk:2;Fut9:3	21	38	5	13	240	1639	2141	239	713	20245	0.0853298	0.00307937	0.0895843	0.0376295	1.0808	1.49718	1.76473	1.53801	0	1	0	1
1	FC(Day5-Oct4+/Oct4-)>4_and_FC(ES/ICM)>4_and_pvalue(ES/ICM)<0.01_and_r>0.6	mmu-miR-136	miR-136	0	32	32	1	0.374	Frem2;Ltbp1;Tsga14;Hlcs;Trim2;Creld1;Dscaml1;Igfbp3;Cdh3;Parp16;Dpysl3;Gabrb3;Kbtbd11;Vash1;Jrk;Sox4;Nipsnap1;Stxbp4;Bnc2;Thap2;Bcl9;Nfib;Cobl;Slc40a1;Gjc1;Zfhx4;Fut9	Ltbp1;Hlcs;Mtap2;Klhdc8b;Zfp521;Cdh3;Mettl8;Parp16;Gabrb3;Epb4.9;Stard5;Nipsnap1;Pitpnc1;Ubxn10;Stxbp4;Thap2;Camkk1;Dtna;2900006K08Rik;Pir;Tcfap4;Rasa4;Chd9;Adam23;Glyctk;Fut9	n/a	Ltbp1:2;Hlcs:2;Cdh3:2;Parp16:2;Gabrb3:2;Nipsnap1:2;Stxbp4:2;Thap2:2;Fut9:2	27	26	0	9	240	1793	1875	66	563	20245	0.0367489	0.05916	0.454588	0.092429	1.27025	1.16971	0	1.34847	1	0	0	1
1	FC(Day5-Oct4+/Oct4-)>4_and_FC(ES/ICM)>4_and_pvalue(ES/ICM)<0.01_and_r>0.6	mmu-miR-137	miR-137	0	32	32	1	0.374	Laptm5;Ccnd1;Fsd1l;Hook1;Rbak;Pgap1;Kitl;Necab1;Prkar2b;Bnc2;Zmat4;Dtna;Fxyd6;Dpys;E2f7;Nfib;Lnx2;Cobl;Chd9;Phyhipl;Gadd45a;Gjc1;Eif2ak2;Fut9	Ltbp1;Trim2;Frmd5;Mettl8;Ssbp2;Gabrb3;A830018L16Rik;Pitpnc1;Ubxn10;Bnc2;Taf9b;Rasip1;Zmat4;Fam13c;Lnx2;Slc40a1;Chd9;Phyhipl;Gadd45a;Asrgl1;Gjc1;Adam23;Glyctk;Fut9;AW551984	Cend1;Prkar2b;Ccdc151;Zmat4;Fxyd6;Chd9;Adam23	Prkar2b:2;Bnc2:2;Zmat4:3;Fxyd6:2;Lnx2:2;Chd9:3;Phyhipl:2;Gadd45a:2;Gjc1:2;Adam23:2;Fut9:2	24	25	7	11	240	1455	1383	408	643	20245	0.0235782	0.00998044	0.0982009	0.0617553	1.39141	1.52484	1.44725	1.44307	1	1	0	2
1	FC(Day5-Oct4+/Oct4-)>4_and_FC(ES/ICM)>4_and_pvalue(ES/ICM)<0.01_and_r>0.6	mmu-miR-137.mirbase	miR-137.m	0	-1	-1	-1	-1	Trim2;Laptm5;Prkar2b;Bnc2;Zmat4;Wwc1;Fxyd6;Dpys;Trib2;E2f7;Nfib;Dscaml1;Cend1;Fsd1l;Lnx2;Cobl;Chd9;Phyhipl;Gadd45a;Gjc1;Hook1;Rbak;Adam23;Nefl;Fut9;Kitl	n/a	n/a	n/a	26	0	0	0	240	1422	0	0	0	20245	0.00798489	1	1	1	1.54234	0	0	0	1	0	0	1
1	FC(Day5-Oct4+/Oct4-)>4_and_FC(ES/ICM)>4_and_pvalue(ES/ICM)<0.01_and_r>0.6	mmu-miR-138	miR-138	0	32	32	1	0.374	Frem2;Tubb3;Trim2;Creld1;Cyfip2;Ccnd1;Fbxo10;Rtkn2;Dock6;Tcf7;Fsd1l;Hmga1;Aldoc;Wscd1;Tpm2;Gpr114;Sox4;Flt4;Ubxn10;Tor3a;Prkar2b;Ina;Stxbp4;Pml;Camk2a;Thap2;Camkk1;Wwc1;Nfib;Lnx2;Nfe2l3;Fut9	Frem2;Tsga14;Trim2;Creld1;Uchl1;Frmd5;Igdcc4;Zfp192;Zfp521;Camk2b;Cdh3;Cdkn1c;Epb4.9;Aldoc;Sox4;Pitpnc1;Ubxn10;Taf9b;Camkk1;Zmat4;Dpys;Nfib;Slc45a1;Rasa4;Plekha7;Fut9	Tsga14;Pclo;Chd9	Frem2:2;Tsga14:2;Trim2:2;Creld1:2;Aldoc:2;Sox4:2;Ubxn10:2;Camkk1:2;Nfib:2;Fut9:2	32	26	3	10	240	1746	1591	269	627	20245	0.00388346	0.021775	0.225399	0.084702	1.54601	1.37851	0.940753	1.34536	1	1	0	2
1	FC(Day5-Oct4+/Oct4-)>4_and_FC(ES/ICM)>4_and_pvalue(ES/ICM)<0.01_and_r>0.6	mmu-miR-139	miR-139	0	32	31.7	0.81	0.375	Frem2;Tsga14;Flt4;Trim2;Cyfip2;Mtap2;Tmem106c;Ubxn10;Tor3a;Ina;Stxbp4;Pml;Camk2a;Bnc2;Grb10;Zmat4;Nfib;Mcart6;Cdh3;Cecr5;Tcf7;Dpysl3;Hook1;Bdh2;Mtss1;Plekhg1;Rbak;Psma8;Fut9;Kitl	n/a	Mex3a	n/a	30	0	1	0	240	1702	0	145	98	20245	0.00761313	1	0.308952	0.309891	1.48685	0	0.581753	0	1	0	0	1
1	FC(Day5-Oct4+/Oct4-)>4_and_FC(ES/ICM)>4_and_pvalue(ES/ICM)<0.01_and_r>0.6	mmu-miR-139-3p	n/a	0.605565	-1	-1	-1	-1	n/a	Pitpnm1;Ssbp2;Hlcs;Plekha7;Sox4;Rlbp1l2;Chd9;Pitpnc1;Mtap2;Parp16;Laptm5;Camk2a;Adcy3;Zfp521	n/a	n/a	0	14	0	0	240	0	698	0	0	20245	1	0.0195044	1	1	0	1.69192	0	0	0	1	0	1
1	FC(Day5-Oct4+/Oct4-)>4_and_FC(ES/ICM)>4_and_pvalue(ES/ICM)<0.01_and_r>0.6	mmu-miR-139-5p	n/a	0.603516	-1	-1	-1	-1	n/a	Iffo2;Jrk;Tspyl2;Trim2;Cyfip2;Frmd5;Mtap2;Ina;Camk2a;Rundc3b;Thap2;Zmat4;Macrod2;6720456H20Rik;Zfp192;Trib2;Nfib;Cdh3;Kcnh2;Mettl8;Ssbp2;Zc4h2;Slc40a1;Gabrb3;Nhsl1;Adam23;Pgap1;Arl4a;Fut9;Kitl	n/a	n/a	0	30	0	0	240	0	1551	0	0	20245	1	0.00253539	1	1	0	1.63161	0	0	0	1	0	1
1	FC(Day5-Oct4+/Oct4-)>4_and_FC(ES/ICM)>4_and_pvalue(ES/ICM)<0.01_and_r>0.6	mmu-miR-291a-5p	miR-291-5p	0.629046	18	18.3	1.23	0.13	Frem2;Ltbp1;Hlcs;Trim2;Cyfip2;Mtap2;Tmem106c;Nqo1;Trib2;Fsd1l;Golim4;Hook1;Gabrb3;Hmga1;Arhgef10;Rbak;Psma8;Nefl;Pgap1;Arl4a;Kitl;Stard5;Ubxn10;Pml;Bnc2;Thap2;Taf9b;Bcl9;Dpys;Tcfap4;E2f7;Nfib;Lnx2;Gjc1;Zfhx4;Rprm;Fut9	Ltbp1;Trim2;Cyfip2;Tmem106c;Klhdc8b;Laptm5;Trib2;B4galt2;Zfp185;Golim4;Gabrb3;Hmga1;Pgap1;A830018L16Rik;Arl4a;Kitl;Pitpnc1;Ubxn10;Taf9b;Fam13c;Dtna;Bcl9;Tcfap4;Zc4h2;Slc40a1;Rprm;Adam23	Gabrb3;Gadd45a;Adam23	Ltbp1:2;Trim2:2;Cyfip2:2;Tmem106c:2;Trib2:2;Golim4:2;Gabrb3:3;Hmga1:2;Pgap1:2;Arl4a:2;Kitl:2;Ubxn10:2;Taf9b:2;Bcl9:2;Tcfap4:2;Rprm:2;Adam23:2	37	27	3	17	240	1932	1505	185	680	20245	0.00110372	0.00863997	0.198367	0.00188597	1.61548	1.51333	1.36791	2.10885	1	1	0	2
1	FC(Day5-Oct4+/Oct4-)>4_and_FC(ES/ICM)>4_and_pvalue(ES/ICM)<0.01_and_r>0.6	mmu-miR-140*	n/a	0	23.5	25.3	3.61	0.00085	n/a	n/a	Kcnh2;Fzd10	n/a	0	0	2	0	240	0	0	125	0	20245	1	1	0.25212	1	0	0	1.34967	0	0	0	0	0
1	FC(Day5-Oct4+/Oct4-)>4_and_FC(ES/ICM)>4_and_pvalue(ES/ICM)<0.01_and_r>0.6	mmu-miR-140.mirbase	miR-140.m	0	-1	-1	-1	-1	Ltbp1;Sox4;Flt4;Stard5;Tor3a;Thap2;Taf9b;Dtna;Slc12a8;Bcl9;Hook1;Rbak;Pdk3;Wscd1;Fut9	n/a	n/a	n/a	15	0	0	0	240	1086	0	0	0	20245	0.0890873	1	1	1	1.16511	0	0	0	0	0	0	0
1	FC(Day5-Oct4+/Oct4-)>4_and_FC(ES/ICM)>4_and_pvalue(ES/ICM)<0.01_and_r>0.6	mmu-miR-141	miR-141/200a	0.65076	31.3	32	1.57	0.374	Tsga14;Trim2;Mtap2;Igdcc4;Ccnd1;Mcart6;Igfbp3;Rtkn2;Stk30;Hook1;Arhgef10;Mtss1;Plekhg1;Pgap1;Kitl;Necab1;Jrk;Mest;Flt4;Stxbp4;Pml;Camk2a;Bnc2;Thap2;Zmat4;Chrna9;Zc4h2;Cobl;Chd9;Phyhipl;Gjc1	Tsga14;Frmd5;Mtap2;Cdkn1c;Hook1;Pgap1;A830018L16Rik;Arl4a;Jrk;Pitpnc1;Stxbp4;Zmat4;Plekha7;Cobl;Chd9;Phyhipl;Gjc1	Igdcc4;Chd9	Tsga14:2;Mtap2:2;Igdcc4:2;Hook1:2;Pgap1:2;Jrk:2;Stxbp4:2;Zmat4:2;Cobl:2;Chd9:3;Phyhipl:2;Gjc1:2	31	17	2	12	240	2218	1844	213	970	20245	0.048872	0.0525849	0.257171	0.116725	1.17898	0.777669	0.792058	1.04356	1	0	0	1
1	FC(Day5-Oct4+/Oct4-)>4_and_FC(ES/ICM)>4_and_pvalue(ES/ICM)<0.01_and_r>0.6	mmu-miR-148b	miR-148/152	0	29.5	29.4	0.96	0.941	Frem2;Ltbp1;Tsga14;Hlcs;Trim2;Cyfip2;Igdcc4;Slco4a1;Trib2;Mcart6;Rtkn2;Stk30;Dock6;B4galt2;Tcf7;Fsd1l;Dpysl3;Hmga1;Kbtbd11;Plekhg1;Pkp2;Pgap1;Wscd1;Vash1;Kitl;Necab1;Tpm2;Tspyl2;Thsd1;Clstn3;Pml;Camk2a;Cpne5;Dtna;Aga;Samhd1;E2f7;Nfib;Dapp1;Chd9;Gadd45a;Gjc1;Adam23;Glyctk;Fut9	Ltbp1;Tsga14;Zbtb8a;Trib2;Stk30;B4galt2;Zfp185;Gabrb3;Plekhg1;Epb4.9;Enox1;Arl4a;Zfp182;Tspyl2;Ubxn10;Camk2a;Fam13c;Dtna;Macrod2;Nfib;Lnx2;Dapp1;Cobl;Slc40a1;Chd9;Gadd45a;Nhsl1;Adam23;Fut9	Ltbp1;Zbtb8a;B4galt2;Dtna;E2f7;Chd9;Gadd45a	Ltbp1:3;Tsga14:2;Zbtb8a:2;Trib2:2;Stk30:2;B4galt2:3;Plekhg1:2;Tspyl2:2;Camk2a:2;Dtna:3;E2f7:2;Nfib:2;Dapp1:2;Chd9:3;Gadd45a:3;Adam23:2;Fut9:2	45	29	7	17	240	1906	1510	211	681	20245	3.20815e-06	0.00318142	0.00937767	0.0019122	1.99157	1.62005	2.79848	2.10576	1	1	1	3
1	FC(Day5-Oct4+/Oct4-)>4_and_FC(ES/ICM)>4_and_pvalue(ES/ICM)<0.01_and_r>0.6	mmu-miR-142-5p	miR-142-5p	0.644947	31.3	32	1.61	0.374	Fundc2;Trim2;Mtap2;Mcart6;Igfbp3;Rtkn2;Mettl8;Ssbp2;Fsd1l;Hook1;Gabrb3;Pam;Kbtbd11;Pkp2;Pgap1;Arl4a;Kitl;Necab1;Mest;Pitpnc1;Prkar2b;Stxbp4;Camk2a;Bnc2;Thap2;E2f7;Sgms2;Zc4h2;Chd9;Srbd1;Phyhipl;Fut9	Tsga14;Trim2;Frmd5;Mtap2;Igdcc4;6720456H20Rik;Zfp192;Trib2;Mettl8;Ssbp2;Zfp185;Hook1;Gabrb3;Pgap1;A830018L16Rik;Kitl;Necab1;Stxbp4;Camk2a;Rundc3b;Bnc2;Zmat4;Fam13c;Macrod2;Nfib;Zc4h2;Lnx2;Dapp1;Chd9;Phyhipl;Pdzd4;Gadd45a	Golim4;A830018L16Rik;Kitl;Camk2a;Chd9	Trim2:2;Mtap2:2;Mettl8:2;Ssbp2:2;Hook1:2;Gabrb3:2;Pgap1:2;A830018L16Rik:2;Kitl:3;Necab1:2;Stxbp4:2;Camk2a:3;Bnc2:2;Zc4h2:2;Chd9:3;Phyhipl:2	32	32	5	16	240	2005	1785	207	732	20245	0.0176474	0.00509607	0.0632882	0.00753769	1.3463	1.51223	2.03754	1.84381	1	1	0	2
1	FC(Day5-Oct4+/Oct4-)>4_and_FC(ES/ICM)>4_and_pvalue(ES/ICM)<0.01_and_r>0.6	mmu-miR-9	miR-9	1	26.4	26.1	0.77	0.174	Frem2;Ltbp1;Hlcs;Trim2;Mtap2;Ccnd1;Mcart6;Igfbp3;Tcf7;Dpysl3;Arhgef10;Hmga1;Pkp2;Enox1;Pgap1;Wscd1;Dis3l2;Arl4a;Kitl;Tor3a;Stxbp4;Pml;Dnd1;Bnc2;Thap2;Zmat4;Dtna;Nfib;Slc45a1;Gjc1;Zfhx4	Frem2;Tsga14;Hlcs;Trim2;Frmd5;Mtap2;Tmem106c;Igdcc4;Immp2l;Fbxo10;6720456H20Rik;Dscaml1;Cdkn1c;Ssbp2;Zfp185;Parp16;Gabrb3;Enox1;Pgap1;A830018L16Rik;Arl4a;Zfp182;Kitl;Pitpnc1;Dnd1;Rundc3b;Wipi1;Thap2;Taf9b;Camkk1;Zmat4;Fam13c;Dtna;Wwc1;E2f7;Nfib;Slc45a1;Rasa4;Plekha7;Slc40a1;Chd9;Nhsl1;D1Pas1;Fut9	Iffo2;Frem2;Trim2;Pclo;6720456H20Rik;Tcf7;Kitl;Pitpnc1;Rundc3b;Fam13c;Dtna;Nhsl1;Zfhx4	Frem2:3;Hlcs:2;Trim2:3;Mtap2:2;6720456H20Rik:2;Tcf7:2;Enox1:2;Pgap1:2;Arl4a:2;Kitl:3;Pitpnc1:2;Dnd1:2;Rundc3b:2;Thap2:2;Zmat4:2;Fam13c:2;Dtna:3;Nfib:2;Slc45a1:2;Nhsl1:2;Zfhx4:2	31	44	13	21	240	2015	2414	467	934	20245	0.0256923	0.00102993	0.0025242	0.00207715	1.29776	1.53752	2.34819	1.89661	1	1	1	3
1	FC(Day5-Oct4+/Oct4-)>4_and_FC(ES/ICM)>4_and_pvalue(ES/ICM)<0.01_and_r>0.6	mmu-miR-144	miR-144	0	32	32	1	0.374	Trim2;Mcart6;Cend1;Mettl8;Fsd1l;Dcp1b;Garnl3;Cox7b2;Mtss1;Plekhg1;Psma8;Wscd1;Arl4a;Kitl;Gpr114;Clstn3;Ina;Stxbp4;Camk2a;Bnc2;Dtna;Bcl9;Tcfap4;Nfib;Cecr5;Zfhx4;Fut9	Trim2;Cyfip2;Immp2l;6720456H20Rik;Trib2;Zfp521;Mettl8;Ssbp2;Golim4;Garnl3;Cox7b2;Gabrb3;Enox1;Zfp182;Fam81a;Pitpnc1;Rundc3b;Dtna;Tcfap4;Nfib;Plekha7;Zc4h2;Adam23;Fut9	Trim2;Tcfap4;Zfhx4	Trim2:3;Mettl8:2;Garnl3:2;Cox7b2:2;Dtna:2;Tcfap4:3;Nfib:2;Zfhx4:2;Fut9:2	27	24	3	9	240	1865	1770	317	850	20245	0.0463939	0.0683593	0.208216	0.126784	1.22121	1.14379	0.798304	0.893162	1	0	0	1
1	FC(Day5-Oct4+/Oct4-)>4_and_FC(ES/ICM)>4_and_pvalue(ES/ICM)<0.01_and_r>0.6	mmu-miR-145	miR-145	0	28.2	28.3	1.04	0.904	Trim2;Cyfip2;Fbxo10;Gabrb3;Hmga1;Arhgef10;Rbak;Npdc1;Ddc;Pgap1;Wscd1;Dis3l2;Necab1;Mest;Camk2a;Grb10;Taf9b;Dtna;Tnfsf12-Tnfsf13;Nfib;Cobl;Slc40a1;Phyhipl;Gjc1;Zfhx4;Dync2li1;Fut9	Frem2;Trim2;Cyfip2;Igdcc4;Kcnn1;Gabrb3;Enox1;Kitl;Jrk;Sox4;Mest;Dnd1;Grb10;Dtna;Macrod2;Tnfsf12-Tnfsf13;Nfib;Rasa4;Zc4h2;Lnx2;Slc40a1;Phyhipl	Trim2;Mest;Taf9b	Trim2:3;Cyfip2:2;Gabrb3:2;Mest:3;Grb10:2;Taf9b:2;Dtna:2;Tnfsf12-Tnfsf13:2;Nfib:2;Slc40a1:2;Phyhipl:2	27	22	3	11	240	1968	1663	179	693	20245	0.0600137	0.0777014	0.192858	0.0786378	1.1573	1.11593	1.41376	1.33896	0	0	0	0
1	FC(Day5-Oct4+/Oct4-)>4_and_FC(ES/ICM)>4_and_pvalue(ES/ICM)<0.01_and_r>0.6	mmu-miR-146	miR-146	0	-1	-1	-1	-1	Frem2;Jrk;Flt4;Trim2;Creld1;Cyfip2;Ina;Pml;Sp5;Camk2a;Bnc2;Thap2;Taf9b;Fbxo10;Zmat4;Dtna;Rtkn2;Tcf7;Gjc1;Gabrb3;Hmga1;Sept1;Pkp2;Glyctk;Kcnb1;Nefl;Wscd1;Vwf;Fut9;Kitl;Necab1	n/a	Taf9b	Taf9b:2	31	0	1	1	240	1684	0	65	46	20245	0.0041356	1	0.359908	0.319372	1.55284	0	1.29776	1.83379	1	0	0	1
1	FC(Day5-Oct4+/Oct4-)>4_and_FC(ES/ICM)>4_and_pvalue(ES/ICM)<0.01_and_r>0.6	mmu-miR-146a	n/a	0.804026	32	30.6	0.37	0.177	n/a	Jrk;Lrrc34;Trim2;Pitpnc1;Igdcc4;Ina;Camk2a;Immp2l;Cpne5;Thap2;Rasip1;Zmat4;Dtna;Macrod2;6720456H20Rik;Samhd1;Bahcc1;Rasa4;Ssbp2;Plekha7;Chd9;Gabrb3;Nhsl1;Rprm;Pkp2;Adam23;Kcnb1;Enox1;Nefl;Arl4a;Fut9;AW551984	n/a	n/a	0	32	0	0	240	0	1565	0	0	20245	1	0.000867553	1	1	0	1.72481	0	0	0	1	0	1
1	FC(Day5-Oct4+/Oct4-)>4_and_FC(ES/ICM)>4_and_pvalue(ES/ICM)<0.01_and_r>0.6	mmu-miR-146b	miR-146	0	-1	-1	-1	-1	Frem2;Trim2;Creld1;Cyfip2;Sp5;Fbxo10;Rtkn2;Tcf7;Gabrb3;Hmga1;Sept1;Pkp2;Nefl;Wscd1;Vwf;Kitl;Necab1;Jrk;Flt4;Ina;Pml;Camk2a;Bnc2;Thap2;Taf9b;Zmat4;Dtna;Gjc1;Glyctk;Kcnb1;Fut9	Trim2;Igdcc4;Immp2l;6720456H20Rik;Bahcc1;Zfp521;Ssbp2;Garnl3;Gabrb3;Pkp2;Enox1;Nefl;Arl4a;Jrk;Lrrc34;Tspyl2;Pitpnc1;Ina;Camk2a;Thap2;Taf9b;Rasip1;Zmat4;Dtna;Macrod2;Rasa4;Plekha7;Chd9;Nhsl1;Rprm;Adam23;Kcnb1;Fut9;AW551984	n/a	Trim2:2;Gabrb3:2;Pkp2:2;Nefl:2;Jrk:2;Ina:2;Camk2a:2;Thap2:2;Taf9b:2;Zmat4:2;Dtna:2;Kcnb1:2;Fut9:2	31	34	0	13	240	1684	1563	0	509	20245	0.0041356	0.000224174	1	0.00482662	1.55284	1.83496	0	2.15443	1	1	0	2
1	FC(Day5-Oct4+/Oct4-)>4_and_FC(ES/ICM)>4_and_pvalue(ES/ICM)<0.01_and_r>0.6	mmu-miR-147	miR-147	1	-1	-1	-1	-1	Rtkn2;Cecr5;Flt4;Ubxn10;Gjc1;Arhgef10;Zfhx4;Mtss1;Rbak;Dtna;E2f7;Mcart6;Dscaml1	Gab3;Gpr114;Flt4;Tagln3;Zfp185;Frmd5;Thap2;Hps1;Zfp580;Camkk1;Fam13c;Macrod2;6720456H20Rik;Zfp192;E2f7;Arl4a	n/a	Flt4:2;E2f7:2	13	16	0	2	240	268	504	0	70	20245	1.60017e-05	0.0002442	1	0.151029	4.09181	2.67791	0	2.41012	1	1	0	2
1	FC(Day5-Oct4+/Oct4-)>4_and_FC(ES/ICM)>4_and_pvalue(ES/ICM)<0.01_and_r>0.6	mmu-miR-148a	miR-148/152	0	32	31.5	0.69	0.374	Frem2;Ltbp1;Tsga14;Hlcs;Trim2;Cyfip2;Igdcc4;Slco4a1;Trib2;Mcart6;Rtkn2;Stk30;Dock6;B4galt2;Tcf7;Fsd1l;Dpysl3;Hmga1;Kbtbd11;Plekhg1;Pkp2;Pgap1;Wscd1;Vash1;Kitl;Necab1;Tpm2;Tspyl2;Thsd1;Clstn3;Pml;Camk2a;Cpne5;Dtna;Aga;Samhd1;E2f7;Nfib;Dapp1;Chd9;Gadd45a;Gjc1;Adam23;Glyctk;Fut9	Ltbp1;Tsga14;Zbtb8a;Trib2;Stk30;B4galt2;Zfp185;Gabrb3;Plekhg1;Epb4.9;Arl4a;Zfp182;Tspyl2;Pitpnc1;Ubxn10;Camk2a;Fam13c;Dtna;Macrod2;Nfib;Lnx2;Dapp1;Cobl;Chd9;Gadd45a;Nhsl1;Adam23;Fut9	Ltbp1;Zbtb8a;B4galt2;Dtna;E2f7;Chd9;Gadd45a	Ltbp1:3;Tsga14:2;Zbtb8a:2;Trib2:2;Stk30:2;B4galt2:3;Plekhg1:2;Tspyl2:2;Camk2a:2;Dtna:3;E2f7:2;Nfib:2;Dapp1:2;Chd9:3;Gadd45a:3;Adam23:2;Fut9:2	45	28	7	17	240	1906	1509	211	666	20245	3.20815e-06	0.00539987	0.00937767	0.00154796	1.99157	1.56522	2.79848	2.15318	1	1	1	3
1	FC(Day5-Oct4+/Oct4-)>4_and_FC(ES/ICM)>4_and_pvalue(ES/ICM)<0.01_and_r>0.6	mmu-miR-376b	miR-376	0	29.5	29.1	0.71	0.569	Mtap2;Dscaml1;Rtkn2;Golim4;Parp16;Enox1;Nefl;Pgap1;Wscd1;Anxa8;Mest;Fancl;Prkar2b;Dnd1;Bnc2;Thap2;Dtna;E2f7;Nfib;Lnx2;Chd9;Gjc1;Fut9	Trim2;Mtap2;Camk2b;Golim4;Parp16;Gabrb3;A830018L16Rik;Anxa8;Mest;Pml;Thap2;Fam13c;Dtna;Macrod2;Tcfap4;E2f7;Nfib;Kcnh2;Chd9;Gadd45a;AW551984	Macrod2;Chd9	Mtap2:2;Golim4:2;Parp16:2;Anxa8:2;Mest:2;Thap2:2;Dtna:2;Macrod2:2;E2f7:2;Nfib:2;Chd9:3	23	21	2	11	240	1250	1269	57	352	20245	0.010673	0.0291754	0.116453	0.00226587	1.55212	1.39593	2.9598	2.63607	1	1	0	2
1	FC(Day5-Oct4+/Oct4-)>4_and_FC(ES/ICM)>4_and_pvalue(ES/ICM)<0.01_and_r>0.6	mmu-miR-149	miR-149	0	28.1	26.1	0.25	0.000518	Cyfip2;Mtap2;Igdcc4;Ccnd1;Slc12a8;Cercam;Rtkn2;Tcf7;Parp16;Dpysl3;Hook1;Pkp2;Vash1;Jrk;Gpr114;Ubxn10;Stxbp4;Pml;Camk2a;Wdr19;Bnc2;Camkk1;Zmat4;Tcfap4;E2f7;Nfib;Srbd1;Dync2li1;Fut9	Ltbp1;Trim2;Mtap2;6720456H20Rik;Zfp521;Cend1;Tcf7;Parp16;Rbak;Pkp2;Fam81a;Jrk;Gpr114;Rlbp1l2;Pitpnc1;Ubxn10;Camk2a;Ccdc151;Camkk1;Zmat4;Dtna;Macrod2;2900006K08Rik;Tcfap4;Nfib;Plekha7;Srbd1;Fut9	Tcfap4;Nfib	Mtap2:2;Tcf7:2;Parp16:2;Pkp2:2;Jrk:2;Gpr114:2;Ubxn10:2;Camk2a:2;Camkk1:2;Zmat4:2;Tcfap4:3;Nfib:3;Srbd1:2;Fut9:2	29	28	2	14	240	2271	1787	114	700	20245	0.0724984	0.0263916	0.23883	0.0198423	1.07718	1.32172	1.4799	1.68708	0	1	0	1
1	FC(Day5-Oct4+/Oct4-)>4_and_FC(ES/ICM)>4_and_pvalue(ES/ICM)<0.01_and_r>0.6	mmu-miR-291a-3p	miR-93.hd/291-3p/294/295/302/372/373/520	0	16.8	15.8	0.52	0.167	Frem2;Trim2;Uchl1;Cyfip2;Ccnd1;Fbxo10;Rtkn2;Gabrb3;Arhgef10;Sept1;Vash1;Necab1;Jrk;Gpr114;Stxbp4;Pml;Bnc2;Thap2;Grb10;Taf9b;Tcfap4;E2f7;Nfib;Lefty2;Lnx2;Slc40a1;Srbd1;Phyhipl;Zfhx4;Fzd10	Trim2;Uchl1;Cyfip2;Frmd5;6720456H20Rik;Tmsb15b1-Tmsb15b2;Enox1;A830018L16Rik;Arl4a;Kitl;Fam81a;Jrk;Pitpnc1;Taf9b;Camkk1;Fam13c;Macrod2;Tcfap4;Nfib;Lefty2;Plekha7;Zc4h2;Lnx2;Cobl;Slc40a1;Srbd1;Phyhipl;Gadd45a;Fut9	Ccnd1;6720456H20Rik;Fam13c;Tcfap4;E2f7;Lefty2;Plekha7;Slc40a1;Chd9	Trim2:2;Uchl1:2;Cyfip2:2;Ccnd1:2;6720456H20Rik:2;Jrk:2;Taf9b:2;Fam13c:2;Tcfap4:3;E2f7:2;Nfib:2;Lefty2:3;Plekha7:2;Lnx2:2;Slc40a1:3;Srbd1:2;Phyhipl:2	30	29	9	17	240	1552	1701	446	729	20245	0.00255632	0.0117936	0.0442557	0.00355578	1.63056	1.43814	1.70221	1.96711	1	1	1	3
1	FC(Day5-Oct4+/Oct4-)>4_and_FC(ES/ICM)>4_and_pvalue(ES/ICM)<0.01_and_r>0.6	mmu-miR-151	miR-151	0	32	32	1	0.374	Flt4;Fundc2;Phyhipl;Pdzd4;Parp16;Gjc1;Bdh2;Mtss1;Thap2;Taok2;Wwc1;Nefl;Fut9;Kitl	n/a	n/a	n/a	14	0	0	0	240	938	0	40	12	20245	0.0762097	1	0.62034	0.866627	1.25902	0	0	0	0	0	0	0
1	FC(Day5-Oct4+/Oct4-)>4_and_FC(ES/ICM)>4_and_pvalue(ES/ICM)<0.01_and_r>0.6	mmu-miR-151-3p	n/a	0.600275	-1	-1	-1	-1	n/a	Trim2;Klhdc8b;Laptm5;Rundc3b;Dtna;Zfp192;Zfp521;Mettl8;Chd9;Golim4;Gadd45a;Asrgl1;Gabrb3;Mtss1;Eif2ak2;Glyctk;Pgap1;A830018L16Rik;Kitl;AW551984	n/a	n/a	0	20	0	0	240	0	988	0	0	20245	1	0.00693724	1	1	0	1.70757	0	0	0	1	0	1
1	FC(Day5-Oct4+/Oct4-)>4_and_FC(ES/ICM)>4_and_pvalue(ES/ICM)<0.01_and_r>0.6	mmu-miR-151-5p	n/a	0.590888	-1	-1	-1	-1	n/a	Cdkn1c;Sgms2;Rasa4;Fbxw17;Zfp185;Pitpnc1;Cyfip2;Asrgl1;Nhsl1;Sp5;Rprm;Kcnn1;Zfp192;Enox1;A830018L16Rik;Mmp17;Fut9;Zfp521	n/a	n/a	0	18	0	0	240	0	816	0	0	20245	1	0.00466656	1	1	0	1.86075	0	0	0	1	0	1
1	FC(Day5-Oct4+/Oct4-)>4_and_FC(ES/ICM)>4_and_pvalue(ES/ICM)<0.01_and_r>0.6	mmu-miR-151.mirbase	miR-151.m	0	-1	-1	-1	-1	Tsga14;Mest;Igdcc4;Bnc2;Wipi1;Thap2;B4galt2;Tcf7;Zc4h2;Dapp1;Chd9;Gabrb3;Mtss1;Pgap1;Fut9;Kitl	n/a	n/a	n/a	16	0	0	0	240	1032	0	0	0	20245	0.0587319	1	1	1	1.30782	0	0	0	0	0	0	0
1	FC(Day5-Oct4+/Oct4-)>4_and_FC(ES/ICM)>4_and_pvalue(ES/ICM)<0.01_and_r>0.6	mmu-miR-152	miR-148/152	0	32	32	1	0.374	Frem2;Ltbp1;Tsga14;Hlcs;Trim2;Cyfip2;Igdcc4;Slco4a1;Trib2;Mcart6;Rtkn2;Stk30;Dock6;B4galt2;Tcf7;Fsd1l;Dpysl3;Hmga1;Kbtbd11;Plekhg1;Pkp2;Pgap1;Wscd1;Vash1;Kitl;Necab1;Tpm2;Tspyl2;Thsd1;Clstn3;Pml;Camk2a;Cpne5;Dtna;Aga;Samhd1;E2f7;Nfib;Dapp1;Chd9;Gadd45a;Gjc1;Adam23;Glyctk;Fut9	Ltbp1;Tsga14;Igdcc4;Zbtb8a;Trib2;Stk30;B4galt2;Gabrb3;Plekhg1;Epb4.9;Enox1;Arl4a;Zfp182;Tspyl2;Ubxn10;Camk2a;Taf9b;Fam13c;Dtna;Macrod2;Cobl;Slc40a1;Chd9;Gadd45a;Nhsl1;Adam23;Fut9	Ltbp1;Zbtb8a;B4galt2;Dtna;E2f7;Chd9;Gadd45a	Ltbp1:3;Tsga14:2;Igdcc4:2;Zbtb8a:2;Trib2:2;Stk30:2;B4galt2:3;Plekhg1:2;Tspyl2:2;Camk2a:2;Dtna:3;E2f7:2;Chd9:3;Gadd45a:3;Adam23:2;Fut9:2	45	27	7	16	240	1906	1470	210	664	20245	3.20815e-06	0.00678803	0.00917324	0.00340972	1.99157	1.54936	2.81181	2.03263	1	1	1	3
1	FC(Day5-Oct4+/Oct4-)>4_and_FC(ES/ICM)>4_and_pvalue(ES/ICM)<0.01_and_r>0.6	mmu-miR-153	miR-153	0	32	32	1	0.374	Hlcs;Trim2;Cyfip2;Mtap2;Igdcc4;Nqo1;Stk30;Golim4;Rbak;Aldoc;Arl4a;Necab1;Tagln3;Prkar2b;Camk2a;Thap2;Nfib;Lefty2;Kcnh2;Sgms2;Plekha7;Lnx2;Chd9;Kcnb1;Fut9	Iffo2;Ltbp1;Fundc2;Trim2;Cyfip2;Frmd5;Igdcc4;Bahcc1;Rbak;Tmsb15b1-Tmsb15b2;Pkp2;Aldoc;A830018L16Rik;Arl4a;Kitl;Tagln3;Camk2a;Thap2;Nfib;Lefty2;Rasa4;Plekha7;Lnx2;Glyctk;Adam23	Iffo2;Hlcs;Cyfip2;Frmd5;Pclo;6720456H20Rik;Zfp521;Arl4a;Tagln3;Adam23;Kcnb1	Iffo2:2;Hlcs:2;Trim2:2;Cyfip2:3;Frmd5:2;Igdcc4:2;Rbak:2;Aldoc:2;Arl4a:3;Tagln3:3;Camk2a:2;Thap2:2;Nfib:2;Lefty2:2;Plekha7:2;Lnx2:2;Adam23:2;Kcnb1:2	25	25	11	18	240	1280	1160	295	533	20245	0.00459797	0.00149756	0.00060828	4.98626e-05	1.64754	1.81798	3.14541	2.84873	1	1	1	3
1	FC(Day5-Oct4+/Oct4-)>4_and_FC(ES/ICM)>4_and_pvalue(ES/ICM)<0.01_and_r>0.6	mmu-miR-154	miR-154	0.689879	32	29.5	0.18	0.133	Ltbp1;Pcolce2;Thap2;Grb10;Fxyd6;Trib2;Nfib;Mtss1;Pgap1;Vash1;Fut9;Kitl	Frem2;Ltbp1;Jrk;Rlbp1l2;Trim2;Pitpnc1;Ubxn10;Pcolce2;Grb10;Fam13c;Trib2;Nfib;Dscaml1;Slc40a1;Chd9;Zfp185;Hmga1;Dync2li1;Adam23;Glyctk;Fut9;AW551984	Ltbp1;Pclo;Trib2	Ltbp1:3;Pcolce2:2;Grb10:2;Trib2:3;Nfib:2;Fut9:2	12	22	3	6	240	864	911	51	275	20245	0.101549	0.00073695	0.0194572	0.0635965	1.17159	2.03709	4.96201	1.84045	0	1	1	2
1	FC(Day5-Oct4+/Oct4-)>4_and_FC(ES/ICM)>4_and_pvalue(ES/ICM)<0.01_and_r>0.6	mmu-miR-155	miR-155	0	31	31.5	1.4	0.689	Tsga14;Trim2;Mtap2;Igdcc4;Tcf7;Fsd1l;Dpysl3;Arl4a;Kitl;Necab1;Anxa8;Mest;Bnc2;Thap2;Zmat4;Dtna;Aga;Wwc1;Dpys;Samhd1;Nfib;Phyhipl;Zfhx4;Fut9	Tsga14;Trim2;Frmd5;Mtap2;Igdcc4;Immp2l;Zfp192;Trib2;Mettl8;Ssbp2;Zfp185;A830018L16Rik;Arl4a;Necab1;Anxa8;Jrk;Mest;Ina;Bnc2;Taf9b;Zmat4;Fam13c;Dtna;Wwc1;Samhd1;Nfib;Slc41a3;Plekha7;Chd9;Fut9	Trim2;Nfib;Zfhx4	Tsga14:2;Trim2:3;Mtap2:2;Igdcc4:2;Arl4a:2;Necab1:2;Anxa8:2;Mest:2;Bnc2:2;Zmat4:2;Dtna:2;Wwc1:2;Samhd1:2;Nfib:3;Zfhx4:2;Fut9:2	24	30	3	16	240	1109	1556	130	477	20245	0.00172812	0.00264144	0.131298	0.000135797	1.82552	1.62637	1.94663	2.82949	1	1	0	2
1	FC(Day5-Oct4+/Oct4-)>4_and_FC(ES/ICM)>4_and_pvalue(ES/ICM)<0.01_and_r>0.6	mmu-miR-15a	miR-15/16/195/424/497	0	31.2	32	1.79	0.249	Tsga14;Hlcs;Trim2;Immp2l;Ccnd1;Fbxo10;Igfbp3;Rtkn2;Tcf7;Arhgef10;Hmga1;Mtss1;Pam;Fsd1;Pgap1;Jrk;Tspyl2;Ubxn10;Clstn3;Stxbp4;Pml;Camk2a;Bnc2;Taf9b;Dtna;Wwc1;Bcl9;Tcfap4;E2f7;Slc41a3;Cobl;Chd9;Gjc1;Zfhx4;Fzd10;Fut9	Frem2;Tsga14;Trim2;Frmd5;Mtap2;Immp2l;Zbtb8a;Zfp192;Zfp521;Camk2b;Gab3;Ssbp2;Zfp185;Hmga1;Epb4.9;Enox1;Pgap1;A830018L16Rik;Arl4a;Tpm2;Tspyl2;Ubxn10;Taf9b;Camkk1;Zmat4;4930455F23Rik;Dtna;Macrod2;Tcfap4;Sgms2;Plekha7;Lnx2;Fut9	Trim2;Ccnd1;Pam;Fsd1;Tcfap4;E2f7;Chd9	Tsga14:2;Trim2:3;Immp2l:2;Ccnd1:2;Hmga1:2;Pam:2;Fsd1:2;Pgap1:2;Tspyl2:2;Ubxn10:2;Taf9b:2;Dtna:2;Tcfap4:3;E2f7:2;Chd9:2;Fut9:2	36	33	7	16	240	2538	2219	402	1120	20245	0.0382688	0.0303952	0.0949558	0.0780329	1.19651	1.25448	1.46885	1.20506	1	1	0	2
1	FC(Day5-Oct4+/Oct4-)>4_and_FC(ES/ICM)>4_and_pvalue(ES/ICM)<0.01_and_r>0.6	mmu-miR-15b	miR-15/16/195/424/497	0	22.2	21.8	0.76	0.115	Tsga14;Hlcs;Trim2;Immp2l;Ccnd1;Fbxo10;Igfbp3;Rtkn2;Tcf7;Arhgef10;Hmga1;Mtss1;Pam;Fsd1;Pgap1;Jrk;Tspyl2;Ubxn10;Clstn3;Stxbp4;Pml;Camk2a;Bnc2;Taf9b;Dtna;Wwc1;Bcl9;Tcfap4;E2f7;Slc41a3;Cobl;Chd9;Gjc1;Zfhx4;Fzd10;Fut9	Frem2;Tsga14;Trim2;Frmd5;Mtap2;Immp2l;Zbtb8a;Zfp192;Camk2b;Gab3;Zfp185;Hmga1;Epb4.9;Enox1;Pgap1;Tpm2;Tspyl2;Ubxn10;Taf9b;Camkk1;Zmat4;Dtna;Macrod2;Tcfap4;E2f7;Lnx2;Asrgl1;Adam23;Fut9	Trim2;Ccnd1;Pam;Fsd1;Tcfap4;E2f7;Chd9	Tsga14:2;Trim2:3;Immp2l:2;Ccnd1:2;Hmga1:2;Pam:2;Fsd1:2;Pgap1:2;Tspyl2:2;Ubxn10:2;Taf9b:2;Dtna:2;Tcfap4:3;E2f7:3;Chd9:2;Fut9:2	36	29	7	16	240	2538	2242	406	1125	20245	0.0382688	0.0701537	0.0971241	0.079041	1.19651	1.09111	1.45438	1.1997	1	0	0	1
1	FC(Day5-Oct4+/Oct4-)>4_and_FC(ES/ICM)>4_and_pvalue(ES/ICM)<0.01_and_r>0.6	mmu-miR-210	miR-210	0	23.8	22.6	0.43	0.046	Rtkn2;Ubxn10;Gabrb3;Arhgef10;Ccnd1;Bnc2;Rbak;Zmat4;Dtna;Mcart6;Necab1	Mettl8;Tcf7;Tsga14;Flt4;Chd9;Pitpnc1;Frmd5;Ubxn10;Ina;Gabrb3;Ccnd1;Rbak;Camkk1;Zmat4;Trib2;Arl4a;Zfp182;Fut9	n/a	Ubxn10:2;Gabrb3:2;Ccnd1:2;Rbak:2;Zmat4:2	11	18	0	5	240	334	680	4	91	20245	0.00155314	0.000800858	0.953414	0.00381817	2.77813	2.2329	0	4.63484	1	1	0	2
1	FC(Day5-Oct4+/Oct4-)>4_and_FC(ES/ICM)>4_and_pvalue(ES/ICM)<0.01_and_r>0.6	mmu-miR-17	n/a	0.65076	-1	-1	-1	-1	n/a	Uchl1;Mtap2;Igdcc4;Zfp192;Trib2;Bahcc1;Zfp185;Golim4;Slc48a1;Epb4.9;Enox1;Pgap1;A830018L16Rik;Arl4a;Fam81a;Sox4;Ina;Grb10;Taf9b;Rasip1;Fam13c;Dtna;Macrod2;Tcfap4;Nfib;Lefty2;Plekha7;Lnx2;Slc40a1;Chd9;Srbd1;Phyhipl;Fut9	n/a	n/a	0	33	0	0	240	0	2156	0	0	20245	1	0.0241224	1	1	0	1.29114	0	0	0	1	0	1
1	FC(Day5-Oct4+/Oct4-)>4_and_FC(ES/ICM)>4_and_pvalue(ES/ICM)<0.01_and_r>0.6	mmu-miR-17-3p	miR-17-3p	0	29.1	25.8	0.1	0.0685	Trim2;Cyfip2;Tmem106c;Fbxo10;Camk2b;Cend1;Igfbp3;Rtkn2;Tcf7;Golim4;Dpysl3;Gabrb3;Plekhg1;Enox1;Pgap1;Vash1;Kitl;Necab1;Jrk;Tspyl2;Flt4;Nipsnap1;Ina;Stxbp4;Camk2a;Bnc2;Wipi1;Grb10;Dtna;Fxyd6;Nfib;Slc40a1;Phyhipl;Zfhx4;Rprm;Fzd10;Fut9	n/a	6720456H20Rik;Camk2b;Ina;Zfhx4	Camk2b:2;Ina:2;Zfhx4:2	37	0	4	3	240	2518	0	131	66	20245	0.0282797	1	0.0506639	0.0358137	1.23952	0	2.5757	3.83428	1	0	0	1
1	FC(Day5-Oct4+/Oct4-)>4_and_FC(ES/ICM)>4_and_pvalue(ES/ICM)<0.01_and_r>0.6	mmu-miR-17-5p	miR-17-5p/20/93.mr/106/519.d	0	20.7	19.9	0.55	0.0238	Tsga14;Fundc2;Uchl1;Tmem63a;Mtap2;Igdcc4;Ccnd1;Fbxo10;Trib2;Ssbp2;Hmga1;Arhgef10;Plekhg1;Rbak;Hps1;Arl4a;Kitl;Sox4;Ubxn10;Ina;Stxbp4;Bnc2;Thap2;Taf9b;Tcea2;Nfib;Cobl;Slc40a1;Chd9;Srbd1;Phyhipl;Fut9	n/a	Iffo2;Ccnd1;Fam13c;Plekha7;Slc40a1;Chd9	Ccnd1:2;Slc40a1:2;Chd9:2	32	0	6	3	240	1943	0	425	309	20245	0.0130307	1	0.149792	0.212159	1.38926	0	1.19088	0.818972	1	0	0	1
1	FC(Day5-Oct4+/Oct4-)>4_and_FC(ES/ICM)>4_and_pvalue(ES/ICM)<0.01_and_r>0.6	mmu-miR-18	miR-18	0	-1	-1	-1	-1	Frem2;Trim2;Cyfip2;Mtap2;Ubxn10;Kctd17;Stxbp4;Sp5;Thap2;Qprt;Trib2;Cend1;Rtkn2;Stk30;Slc41a3;Slc40a1;Gabrb3;Pam;Nfe2l3;Adcy3;Fut9	n/a	Trim2;Trib2	Trim2:2;Trib2:2	21	0	2	2	240	1171	0	89	64	20245	0.0165459	1	0.195443	0.135379	1.51276	0	1.8956	2.63607	1	0	0	1
1	FC(Day5-Oct4+/Oct4-)>4_and_FC(ES/ICM)>4_and_pvalue(ES/ICM)<0.01_and_r>0.6	mmu-miR-181a	miR-181	0	30.6	27.9	0.15	0.0299	Tsga14;Trim2;Slc12a8;Mcart6;Stk30;Hook1;Gabrb3;Pam;Kbtbd11;Plekhg1;Pkp2;Pgap1;Vash1;Kitl;Necab1;Mest;Pitpnc1;Bnc2;Thap2;Grb10;Taf9b;Wwc1;Bcl9;Samhd1;E2f7;Nfib;Plekha7;Slc40a1;Chd9;Gjc1;Zfhx4;Fzd10;Fut9	Tsga14;Trim2;Uchl1;Zfp521;Ssbp2;Zfp185;Gabrb3;Pam;Pgap1;Arl4a;Fam81a;Mest;Pitpnc1;Thap2;Grb10;Taf9b;Zmat4;E2f7;Nfib;Plekha7;Dapp1;Cobl;Slc40a1;Chd9;Phyhipl;Dync2li1;Fut9	Trim2;Pam;Taf9b;E2f7;Chd9	Tsga14:2;Trim2:3;Gabrb3:2;Pam:3;Pgap1:2;Mest:2;Pitpnc1:2;Thap2:2;Grb10:2;Taf9b:3;E2f7:3;Nfib:2;Plekha7:2;Slc40a1:2;Chd9:3;Fut9:2	33	27	5	16	240	2038	1870	351	928	20245	0.0143682	0.0470719	0.164545	0.0357501	1.36589	1.21795	1.20163	1.45438	1	1	0	2
1	FC(Day5-Oct4+/Oct4-)>4_and_FC(ES/ICM)>4_and_pvalue(ES/ICM)<0.01_and_r>0.6	mmu-miR-181b	miR-181	0	32	30.3	0.3	0.116	Tsga14;Trim2;Slc12a8;Mcart6;Stk30;Hook1;Gabrb3;Pam;Kbtbd11;Plekhg1;Pkp2;Pgap1;Vash1;Kitl;Necab1;Mest;Pitpnc1;Bnc2;Thap2;Grb10;Taf9b;Wwc1;Bcl9;Samhd1;E2f7;Nfib;Plekha7;Slc40a1;Chd9;Gjc1;Zfhx4;Fzd10;Fut9	Tsga14;Trim2;Zbtb8a;Zfp521;Zfp185;Gabrb3;Pam;Pgap1;A830018L16Rik;Fam81a;Mest;Prkar2b;Ina;Thap2;Grb10;Taf9b;Camkk1;Pir;E2f7;Nfib;Plekha7;Cobl;Slc40a1;Chd9;Phyhipl;Dync2li1;Fut9	Trim2;Pam;Taf9b;E2f7;Chd9	Tsga14:2;Trim2:3;Gabrb3:2;Pam:3;Pgap1:2;Mest:2;Thap2:2;Grb10:2;Taf9b:3;E2f7:3;Nfib:2;Plekha7:2;Slc40a1:2;Chd9:3;Fut9:2	33	27	5	15	240	2038	2029	353	957	20245	0.0143682	0.0672161	0.165338	0.0602441	1.36589	1.1225	1.19482	1.32217	1	0	0	1
1	FC(Day5-Oct4+/Oct4-)>4_and_FC(ES/ICM)>4_and_pvalue(ES/ICM)<0.01_and_r>0.6	mmu-miR-134	miR-134	0	22.5	22.2	0.81	0.572	Tsga14;Trim2;Cyfip2;Mtap2;Igdcc4;Capsl;Mcart6;Rtkn2;Hook1;Gabrb3;Aldoc;Pgap1;Kitl;Jrk;Flt4;Stxbp4;Bnc2;Wipi1;Dtna;Wwc1;Nfib;Zc4h2;Cobl;Slc40a1;Gadd45a;Gjc1;Glyctk;Fut9	Tsga14;Trim2;Cyfip2;Mtap2;6720456H20Rik;Zfp192;Mettl8;Ssbp2;Gabrb3;Aldoc;Arl4a;Kitl;Gpr114;Pitpnc1;Cpne5;Bnc2;Dtna;Nfib;Plekha7;Zc4h2;Gadd45a;Adam23;Adcy3	n/a	Tsga14:2;Trim2:2;Cyfip2:2;Mtap2:2;Gabrb3:2;Aldoc:2;Kitl:2;Bnc2:2;Dtna:2;Nfib:2;Zc4h2:2;Gadd45a:2	28	23	0	12	240	1561	1220	55	437	20245	0.00777485	0.00857081	0.518513	0.00390776	1.51308	1.59028	0	2.31636	1	1	0	2
1	FC(Day5-Oct4+/Oct4-)>4_and_FC(ES/ICM)>4_and_pvalue(ES/ICM)<0.01_and_r>0.6	mmu-miR-181d	n/a	0.65076	-1	-1	-1	-1	n/a	Tsga14;Trim2;Frmd5;Taok2;Zfp521;Zfp185;Golim4;Gabrb3;Pam;Pgap1;Arl4a;Fam81a;Mest;Prkar2b;Ina;Thap2;Grb10;Taf9b;Pir;E2f7;Nfib;Spna1;Plekha7;Cobl;Slc40a1;Chd9;Phyhipl;Rprm;Dync2li1;Fut9	n/a	n/a	0	30	0	0	240	0	2116	0	0	20245	1	0.0466739	1	1	0	1.19595	0	0	0	1	0	1
1	FC(Day5-Oct4+/Oct4-)>4_and_FC(ES/ICM)>4_and_pvalue(ES/ICM)<0.01_and_r>0.6	mmu-miR-182	miR-182	0.639724	29.7	29	0.63	0.0737	Frem2;Gprasp1;Fundc2;Mtap2;Ccnd1;Taok2;Capsl;Mcart6;Dpysl3;Gabrb3;Mtss1;Kbtbd11;Pgap1;Arl4a;Gpr114;Tagln3;Ubxn10;Ina;Bnc2;Grb10;Dtna;Cobl;Phyhipl;Pdzd4;Fut9	Tsga14;Fundc2;Trim2;Cyfip2;Frmd5;Mtap2;6720456H20Rik;Cdkn1c;Parp16;Gabrb3;Epb4.9;Aldoc;Arl4a;Kitl;Tpm2;Rfx3;Tagln3;Pitpnc1;Camk2a;Taf9b;Zmat4;Dtna;Macrod2;Bcl9;Pir;Plekha7;Cobl;Slc40a1;Pdzd4;Adam23;Fut9	Frmd5;Rundc3b;Phyhipl;Fut9	Fundc2:2;Frmd5:2;Mtap2:2;Gabrb3:2;Arl4a:2;Tagln3:2;Dtna:2;Cobl:2;Phyhipl:2;Pdzd4:2;Fut9:3	25	31	4	11	240	1837	1875	397	823	20245	0.0655755	0.0135248	0.186937	0.113522	1.14799	1.39466	0.849916	1.12746	0	1	0	1
1	FC(Day5-Oct4+/Oct4-)>4_and_FC(ES/ICM)>4_and_pvalue(ES/ICM)<0.01_and_r>0.6	mmu-miR-140	miR-140	0	27.8	29.5	3.38	0.00891	Trim2;Uchl1;Cyfip2;Ccnd1;Camk2b;Rtkn2;Stk30;Parp16;Dpysl3;Hook1;Rbak;Pdk3;Pkp2;Nefl;Sox4;Stard5;Tor3a;Prkar2b;Ina;Pcolce2;Bnc2;Wipi1;Taf9b;Zmat4;Dtna;Bcl9;Nfib;Plekha7;Gjc1;Fut9	Iffo2;Trim2;Mtap2;6720456H20Rik;Ssbp2;Golim4;Parp16;Hook1;Gabrb3;A830018L16Rik;Kitl;Fam81a;Sox4;Ina;Thap2;Grb10;Taf9b;Zmat4;Dtna;Macrod2;Nfib;Zc4h2;Fut9	6720456H20Rik;Pitpnc1;Taf9b	Trim2:2;6720456H20Rik:2;Parp16:2;Hook1:2;Sox4:2;Ina:2;Taf9b:3;Zmat4:2;Dtna:2;Nfib:2;Fut9:2	30	23	3	11	240	1519	1518	134	388	20245	0.00193502	0.0433956	0.137232	0.00442231	1.66598	1.27809	1.88853	2.39148	1	1	0	2
1	FC(Day5-Oct4+/Oct4-)>4_and_FC(ES/ICM)>4_and_pvalue(ES/ICM)<0.01_and_r>0.6	mmu-miR-184	miR-184	0.57412	31.8	32	1.15	0.155	Stard5;Nipsnap1;Pml;Camk2a;Slc12a8;Mettl8;Pgap1	Ltbp1;Flt4;Igdcc4;Rundc3b;Dtna;Trib2;Nfib;Epb4.9;Hps1;Glyctk;Adam23;Pgap1	n/a	Pgap1:2	7	12	0	1	240	458	783	9	136	20245	0.122782	0.0804623	0.89821	0.322704	1.28926	1.29278	0	0.620251	0	0	0	0
1	FC(Day5-Oct4+/Oct4-)>4_and_FC(ES/ICM)>4_and_pvalue(ES/ICM)<0.01_and_r>0.6	mmu-miR-185	miR-185	0	30.8	31	1.09	0.939	Frem2;Tsga14;Stk30;Ssbp2;Vash1;Arl4a;Tpm2;Zscan10;Tspyl2;Rfx3;Sox4;Flt4;Tagln3;Stxbp4;Camk2a;Bcl9;E2f7;Cecr5;Zc4h2;Trim2;Creld1;Cyfip2;Mtap2;Nqo1;Slco4a1;Hmga1;Plekhg1;Kitl;Gpr114;Nipsnap1;Ubxn10;Ina;Bnc2;Zmat4;Dtna;Tnfsf12-Tnfsf13;Nfib;Dapp1;Ppm1j	Zbtb8a;6720456H20Rik;Ssbp2;Garnl3;Aldoc;A830018L16Rik;Arl4a;Necab1;Tspyl2;Sox4;Tagln3;Pitpnc1;Prkar2b;Camk2a;Rundc3b;Taf9b;Macrod2;Pir;Samhd1;Sgms2;Rasa4;Zc4h2;Chd9;Glyctk;Trim2;Creld1;Frmd5;Mtap2;Gabrb3;Hmga1;Kitl;Gpr114;Fancl;Nipsnap1;Ubxn10;Zmat4;Fam13c;Slc40a1;Asrgl1;Adam23;Kcnb1;Fut9	Mex3a;Ssbp2;Pitpnc1;Kitl;Dtna;Tcfap4	Ssbp2:3;Arl4a:2;Tspyl2:2;Sox4:2;Tagln3:2;Pitpnc1:2;Camk2a:2;Zc4h2:2;Trim2:2;Creld1:2;Mtap2:2;Hmga1:2;Kitl:3;Gpr114:2;Nipsnap1:2;Ubxn10:2;Zmat4:2;Dtna:2	39	42	6	18	240	2482	2678	131	936	20245	0.0134133	0.0114799	0.00379245	0.0141696	1.32547	1.32296	3.86355	1.6222	1	1	1	3
1	FC(Day5-Oct4+/Oct4-)>4_and_FC(ES/ICM)>4_and_pvalue(ES/ICM)<0.01_and_r>0.6	mmu-miR-291b-5p	miR-291-5p	0.629046	16.9	17.2	1.27	0.0477	Frem2;Ltbp1;Hlcs;Trim2;Cyfip2;Mtap2;Tmem106c;Nqo1;Trib2;Fsd1l;Golim4;Hook1;Gabrb3;Hmga1;Arhgef10;Rbak;Psma8;Nefl;Pgap1;Arl4a;Kitl;Stard5;Ubxn10;Pml;Bnc2;Thap2;Taf9b;Bcl9;Dpys;Tcfap4;E2f7;Nfib;Lnx2;Gjc1;Zfhx4;Rprm;Fut9	Ltbp1;Trim2;Cyfip2;Tmem106c;Klhdc8b;Laptm5;Trib2;B4galt2;Zfp185;Golim4;Hmga1;Pgap1;A830018L16Rik;Arl4a;Kitl;Pitpnc1;Ubxn10;Taf9b;Fam13c;Dtna;Bcl9;Tcfap4;Rasa4;Zc4h2;Slc40a1;Phyhipl;Rprm	n/a	Ltbp1:2;Trim2:2;Cyfip2:2;Tmem106c:2;Trib2:2;Golim4:2;Hmga1:2;Pgap1:2;Arl4a:2;Kitl:2;Ubxn10:2;Taf9b:2;Bcl9:2;Tcfap4:2;Rprm:2	37	27	0	15	240	1932	1457	120	651	20245	0.00110372	0.00618073	0.238039	0.00622699	1.61548	1.56319	0	1.94364	1	1	0	2
1	FC(Day5-Oct4+/Oct4-)>4_and_FC(ES/ICM)>4_and_pvalue(ES/ICM)<0.01_and_r>0.6	mmu-miR-187	miR-187	0	29	31.1	4.43	0.299	Bnc2;Igfbp3;Kbtbd11;Rbak	Fam81a;Sox4;Trim2;Cyfip2;Ubxn10;Zbtb8a;Ccnd1;Rundc3b;Sgms2;Plekha7;Parp16;Rbak;Tmsb15b1-Tmsb15b2;Adam23;A830018L16Rik;Adcy3;Necab1	n/a	Rbak:2	4	17	0	1	240	371	859	6	116	20245	0.19433	0.013301	0.930938	0.34956	0.909479	1.66941	0	0.727191	0	1	0	1
1	FC(Day5-Oct4+/Oct4-)>4_and_FC(ES/ICM)>4_and_pvalue(ES/ICM)<0.01_and_r>0.6	mmu-miR-188	miR-188	1	32	32	1	0.374	Tsga14;Sox4;Frmd5;Ina;Pml;Camk2a;Ccnd1;Bnc2;Zmat4;Bcl9;Chrna9;Cecr5;Tcf7;Zc4h2;Dpysl3;Hook1;Zfhx4;Ppm1j;Nefl;Pgap1;Fut9;Kitl	n/a	Mex3a;Kitl	Kitl:2	22	0	2	1	240	1127	0	81	46	20245	0.00711286	1	0.177821	0.319372	1.64667	0	2.08282	1.83379	1	0	0	1
1	FC(Day5-Oct4+/Oct4-)>4_and_FC(ES/ICM)>4_and_pvalue(ES/ICM)<0.01_and_r>0.6	mmu-miR-188-3p	n/a	0.64719	-1	-1	-1	-1	n/a	Anxa8;Ltbp1;Jrk;Tspyl2;Rlbp1l2;Trim2;Pitpnc1;Frmd5;Mtap2;Klhdc8b;1700094D03Rik;Sp5;Grb10;4930455F23Rik;Macrod2;6720456H20Rik;Trib2;Bahcc1;Nfib;Dscaml1;Ssbp2;Gabrb3;Dync2li1	n/a	n/a	0	23	0	0	240	0	1336	0	0	20245	1	0.0185578	1	1	0	1.4522	0	0	0	1	0	1
1	FC(Day5-Oct4+/Oct4-)>4_and_FC(ES/ICM)>4_and_pvalue(ES/ICM)<0.01_and_r>0.6	mmu-miR-188-5p	n/a	0.623282	-1	-1	-1	-1	n/a	Ltbp1;Tsga14;Sox4;Frmd5;Mtap2;Ina;Camk2a;Ccnd1;Rtkn2;Zfp185;Ppm1j;Pgap1;A830018L16Rik;Fut9;Kitl;Necab1	n/a	n/a	0	16	0	0	240	0	1049	0	0	20245	1	0.0626057	1	1	0	1.28662	0	0	0	0	0	0
1	FC(Day5-Oct4+/Oct4-)>4_and_FC(ES/ICM)>4_and_pvalue(ES/ICM)<0.01_and_r>0.6	mmu-miR-189	miR-24*	0	31.8	32	1.15	0.373	Rtkn2;Mtap2;Stxbp4;Mtss1;Akr1b10;Bnc2;Nefl;Wscd1;Chrna9;Fut9;Kitl	n/a	Kcnh2;Mtss1;6720456H20Rik	Mtss1:2	11	0	3	1	240	903	0	25	9	20245	0.122435	1	0.00292038	0.0970212	1.02757	0	10.1225	9.37269	0	0	1	1
1	FC(Day5-Oct4+/Oct4-)>4_and_FC(ES/ICM)>4_and_pvalue(ES/ICM)<0.01_and_r>0.6	mmu-miR-18a	n/a	0.57566	24.4	23.8	0.65	0.16	n/a	Fam81a;Jrk;Hlcs;Trim2;Pitpnc1;Cyfip2;Frmd5;Mtap2;Camk2a;Rundc3b;Bnc2;Thap2;Taf9b;Camkk1;Zmat4;Fam13c;6720456H20Rik;Trib2;Kcnh2;Slc41a3;Cobl;Slc40a1;Chd9;Asrgl1;Gabrb3;Nhsl1;D1Pas1;Rbak;Adam23;Adcy3;Arl4a	n/a	n/a	0	31	0	0	240	0	1668	0	0	20245	1	0.00367704	1	1	0	1.56773	0	0	0	1	0	1
1	FC(Day5-Oct4+/Oct4-)>4_and_FC(ES/ICM)>4_and_pvalue(ES/ICM)<0.01_and_r>0.6	mmu-miR-18b	n/a	0.655441	-1	-1	-1	-1	n/a	Fam81a;Jrk;Hlcs;Trim2;Pitpnc1;Cyfip2;Frmd5;Mtap2;Immp2l;Bnc2;Thap2;Zmat4;Fam13c;Zfp192;Trib2;Slc41a3;B4galt2;Plekha7;Zc4h2;Slc40a1;Asrgl1;Gabrb3;Nhsl1;Adam23;Pgap1;Adcy3;Arl4a	n/a	n/a	0	27	0	0	240	0	1690	0	0	20245	1	0.0242206	1	1	0	1.34767	0	0	0	1	0	1
1	FC(Day5-Oct4+/Oct4-)>4_and_FC(ES/ICM)>4_and_pvalue(ES/ICM)<0.01_and_r>0.6	mmu-miR-190	miR-190	0	32	32	1	0.374	Qprt;Mcart6;Fsd1l;Gabrb3;Bdh2;Rbak;Pgap1;Zscan10;Prkar2b;Bnc2;Nfib;Fut9	Frem2;Fundc2;Trim2;Frmd5;Immp2l;6720456H20Rik;Gab3;Gabrb3;Rbak;Epb4.9;Tmsb15b1-Tmsb15b2;Pgap1;A830018L16Rik;Arl4a;Rlbp1l2;Ubxn10;Prkar2b;Rundc3b;Thap2;Zmat4;Macrod2;Samhd1;E2f7;Nfib;Zc4h2;Chd9;Phyhipl;Adam23;Adcy3;Fut9	n/a	Gabrb3:2;Rbak:2;Pgap1:2;Prkar2b:2;Nfib:2;Fut9:2	12	30	0	6	240	842	1752	56	345	20245	0.096467	0.010336	0.512349	0.109715	1.2022	1.44442	0	1.46703	0	1	0	1
1	FC(Day5-Oct4+/Oct4-)>4_and_FC(ES/ICM)>4_and_pvalue(ES/ICM)<0.01_and_r>0.6	mmu-miR-190b	n/a	0.804026	-1	-1	-1	-1	n/a	Frem2;Fundc2;Frmd5;Ubxn10;Prkar2b;Immp2l;Rundc3b;Zmat4;Samhd1;Nfib;Gab3;Plekha7;Zc4h2;Chd9;Phyhipl;Golim4;Gabrb3;Slc48a1;Rbak;Tmsb15b1-Tmsb15b2;Adam23;Pgap1;A830018L16Rik;Fut9	n/a	n/a	0	24	0	0	240	0	1393	0	0	20245	1	0.0168158	1	1	0	1.45334	0	0	0	1	0	1
1	FC(Day5-Oct4+/Oct4-)>4_and_FC(ES/ICM)>4_and_pvalue(ES/ICM)<0.01_and_r>0.6	mmu-miR-191	miR-191	0	22.4	22.8	1.4	0.038	Sox4;Pml;Camk2a;Bnc2;Stk30;Wscd1	Sox4;Trim2;Pitpnc1;Mtap2;Trib2;E2f7;Cdkn1c;Ssbp2;Zfp185;Parp16;Nhsl1;Dync2li1;Enox1	n/a	Sox4:2	6	13	0	1	240	420	804	14	150	20245	0.147997	0.0625256	0.846189	0.301049	1.20506	1.36394	0	0.562361	0	0	0	0
1	FC(Day5-Oct4+/Oct4-)>4_and_FC(ES/ICM)>4_and_pvalue(ES/ICM)<0.01_and_r>0.6	mmu-miR-192	miR-192/215	0.589628	32	32	1	0.374	Trim2;Igdcc4;Nqo1;Bnc2;Thap2;Fbxo10;Mcart6;Rtkn2;B4galt2;Tcf7;Dapp1;Gjc1;Rbak;Glyctk;Nefl;Adcy3;Kitl	Trim2;Mtap2;Pml;Zmat4;Macrod2;Zfp192;B4galt2;Rbak;Adam23;Glyctk;Adcy3;Fut9;Kitl;AW551984	Ubxn10;Sgms2;B4galt2;Tcf7;Zfhx4	Trim2:2;B4galt2:3;Tcf7:2;Rbak:2;Glyctk:2;Adcy3:2;Kitl:2	17	14	5	7	240	958	652	60	220	20245	0.0273963	0.0126946	0.000644841	0.0113539	1.49689	1.81129	7.02951	2.684	1	1	1	3
1	FC(Day5-Oct4+/Oct4-)>4_and_FC(ES/ICM)>4_and_pvalue(ES/ICM)<0.01_and_r>0.6	mmu-miR-193	miR-193	0	-1	-1	-1	-1	Jrk;Hlcs;Gpr114;Mtap2;Ubxn10;Klhdc8b;Stxbp4;Bnc2;Grb10;Taok2;Trib2;Cend1;Mettl8;Lnx2;Gjc1;Hmga1;Rbak;Glyctk;Pgap1;Vash1	Tpm2;Jrk;Gpr114;Cyfip2;Klhdc8b;1700094D03Rik;Bnc2;Taok2;Dtna;Zfp192;Camk2b;Cend1;Mettl8;Plekha7;Fbxw17;Zfp185;Gadd45a;Hmga1;Glyctk;Pgap1;Fut9	Pclo	Jrk:2;Gpr114:2;Klhdc8b:2;Bnc2:2;Taok2:2;Cend1:2;Mettl8:2;Hmga1:2;Glyctk:2;Pgap1:2	20	21	1	10	240	1194	949	84	354	20245	0.0293232	0.00245479	0.370854	0.00644718	1.41297	1.86664	1.00422	2.38289	1	1	0	2
1	FC(Day5-Oct4+/Oct4-)>4_and_FC(ES/ICM)>4_and_pvalue(ES/ICM)<0.01_and_r>0.6	mmu-miR-193b	n/a	0.589628	-1	-1	-1	-1	n/a	Cend1;Tpm2;Mettl8;Jrk;Gpr114;Plekha7;Fbxw17;Klhdc8b;Hmga1;1700094D03Rik;Bnc2;Taok2;Dtna;Glyctk;Pgap1;Camk2b	n/a	n/a	0	16	0	0	240	0	839	0	0	20245	1	0.0197902	1	1	0	1.60866	0	0	0	1	0	1
1	FC(Day5-Oct4+/Oct4-)>4_and_FC(ES/ICM)>4_and_pvalue(ES/ICM)<0.01_and_r>0.6	mmu-miR-129-5p	miR-129-5p	0	24.7	23.4	0.39	0.0612	Frem2;Tsga14;Hlcs;Creld1;Mtap2;Immp2l;Ccnd1;Dscaml1;Igfbp3;Mettl8;Tcf7;Hook1;Cox7b2;Plekhg1;Rbak;Pkp2;Pgap1;Arl4a;Kitl;Anxa8;Sox4;Mest;Fancl;Nipsnap1;Pitpnc1;Prkar2b;Ina;Camk2a;Bnc2;Wipi1;Thap2;Dtna;Wwc1;Bcl9;Nfib;Gjc1;Zfhx4;Adcy3;Fut9	Iffo2;Hlcs;Mtap2;Dscaml1;Gab3;Gabrb3;Kitl;Jrk;Sox4;Nipsnap1;Pitpnc1;Prkar2b;Bnc2;Grb10;Zmat4;Dtna;Nfib;Slc40a1;Asrgl1;Rprm;Adam23;Kcnb1;Adcy3;Fut9	Iffo2;Zfp521;Cdkn1c;Tcfap4	Iffo2:2;Hlcs:2;Mtap2:2;Dscaml1:2;Kitl:2;Sox4:2;Nipsnap1:2;Pitpnc1:2;Prkar2b:2;Bnc2:2;Dtna:2;Nfib:2;Adcy3:2;Fut9:2	39	24	4	14	240	2086	1455	127	591	20245	0.00124201	0.0235782	0.0468479	0.00641051	1.57709	1.39141	2.65682	1.99824	1	1	1	3
1	FC(Day5-Oct4+/Oct4-)>4_and_FC(ES/ICM)>4_and_pvalue(ES/ICM)<0.01_and_r>0.6	mmu-miR-195	miR-15/16/195/424/497	0	31.9	28.3	0.08	0.0083	Tsga14;Hlcs;Trim2;Immp2l;Ccnd1;Fbxo10;Igfbp3;Rtkn2;Tcf7;Arhgef10;Hmga1;Mtss1;Pam;Fsd1;Pgap1;Jrk;Tspyl2;Ubxn10;Clstn3;Stxbp4;Pml;Camk2a;Bnc2;Taf9b;Dtna;Wwc1;Bcl9;Tcfap4;E2f7;Slc41a3;Cobl;Chd9;Gjc1;Zfhx4;Fzd10;Fut9	Frem2;Tsga14;Trim2;Frmd5;Mtap2;Immp2l;Zfp192;Zfp521;Camk2b;Gab3;Ssbp2;Zfp185;Hmga1;Epb4.9;Enox1;A830018L16Rik;Arl4a;Tpm2;Tspyl2;Ubxn10;Taf9b;Zmat4;Dtna;Tcfap4;E2f7;Adam23;Fut9;AW551984	Trim2;Ccnd1;Pam;Fsd1;Tcfap4;E2f7;Chd9	Tsga14:2;Trim2:3;Immp2l:2;Ccnd1:2;Hmga1:2;Pam:2;Fsd1:2;Tspyl2:2;Ubxn10:2;Taf9b:2;Dtna:2;Tcfap4:3;E2f7:3;Chd9:2;Fut9:2	36	28	7	15	240	2538	2078	404	1106	20245	0.0382688	0.0627257	0.0960423	0.0926405	1.19651	1.13663	1.46158	1.14404	1	0	0	1
1	FC(Day5-Oct4+/Oct4-)>4_and_FC(ES/ICM)>4_and_pvalue(ES/ICM)<0.01_and_r>0.6	mmu-miR-196a	miR-196	0	32	32	1	0.374	Kctd17;Igdcc4;Rtkn2;Tcf7;Hook1;Hmga1;Rbak;Nefl;Vash1;Ubxn10;Nfib	Fundc2;Trim2;Frmd5;Mtap2;Igdcc4;Ccnd1;Fam178b;Dscaml1;Camk2b;Ssbp2;Zfp185;Hook1;Gabrb3;Hmga1;Tmsb15b1-Tmsb15b2;A830018L16Rik;Zfp182;Necab1;Rfx3;Pitpnc1;Zmat4;Fam13c;Tnfsf12-Tnfsf13;Chd9;Kcnb1;Fut9	Frmd5;Igdcc4;Hook1	Frmd5:2;Igdcc4:3;Hook1:3;Hmga1:2	11	26	3	4	240	913	1571	109	338	20245	0.122765	0.019685	0.0988063	0.198189	1.01632	1.39606	2.32167	0.998274	0	1	0	1
1	FC(Day5-Oct4+/Oct4-)>4_and_FC(ES/ICM)>4_and_pvalue(ES/ICM)<0.01_and_r>0.6	mmu-miR-196b	miR-196	0	32	32	1	0.374	Kctd17;Igdcc4;Rtkn2;Tcf7;Hook1;Hmga1;Rbak;Nefl;Vash1;Ubxn10;Nfib	Fundc2;Trim2;Frmd5;Igdcc4;Fam178b;Trib2;Ssbp2;Zfp185;Parp16;Hook1;Gabrb3;Hmga1;Tmsb15b1-Tmsb15b2;A830018L16Rik;Zfp182;Necab1;Pitpnc1;Zmat4;Fam13c;Macrod2;Kcnh2;Zc4h2;Slc40a1;Fut9	Frmd5;Hook1	Frmd5:2;Igdcc4:2;Hook1:3;Hmga1:2	11	24	2	4	240	913	1375	104	320	20245	0.122765	0.0151027	0.223672	0.197133	1.01632	1.47236	1.6222	1.05443	0	1	0	1
1	FC(Day5-Oct4+/Oct4-)>4_and_FC(ES/ICM)>4_and_pvalue(ES/ICM)<0.01_and_r>0.6	mmu-miR-197	n/a	0.576433	-1	-1	-1	-1	n/a	Iffo2;Gab3;Gpr114;Fbxw17;Nipsnap1;Frmd5;Mtap2;Camkk1;Zmat4;Adam23;A830018L16Rik;Arl4a;Fut9;Necab1;Camk2b	n/a	n/a	0	15	0	0	240	0	970	0	0	20245	1	0.0634145	1	1	0	1.30445	0	0	0	0	0	0
1	FC(Day5-Oct4+/Oct4-)>4_and_FC(ES/ICM)>4_and_pvalue(ES/ICM)<0.01_and_r>0.6	mmu-miR-199a	miR-199	0	31.4	32	1.54	0.287	Trim2;Creld1;Cyfip2;Mtap2;Fbxo10;Trib2;Mmp17;Dscaml1;Fsd1l;Gabrb3;Arhgef10;Fsd1;Vash1;Kitl;Necab1;Sox4;Ina;Stxbp4;Cpne5;Bnc2;Grb10;Taf9b;Dtna;Dpys;Tnfsf12-Tnfsf13;Sgms2;Lnx2;Cobl;Gjc1;Adam23;Fzd10;Fut9	n/a	Taf9b	Taf9b:2	32	0	1	1	240	2016	0	122	75	20245	0.0185568	1	0.342211	0.368626	1.33896	0	0.691428	1.12472	1	0	0	1
1	FC(Day5-Oct4+/Oct4-)>4_and_FC(ES/ICM)>4_and_pvalue(ES/ICM)<0.01_and_r>0.6	mmu-miR-199a*	n/a	0	32	32	1	0.374	n/a	n/a	Zfhx4;Trim2;Tcfap4	n/a	0	0	3	0	240	0	0	291	0	20245	1	1	0.219608	1	0	0	0.869631	0	0	0	0	0
1	FC(Day5-Oct4+/Oct4-)>4_and_FC(ES/ICM)>4_and_pvalue(ES/ICM)<0.01_and_r>0.6	mmu-miR-199a-3p	n/a	0.804026	-1	-1	-1	-1	n/a	Tsga14;Gpr114;Tagln3;Trim2;Frmd5;Mtap2;Rundc3b;Kcnn1;Zmat4;Fam13c;Dtna;Zfp192;Bahcc1;Nfib;Zfp521;Chd9;Zfp185;Zfp473;Parp16;A830018L16Rik;Fut9	n/a	n/a	0	21	0	0	240	0	1541	0	0	20245	1	0.0737589	1	1	0	1.14954	0	0	0	0	0	0
1	FC(Day5-Oct4+/Oct4-)>4_and_FC(ES/ICM)>4_and_pvalue(ES/ICM)<0.01_and_r>0.6	mmu-miR-199a-5p	n/a	0.613523	-1	-1	-1	-1	n/a	Fam81a;Trim2;Creld1;Mtap2;Sp5;Zbtb8a;Rundc3b;Taf9b;Camkk1;Dtna;Zfp192;Tcfap4;Nfib;Sgms2;Ssbp2;Plekha7;Lnx2;Phyhipl;Gjc1;Hook1;Gabrb3;Rprm;Glyctk;Fzd10;Arl4a;Fut9	n/a	n/a	0	26	0	0	240	0	1672	0	0	20245	1	0.0313506	1	1	0	1.31173	0	0	0	1	0	1
1	FC(Day5-Oct4+/Oct4-)>4_and_FC(ES/ICM)>4_and_pvalue(ES/ICM)<0.01_and_r>0.6	mmu-miR-199b	miR-199	0.784132	32	30.7	0.42	0.344	Trim2;Creld1;Cyfip2;Mtap2;Fbxo10;Trib2;Mmp17;Dscaml1;Fsd1l;Gabrb3;Arhgef10;Fsd1;Vash1;Kitl;Necab1;Sox4;Ina;Stxbp4;Cpne5;Bnc2;Grb10;Taf9b;Dtna;Dpys;Tnfsf12-Tnfsf13;Sgms2;Lnx2;Cobl;Gjc1;Adam23;Fzd10;Fut9	Tsga14;Trim2;Frmd5;Mtap2;Kcnn1;Zfp192;Bahcc1;Zfp521;Zfp185;Parp16;A830018L16Rik;Gpr114;Tagln3;Rundc3b;Zmat4;Fam13c;Dtna;Nfib;Chd9;Zfp473;Fut9	Taf9b	Trim2:2;Mtap2:2;Taf9b:2;Dtna:2;Fut9:2	32	21	1	5	240	2016	1541	121	329	20245	0.0185568	0.0737589	0.343486	0.154299	1.33896	1.14954	0.697142	1.28198	1	0	0	1
1	FC(Day5-Oct4+/Oct4-)>4_and_FC(ES/ICM)>4_and_pvalue(ES/ICM)<0.01_and_r>0.6	mmu-miR-19a	miR-19	0	18.4	17.3	0.46	0.00606	Frem2;Trim2;Ccnd1;Slco4a1;Igfbp3;Rtkn2;B4galt2;Dpysl3;Hook1;Arhgef10;Rbak;Npdc1;Pgap1;Wscd1;Tpm2;Jrk;Sox4;Prkar2b;Bnc2;Grb10;Dtna;Nfib;Plekha7;Fut9	Frem2;Fundc2;Trim2;Cyfip2;Mtap2;Zfp192;Zfp521;Stk30;Cdkn1c;Zfp185;Hook1;Gabrb3;Prr5l;Slc48a1;Epb4.9;Pgap1;A830018L16Rik;Kitl;Fam81a;Jrk;Sox4;Rlbp1l2;Prkar2b;Grb10;Dtna;Wwc1;Macrod2;Crtc1;Zc4h2;Lnx2;Slc40a1;Chd9;Gjc1;Nhsl1;Fut9;AW551984	Zfp521;Mex3a;B4galt2;Prr5l;Dtna;Adam23;Fut9	Frem2:2;Trim2:2;Zfp521:2;B4galt2:2;Hook1:2;Prr5l:2;Pgap1:2;Jrk:2;Sox4:2;Prkar2b:2;Grb10:2;Dtna:3;Fut9:3	24	36	7	13	240	1679	2018	384	820	20245	0.0555354	0.00354123	0.0850106	0.0670649	1.20578	1.50483	1.53771	1.33732	0	1	0	1
1	FC(Day5-Oct4+/Oct4-)>4_and_FC(ES/ICM)>4_and_pvalue(ES/ICM)<0.01_and_r>0.6	mmu-miR-19b	miR-19	0	18.9	17.7	0.44	0.00465	Frem2;Trim2;Ccnd1;Slco4a1;Igfbp3;Rtkn2;B4galt2;Dpysl3;Hook1;Arhgef10;Rbak;Npdc1;Pgap1;Wscd1;Tpm2;Jrk;Sox4;Prkar2b;Bnc2;Grb10;Dtna;Nfib;Plekha7;Fut9	Frem2;Fundc2;Trim2;Mtap2;Zfp192;Zfp521;Stk30;Cdkn1c;Zfp185;Hook1;Prr5l;Slc48a1;Epb4.9;Pgap1;A830018L16Rik;Kitl;Fam81a;Jrk;Sox4;Rlbp1l2;Grb10;Dtna;Wwc1;Macrod2;Zc4h2;Lnx2;Chd9;Gjc1;Nhsl1;Fut9;AW551984	Zfp521;Mex3a;B4galt2;Prr5l;Dtna;Adam23;Fut9	Frem2:2;Trim2:2;Zfp521:2;B4galt2:2;Hook1:2;Prr5l:2;Pgap1:2;Jrk:2;Sox4:2;Grb10:2;Dtna:3;Fut9:3	24	31	7	12	240	1679	1828	385	797	20245	0.0555354	0.0104667	0.0855691	0.0845136	1.20578	1.43051	1.53371	1.27008	0	1	0	1
1	FC(Day5-Oct4+/Oct4-)>4_and_FC(ES/ICM)>4_and_pvalue(ES/ICM)<0.01_and_r>0.6	mmu-miR-200a	miR-141/200a	0.65076	27.5	28.5	1.98	0.114	Tsga14;Trim2;Mtap2;Igdcc4;Ccnd1;Mcart6;Igfbp3;Rtkn2;Stk30;Hook1;Arhgef10;Mtss1;Plekhg1;Pgap1;Kitl;Necab1;Jrk;Mest;Flt4;Stxbp4;Pml;Camk2a;Bnc2;Thap2;Zmat4;Chrna9;Zc4h2;Cobl;Chd9;Phyhipl;Gjc1	Tsga14;Trim2;Ccnd1;Cdkn1c;Hook1;Pgap1;A830018L16Rik;Arl4a;Jrk;Pitpnc1;Stxbp4;Zmat4;Cobl;Chd9;Phyhipl;Gjc1	Igdcc4;Chd9	Tsga14:2;Trim2:2;Igdcc4:2;Ccnd1:2;Hook1:2;Pgap1:2;Jrk:2;Stxbp4:2;Zmat4:2;Cobl:2;Chd9:3;Phyhipl:2;Gjc1:2	31	16	2	13	240	2218	1666	212	933	20245	0.048872	0.0679887	0.25782	0.0959134	1.17898	0.810124	0.795794	1.17535	1	0	0	1
1	FC(Day5-Oct4+/Oct4-)>4_and_FC(ES/ICM)>4_and_pvalue(ES/ICM)<0.01_and_r>0.6	mmu-miR-329	miR-329	0	22.8	21.6	0.44	0.0917	Frem2;Tsga14;Hlcs;Fundc2;Igdcc4;Ccnd1;Fbxo10;Slco4a1;Trib2;Mcart6;Rtkn2;Ssbp2;Golim4;Parp16;Dpysl3;Hook1;Gabrb3;Arhgef10;Pam;Kbtbd11;Pkp2;Nefl;Wscd1;Arl4a;Kitl;Gpr114;Sox4;Mest;Bnc2;Zmat4;Dtna;Aga;Bcl9;E2f7;Nfib;Slc41a3;Slc40a1;Gjc1;Zfhx4;Nfe2l3;Rprm;Fut9	Fundc2;Trim2;Frmd5;Mtap2;Bahcc1;Parp16;Gabrb3;Pam;Kbtbd11;Pkp2;A830018L16Rik;Jrk;Gpr114;Camk2a;Taf9b;Zmat4;Bcl9;Samhd1;Asrgl1;Rprm;Fut9	Pam;Clstn3;Dtna;Bcl9;Zfhx4	Fundc2:2;Parp16:2;Gabrb3:2;Pam:3;Kbtbd11:2;Pkp2:2;Gpr114:2;Zmat4:2;Dtna:2;Bcl9:3;Zfhx4:2;Rprm:2;Fut9:2	42	21	5	13	240	2198	1046	148	543	20245	0.000571741	0.0063763	0.0232323	0.00762044	1.61186	1.69353	2.8498	2.01953	1	1	1	3
1	FC(Day5-Oct4+/Oct4-)>4_and_FC(ES/ICM)>4_and_pvalue(ES/ICM)<0.01_and_r>0.6	mmu-miR-93	miR-17-5p/20/93.mr/106/519.d	0	18.2	18	0.87	0.101	Tsga14;Fundc2;Uchl1;Tmem63a;Mtap2;Igdcc4;Ccnd1;Fbxo10;Trib2;Ssbp2;Arhgef10;Hmga1;Plekhg1;Rbak;Hps1;Arl4a;Kitl;Sox4;Ubxn10;Ina;Stxbp4;Bnc2;Thap2;Taf9b;Tcea2;Nfib;Cobl;Slc40a1;Chd9;Srbd1;Phyhipl;Fut9	Trim2;Uchl1;Frmd5;Mtap2;Igdcc4;Zfp192;Trib2;Bahcc1;Ssbp2;Zfp185;Golim4;Slc48a1;Epb4.9;A830018L16Rik;Arl4a;Fam81a;Jrk;Sox4;Ina;Grb10;Taf9b;Rasip1;Camkk1;Zmat4;Fam13c;Dtna;Macrod2;Dpys;Nfib;Plekha7;Cobl;Slc40a1;Chd9;Srbd1;Ooep;Fut9	Iffo2;Ccnd1;Fam13c;Plekha7;Slc40a1;Chd9	Uchl1:2;Mtap2:2;Igdcc4:2;Ccnd1:2;Trib2:2;Ssbp2:2;Arl4a:2;Sox4:2;Ina:2;Taf9b:2;Fam13c:2;Nfib:2;Plekha7:2;Cobl:2;Slc40a1:3;Chd9:3;Srbd1:2;Fut9:2	32	36	6	18	240	1943	2061	422	891	20245	0.0130307	0.00469062	0.148728	0.00973386	1.38926	1.47344	1.19935	1.70412	1	1	0	2
1	FC(Day5-Oct4+/Oct4-)>4_and_FC(ES/ICM)>4_and_pvalue(ES/ICM)<0.01_and_r>0.6	mmu-miR-201	miR-201	1	32	32	1	0.374	Tsga14;Gpr114;Mest;Ubxn10;Igdcc4;Laptm5;Pml;Pcolce2;Bnc2;Thap2;Fbxo10;Aga;Wwc1;Bcl9;Mcart6;Cend1;Igfbp3;Cdh3;Zc4h2;Fsd1l;Dpysl3;Hook1;Gabrb3;Bdh2;Rbak;Aldoc;Pgap1;Wscd1;Arl4a;Fut9	n/a	n/a	n/a	30	0	0	0	240	1521	0	47	31	20245	0.00196879	1	0.570555	0.690755	1.66379	0	0	0	1	0	0	1
1	FC(Day5-Oct4+/Oct4-)>4_and_FC(ES/ICM)>4_and_pvalue(ES/ICM)<0.01_and_r>0.6	mmu-miR-202	miR-202	1	32	32	1	0.374	Frem2;Tubb3;Mest;Nipsnap1;Fundc2;Tmem63a;Tmem106c;Ubxn10;Kctd17;Igdcc4;Stxbp4;Ccnd1;Bnc2;Wipi1;Grb10;Tcea2;Trib2;E2f7;Mcart6;Rtkn2;Stk30;Chd9;Dpysl3;Bdh2;Kbtbd11;Pgap1;Fut9	n/a	Mex3a;Hook1;Gabrb3;Zfhx4	n/a	27	0	4	0	240	1162	0	220	94	20245	0.00036356	1	0.143307	0.325106	1.96004	0	1.53371	0	1	0	0	1
1	FC(Day5-Oct4+/Oct4-)>4_and_FC(ES/ICM)>4_and_pvalue(ES/ICM)<0.01_and_r>0.6	mmu-miR-202-3p	n/a	0.732348	-1	-1	-1	-1	n/a	Gprasp1;Nipsnap1;Trim2;Creld1;Pitpnc1;Mtap2;Stxbp4;Ccnd1;Grb10;Zmat4;Zfp192;Trib2;E2f7;Cdkn1c;Mettl8;Plekha7;Gabrb3;D1Pas1;Pdk3;Adam23;Pgap1;A830018L16Rik;Fut9;AW551984	n/a	n/a	0	24	0	0	240	0	1184	0	0	20245	1	0.00359853	1	1	0	1.70988	0	0	0	1	0	1
1	FC(Day5-Oct4+/Oct4-)>4_and_FC(ES/ICM)>4_and_pvalue(ES/ICM)<0.01_and_r>0.6	mmu-miR-202-5p	n/a	0.652338	-1	-1	-1	-1	n/a	Lnx2;Fundc2;Slc40a1;Chd9;Trim2;Pitpnc1;Mtap2;Phyhipl;Golim4;Ubxn10;Klhdc8b;Laptm5;Gabrb3;Ccnd1;Taf9b;Camkk1;Dtna;Macrod2;Zfp192;Glyctk;Pgap1;Trib2;Adcy3;Fut9	n/a	n/a	0	24	0	0	240	0	935	0	0	20245	1	0.000195961	1	1	0	2.16524	0	0	0	1	0	1
1	FC(Day5-Oct4+/Oct4-)>4_and_FC(ES/ICM)>4_and_pvalue(ES/ICM)<0.01_and_r>0.6	mmu-miR-203	miR-203.1	1	31.2	30.5	0.6	0.547	Ltbp1;Igdcc4;Ltbp4;Ccnd1;Kcnn1;Fbxo10;Slco4a1;Trib2;Cdh3;Tcf7;Hook1;Gabrb3;Arhgef10;Plekhg1;Rbak;Pgap1;Necab1;Ubxn10;Clstn3;Prkar2b;Ina;Stxbp4;Bnc2;Grb10;Camkk1;Zmat4;Dtna;Dpys;Nfib;Zc4h2;Lnx2;Chd9;Zfhx4;Rprm;Fut9	Frmd5;Mtap2;Klhdc8b;Ltbp4;Sp5;Kcnn1;Trib2;Rtkn2;Stk30;Mettl8;Fbxw17;Zfp185;Parp16;Hook1;Gabrb3;A830018L16Rik;Sox4;Pitpnc1;Ubxn10;Prkar2b;Ina;Rundc3b;Camkk1;Fam13c;Dtna;Lnx2;Chd9;Phyhipl;Adam23;Glyctk;Fut9	Ltbp1;Pclo;Gabrb3;Necab1;Ina;Lnx2;Zfhx4;Adam23	Ltbp1:2;Ltbp4:2;Kcnn1:2;Trib2:2;Hook1:2;Gabrb3:3;Necab1:2;Ubxn10:2;Prkar2b:2;Ina:3;Camkk1:2;Dtna:2;Lnx2:3;Chd9:2;Zfhx4:2;Adam23:2;Fut9:2	35	31	8	17	240	2224	1944	232	912	20245	0.0167492	0.0189675	0.00476409	0.0201043	1.32752	1.34515	2.90876	1.57239	1	1	1	3
1	FC(Day5-Oct4+/Oct4-)>4_and_FC(ES/ICM)>4_and_pvalue(ES/ICM)<0.01_and_r>0.6	mmu-miR-543	miR-543	0	22.2	20.9	0.4	0.0665	Frem2;Tsga14;Hlcs;Fundc2;Trim2;Cyfip2;Mtap2;Trib2;Mcart6;Igfbp3;Rtkn2;Stk30;Tcf7;Dpysl3;Hook1;Plekhg1;Rbak;Pgap1;Arl4a;Kitl;Necab1;Rfx3;Sox4;Nipsnap1;Prkar2b;Cpne5;Bnc2;Taf9b;Dtna;Aga;Wwc1;E2f7;Nfib;Slc40a1;Chd9;Gjc1;Zfhx4;Glyctk;Fut9	Tsga14;Fundc2;Trim2;Gabrb3;Pdk3;Pgap1;Arl4a;Fam81a;Mest;Nipsnap1;Prkar2b;Camk2a;Rundc3b;Taf9b;Dtna;Bcl9;E2f7;Nfib;Cobl;Slc40a1;Chd9;Asrgl1;Dync2li1;Fut9	Trib2;Zfp521;Cdkn1c;Dcp1b;Kitl;Taf9b;Dtna;E2f7	Tsga14:2;Fundc2:2;Trim2:2;Trib2:2;Pgap1:2;Arl4a:2;Kitl:2;Nipsnap1:2;Prkar2b:2;Taf9b:3;Dtna:3;E2f7:3;Nfib:2;Slc40a1:2;Chd9:2;Fut9:2	39	24	8	16	240	2078	1421	373	758	20245	0.00116709	0.0197074	0.0427929	0.00981269	1.58316	1.4247	1.8092	1.78056	1	1	1	3
1	FC(Day5-Oct4+/Oct4-)>4_and_FC(ES/ICM)>4_and_pvalue(ES/ICM)<0.01_and_r>0.6	mmu-miR-205	miR-205	0	31.1	27.3	0.07	0.0157	Frem2;Tmem106c;Slc12a8;Trib2;Rtkn2;Mettl8;Dpysl3;Kbtbd11;Plekhg1;Pkp2;Nefl;Pgap1;Vash1;Necab1;Prkar2b;Ina;Bnc2;Grb10;Taf9b;Camkk1;Aga;Wwc1;Chrna9;Nfib;Cecr5;Lnx2;Dapp1;Cobl;Slc40a1;Phyhipl;Pdzd4	Cyfip2;Mtap2;Tmem106c;Klhdc8b;Slc12a8;Zfp521;Zfp185;Kbtbd11;Pkp2;Pgap1;Pitpnm1;Rfx3;Pitpnc1;Ina;Rundc3b;Camkk1;Dtna;Wwc1;Macrod2;Tcfap4;Nfib;Sgms2;Slc40a1;Phyhipl;Nhsl1;Adam23;Adcy3	2900006K08Rik	Tmem106c:2;Slc12a8:2;Kbtbd11:2;Pkp2:2;Pgap1:2;Ina:2;Camkk1:2;Wwc1:2;Nfib:2;Slc40a1:2;Phyhipl:2	31	27	1	11	240	1896	1312	134	543	20245	0.0150616	0.00184222	0.325653	0.0305676	1.37921	1.73595	0.629509	1.70883	1	1	0	2
1	FC(Day5-Oct4+/Oct4-)>4_and_FC(ES/ICM)>4_and_pvalue(ES/ICM)<0.01_and_r>0.6	mmu-miR-206	miR-1/206	0	32	32	1	0.374	Trim2;Mtap2;Sp5;Ccnd1;Fbxo10;Slc12a8;Cercam;Mcart6;Rtkn2;Tcf7;Dpysl3;Mtss1;Pgap1;Wscd1;Kitl;Necab1;Jrk;Stard5;Ubxn10;Stxbp4;Pml;Camk2a;Cpne5;Bnc2;Tnfsf12-Tnfsf13;Nfib;Cobl;Zfhx4;Eif2ak2;Adcy3;Fut9	Frem2;Tsga14;Trim2;Mtap2;Slc12a8;Trib2;Ssbp2;Gabrb3;Aldoc;A830018L16Rik;Zfp182;Kitl;Lrrc34;Flt4;Pitpnc1;Pml;Camk2a;Zfp580;Fam13c;Rasa4;Cobl;Chd9;Eif2ak2;Adam23	Trim2;Ccnd1;Mtss1;Necab1	Trim2:3;Mtap2:2;Ccnd1:2;Slc12a8:2;Mtss1:2;Kitl:2;Necab1:2;Pml:2;Camk2a:2;Cobl:2;Eif2ak2:2	31	24	4	11	240	1714	1697	286	699	20245	0.00511374	0.0582048	0.188119	0.0806139	1.52566	1.19299	1.17978	1.32746	1	0	0	1
1	FC(Day5-Oct4+/Oct4-)>4_and_FC(ES/ICM)>4_and_pvalue(ES/ICM)<0.01_and_r>0.6	mmu-miR-207	miR-207	0	32	32	1	0.374	Ltbp1;Cyfip2;Tmem63a;Mtap2;Ccnd1;Cercam;Mcart6;Dscaml1;Rtkn2;Ssbp2;Fsd1l;Parp16;Gabrb3;Plekhg1;Rbak;Pkp2;Pgap1;Wscd1;Vash1;Arl4a;Kitl;Sox4;Flt4;Ubxn10;Clstn3;Stxbp4;Camk2a;Akr1b10;Bnc2;Thap2;Grb10;Camkk1;Fxyd6;Bcl9;Tcfap4;E2f7;Nfib;Cecr5;Zc4h2;Lnx2;Dapp1;Slc40a1;Gjc1;Adam23;Fut9	Iffo2;Ltbp1;Cyfip2;Mtap2;Klhdc8b;Laptm5;Kcnn1;Taok2;6720456H20Rik;Mmp17;Dscaml1;Zfp521;Parp16;Gabrb3;Kbtbd11;Epb4.9;Arl4a;Jrk;Sox4;Mest;Tagln3;Pitpnc1;Ubxn10;Stxbp4;Camk2a;Ccdc151;Camkk1;Fam13c;Macrod2;Fxyd6;2900006K08Rik;Bcl9;Tcfap4;Nfib;Kcnh2;Rasa4;Plekha7;Zc4h2;Lnx2;Chd9;Gjc1;Rprm;Adam23;Glyctk;Kcnb1;Fzd10;Adcy3	Tcfap4	Ltbp1:2;Cyfip2:2;Mtap2:2;Dscaml1:2;Parp16:2;Gabrb3:2;Arl4a:2;Sox4:2;Ubxn10:2;Stxbp4:2;Camk2a:2;Camkk1:2;Fxyd6:2;Bcl9:2;Tcfap4:3;Nfib:2;Zc4h2:2;Lnx2:2;Gjc1:2;Adam23:2	45	47	1	20	240	2309	2124	91	762	20245	0.000252838	9.98759e-06	0.369578	0.000479877	1.64397	1.86659	0.926969	2.21402	1	1	0	2
1	FC(Day5-Oct4+/Oct4-)>4_and_FC(ES/ICM)>4_and_pvalue(ES/ICM)<0.01_and_r>0.6	mmu-miR-208	miR-208	0	32	32	1	0.374	Sox4;Stard5;Fundc2;Creld1;Stxbp4;Ccnd1;Dtna;Wwc1;E2f7;Chd9;Plekhg1;Nefl;Pgap1;Wscd1;Kitl;Necab1	Pitpnc1;Mtap2;Camkk1;Dtna;Zfp521;Ssbp2;Chd9;Zfp185;A830018L16Rik	Zfp521;Chd9	Dtna:2;Zfp521:2;Chd9:3	16	9	2	3	240	951	673	38	186	20245	0.0405693	0.126582	0.0642513	0.199237	1.41921	1.12806	4.43969	1.36055	1	0	0	1
1	FC(Day5-Oct4+/Oct4-)>4_and_FC(ES/ICM)>4_and_pvalue(ES/ICM)<0.01_and_r>0.6	mmu-miR-208b	n/a	0.60304	-1	-1	-1	-1	n/a	Ssbp2;Zc4h2;Chd9;Zfp185;Pitpnc1;Taok2;Dtna;Pgap1;A830018L16Rik;Zfp521	n/a	n/a	0	10	0	0	240	0	691	0	0	20245	1	0.105826	1	1	0	1.22075	0	0	0	0	0	0
1	FC(Day5-Oct4+/Oct4-)>4_and_FC(ES/ICM)>4_and_pvalue(ES/ICM)<0.01_and_r>0.6	mmu-miR-186	miR-186	0	28	28.4	1.39	0.301	Frem2;Tsga14;Igdcc4;Mcart6;Igfbp3;Cdh3;Mettl8;Fsd1l;Dpysl3;Pam;Rbak;Pkp2;Nefl;Pgap1;Necab1;Rfx3;Sox4;Prkar2b;Stxbp4;Pcolce2;Bcl9;E2f7;Chrna9;Zc4h2;Lnx2;Chd9;Zfhx4;Fzd10;Trim2;Mtap2;Nqo1;Ccnd1;Rtkn2;Hook1;Gabrb3;Bdh2;Mtss1;Mest;Nipsnap1;Bnc2;Thap2;Dtna;Fxyd6;Tnfsf12-Tnfsf13;Nfib;Fut9	Frem2;Igdcc4;6720456H20Rik;Camk2b;Cdh3;Ssbp2;Zfp185;Pam;Hps1;Pgap1;A830018L16Rik;Arl4a;Necab1;Sox4;Pitpnc1;Pcolce2;Wwc1;Plekha7;Lnx2;Chd9;Glyctk;Fzd10;Iffo2;Cyfip2;Frmd5;Mtap2;Gabrb3;Enox1;Kitl;Anxa8;Nipsnap1;Bnc2;Zmat4;Dtna;Tnfsf12-Tnfsf13;Nfib;Nhsl1;Rprm;Adam23;Ooep;Adcy3;Fut9	Necab1;Camk2a;Zfhx4;Dtna	Frem2:2;Igdcc4:2;Cdh3:2;Pam:2;Pgap1:2;Necab1:3;Sox4:2;Pcolce2:2;Lnx2:2;Chd9:2;Zfhx4:2;Fzd10:2;Mtap2:2;Gabrb3:2;Nipsnap1:2;Bnc2:2;Dtna:3;Tnfsf12-Tnfsf13:2;Nfib:2;Fut9:2	46	42	4	20	240	2840	2059	298	1033	20245	0.00578146	0.000164949	0.192396	0.0101608	1.3663	1.72068	1.13227	1.63319	1	1	0	2
1	FC(Day5-Oct4+/Oct4-)>4_and_FC(ES/ICM)>4_and_pvalue(ES/ICM)<0.01_and_r>0.6	mmu-miR-20b	miR-17-5p/20/93.mr/106/519.d	0	24.4	20.7	0.08	0.000474	Tsga14;Fundc2;Uchl1;Tmem63a;Mtap2;Igdcc4;Ccnd1;Fbxo10;Trib2;Ssbp2;Arhgef10;Hmga1;Plekhg1;Rbak;Hps1;Arl4a;Kitl;Sox4;Ubxn10;Ina;Stxbp4;Bnc2;Thap2;Taf9b;Tcea2;Nfib;Cobl;Slc40a1;Chd9;Srbd1;Phyhipl;Fut9	Uchl1;Mtap2;Igdcc4;Zfp192;Trib2;Zfp185;Golim4;Slc48a1;Epb4.9;Pgap1;A830018L16Rik;Arl4a;Fam81a;Sox4;Grb10;Taf9b;Rasip1;Zmat4;Fam13c;Dtna;Nfib;Plekha7;Lnx2;Slc40a1;Chd9;Srbd1;Phyhipl;Fut9	Iffo2;Ccnd1;Fam13c;Plekha7;Slc40a1;Chd9	Uchl1:2;Mtap2:2;Igdcc4:2;Ccnd1:2;Trib2:2;Arl4a:2;Sox4:2;Taf9b:2;Fam13c:2;Nfib:2;Plekha7:2;Slc40a1:3;Chd9:3;Srbd1:2;Phyhipl:2;Fut9:2	32	28	6	16	240	1943	2137	426	905	20245	0.0130307	0.068999	0.150138	0.03118	1.38926	1.10525	1.18809	1.49134	1	0	0	1
1	FC(Day5-Oct4+/Oct4-)>4_and_FC(ES/ICM)>4_and_pvalue(ES/ICM)<0.01_and_r>0.6	mmu-miR-21	miR-21	1	27.6	24.8	0.13	0.00781	Hlcs;Trim2;Stxbp4;Bnc2;Thap2;Grb10;Nfib;Mcart6;Rtkn2;Kcnh2;Tcf7;Fzd10;Fut9;Necab1	Rlbp1l2;Fundc2;Mtap2;Tmem106c;Rundc3b;Thap2;Taf9b;Zmat4;Taok2;Dtna;Nfib;Ssbp2;Zc4h2;Gabrb3;Kcnb1;Pgap1;A830018L16Rik;Fut9;Necab1	Pclo	Thap2:2;Nfib:2;Fut9:2;Necab1:2	14	19	1	4	240	1020	1104	109	365	20245	0.0943591	0.0270314	0.357104	0.195534	1.1578	1.45175	0.773891	0.924429	0	1	0	1
1	FC(Day5-Oct4+/Oct4-)>4_and_FC(ES/ICM)>4_and_pvalue(ES/ICM)<0.01_and_r>0.6	mmu-miR-503	miR-503	0	29.1	32	7.62	0.131	Hlcs;Trim2;Sp5;Ccnd1;Arhgef10;Hmga1;Pam;Pgap1;Jrk;Tspyl2;Ubxn10;Ina;Stxbp4;Bnc2;Wwc1;Bcl9;Slc41a3;Lnx2;Chd9;Zfhx4;Fzd10;Fut9	Tsga14;Gprasp1;Trim2;Sp5;Ccnd1;Zfp192;Zfp521;Camk2b;Gab3;Zfp185;Hmga1;A830018L16Rik;Tpm2;Tspyl2;Flt4;Ubxn10;Ina;Camkk1;Dtna;Glyctk;Fut9	Ccnd1;Pam;Chd9	Trim2:2;Sp5:2;Ccnd1:3;Hmga1:2;Pam:2;Tspyl2:2;Ubxn10:2;Ina:2;Chd9:2;Fut9:2	22	21	3	10	240	1203	1223	162	390	20245	0.0126467	0.0227592	0.174636	0.0113024	1.54264	1.44844	1.56211	2.16293	1	1	0	2
1	FC(Day5-Oct4+/Oct4-)>4_and_FC(ES/ICM)>4_and_pvalue(ES/ICM)<0.01_and_r>0.6	mmu-miR-211	miR-204/211	0	30	29.2	0.55	0.368	Frem2;Ltbp1;Tsga14;Trim2;Frmd5;Mtap2;Igdcc4;Nqo1;Fbxo10;Taok2;Rtkn2;Dpysl3;Hook1;Gabrb3;Kbtbd11;Rbak;Pgap1;Kitl;Necab1;Sox4;Ubxn10;Clstn3;Ina;Stxbp4;Pml;Camk2a;Bnc2;Rasip1;Camkk1;Zmat4;Dtna;Bcl9;Chrna9;Zc4h2;Lnx2;Gadd45a;Gjc1;Zfhx4;Ppm1j;Dync2li1;Fut9	Ltbp1;Tsga14;Trim2;Frmd5;Mtap2;6720456H20Rik;Zfp192;Zfp521;Rtkn2;Cdkn1c;Zfp185;Gabrb3;Pgap1;A830018L16Rik;Arl4a;Zfp182;Kitl;Necab1;Anxa8;Pitpnm1;Fam81a;Jrk;Sox4;Pitpnc1;Ubxn10;Ina;Camk2a;Grb10;Rasip1;Camkk1;Dtna;Macrod2;Bcl9;Zc4h2;Pdzd4;Gadd45a;D1Pas1;Ppm1j;Fut9	Trim2;Zfp521;Gabrb3;Kitl;2310004I24Rik	Ltbp1:2;Tsga14:2;Trim2:3;Frmd5:2;Mtap2:2;Zfp521:2;Rtkn2:2;Gabrb3:3;Pgap1:2;Kitl:3;Necab1:2;Sox4:2;Ubxn10:2;Ina:2;Camk2a:2;Rasip1:2;Camkk1:2;Dtna:2;Bcl9:2;Zc4h2:2;Gadd45a:2;Ppm1j:2;Fut9:2	41	39	5	23	240	2178	1998	218	872	20245	0.000853775	0.000604717	0.0721865	0.00018201	1.58793	1.64655	1.93473	2.22494	1	1	0	2
1	FC(Day5-Oct4+/Oct4-)>4_and_FC(ES/ICM)>4_and_pvalue(ES/ICM)<0.01_and_r>0.6	mmu-miR-212	miR-132/212	0	30.9	29.7	0.43	0.506	Ltbp1;Tsga14;Trim2;Cyfip2;Fbxo10;Cercam;Trib2;Fsd1l;Dpysl3;Gabrb3;Arhgef10;Pam;Rbak;Pgap1;Wscd1;Kitl;Sox4;Mest;Flt4;Ubxn10;Akr1b10;Bnc2;Dtna;E2f7;Tnfsf12-Tnfsf13;Nfib;Crtc1;Zc4h2;Dapp1;Rprm;Adcy3;Fut9	Ltbp1;Tsga14;Trim2;Frmd5;Igdcc4;Kcnn1;Zfp521;Cend1;Gabrb3;Pgap1;Kitl;Fam81a;Rfx3;Sox4;Nipsnap1;Ubxn10;Cpne5;Bnc2;Macrod2;Tnfsf12-Tnfsf13;Slc41a3;Rasa4;Dapp1;Rprm;Glyctk;Adcy3	Trim2;Trib2;Rfx3	Ltbp1:2;Tsga14:2;Trim2:3;Trib2:2;Gabrb3:2;Pgap1:2;Kitl:2;Rfx3:2;Sox4:2;Ubxn10:2;Bnc2:2;Tnfsf12-Tnfsf13:2;Dapp1:2;Rprm:2;Adcy3:2	32	26	3	15	240	1794	1194	129	553	20245	0.00541305	0.00108422	0.129797	0.00161859	1.50465	1.83686	1.96172	2.28809	1	1	0	2
1	FC(Day5-Oct4+/Oct4-)>4_and_FC(ES/ICM)>4_and_pvalue(ES/ICM)<0.01_and_r>0.6	mmu-miR-213	miR-213	0	-1	-1	-1	-1	Cdh3;Camk2a;Pcolce2;Cdkn1c;Bcl9;Mtap2;Wscd1	n/a	n/a	n/a	7	0	0	0	240	287	0	3	1	20245	0.0340482	1	0.964854	0.988145	2.05742	0	0	0	1	0	0	1
1	FC(Day5-Oct4+/Oct4-)>4_and_FC(ES/ICM)>4_and_pvalue(ES/ICM)<0.01_and_r>0.6	mmu-miR-214	miR-214	0	30.3	30.1	0.9	0.919	Frem2;Kcnn1;Cend1;Tcf7;Parp16;Pgap1;Wscd1;Vash1;Necab1;Flt4;Stard5;Pitpnc1;Clstn3;Prkar2b;Stxbp4;Pml;Camk2a;Taf9b;Plekha7;Cobl;Chd9;Trim2;Tmem63a;Mtap2;Sp5;Immp2l;Ccnd1;Rtkn2;Arhgef10;Hmga1;Bdh2;Kbtbd11;Dis3l2;Dnd1;Bnc2;Dtna;Fxyd6;Slc41a3;Dapp1	Frem2;Zbtb8a;6720456H20Rik;Zfp192;Camk2b;Mettl8;Ssbp2;Parp16;Nefl;Pgap1;A830018L16Rik;Arl4a;Tpm2;Rlbp1l2;Flt4;Tagln3;Pitpnc1;Stxbp4;Camk2a;Cpne5;Rundc3b;Taf9b;Macrod2;Rasa4;Plekha7;Chd9;Pdzd4;Hlcs;Gprasp1;Fundc2;Trim2;Frmd5;Mtap2;Immp2l;Zfp521;Bdh2;Epb4.9;Jrk;Dnd1;Camkk1;Zmat4;Fam13c;Dtna;Slc41a3;Dapp1;Nhsl1;Rprm;Dync2li1;Adam23	Parp16;Dtna;Adam23;Kcnb1	Frem2:2;Parp16:3;Pgap1:2;Flt4:2;Pitpnc1:2;Stxbp4:2;Camk2a:2;Taf9b:2;Plekha7:2;Chd9:2;Trim2:2;Mtap2:2;Immp2l:2;Bdh2:2;Dnd1:2;Dtna:3;Slc41a3:2;Dapp1:2;Adam23:2	39	49	4	19	240	2919	2447	291	1102	20245	0.0509431	7.40048e-05	0.190049	0.026722	1.12703	1.68915	1.15951	1.45438	0	1	0	1
1	FC(Day5-Oct4+/Oct4-)>4_and_FC(ES/ICM)>4_and_pvalue(ES/ICM)<0.01_and_r>0.6	mmu-miR-215	miR-192/215	0	32	32	1	0.374	Trim2;Igdcc4;Nqo1;Bnc2;Thap2;Fbxo10;Mcart6;Rtkn2;B4galt2;Tcf7;Dapp1;Gjc1;Rbak;Glyctk;Nefl;Adcy3;Kitl	Trim2;Zmat4;Macrod2;Zfp192;B4galt2;Phyhipl;Nhsl1;Rbak;Adam23;Glyctk;Adcy3;Kitl	Macrod2;B4galt2;Tcf7	Trim2:2;Macrod2:2;B4galt2:3;Tcf7:2;Rbak:2;Glyctk:2;Adcy3:2;Kitl:2	17	12	3	8	240	958	721	47	220	20245	0.0273963	0.0615582	0.0158825	0.00355861	1.49689	1.40395	5.38431	3.06742	1	0	1	2
1	FC(Day5-Oct4+/Oct4-)>4_and_FC(ES/ICM)>4_and_pvalue(ES/ICM)<0.01_and_r>0.6	mmu-miR-216	n/a	0	32	32	1	0.374	n/a	n/a	Bcl9;Zfp521	n/a	0	0	2	0	240	0	0	70	0	20245	1	1	0.151029	1	0	0	2.41012	0	0	0	0	0
1	FC(Day5-Oct4+/Oct4-)>4_and_FC(ES/ICM)>4_and_pvalue(ES/ICM)<0.01_and_r>0.6	mmu-miR-216a	miR-216	0	-1	-1	-1	-1	Frem2;Trim2;Igfbp3;Fsd1l;Dpysl3;Hook1;Bdh2;Pgap1;Pml;Dtna;Bcl9;Nfib;Cobl;Phyhipl;Fut9	Frem2;Tsga14;Trim2;Zfp192;Ssbp2;Hook1;Gabrb3;A830018L16Rik;Arl4a;Fam81a;Pitpnc1;Dtna;Macrod2;Bcl9;Chd9;Fut9	n/a	Frem2:2;Trim2:2;Hook1:2;Dtna:2;Bcl9:2;Fut9:2	15	16	0	6	240	1258	1342	0	452	20245	0.1064	0.103286	1	0.157599	1.00581	1.00571	0	1.11975	0	0	0	0
1	FC(Day5-Oct4+/Oct4-)>4_and_FC(ES/ICM)>4_and_pvalue(ES/ICM)<0.01_and_r>0.6	mmu-miR-216b	miR-216b	0	-1	-1	-1	-1	Tsga14;Fundc2;Trim2;Creld1;Igdcc4;Immp2l;Slc12a8;Rtkn2;Tcf7;Dpysl3;Gabrb3;Mtss1;Rbak;Pdk3;Pgap1;Wscd1;Arl4a;Necab1;Gpr114;Sox4;Clstn3;Prkar2b;Bnc2;Taf9b;Zmat4;Pir;E2f7;Tnfsf12-Tnfsf13;Zc4h2;Phyhipl;Gjc1;Zfhx4;Rprm;Fzd10;Adcy3;Fut9	Trim2;Cyfip2;Igdcc4;6720456H20Rik;Zfp192;Bahcc1;Zfp521;Ssbp2;Gabrb3;Pgap1;A830018L16Rik;Jrk;Sox4;Mest;Stard5;Camk2a;Rundc3b;Dtna;Wwc1;Macrod2;Plekha7;Chd9;Phyhipl;Adam23;Fut9	n/a	Trim2:2;Igdcc4:2;Gabrb3:2;Pgap1:2;Sox4:2;Phyhipl:2;Fut9:2	36	25	0	7	240	1867	1502	0	289	20245	0.00114055	0.0203492	1	0.0349325	1.62654	1.40403	0	2.04318	1	1	0	2
1	FC(Day5-Oct4+/Oct4-)>4_and_FC(ES/ICM)>4_and_pvalue(ES/ICM)<0.01_and_r>0.6	mmu-miR-34a	miR-34/449	0	25.1	23	0.23	0.000616	Tubb3;Creld1;Tmem63a;Immp2l;Ccnd1;Fbxo10;Slco4a1;Mcart6;Cend1;Igfbp3;Cdh3;B4galt2;Tcf7;Gabrb3;Kbtbd11;Pgap1;Dis3l2;Kitl;Sox4;Mest;Nipsnap1;Bnc2;Wipi1;Thap2;Grb10;Crtc1;Plekha7;Zc4h2;Lnx2;Slc40a1;Zfhx4;Fut9	Ltbp1;Trim2;Creld1;Frmd5;6720456H20Rik;Zfp192;Cend1;Mettl8;B4galt2;Gabrb3;Slc48a1;Tmsb15b1-Tmsb15b2;Sox4;Rlbp1l2;Nipsnap1;Pitpnc1;1700094D03Rik;Camk2a;Thap2;Camkk1;Fam13c;Macrod2;Pir;Kcnh2;Plekha7;Zc4h2;Slc40a1;Gadd45a;Adam23	B4galt2;Kitl;Pitpnc1;Bnc2;Kcnh2;Zfhx4;Fut9	Creld1:2;Cend1:2;B4galt2:3;Gabrb3:2;Kitl:2;Sox4:2;Nipsnap1:2;Pitpnc1:2;Bnc2:2;Thap2:2;Kcnh2:2;Plekha7:2;Zc4h2:2;Slc40a1:2;Zfhx4:2;Fut9:2	32	29	7	16	240	2034	1891	214	781	20245	0.020102	0.0292854	0.010009	0.0121899	1.32711	1.29364	2.75925	1.72813	1	1	1	3
1	FC(Day5-Oct4+/Oct4-)>4_and_FC(ES/ICM)>4_and_pvalue(ES/ICM)<0.01_and_r>0.6	mmu-miR-218	miR-218	1	31	31.2	1.09	0.929	Frem2;Mcart6;Igfbp3;Hook1;Gabrb3;Plekhg1;Pkp2;Pgap1;Wscd1;Vash1;Necab1;Jrk;Stard5;Prkar2b;Bnc2;Camkk1;Zmat4;Bcl9;E2f7;Nfib;Dapp1;Pdzd4;Gadd45a;Gjc1;Dync2li1;Fzd10;Fut9	Fundc2;Zfp192;Bahcc1;Ssbp2;Tcf7;Fbxw17;Gabrb3;Pgap1;A830018L16Rik;Jrk;Prkar2b;Stxbp4;Zmat4;Macrod2;Tnfsf12-Tnfsf13;Pdzd4;Gadd45a;Adam23;Fut9	Pclo;Gabrb3;Camkk1;Fut9	Gabrb3:3;Pgap1:2;Jrk:2;Prkar2b:2;Camkk1:2;Zmat4:2;Pdzd4:2;Gadd45a:2;Fut9:3	27	19	4	9	240	1798	1389	328	714	20245	0.0374043	0.078075	0.197902	0.132812	1.26672	1.15387	1.02871	1.06329	1	0	0	1
1	FC(Day5-Oct4+/Oct4-)>4_and_FC(ES/ICM)>4_and_pvalue(ES/ICM)<0.01_and_r>0.6	mmu-miR-219	miR-219	0	32	32	1	0.374	Frem2;Fundc2;Mtap2;Kctd17;Tor3a;Laptm5;Ina;Bnc2;Thap2;Wwc1;Mcart6;Dscaml1;Cdh3;Tcf7;Fsd1l;Phyhipl;Bdh2;Rbak;Fut9;Necab1	Rlbp1l2;Fundc2;Pitpnc1;Frmd5;Laptm5;Dtna;Cend1;Cdh3;Slc41a3;Slc40a1;Gabrb3;Glyctk;Pgap1;Fut9	n/a	Fundc2:2;Laptm5:2;Cdh3:2;Fut9:2	20	14	0	4	240	859	639	135	252	20245	0.00179779	0.0111017	0.198823	0.169361	1.96401	1.84814	0	1.33896	1	1	0	2
1	FC(Day5-Oct4+/Oct4-)>4_and_FC(ES/ICM)>4_and_pvalue(ES/ICM)<0.01_and_r>0.6	mmu-miR-322	miR-322	0	25.4	26.9	2.86	0.0195	Fundc2;Creld1;Tmem63a;Mtap2;Igdcc4;Fbxo10;Trib2;Rtkn2;Mettl8;Tcf7;Dpysl3;Gabrb3;Kbtbd11;Plekhg1;Rbak;Pkp2;Pgap1;Kitl;Necab1;Sox4;Stxbp4;Bnc2;Thap2;Taf9b;Dtna;Nfib;Chd9;Srbd1;Gjc1;Fut9	Iffo2;Frem2;Tsga14;Trim2;Frmd5;Mtap2;Immp2l;Zbtb8a;Zfp192;Zfp521;Camk2b;Gab3;Fbxw17;Zfp185;Parp16;Hmga1;Rbak;Epb4.9;Enox1;Arl4a;Kitl;Tpm2;Tspyl2;Ubxn10;Taf9b;Zmat4;Dtna;Macrod2;Tcfap4;Rprm;Adam23;Fut9;AW551984	Tmem63a;Igdcc4;Zfp521;Camk2b;Gabrb3;Arl4a;Kitl;Fut9	Tmem63a:2;Mtap2:2;Igdcc4:2;Zfp521:2;Camk2b:2;Gabrb3:2;Rbak:2;Arl4a:2;Kitl:3;Taf9b:2;Dtna:2;Fut9:3	30	33	8	12	240	1784	2369	235	529	20245	0.0123959	0.0469154	0.00510634	0.0136637	1.41851	1.17505	2.87163	1.91352	1	1	1	3
1	FC(Day5-Oct4+/Oct4-)>4_and_FC(ES/ICM)>4_and_pvalue(ES/ICM)<0.01_and_r>0.6	mmu-miR-220	n/a	0.668105	-1	-1	-1	-1	n/a	Fam81a;Ltbp1;Jrk;Pitpnc1;1700094D03Rik;Camkk1;Zmat4;Fam13c;Dtna;Macrod2;Zfp192;Tcfap4;Camk2b;Mettl8;Ssbp2;Zc4h2;Dapp1;Parp16;Hook1;Kcnb1;Pgap1	n/a	n/a	0	21	0	0	240	0	1309	0	0	20245	1	0.0353521	1	1	0	1.35328	0	0	0	1	0	1
1	FC(Day5-Oct4+/Oct4-)>4_and_FC(ES/ICM)>4_and_pvalue(ES/ICM)<0.01_and_r>0.6	mmu-miR-221	miR-221/222	0	26.3	21.1	0.03	7.31e-05	Frem2;Fundc2;Mtap2;Igdcc4;Fbxo10;Trib2;Cdkn1c;Fsd1l;Dpysl3;Hook1;Arhgef10;Plekhg1;Enox1;Pgap1;Wscd1;Vash1;Arl4a;Kitl;Jrk;Ina;Cpne5;Bnc2;Grb10;Camkk1;Nfib;Cecr5;Cobl;Fut9	Ltbp1;Fundc2;Trim2;Mtap2;Klhdc8b;Igdcc4;6720456H20Rik;Camk2b;Cdkn1c;Zfp185;Pgap1;Kitl;Rlbp1l2;Ina;Grb10;E2f7;Kcnh2;D1Pas1;Adam23;AW551984	Cdkn1c;Rfx3;Ina	Fundc2:2;Mtap2:2;Igdcc4:2;Cdkn1c:3;Pgap1:2;Kitl:2;Ina:3;Grb10:2	28	20	3	8	240	1365	1456	149	484	20245	0.00162211	0.0744888	0.158284	0.0946975	1.73034	1.15871	1.69841	1.39428	1	0	0	1
1	FC(Day5-Oct4+/Oct4-)>4_and_FC(ES/ICM)>4_and_pvalue(ES/ICM)<0.01_and_r>0.6	mmu-miR-222	miR-221/222	0	29.4	22.3	0.01	0.00152	Frem2;Fundc2;Mtap2;Igdcc4;Fbxo10;Trib2;Cdkn1c;Fsd1l;Dpysl3;Hook1;Arhgef10;Plekhg1;Enox1;Pgap1;Wscd1;Vash1;Arl4a;Kitl;Jrk;Ina;Cpne5;Bnc2;Grb10;Camkk1;Nfib;Cecr5;Cobl;Fut9	Ltbp1;Mtap2;Klhdc8b;Igdcc4;6720456H20Rik;Zfp521;Camk2b;Cdkn1c;Pgap1;Kitl;Rlbp1l2;Ina;Grb10;E2f7;Nfib;Kcnh2;D1Pas1	Cdkn1c;Rfx3;Ina	Mtap2:2;Igdcc4:2;Cdkn1c:3;Pgap1:2;Kitl:2;Ina:3;Grb10:2;Nfib:2	28	17	3	8	240	1365	1075	140	428	20245	0.00162211	0.0504063	0.145899	0.0680151	1.73034	1.33397	1.80759	1.57671	1	0	0	1
1	FC(Day5-Oct4+/Oct4-)>4_and_FC(ES/ICM)>4_and_pvalue(ES/ICM)<0.01_and_r>0.6	mmu-miR-223	miR-223	0	30.1	31.1	2.02	0.351	Tubb3;Tsga14;Hlcs;Mtap2;Nqo1;Mcart6;Hook1;Gabrb3;Rbak;Pkp2;Prkar2b;Stxbp4;Pml;Cpne5;Bnc2;Dtna;Aga;Nfib;Sgms2;Lnx2;Dapp1;Slc40a1;Chd9;Zfhx4;Fut9	Trim2;Frmd5;Mtap2;6720456H20Rik;Gab3;Prr5l;Hps1;Pkp2;Pgap1;A830018L16Rik;Jrk;Pitpnc1;Ubxn10;Prkar2b;Dnd1;Rundc3b;Fam13c;Dtna;Samhd1;Tcfap4;Tnfsf12-Tnfsf13;Nfib;Sgms2;Chd9;Fut9	Sgms2	Mtap2:2;Pkp2:2;Prkar2b:2;Dtna:2;Nfib:2;Sgms2:3;Chd9:2;Fut9:2	25	25	1	8	240	1442	1398	91	476	20245	0.0145353	0.0110303	0.369578	0.0909969	1.46245	1.50848	0.926969	1.41772	1	1	0	2
1	FC(Day5-Oct4+/Oct4-)>4_and_FC(ES/ICM)>4_and_pvalue(ES/ICM)<0.01_and_r>0.6	mmu-miR-224	miR-224	0	32	24.1	0	1.14e-06	Mtap2;Igdcc4;Rtkn2;Cdh3;Mettl8;Ssbp2;Hook1;Gabrb3;Mtss1;Rbak;Ddc;Nefl;Pgap1;Wscd1;Vash1;Kitl;Necab1;Stxbp4;Pml;Bnc2;Thap2;Grb10;Zmat4;Nfib;Plekha7;Lnx2;Cobl;Chd9;Zfhx4;Fut9	Fundc2;Cyfip2;Igdcc4;Gab3;Mettl8;Ssbp2;Parp16;Gabrb3;Pgap1;Zfp182;Kitl;Necab1;Fam81a;Jrk;Rlbp1l2;Pitpnc1;Prkar2b;Zmat4;E2f7;Nfib;Lnx2;Cobl;Chd9;Phyhipl;Adam23	Nefl;Zfhx4	Igdcc4:2;Mettl8:2;Ssbp2:2;Gabrb3:2;Nefl:2;Pgap1:2;Kitl:2;Necab1:2;Zmat4:2;Nfib:2;Lnx2:2;Cobl:2;Chd9:2;Zfhx4:2	30	25	2	14	240	1846	1464	116	645	20245	0.0171166	0.0165292	0.241507	0.0118191	1.37087	1.44047	1.45438	1.83094	1	1	0	2
1	FC(Day5-Oct4+/Oct4-)>4_and_FC(ES/ICM)>4_and_pvalue(ES/ICM)<0.01_and_r>0.6	mmu-miR-194	miR-194	0	27.9	30.5	5.78	0.0444	Ltbp1;Fundc2;Trim2;Mtap2;Igdcc4;Ccnd1;Qprt;Fbxo10;Slc12a8;Trib2;Hook1;Gabrb3;Mtss1;Rbak;Pgap1;Arl4a;Mest;Bnc2;Taf9b;Dtna;Nfib;Cecr5;Slc40a1;Chd9;Phyhipl;Gjc1;Zfhx4;Eif2ak2;Fut9	Frem2;Hlcs;Trim2;Frmd5;Mtap2;Zfp192;Fbxw17;Zfp185;Gabrb3;Enox1;A830018L16Rik;Arl4a;Kitl;Mest;Nipsnap1;Pitpnc1;Taf9b;Dtna;Macrod2;Nfib;Rasa4;Slc40a1;Chd9;Phyhipl;Dync2li1;Adam23;Fut9	Gabrb3;Chd9;Zfhx4	Trim2:2;Mtap2:2;Gabrb3:3;Arl4a:2;Mest:2;Taf9b:2;Dtna:2;Nfib:2;Slc40a1:2;Chd9:3;Phyhipl:2;Zfhx4:2;Fut9:2	29	27	3	13	240	1660	1380	129	596	20245	0.00923207	0.00338022	0.129797	0.0140061	1.47366	1.65041	1.96172	1.83994	1	1	0	2
1	FC(Day5-Oct4+/Oct4-)>4_and_FC(ES/ICM)>4_and_pvalue(ES/ICM)<0.01_and_r>0.6	mmu-miR-23b	miR-23	1	23.6	21.5	0.23	0.00392	Cyfip2;Mtap2;Kctd17;Ccnd1;Fbxo10;Mcart6;Ssbp2;Dcp1b;Gabrb3;Bdh2;Mtss1;Plekhg1;Nefl;Pgap1;Wscd1;Vash1;Kitl;Necab1;Jrk;Pitpnc1;Stxbp4;Pml;Bnc2;Thap2;Grb10;Rasip1;Dtna;Nfib;Gadd45a;Gjc1;Zfhx4;Nfe2l3;Fut9	Frmd5;Mtap2;Ccnd1;Fbxo10;Zfp521;Gab3;Ssbp2;Hook1;Nefl;A830018L16Rik;Kitl;Nipsnap1;Pitpnc1;Prkar2b;Camk2a;Taf9b;Fam13c;Nfib;Nhsl1;Adam23;Fut9	Frmd5;Ccnd1;Nefl;Kitl;Adam23;Fut9	Frmd5:2;Mtap2:2;Ccnd1:3;Fbxo10:2;Ssbp2:2;Nefl:3;Kitl:3;Pitpnc1:2;Nfib:2;Adam23:2;Fut9:3	33	21	6	11	240	2133	1569	284	784	20245	0.0220008	0.0775856	0.0695069	0.10529	1.30506	1.12902	1.78213	1.18354	1	0	0	1
1	FC(Day5-Oct4+/Oct4-)>4_and_FC(ES/ICM)>4_and_pvalue(ES/ICM)<0.01_and_r>0.6	mmu-miR-106b	miR-17-5p/20/93.mr/106/519.d	0	26.6	25.9	0.63	0.0313	Tsga14;Fundc2;Uchl1;Tmem63a;Mtap2;Igdcc4;Ccnd1;Fbxo10;Trib2;Ssbp2;Arhgef10;Hmga1;Plekhg1;Rbak;Hps1;Arl4a;Kitl;Sox4;Ubxn10;Ina;Stxbp4;Bnc2;Thap2;Taf9b;Tcea2;Nfib;Cobl;Slc40a1;Chd9;Srbd1;Phyhipl;Fut9	Uchl1;Mtap2;Igdcc4;Fbxo10;Zfp192;Trib2;Zfp185;Golim4;Slc48a1;A830018L16Rik;Arl4a;Sox4;Grb10;Taf9b;Fam13c;Dtna;Dpys;Nfib;Plekha7;Cobl;Slc40a1;Chd9;Srbd1;Phyhipl;Asrgl1;Nhsl1	Ccnd1;Arl4a;Camk2a;Fam13c;Plekha7;Slc40a1;Chd9	Uchl1:2;Mtap2:2;Igdcc4:2;Ccnd1:2;Fbxo10:2;Trib2:2;Arl4a:3;Sox4:2;Taf9b:2;Fam13c:2;Nfib:2;Plekha7:2;Cobl:2;Slc40a1:3;Chd9:3;Srbd1:2;Phyhipl:2	32	26	7	17	240	1943	1769	437	867	20245	0.0130307	0.044486	0.113097	0.0142155	1.38926	1.2398	1.35121	1.654	1	1	0	2
1	FC(Day5-Oct4+/Oct4-)>4_and_FC(ES/ICM)>4_and_pvalue(ES/ICM)<0.01_and_r>0.6	mmu-miR-103	miR-103/107	0	19.3	21.2	3.74	0.000467	Hlcs;Creld1;Kctd17;Igdcc4;Ccnd1;Fbxo10;Mcart6;Igfbp3;Rtkn2;Stk30;Parp16;Hmga1;Mtss1;Enox1;Nefl;Pgap1;Wscd1;Vash1;Dis3l2;Kitl;Jrk;Flt4;Tagln3;Bnc2;Thap2;Camkk1;Zmat4;Fxyd6;Tcfap4;Nfib;Crtc1;Sgms2;Lnx2;Cobl;Phyhipl;Adam23;Fut9	Gprasp1;Fundc2;Trim2;Creld1;Frmd5;Klhdc8b;Fbxo10;6720456H20Rik;Zfp192;Zfp521;B4galt2;Ssbp2;Fbxw17;Zfp185;Hmga1;Mtss1;Necab1;Jrk;Tspyl2;Flt4;Tagln3;Ubxn10;Camk2a;Thap2;Zmat4;Macrod2;E2f7;Kcnh2;Plekha7;Phyhipl;Adam23;Fut9	Trim2;Creld1;6720456H20Rik;Fsd1;Tcfap4;E2f7;Phyhipl	Trim2:2;Creld1:3;Fbxo10:2;6720456H20Rik:2;Hmga1:2;Mtss1:2;Jrk:2;Flt4:2;Tagln3:2;Thap2:2;Zmat4:2;Tcfap4:2;E2f7:2;Phyhipl:3;Adam23:2;Fut9:2	37	32	7	16	240	2042	1981	413	805	20245	0.00255099	0.0157568	0.100869	0.0150526	1.52845	1.36261	1.42973	1.6766	1	1	0	2
1	FC(Day5-Oct4+/Oct4-)>4_and_FC(ES/ICM)>4_and_pvalue(ES/ICM)<0.01_and_r>0.6	mmu-miR-26a	miR-26	0	32	32	1	0.374	Ltbp1;Hlcs;Mtap2;Igdcc4;Slco4a1;Trib2;Rtkn2;Mettl8;Fsd1l;Dpysl3;Hook1;Gabrb3;Arhgef10;Hmga1;Kbtbd11;Nefl;Pgap1;Arl4a;Necab1;Gpr114;Nipsnap1;Pitpnc1;Ubxn10;Camk2a;Thap2;Grb10;E2f7;Slc45a1;Plekha7;Lnx2;Cobl;Phyhipl;Gjc1;Zfhx4;Nfe2l3;Fut9	Ltbp1;Tsga14;Mtap2;Zfp192;Trib2;Zfp521;Camk2b;Golim4;Gabrb3;Hmga1;Prr5l;A830018L16Rik;Arl4a;Necab1;Fam81a;Pitpnc1;Ubxn10;Fam13c;Dtna;Srbd1;Phyhipl;Rprm;Adam23	Ltbp1;6720456H20Rik;Trib2;Gabrb3;Hmga1;Prr5l;Pitpnc1;Camk2a;E2f7;Lnx2;Nhsl1;Zfhx4;Adam23	Ltbp1:3;Mtap2:2;Trib2:3;Gabrb3:3;Hmga1:3;Prr5l:2;Arl4a:2;Necab1:2;Pitpnc1:3;Ubxn10:2;Camk2a:2;E2f7:2;Lnx2:2;Phyhipl:2;Zfhx4:2;Adam23:2	36	23	13	16	240	1806	1509	340	702	20245	0.000672904	0.0419909	0.000164887	0.00541599	1.68148	1.28572	3.22531	1.9226	1	1	1	3
1	FC(Day5-Oct4+/Oct4-)>4_and_FC(ES/ICM)>4_and_pvalue(ES/ICM)<0.01_and_r>0.6	mmu-miR-26b	miR-26	0	30.9	31.1	1.13	0.823	Ltbp1;Hlcs;Mtap2;Igdcc4;Slco4a1;Trib2;Rtkn2;Mettl8;Fsd1l;Dpysl3;Hook1;Gabrb3;Arhgef10;Hmga1;Kbtbd11;Nefl;Pgap1;Arl4a;Necab1;Gpr114;Nipsnap1;Pitpnc1;Ubxn10;Camk2a;Thap2;Grb10;E2f7;Slc45a1;Plekha7;Lnx2;Cobl;Phyhipl;Gjc1;Zfhx4;Nfe2l3;Fut9	Ltbp1;Tsga14;Fundc2;Mtap2;Zfp192;Trib2;Zfp521;Camk2b;Zfp185;Golim4;Parp16;Gabrb3;Hmga1;Prr5l;A830018L16Rik;Arl4a;Fam81a;Rlbp1l2;Pitpnc1;Ubxn10;Taf9b;Fam13c;Dtna;Nfib;Chd9;Six6os1;Srbd1;Phyhipl;Rprm;Adam23	Ltbp1;6720456H20Rik;Trib2;Gabrb3;Hmga1;Prr5l;Pitpnc1;Camk2a;E2f7;Lnx2;Nhsl1;Zfhx4;Adam23	Ltbp1:3;Mtap2:2;Trib2:3;Gabrb3:3;Hmga1:3;Prr5l:2;Arl4a:2;Pitpnc1:3;Ubxn10:2;Camk2a:2;E2f7:2;Lnx2:2;Phyhipl:2;Zfhx4:2;Adam23:2	36	30	13	15	240	1806	1610	342	693	20245	0.000672904	0.00402777	0.000174154	0.00988506	1.68148	1.57182	3.20644	1.82585	1	1	1	3
1	FC(Day5-Oct4+/Oct4-)>4_and_FC(ES/ICM)>4_and_pvalue(ES/ICM)<0.01_and_r>0.6	mmu-miR-107	miR-103/107	0	28.5	26.4	0.22	0.00367	Hlcs;Creld1;Kctd17;Igdcc4;Ccnd1;Fbxo10;Mcart6;Igfbp3;Rtkn2;Stk30;Parp16;Hmga1;Mtss1;Enox1;Nefl;Pgap1;Wscd1;Vash1;Dis3l2;Kitl;Jrk;Flt4;Tagln3;Bnc2;Thap2;Camkk1;Zmat4;Fxyd6;Tcfap4;Nfib;Crtc1;Sgms2;Lnx2;Cobl;Phyhipl;Adam23;Fut9	Hlcs;Gprasp1;Trim2;Creld1;Frmd5;Klhdc8b;Fbxo10;6720456H20Rik;Zfp192;Trib2;B4galt2;Ssbp2;Zfp185;Hmga1;Mtss1;Necab1;Jrk;Tspyl2;Tagln3;Ubxn10;Camk2a;Thap2;Zmat4;4930455F23Rik;Pir;E2f7;Kcnh2;Plekha7;Phyhipl;Gjc1;Adam23;Fut9	Trim2;Creld1;6720456H20Rik;Fsd1;Tcfap4;E2f7;Phyhipl	Hlcs:2;Trim2:2;Creld1:3;Fbxo10:2;6720456H20Rik:2;Hmga1:2;Mtss1:2;Jrk:2;Tagln3:2;Thap2:2;Zmat4:2;Tcfap4:2;E2f7:2;Phyhipl:3;Adam23:2;Fut9:2	37	32	7	16	240	2042	1997	412	809	20245	0.00255099	0.0170028	0.100338	0.0155684	1.52845	1.35169	1.4332	1.66831	1	1	0	2
1	FC(Day5-Oct4+/Oct4-)>4_and_FC(ES/ICM)>4_and_pvalue(ES/ICM)<0.01_and_r>0.6	mmu-miR-692	miR-692	0	25.8	25.7	0.95	0.771	Frem2;Tsga14;Fundc2;Trim2;Cyfip2;Laptm5;Ccnd1;Igfbp3;Rtkn2;Cdh3;Ssbp2;Gabrb3;Pam;Plekhg1;Pkp2;Ddc;Pgap1;Kitl;Sox4;Ubxn10;Prkar2b;Stxbp4;Camk2a;Bnc2;Thap2;Grb10;Taf9b;Zmat4;Dtna;Nfib;Pdzd4;Gadd45a;Zfhx4;Dync2li1;Glyctk;Fzd10;Fut9	Frem2;Tsga14;Hlcs;Fundc2;Cyfip2;6720456H20Rik;Zfp192;Zfp521;Rtkn2;Cdkn1c;Ssbp2;Zfp185;Gabrb3;Pam;Pgap1;A830018L16Rik;Kitl;Fam81a;Sox4;Pitpnc1;Ubxn10;Camk2a;Bnc2;Camkk1;Dtna;2900006K08Rik;Nfib;Chd9;Ppm1j;Fut9	n/a	Frem2:2;Tsga14:2;Fundc2:2;Cyfip2:2;Rtkn2:2;Ssbp2:2;Gabrb3:2;Pam:2;Pgap1:2;Kitl:2;Sox4:2;Ubxn10:2;Camk2a:2;Bnc2:2;Dtna:2;Nfib:2;Fut9:2	37	30	0	17	240	2660	1880	0	880	20245	0.042275	0.0201101	1	0.0157868	1.17335	1.34608	0	1.62957	1	1	0	2
1	FC(Day5-Oct4+/Oct4-)>4_and_FC(ES/ICM)>4_and_pvalue(ES/ICM)<0.01_and_r>0.6	mmu-miR-351	miR-125/351	0	20	22.5	5.83	0.0016	Hlcs;Creld1;Tmem63a;Kctd17;Nqo1;Fbxo10;Cercam;Trib2;Mcart6;Rtkn2;Cdh3;Parp16;Plekhg1;Rbak;Wscd1;Vash1;Dis3l2;Necab1;Gpr114;Sox4;Stard5;Stxbp4;Grb10;Taf9b;Camkk1;Dtna;Chrna9;Nfib;Cecr5;Dapp1;Gjc1;Fzd10;Adcy3	Frem2;Fundc2;Creld1;Frmd5;Igdcc4;Sp5;6720456H20Rik;Mettl8;Parp16;Zfp182;Necab1;Jrk;Gpr114;Mest;Flt4;Pitpnc1;Ubxn10;Grb10;Taf9b;Zmat4;Dtna;E2f7;Nfib;Dapp1;Gjc1;Fzd10	Frmd5;Trib2;Rbak;Dis3l2;Taf9b	Creld1:2;Frmd5:2;Trib2:2;Parp16:2;Rbak:2;Dis3l2:2;Necab1:2;Gpr114:2;Grb10:2;Taf9b:3;Dtna:2;Nfib:2;Dapp1:2;Gjc1:2;Fzd10:2	33	26	5	15	240	1917	1606	316	743	20245	0.00744511	0.0234186	0.146982	0.0159092	1.45211	1.36563	1.33472	1.70298	1	1	0	2
1	FC(Day5-Oct4+/Oct4-)>4_and_FC(ES/ICM)>4_and_pvalue(ES/ICM)<0.01_and_r>0.6	mmu-miR-290	miR-290	0	20.7	21	1.22	0.475	Frem2;Hlcs;Sox4;Trim2;Cyfip2;Frmd5;Ccnd1;Bnc2;Rasip1;Zmat4;Aga;Wwc1;Dpys;Trib2;Nfib;Mcart6;Cend1;Igfbp3;Fsd1l;Dpysl3;Hook1;Gabrb3;Kbtbd11;Aldoc;Nefl;Pgap1;Arl4a;Fut9;Kitl;Necab1	n/a	Nfib	Nfib:2	30	0	1	1	240	1773	0	77	51	20245	0.0116592	1	0.36954	0.333626	1.42731	0	1.09551	1.654	1	0	0	1
1	FC(Day5-Oct4+/Oct4-)>4_and_FC(ES/ICM)>4_and_pvalue(ES/ICM)<0.01_and_r>0.6	mmu-miR-290-3p	n/a	0.57566	-1	-1	-1	-1	n/a	Mtap2;Ubxn10;Immp2l;Taf9b;Dtna;6720456H20Rik;Cobl;Golim4;Asrgl1;Nhsl1;Slc48a1;Rbak;Aldoc;Adam23;Pgap1;A830018L16Rik	n/a	n/a	0	16	0	0	240	0	1164	0	0	20245	1	0.0863821	1	1	0	1.15951	0	0	0	0	0	0
1	FC(Day5-Oct4+/Oct4-)>4_and_FC(ES/ICM)>4_and_pvalue(ES/ICM)<0.01_and_r>0.6	mmu-miR-290-5p	n/a	0.775649	-1	-1	-1	-1	n/a	Fam81a;Rfx3;Hlcs;Sox4;Rlbp1l2;Trim2;Pitpnc1;Igdcc4;Dnd1;Bnc2;Rasip1;Dtna;Wwc1;Trib2;Nfib;Gadd45a;Aldoc;Adam23;Pgap1;Fut9	n/a	n/a	0	20	0	0	240	0	1160	0	0	20245	1	0.024299	1	1	0	1.45438	0	0	0	1	0	1
1	FC(Day5-Oct4+/Oct4-)>4_and_FC(ES/ICM)>4_and_pvalue(ES/ICM)<0.01_and_r>0.6	mmu-miR-350	miR-350	1	24.2	23.7	0.74	0.201	Frem2;Hlcs;Trim2;Mtap2;Igdcc4;Trib2;Mcart6;Fsd1l;Parp16;Kbtbd11;Rbak;Pgap1;Kitl;Necab1;Mest;Pml;Bnc2;Thap2;Grb10;Dtna;Wwc1;E2f7;Nfib;Lnx2;Cobl;Chd9;Gjc1;Zfhx4;Fut9	Trim2;Mtap2;Igdcc4;6720456H20Rik;Zfp192;Trib2;Zfp521;Stk30;Cdkn1c;Mettl8;Ssbp2;Zfp185;Pam;Kbtbd11;Arl4a;Prkar2b;Bnc2;Thap2;Grb10;Fam13c;Dtna;Macrod2;Tcfap4;Nfib;Lnx2;Cobl;Chd9;Rprm;Fut9	6720456H20Rik;Trib2;Rfx3;Bnc2;Fam13c;Macrod2;Lnx2;Chd9;Zfhx4	Trim2:2;Mtap2:2;Igdcc4:2;6720456H20Rik:2;Trib2:3;Kbtbd11:2;Bnc2:3;Thap2:2;Grb10:2;Fam13c:2;Dtna:2;Macrod2:2;Nfib:2;Lnx2:3;Cobl:2;Chd9:3;Zfhx4:2;Fut9:2	29	29	9	18	240	2365	1770	313	964	20245	0.0777885	0.0170992	0.00836189	0.0175045	1.03436	1.38207	2.42552	1.57508	0	1	1	2
1	FC(Day5-Oct4+/Oct4-)>4_and_FC(ES/ICM)>4_and_pvalue(ES/ICM)<0.01_and_r>0.6	mmu-miR-22	miR-22	0	26	27.7	3.17	0.275	Hlcs;Cyfip2;Tmem63a;Klhdc8b;Trib2;Mcart6;Rtkn2;Tcf7;Dpysl3;Hook1;Kbtbd11;Pgap1;Wscd1;Vash1;Vwf;Dis3l2;Tspyl2;Gpr114;Mest;Ubxn10;Tor3a;Stxbp4;Pml;Bnc2;Grb10;Zmat4;Dtna;Bcl9;Chrna9;Nfib;Chd9;Srbd1;Pdzd4;Fzd10;Fut9	Cyfip2;Frmd5;Mtap2;Klhdc8b;Zfp192;Trib2;Tmsb15b1-Tmsb15b2;Tspyl2;Sox4;Mest;Ubxn10;Stxbp4;Rundc3b;Bnc2;Macrod2;Slc41a3;Rasa4;Chd9;Srbd1;Pdzd4;Fut9	Trib2;Chd9;Fut9	Cyfip2:2;Klhdc8b:2;Trib2:3;Tspyl2:2;Mest:2;Ubxn10:2;Stxbp4:2;Bnc2:2;Chd9:3;Srbd1:2;Pdzd4:2;Fut9:3	35	21	3	12	240	1682	1348	181	577	20245	0.000392027	0.0417811	0.194749	0.0223881	1.75529	1.31412	1.39814	1.75433	1	1	0	2
1	FC(Day5-Oct4+/Oct4-)>4_and_FC(ES/ICM)>4_and_pvalue(ES/ICM)<0.01_and_r>0.6	mmu-miR-291b-3p	miR-291b-3p/519	0.653624	32	32	1	0.374	Uchl1;Tmem63a;Mtap2;Igdcc4;Ifitm1;Fbxo10;Rtkn2;Tcf7;Dpysl3;Gabrb3;Sept1;Pgap1;Arl4a;Tspyl2;Gpr114;Sox4;Ina;Stxbp4;Pml;Bnc2;Grb10;Taf9b;Camkk1;Tcea2;Tcfap4;E2f7;Nfib;Lefty2;Lnx2;Slc40a1;Chd9;Zfhx4;Fut9	Trim2;Mtap2;Igdcc4;Fbxo10;Parp16;Gabrb3;Epb4.9;Pgap1;A830018L16Rik;Arl4a;Fam81a;Tspyl2;Rfx3;Sox4;Pitpnc1;Ina;Stxbp4;Grb10;Taf9b;Camkk1;Fam13c;Dtna;Macrod2;Tcfap4;E2f7;Nfib;Plekha7;Slc40a1;Chd9;Phyhipl;Nhsl1;Adam23;Fut9	Ccnd1;Tspyl2;Fam13c;E2f7;Plekha7;Slc40a1;Chd9;Zfhx4	Mtap2:2;Igdcc4:2;Fbxo10:2;Gabrb3:2;Pgap1:2;Arl4a:2;Tspyl2:3;Sox4:2;Ina:2;Stxbp4:2;Grb10:2;Taf9b:2;Camkk1:2;Fam13c:2;Tcfap4:2;E2f7:3;Nfib:2;Plekha7:2;Slc40a1:3;Chd9:3;Zfhx4:2;Fut9:2	33	33	8	22	240	1591	1959	483	805	20245	0.00058818	0.00949851	0.0942386	0.000155369	1.74965	1.42097	1.39717	2.30533	1	1	0	2
1	FC(Day5-Oct4+/Oct4-)>4_and_FC(ES/ICM)>4_and_pvalue(ES/ICM)<0.01_and_r>0.6	mmu-miR-20a	miR-17-5p/20/93.mr/106/519.d	0	23.9	22.9	0.52	0.0971	Tsga14;Fundc2;Uchl1;Tmem63a;Mtap2;Igdcc4;Ccnd1;Fbxo10;Trib2;Ssbp2;Arhgef10;Hmga1;Plekhg1;Rbak;Hps1;Arl4a;Kitl;Sox4;Ubxn10;Ina;Stxbp4;Bnc2;Thap2;Taf9b;Tcea2;Nfib;Cobl;Slc40a1;Chd9;Srbd1;Phyhipl;Fut9	Uchl1;Mtap2;Igdcc4;Immp2l;Zfp192;Trib2;Bahcc1;Zfp185;Golim4;Slc48a1;Epb4.9;Pgap1;A830018L16Rik;Arl4a;Kitl;Fam81a;Sox4;Pitpnc1;Grb10;Taf9b;Rasip1;Zmat4;Fam13c;Dtna;Macrod2;Tcfap4;Nfib;Lefty2;Plekha7;Lnx2;Slc40a1;Chd9;Srbd1;Phyhipl;Fut9	Ccnd1;Arl4a;Fam13c;Plekha7;Slc40a1;Chd9	Uchl1:2;Mtap2:2;Igdcc4:2;Ccnd1:2;Trib2:2;Arl4a:3;Kitl:2;Sox4:2;Taf9b:2;Fam13c:2;Nfib:2;Plekha7:2;Slc40a1:3;Chd9:3;Srbd1:2;Phyhipl:2;Fut9:2	32	35	6	17	240	1943	2244	434	940	20245	0.0130307	0.0182682	0.152751	0.0243963	1.38926	1.31568	1.16619	1.52555	1	1	0	2
1	FC(Day5-Oct4+/Oct4-)>4_and_FC(ES/ICM)>4_and_pvalue(ES/ICM)<0.01_and_r>0.6	mmu-miR-292-3p	miR-292-3p	0	14.5	15	1.38	0.319	Fundc2;Trim2;Ubxn10;Kctd17;Bnc2;Fbxo10;Nfib;Gjc1;Hmga1;Rbak;Pgap1	Gprasp1;Trim2;Immp2l;Taf9b;Fam13c;Dtna;Macrod2;6720456H20Rik;Nfib;Cobl;Phyhipl;Golim4;Hook1;Nhsl1;Slc48a1;Rbak;Adam23;Pgap1;A830018L16Rik;Zfp182;Fut9;Necab1	Zfhx4	Trim2:2;Nfib:2;Rbak:2;Pgap1:2	11	22	1	4	240	531	1356	63	157	20245	0.0274413	0.0307027	0.357245	0.0774832	1.74745	1.36858	1.33896	2.14915	1	1	0	2
1	FC(Day5-Oct4+/Oct4-)>4_and_FC(ES/ICM)>4_and_pvalue(ES/ICM)<0.01_and_r>0.6	mmu-miR-292-5p	miR-292-5p	0	16.8	16.2	0.65	0.115	Frem2;Hlcs;Trim2;Creld1;Mtap2;Fbxo10;Dscaml1;Rtkn2;Mettl8;Ssbp2;Tcf7;Fsd1l;Dpysl3;Hook1;Bdh2;Kbtbd11;Plekhg1;Pgap1;Vash1;Necab1;Rfx3;Sox4;Stard5;Tor3a;Clstn3;Stxbp4;Bnc2;Rasip1;Zmat4;Dtna;Bcl9;Chrna9;Nfib;Cobl;Gjc1;Fut9	Hlcs;Igdcc4;Trib2;Camk2b;Ssbp2;Aldoc;Arl4a;Fam81a;Jrk;Rlbp1l2;Pitpnc1;Dnd1;Bnc2;Rasip1;Dtna;Nfib;Adam23;Fut9	Zfp521	Hlcs:2;Ssbp2:2;Bnc2:2;Rasip1:2;Dtna:2;Nfib:2;Fut9:2	36	18	1	7	240	2021	1161	86	473	20245	0.00361342	0.0516024	0.370735	0.128988	1.5026	1.30782	0.980862	1.24837	1	0	0	1
1	FC(Day5-Oct4+/Oct4-)>4_and_FC(ES/ICM)>4_and_pvalue(ES/ICM)<0.01_and_r>0.6	mmu-miR-293	miR-293	0	16.4	16.9	1.41	0.235	Ssbp2;Frmd5;Ina;Gabrb3;Pml	Stk30;Ssbp2;Cobl;Gabrb3;Adam23;Zfp521	Zfhx4	Ssbp2:2;Gabrb3:2	5	6	1	2	240	271	445	8	59	20245	0.11559	0.155884	0.0872717	0.121918	1.55635	1.13736	10.5443	2.85946	0	0	0	0
1	FC(Day5-Oct4+/Oct4-)>4_and_FC(ES/ICM)>4_and_pvalue(ES/ICM)<0.01_and_r>0.6	mmu-miR-689	miR-689	0.804026	27.5	31.8	20.39	0.000177	Anxa8;Tsga14;Tmem63a;Kctd17;Laptm5;Pml;Camk2a;Cpne5;Ccnd1;Bnc2;Grb10;Fbxo10;Taok2;Dtna;Fxyd6;Bcl9;Nfib;Cend1;Plekha7;Dpysl3;Gabrb3;Kbtbd11;Rprm;Vash1;Necab1	Laptm5;Trib2;E2f7;Cend1;Plekha7;Parp16;Gabrb3;Nhsl1;Rprm;Kcnb1	n/a	Laptm5:2;Cend1:2;Plekha7:2;Gabrb3:2;Rprm:2	25	10	0	5	240	1315	430	0	152	20245	0.00609176	0.0190254	1	0.025372	1.60369	1.96172	0	2.77481	1	1	0	2
1	FC(Day5-Oct4+/Oct4-)>4_and_FC(ES/ICM)>4_and_pvalue(ES/ICM)<0.01_and_r>0.6	mmu-let-7f	let-7/98	1	28.1	31.7	12.61	0.00613	Frem2;Fundc2;Tmem63a;Kctd17;Igdcc4;Ccnd1;Cercam;Trib2;Cend1;Stk30;Parp16;Dpysl3;Hook1;Hmga1;Bdh2;Kbtbd11;Mest;Nipsnap1;Ubxn10;Bnc2;Wipi1;Grb10;Tcea2;E2f7;Chd9;Fut9	Iffo2;Fundc2;Frmd5;Klhdc8b;Igdcc4;Trib2;Zfp185;Parp16;Hook1;Hmga1;Pam;Hps1;Pgap1;A830018L16Rik;Arl4a;Zfp182;Tpm2;Camk2a;Wipi1;Grb10;Taf9b;Camkk1;Zmat4;Fam13c;Pir;E2f7;Cobl;Chd9;Srbd1;Phyhipl;Asrgl1;Nhsl1;Fut9	Frmd5;Igdcc4;Ccnd1;Trib2;Mex3a;Hook1;Chd9	Fundc2:2;Frmd5:2;Igdcc4:3;Ccnd1:2;Trib2:3;Parp16:2;Hook1:3;Hmga1:2;Wipi1:2;Grb10:2;E2f7:2;Chd9:3;Fut9:2	26	33	7	13	240	1387	1831	407	661	20245	0.00619395	0.00428148	0.0976631	0.0255764	1.58126	1.52031	1.45081	1.65901	1	1	0	2
1	FC(Day5-Oct4+/Oct4-)>4_and_FC(ES/ICM)>4_and_pvalue(ES/ICM)<0.01_and_r>0.6	mmu-miR-296	miR-296	0	22	21.1	0.51	0.000378	Pitpnm1;Tsga14;Flt4;Tmem63a;Ubxn10;Kctd17;Igdcc4;Pml;Taf9b;Fbxo10;Cercam;Samhd1;Slc41a3;Tcf7;Pdzd4;Parp16;Gabrb3;Hmga1;Wscd1;Vash1;Vwf	n/a	Zfp521	n/a	21	0	1	0	240	1292	0	68	32	20245	0.0326672	1	0.363299	0.682554	1.37108	0	1.2405	0	1	0	0	1
1	FC(Day5-Oct4+/Oct4-)>4_and_FC(ES/ICM)>4_and_pvalue(ES/ICM)<0.01_and_r>0.6	mmu-miR-296-3p	n/a	0.619915	-1	-1	-1	-1	n/a	Ltbp1;Jrk;Tsga14;Gpr114;Sox4;Flt4;Gprasp1;Nipsnap1;Trim2;Pitpnc1;Cyfip2;Ubxn10;Klhdc8b;Dnd1;Cpne5;Taf9b;Camkk1;Fam178b;Taok2;Zfp192;Pir;Tcfap4;Tnfsf12-Tnfsf13;Nfib;Gab3;Kcnh2;Rasa4;Ssbp2;Plekha7;Pdzd4;Garnl3;Epb4.9;Aldoc;Adam23;Kcnb1;Adcy3;Arl4a;Fut9;Kitl	n/a	n/a	0	39	0	0	240	0	1814	0	0	20245	1	0.000102159	1	1	0	1.81357	0	0	0	1	0	1
1	FC(Day5-Oct4+/Oct4-)>4_and_FC(ES/ICM)>4_and_pvalue(ES/ICM)<0.01_and_r>0.6	mmu-miR-296-5p	n/a	0.726826	-1	-1	-1	-1	n/a	Iffo2;B4galt2;Tcf7;Plekha7;Flt4;Pitpnc1;Ubxn10;Parp16;Hmga1;4930455F23Rik;Macrod2;Fzd10	n/a	n/a	0	12	0	0	240	0	751	0	0	20245	1	0.070825	1	1	0	1.34787	0	0	0	0	0	0
1	FC(Day5-Oct4+/Oct4-)>4_and_FC(ES/ICM)>4_and_pvalue(ES/ICM)<0.01_and_r>0.6	mmu-miR-297	miR-297	0	29	26	0.12	0.139	Frem2;Tmem106c;Igdcc4;Ina;Pcolce2;Bnc2;Trib2;Cend1;Lnx2;Cobl;Chd9;Srbd1;Pdzd4;Golim4;Hook1;Gabrb3;Rbak;Psma8;Fzd10;Pgap1;Arl4a;Fut9;Kitl;Necab1	n/a	n/a	n/a	24	0	0	0	240	1365	0	83	34	20245	0.0142008	1	0.370891	0.666441	1.48315	0	0	0	1	0	0	1
1	FC(Day5-Oct4+/Oct4-)>4_and_FC(ES/ICM)>4_and_pvalue(ES/ICM)<0.01_and_r>0.6	mmu-miR-297a	n/a	0.623239	-1	-1	-1	-1	n/a	Tsga14;Fundc2;Trim2;Igdcc4;Zbtb8a;Zfp192;Trib2;Gab3;Stk30;Mettl8;Ssbp2;Zfp185;Golim4;Gabrb3;Slc48a1;Epb4.9;A830018L16Rik;Arl4a;Kitl;Necab1;Pitpnc1;Prkar2b;Stxbp4;Taf9b;Camkk1;Macrod2;E2f7;Nfib;Sgms2;Lnx2;Chd9;Srbd1;Nhsl1;Adcy3;Fut9	n/a	n/a	0	35	0	0	240	0	1996	0	0	20245	1	0.00492219	1	1	0	1.47916	0	0	0	1	0	1
1	FC(Day5-Oct4+/Oct4-)>4_and_FC(ES/ICM)>4_and_pvalue(ES/ICM)<0.01_and_r>0.6	mmu-miR-297b	miR-297	0	32	32	1	0.374	Frem2;Tmem106c;Igdcc4;Ina;Pcolce2;Bnc2;Trib2;Cend1;Lnx2;Cobl;Chd9;Srbd1;Pdzd4;Golim4;Hook1;Gabrb3;Rbak;Psma8;Fzd10;Pgap1;Arl4a;Fut9;Kitl;Necab1	n/a	n/a	n/a	24	0	0	0	240	1365	0	0	0	20245	0.0142008	1	1	1	1.48315	0	0	0	1	0	0	1
1	FC(Day5-Oct4+/Oct4-)>4_and_FC(ES/ICM)>4_and_pvalue(ES/ICM)<0.01_and_r>0.6	mmu-miR-297b-3p	n/a	0.615522	-1	-1	-1	-1	n/a	Fam81a;Rfx3;Hlcs;Sox4;Trim2;Pitpnc1;Igdcc4;Dtna;Slc41a3;Ssbp2;Fbxw17;Slc40a1;Chd9;Zfp185;Srbd1;Golim4;Hook1;Gabrb3;Rprm;Adam23;Enox1;Pgap1;A830018L16Rik;Arl4a;Zfp182;Fut9	n/a	n/a	0	26	0	0	240	0	1751	0	0	20245	1	0.0419698	1	1	0	1.25255	0	0	0	1	0	1
1	FC(Day5-Oct4+/Oct4-)>4_and_FC(ES/ICM)>4_and_pvalue(ES/ICM)<0.01_and_r>0.6	mmu-miR-297b-5p	n/a	0.623239	-1	-1	-1	-1	n/a	Tsga14;Trim2;Pitpnc1;Mtap2;Igdcc4;Ina;Stxbp4;Taf9b;Camkk1;Fam13c;Macrod2;Zfp192;Trib2;Nfib;Gab3;Stk30;Mettl8;Ssbp2;Lnx2;Slc40a1;Chd9;Srbd1;Phyhipl;Golim4;Gabrb3;Nhsl1;Epb4.9;Pdk3;Adam23;Pgap1;A830018L16Rik;Arl4a;Zfp182;Fut9;Kitl;Necab1	n/a	n/a	0	36	0	0	240	0	1900	0	0	20245	1	0.00149111	1	1	0	1.59829	0	0	0	1	0	1
1	FC(Day5-Oct4+/Oct4-)>4_and_FC(ES/ICM)>4_and_pvalue(ES/ICM)<0.01_and_r>0.6	mmu-miR-297c	n/a	0.623239	-1	-1	-1	-1	n/a	Tsga14;Fundc2;Trim2;Mtap2;Igdcc4;Zbtb8a;Zfp192;Trib2;Gab3;Stk30;Mettl8;Ssbp2;Golim4;Gabrb3;Epb4.9;Pdk3;Pgap1;A830018L16Rik;Arl4a;Kitl;Necab1;Pitpnc1;Prkar2b;Ina;Stxbp4;Taf9b;Camkk1;Fam13c;Dtna;Macrod2;E2f7;Nfib;Lnx2;Chd9;Srbd1;Nhsl1;Adam23;Adcy3;Fut9	n/a	n/a	0	39	0	0	240	0	2054	0	0	20245	1	0.000964706	1	1	0	1.60166	0	0	0	1	0	1
1	FC(Day5-Oct4+/Oct4-)>4_and_FC(ES/ICM)>4_and_pvalue(ES/ICM)<0.01_and_r>0.6	mmu-miR-106a	miR-17-5p/20/93.mr/106/519.d	0	21.3	19.9	0.37	0.00283	Tsga14;Fundc2;Uchl1;Tmem63a;Mtap2;Igdcc4;Ccnd1;Fbxo10;Trib2;Ssbp2;Arhgef10;Hmga1;Plekhg1;Rbak;Hps1;Arl4a;Kitl;Sox4;Ubxn10;Ina;Stxbp4;Bnc2;Thap2;Taf9b;Tcea2;Nfib;Cobl;Slc40a1;Chd9;Srbd1;Phyhipl;Fut9	Uchl1;Mtap2;Igdcc4;Ccnd1;Fbxo10;Zfp192;Trib2;Zfp185;Golim4;Slc48a1;Enox1;A830018L16Rik;Arl4a;Fam81a;Sox4;Grb10;Taf9b;Rasip1;Fam13c;Macrod2;Dpys;Tcfap4;Nfib;Plekha7;Lnx2;Slc40a1;Chd9;Srbd1;Phyhipl;Adam23	Iffo2;Ccnd1;Fam13c;Plekha7;Slc40a1;Chd9	Uchl1:2;Mtap2:2;Igdcc4:2;Ccnd1:3;Fbxo10:2;Trib2:2;Arl4a:2;Sox4:2;Taf9b:2;Fam13c:2;Nfib:2;Plekha7:2;Slc40a1:3;Chd9:3;Srbd1:2;Phyhipl:2	32	30	6	16	240	1943	2031	431	881	20245	0.0130307	0.0363256	0.151804	0.0267224	1.38926	1.246	1.1743	1.53197	1	1	0	2
1	FC(Day5-Oct4+/Oct4-)>4_and_FC(ES/ICM)>4_and_pvalue(ES/ICM)<0.01_and_r>0.6	mmu-miR-299	miR-299-5p	0	-1	-1	-1	-1	Frem2;Hlcs;Cyfip2;Frmd5;Mtap2;Slco4a1;Mcart6;Rtkn2;Dpysl3;Kbtbd11;Rbak;Sept1;Nefl;Pgap1;Sox4;Stard5;Stxbp4;Cpne5;Bnc2;Thap2;Dtna;Aga;E2f7;Phyhipl;Zfhx4;Ppm1j	Ltbp1;Trim2;Igdcc4;Zfp521;Gab3;Zfp185;Gabrb3;Epb4.9;Pdk3;Aldoc;Pgap1;A830018L16Rik;Necab1;Tspyl2;Nipsnap1;Ubxn10;Taf9b;Camkk1;Dtna;Tnfsf12-Tnfsf13;Nfib;Rasa4;Plekha7;Zc4h2;Cobl;Fut9	Dtna	Pgap1:2;Dtna:3	26	26	1	2	240	1175	1102	101	206	20245	0.000881489	0.000371502	0.364053	0.261491	1.86656	1.99021	0.83519	0.818972	1	1	0	2
1	FC(Day5-Oct4+/Oct4-)>4_and_FC(ES/ICM)>4_and_pvalue(ES/ICM)<0.01_and_r>0.6	mmu-miR-299-3p	miR-299-3p	0	-1	-1	-1	-1	Tdrd12;Trim2;Cyfip2;Ubxn10;Igdcc4;Ccnd1;Taf9b;Camkk1;Nfib;Igfbp3;Rtkn2;Zc4h2;Cobl;Srbd1;Gabrb3;Kbtbd11;Plekhg1;Rbak;Npdc1;Kcnb1;Pgap1;Adcy3;Fut9	n/a	n/a	n/a	23	0	0	0	240	1300	0	0	0	20245	0.014916	1	1	1	1.49242	0	0	0	1	0	0	1
1	FC(Day5-Oct4+/Oct4-)>4_and_FC(ES/ICM)>4_and_pvalue(ES/ICM)<0.01_and_r>0.6	mmu-miR-29a	miR-29	0	32	32	1	0.374	Frem2;Trim2;Ccnd1;Trib2;Mcart6;Stk30;Dpysl3;Arhgef10;Rbak;Pgap1;Vash1;Arl4a;Kitl;Mest;Ina;Pml;Pir;E2f7;Nfib;Plekha7;Zc4h2;Fut9	Iffo2;Fundc2;Trim2;Frmd5;Ccnd1;6720456H20Rik;Trib2;Ssbp2;Fbxw17;Pgap1;Arl4a;Sox4;Mest;Fam13c;Dtna;Chd9;Phyhipl;Adam23	Iffo2;Trib2;Mest;Ina;E2f7	Iffo2:2;Trim2:2;Ccnd1:2;Trib2:3;Pgap1:2;Arl4a:2;Mest:3;Ina:2;E2f7:2	22	18	5	9	240	1595	1269	420	731	20245	0.0686756	0.0728691	0.178379	0.134229	1.16351	1.19651	1.00422	1.03856	0	0	0	0
1	FC(Day5-Oct4+/Oct4-)>4_and_FC(ES/ICM)>4_and_pvalue(ES/ICM)<0.01_and_r>0.6	mmu-miR-29b	miR-29	0	31.1	31	0.91	0.926	Frem2;Trim2;Ccnd1;Trib2;Mcart6;Stk30;Dpysl3;Arhgef10;Rbak;Pgap1;Vash1;Arl4a;Kitl;Mest;Ina;Pml;Pir;E2f7;Nfib;Plekha7;Zc4h2;Fut9	Iffo2;Frmd5;Ccnd1;6720456H20Rik;Trib2;Gab3;Ssbp2;Fbxw17;Pgap1;Arl4a;Sox4;Mest;Fam13c;Dtna;Pir;Phyhipl;Adam23;Fzd10;Fut9	Iffo2;Trib2;Mest;Ina;E2f7	Iffo2:2;Ccnd1:2;Trib2:3;Pgap1:2;Arl4a:2;Mest:3;Ina:2;Pir:2;E2f7:2;Fut9:2	22	19	5	10	240	1595	1491	425	744	20245	0.0686756	0.0906284	0.178348	0.118813	1.16351	1.07494	0.992402	1.13379	0	0	0	0
1	FC(Day5-Oct4+/Oct4-)>4_and_FC(ES/ICM)>4_and_pvalue(ES/ICM)<0.01_and_r>0.6	mmu-miR-29c	miR-29	0	32	31.7	0.83	0.375	Frem2;Trim2;Ccnd1;Trib2;Mcart6;Stk30;Dpysl3;Arhgef10;Rbak;Pgap1;Vash1;Arl4a;Kitl;Mest;Ina;Pml;Pir;E2f7;Nfib;Plekha7;Zc4h2;Fut9	Iffo2;Fundc2;Frmd5;6720456H20Rik;Trib2;Ssbp2;Fbxw17;Pgap1;Arl4a;Sox4;Mest;Fam13c;Pir;Chd9;Phyhipl;Adam23;Fzd10;Fut9	Iffo2;Trib2;Mest;Ina;E2f7	Iffo2:2;Trib2:3;Pgap1:2;Arl4a:2;Mest:3;Ina:2;Pir:2;E2f7:2;Fut9:2	22	18	5	9	240	1595	1294	426	732	20245	0.0686756	0.0773075	0.178327	0.134291	1.16351	1.1734	0.990072	1.03714	0	0	0	0
1	FC(Day5-Oct4+/Oct4-)>4_and_FC(ES/ICM)>4_and_pvalue(ES/ICM)<0.01_and_r>0.6	mmu-let-7d	let-7/98	1	29.5	30.5	2.06	0.297	Frem2;Fundc2;Tmem63a;Kctd17;Igdcc4;Ccnd1;Cercam;Trib2;Cend1;Stk30;Parp16;Dpysl3;Hook1;Hmga1;Bdh2;Kbtbd11;Mest;Nipsnap1;Ubxn10;Bnc2;Wipi1;Grb10;Tcea2;E2f7;Chd9;Fut9	Iffo2;Frmd5;Klhdc8b;Igdcc4;Trib2;Dscaml1;Camk2b;Ssbp2;Zfp185;Parp16;Hook1;Gabrb3;Hmga1;Pam;Hps1;Pgap1;A830018L16Rik;Arl4a;Zfp182;Tpm2;Anxa8;Jrk;Tspyl2;Gpr114;Ubxn10;Ina;Camk2a;Wipi1;Grb10;Taf9b;Camkk1;Zmat4;Fam13c;Macrod2;Pir;Nfib;Chd9;Asrgl1;Fut9	Frmd5;Igdcc4;Hook1;Gabrb3;Zfhx4	Frmd5:2;Igdcc4:3;Trib2:2;Parp16:2;Hook1:3;Gabrb3:2;Hmga1:2;Ubxn10:2;Wipi1:2;Grb10:2;Chd9:2;Fut9:2	26	39	5	12	240	1387	1897	321	597	20245	0.00619395	0.000239203	0.149902	0.0267891	1.58126	1.73422	1.31393	1.69556	1	1	0	2
1	FC(Day5-Oct4+/Oct4-)>4_and_FC(ES/ICM)>4_and_pvalue(ES/ICM)<0.01_and_r>0.6	mmu-miR-301	miR-130/301	0	32	32	1	0.374	Tspyl2;Sox4;Trim2;Mtap2;Igdcc4;Grb10;Taf9b;Camkk1;Slco4a1;Slc12a8;Trib2;E2f7;Nfib;Mcart6;Rtkn2;Chd9;Phyhipl;Dpysl3;Gadd45a;Plekhg1;Rbak;Sept1;Adam23;Nefl;Pgap1;Fut9	n/a	Ltbp1;Tspyl2;Trim2;Zbtb8a;E2f7;B4galt2;Chd9;Gadd45a;Nhsl1;Fut9	Tspyl2:2;Trim2:2;E2f7:2;Chd9:2;Gadd45a:2;Fut9:2	26	0	10	6	240	1350	0	343	211	20245	0.00464558	1	0.00532132	0.0270963	1.6246	0	2.45931	2.3987	1	0	1	2
1	FC(Day5-Oct4+/Oct4-)>4_and_FC(ES/ICM)>4_and_pvalue(ES/ICM)<0.01_and_r>0.6	mmu-miR-301a	n/a	0.570209	-1	-1	-1	-1	n/a	Fam81a;Tspyl2;Tsga14;Sox4;Rlbp1l2;Fundc2;Trim2;Igdcc4;Stxbp4;Dnd1;Grb10;Taf9b;Zmat4;Macrod2;Zfp192;Trib2;Zfp521;B4galt2;Plekha7;Slc40a1;Chd9;Zfp185;Gadd45a;Prr5l;Slc48a1;Epb4.9;Adam23;Pgap1;A830018L16Rik;Arl4a;Fut9;Necab1	n/a	n/a	0	32	0	0	240	0	1926	0	0	20245	1	0.0119178	1	1	0	1.40152	0	0	0	1	0	1
1	FC(Day5-Oct4+/Oct4-)>4_and_FC(ES/ICM)>4_and_pvalue(ES/ICM)<0.01_and_r>0.6	mmu-miR-301b	miR-130/301	1	-1	-1	-1	-1	Trim2;Mtap2;Igdcc4;Slco4a1;Slc12a8;Trib2;Mcart6;Rtkn2;Dpysl3;Plekhg1;Rbak;Sept1;Nefl;Pgap1;Tspyl2;Sox4;Grb10;Taf9b;Camkk1;E2f7;Nfib;Chd9;Phyhipl;Gadd45a;Adam23;Fut9	Tsga14;Trim2;Igdcc4;6720456H20Rik;Zfp192;Trib2;Gab3;B4galt2;Prr5l;Epb4.9;Pgap1;A830018L16Rik;Arl4a;Fam81a;Tspyl2;Sox4;Rlbp1l2;Stxbp4;Dnd1;Thap2;Grb10;Taf9b;Zmat4;Plekha7;Slc40a1;Chd9;Gadd45a;Adam23;Fut9	n/a	Trim2:2;Igdcc4:2;Trib2:2;Pgap1:2;Tspyl2:2;Sox4:2;Grb10:2;Taf9b:2;Chd9:2;Gadd45a:2;Adam23:2;Fut9:2	26	29	0	12	240	1350	1887	0	554	20245	0.00464558	0.0288315	1	0.0178786	1.6246	1.29638	0	1.82717	1	1	0	2
1	FC(Day5-Oct4+/Oct4-)>4_and_FC(ES/ICM)>4_and_pvalue(ES/ICM)<0.01_and_r>0.6	mmu-miR-302	miR-93.hd/291-3p/294/295/302/372/373/520	0	-1	-1	-1	-1	Frem2;Jrk;Gpr114;Trim2;Uchl1;Cyfip2;Stxbp4;Pml;Ccnd1;Bnc2;Thap2;Grb10;Taf9b;Fbxo10;Tcfap4;E2f7;Nfib;Lefty2;Rtkn2;Lnx2;Slc40a1;Srbd1;Phyhipl;Gabrb3;Arhgef10;Zfhx4;Sept1;Fzd10;Vash1;Necab1	n/a	Fam13c;6720456H20Rik;Tcfap4;E2f7;Lefty2;Zfhx4	Tcfap4:2;E2f7:2;Lefty2:2;Zfhx4:2	30	0	6	4	240	1552	0	273	205	20245	0.00255632	1	0.062298	0.1288	1.63056	0	1.85394	1.64593	1	0	0	1
1	FC(Day5-Oct4+/Oct4-)>4_and_FC(ES/ICM)>4_and_pvalue(ES/ICM)<0.01_and_r>0.6	mmu-miR-302a	n/a	0.65076	32	32	1	0.374	n/a	Trim2;Uchl1;Cyfip2;Frmd5;6720456H20Rik;Zfp192;Trib2;Gabrb3;Slc48a1;Rbak;A830018L16Rik;Arl4a;Kitl;Fam81a;Jrk;Fancl;Ina;Taf9b;Rasip1;Zmat4;Fam13c;Dtna;Macrod2;Tcfap4;Nfib;Lefty2;Plekha7;Lnx2;Cobl;Slc40a1;Srbd1;Phyhipl;Gadd45a;Adam23;Fut9	n/a	n/a	0	35	0	0	240	0	2003	0	0	20245	1	0.00514613	1	1	0	1.47399	0	0	0	1	0	1
1	FC(Day5-Oct4+/Oct4-)>4_and_FC(ES/ICM)>4_and_pvalue(ES/ICM)<0.01_and_r>0.6	mmu-miR-302b	miR-93.hd/291-3p/294/295/302/372/373/520	0	-1	-1	-1	-1	Frem2;Trim2;Uchl1;Cyfip2;Ccnd1;Fbxo10;Rtkn2;Gabrb3;Arhgef10;Sept1;Vash1;Necab1;Jrk;Gpr114;Stxbp4;Pml;Bnc2;Thap2;Grb10;Taf9b;Tcfap4;E2f7;Nfib;Lefty2;Lnx2;Slc40a1;Srbd1;Phyhipl;Zfhx4;Fzd10	Trim2;Uchl1;Cyfip2;Frmd5;Immp2l;Fbxo10;6720456H20Rik;Zfp192;Zfp185;Golim4;Gabrb3;Slc48a1;Rbak;A830018L16Rik;Arl4a;Kitl;Jrk;Fancl;Pitpnc1;Ina;Taf9b;Fam13c;Macrod2;Tcfap4;Nfib;Lefty2;Plekha7;Lnx2;Slc40a1;Srbd1;Phyhipl;Gadd45a;Adam23;Fut9	6720456H20Rik;Fam13c;Tcfap4;E2f7;Lefty2;Zfhx4	Trim2:2;Uchl1:2;Cyfip2:2;Fbxo10:2;6720456H20Rik:2;Gabrb3:2;Jrk:2;Taf9b:2;Fam13c:2;Tcfap4:3;E2f7:2;Nfib:2;Lefty2:3;Lnx2:2;Slc40a1:2;Srbd1:2;Phyhipl:2;Zfhx4:2	30	34	6	18	240	1552	2035	271	732	20245	0.00255632	0.0095853	0.0610058	0.00169279	1.63056	1.40936	1.86762	2.07428	1	1	0	2
1	FC(Day5-Oct4+/Oct4-)>4_and_FC(ES/ICM)>4_and_pvalue(ES/ICM)<0.01_and_r>0.6	mmu-miR-302b*	n/a	0	32	29.5	0.18	0.132	n/a	n/a	Mex3a;Necab1;Dtna	n/a	0	0	3	0	240	0	0	144	0	20245	1	1	0.151501	1	0	0	1.75738	0	0	0	0	0
1	FC(Day5-Oct4+/Oct4-)>4_and_FC(ES/ICM)>4_and_pvalue(ES/ICM)<0.01_and_r>0.6	mmu-miR-302c	miR-93.hd/291-3p/294/295/302/372/373/520	0	32	29.8	0.22	0.0274	Frem2;Trim2;Uchl1;Cyfip2;Ccnd1;Fbxo10;Rtkn2;Gabrb3;Arhgef10;Sept1;Vash1;Necab1;Jrk;Gpr114;Stxbp4;Pml;Bnc2;Thap2;Grb10;Taf9b;Tcfap4;E2f7;Nfib;Lefty2;Lnx2;Slc40a1;Srbd1;Phyhipl;Zfhx4;Fzd10	Trim2;Frmd5;Igdcc4;6720456H20Rik;Gabrb3;Hmga1;Pdk3;Arl4a;Kitl;Fam81a;Jrk;Pitpnc1;Ina;Rundc3b;Taf9b;Zmat4;Fam13c;Dtna;Macrod2;Tcfap4;Nfib;Lefty2;Plekha7;Lnx2;Slc40a1;Gadd45a;Fut9	6720456H20Rik;Fam13c;Tcfap4;E2f7;Lefty2;Zfhx4	Trim2:2;6720456H20Rik:2;Gabrb3:2;Jrk:2;Taf9b:2;Fam13c:2;Tcfap4:3;E2f7:2;Nfib:2;Lefty2:3;Lnx2:2;Slc40a1:2;Zfhx4:2	30	27	6	13	240	1552	1896	243	565	20245	0.00255632	0.050589	0.0438106	0.00995168	1.63056	1.20125	2.08282	1.94089	1	0	1	2
1	FC(Day5-Oct4+/Oct4-)>4_and_FC(ES/ICM)>4_and_pvalue(ES/ICM)<0.01_and_r>0.6	mmu-miR-302c*	n/a	0	32	32	1	0.374	n/a	n/a	Zfhx4;Cyfip2;Fzd10;Gabrb3	n/a	0	0	4	0	240	0	0	230	0	20245	1	1	0.152234	1	0	0	1.46703	0	0	0	0	0
1	FC(Day5-Oct4+/Oct4-)>4_and_FC(ES/ICM)>4_and_pvalue(ES/ICM)<0.01_and_r>0.6	mmu-miR-302d	miR-93.hd/291-3p/294/295/302/372/373/520	0	-1	-1	-1	-1	Frem2;Trim2;Uchl1;Cyfip2;Ccnd1;Fbxo10;Rtkn2;Gabrb3;Arhgef10;Sept1;Vash1;Necab1;Jrk;Gpr114;Stxbp4;Pml;Bnc2;Thap2;Grb10;Taf9b;Tcfap4;E2f7;Nfib;Lefty2;Lnx2;Slc40a1;Srbd1;Phyhipl;Zfhx4;Fzd10	Trim2;Uchl1;Cyfip2;Frmd5;Mtap2;Fbxo10;6720456H20Rik;Trib2;Gabrb3;Rbak;A830018L16Rik;Kitl;Fam81a;Jrk;Pitpnc1;Ina;Pcolce2;Taf9b;Ccdc151;Rasip1;Fam13c;Macrod2;Tcfap4;Nfib;Lefty2;Plekha7;Lnx2;Cobl;Slc40a1;Srbd1;Phyhipl;Adam23;Fut9	6720456H20Rik;Fam13c;Tcfap4;E2f7;Lefty2;Zfhx4	Trim2:2;Uchl1:2;Cyfip2:2;Fbxo10:2;6720456H20Rik:2;Gabrb3:2;Jrk:2;Taf9b:2;Fam13c:2;Tcfap4:3;E2f7:2;Nfib:2;Lefty2:3;Lnx2:2;Slc40a1:2;Srbd1:2;Phyhipl:2;Zfhx4:2	30	33	6	18	240	1552	2020	270	732	20245	0.00255632	0.0131397	0.0603623	0.00169279	1.63056	1.37806	1.87454	2.07428	1	1	0	2
1	FC(Day5-Oct4+/Oct4-)>4_and_FC(ES/ICM)>4_and_pvalue(ES/ICM)<0.01_and_r>0.6	mmu-miR-30a	n/a	0.653624	-1	-1	-1	-1	n/a	Frem2;Jrk;Tsga14;Sox4;Trim2;Pitpnc1;Camk2a;Cpne5;Rundc3b;Grb10;Camkk1;Dtna;Macrod2;E2f7;Nfib;Zfp521;Rasa4;Chd9;Parp16;Pam;Epb4.9;Nefl;A830018L16Rik;Arl4a;Necab1	n/a	n/a	0	25	0	0	240	0	1651	0	0	20245	1	0.0392493	1	1	0	1.27732	0	0	0	1	0	1
1	FC(Day5-Oct4+/Oct4-)>4_and_FC(ES/ICM)>4_and_pvalue(ES/ICM)<0.01_and_r>0.6	mmu-miR-30a-3p	miR-30-3p	0	24.3	26.6	4.77	0.00343	Tsga14;Hlcs;Gprasp1;Igdcc4;Laptm5;Sp5;Ccnd1;Fbxo10;Cdkn1c;B4galt2;Gabrb3;Mtss1;Plekhg1;Rbak;Ddc;Pgap1;Arl4a;Kitl;Necab1;Fancl;Tor3a;Pml;Bnc2;Grb10;Dtna;Samhd1;Nfib;Cobl;Gjc1;Nfe2l3;Glyctk;Kcnb1;Fut9	n/a	Trim2	n/a	33	0	1	0	240	2320	0	141	96	20245	0.041421	1	0.315151	0.317407	1.19987	0	0.598257	0	1	0	0	1
1	FC(Day5-Oct4+/Oct4-)>4_and_FC(ES/ICM)>4_and_pvalue(ES/ICM)<0.01_and_r>0.6	mmu-miR-30a-5p	miR-30-5p	0	25.7	26.5	1.69	0.187	Frem2;Jrk;Tsga14;Sox4;Mtap2;Bnc2;Thap2;Grb10;Camkk1;Dtna;Slc12a8;Bcl9;E2f7;Nfib;Cecr5;Ssbp2;Tcf7;Lnx2;Chd9;Parp16;Nefl;Pgap1;Fut9;Necab1	n/a	Tsga14;Dtna;E2f7;Zfp521;Ssbp2;Chd9;Nefl	Tsga14:2;Dtna:2;E2f7:2;Ssbp2:2;Chd9:2;Nefl:2	24	0	7	6	240	1893	0	511	401	20245	0.0811295	1	0.14161	0.140219	1.06947	0	1.15554	1.26216	0	0	0	0
1	FC(Day5-Oct4+/Oct4-)>4_and_FC(ES/ICM)>4_and_pvalue(ES/ICM)<0.01_and_r>0.6	mmu-miR-30b	miR-30-5p	1	26.4	26.7	1.27	0.609	Frem2;Tsga14;Mtap2;Slc12a8;Ssbp2;Tcf7;Parp16;Nefl;Pgap1;Necab1;Jrk;Sox4;Bnc2;Thap2;Grb10;Camkk1;Dtna;Bcl9;E2f7;Nfib;Cecr5;Lnx2;Chd9;Fut9	Frem2;Tsga14;Trim2;Zfp192;Zfp521;Zfp185;Parp16;Nefl;Pgap1;Jrk;Sox4;Mest;Pitpnc1;Camk2a;Cpne5;Rundc3b;Grb10;Camkk1;Zmat4;Fam13c;Dtna;E2f7;Nfib;Rasa4;Chd9	Tsga14;Zfp521;Ssbp2;Nefl;Dtna;E2f7;Chd9	Frem2:2;Tsga14:3;Zfp521:2;Ssbp2:2;Parp16:2;Nefl:3;Pgap1:2;Jrk:2;Sox4:2;Grb10:2;Camkk1:2;Dtna:3;E2f7:3;Nfib:2;Chd9:3	24	25	7	15	240	1893	1651	511	912	20245	0.0811295	0.0392493	0.14161	0.0492976	1.06947	1.27732	1.15554	1.3874	0	1	0	1
1	FC(Day5-Oct4+/Oct4-)>4_and_FC(ES/ICM)>4_and_pvalue(ES/ICM)<0.01_and_r>0.6	mmu-miR-30c	miR-30-5p	1	22.7	24.8	4.28	0.00144	Frem2;Tsga14;Mtap2;Slc12a8;Ssbp2;Tcf7;Parp16;Nefl;Pgap1;Necab1;Jrk;Sox4;Bnc2;Thap2;Grb10;Camkk1;Dtna;Bcl9;E2f7;Nfib;Cecr5;Lnx2;Chd9;Fut9	Frem2;Tsga14;Trim2;Igdcc4;Zfp192;Trib2;Zfp521;B4galt2;Parp16;Gabrb3;Nefl;Jrk;Sox4;Mest;Pitpnc1;Prkar2b;Camk2a;Cpne5;Rundc3b;Grb10;Camkk1;Zmat4;Fam13c;Dtna;Nfib;Rasa4;Chd9;Fut9	Tsga14;Zfp521;Ssbp2;Nefl;Dtna;E2f7;Chd9	Frem2:2;Tsga14:3;Zfp521:2;Ssbp2:2;Parp16:2;Nefl:3;Jrk:2;Sox4:2;Grb10:2;Camkk1:2;Dtna:3;E2f7:2;Nfib:2;Chd9:3;Fut9:2	24	28	7	15	240	1893	1702	511	930	20245	0.0811295	0.0177687	0.14161	0.0536503	1.06947	1.38773	1.15554	1.36055	0	1	0	1
1	FC(Day5-Oct4+/Oct4-)>4_and_FC(ES/ICM)>4_and_pvalue(ES/ICM)<0.01_and_r>0.6	mmu-miR-30d	miR-30-5p	1	25.5	25.3	0.9	0.602	Frem2;Tsga14;Mtap2;Slc12a8;Ssbp2;Tcf7;Parp16;Nefl;Pgap1;Necab1;Jrk;Sox4;Bnc2;Thap2;Grb10;Camkk1;Dtna;Bcl9;E2f7;Nfib;Cecr5;Lnx2;Chd9;Fut9	Frem2;Tsga14;Trim2;Zfp521;Parp16;Pam;Epb4.9;Nefl;Arl4a;Jrk;Sox4;Pitpnc1;Camk2a;Cpne5;Rundc3b;Grb10;Camkk1;Macrod2;Nfib;Rasa4;Chd9	Tsga14;Zfp521;Ssbp2;Nefl;Dtna;E2f7;Chd9	Frem2:2;Tsga14:3;Zfp521:2;Ssbp2:2;Parp16:2;Nefl:3;Jrk:2;Sox4:2;Grb10:2;Camkk1:2;Dtna:2;E2f7:2;Nfib:2;Chd9:3	24	21	7	14	240	1893	1486	512	899	20245	0.0811295	0.0653203	0.141878	0.06625	1.06947	1.19208	1.15328	1.31364	0	0	0	0
1	FC(Day5-Oct4+/Oct4-)>4_and_FC(ES/ICM)>4_and_pvalue(ES/ICM)<0.01_and_r>0.6	mmu-miR-30e	miR-30-5p	1	-1	-1	-1	-1	Frem2;Tsga14;Mtap2;Slc12a8;Ssbp2;Tcf7;Parp16;Nefl;Pgap1;Necab1;Jrk;Sox4;Bnc2;Thap2;Grb10;Camkk1;Dtna;Bcl9;E2f7;Nfib;Cecr5;Lnx2;Chd9;Fut9	Frem2;Tsga14;Trim2;Zfp521;Parp16;Epb4.9;Nefl;Pgap1;A830018L16Rik;Arl4a;Jrk;Sox4;Pitpnc1;Camk2a;Cpne5;Rundc3b;Grb10;Camkk1;Fam13c;Dtna;Macrod2;2900006K08Rik;E2f7;Nfib;Rasa4;Chd9;Phyhipl;AW551984	Tsga14;Zfp521;Ssbp2;Nefl;Dtna;E2f7;Chd9	Frem2:2;Tsga14:3;Zfp521:2;Ssbp2:2;Parp16:2;Nefl:3;Pgap1:2;Jrk:2;Sox4:2;Grb10:2;Camkk1:2;Dtna:3;E2f7:3;Nfib:2;Chd9:3	24	28	7	15	240	1893	1881	513	948	20245	0.0811295	0.0377319	0.142142	0.0580437	1.06947	1.25567	1.15103	1.33472	0	1	0	1
1	FC(Day5-Oct4+/Oct4-)>4_and_FC(ES/ICM)>4_and_pvalue(ES/ICM)<0.01_and_r>0.6	mmu-miR-30e*	n/a	0	23.2	24.4	2.34	0.00911	n/a	n/a	Trim2	n/a	0	0	1	0	240	0	0	148	0	20245	1	1	0.304228	1	0	0	0.569961	0	0	0	0	0
1	FC(Day5-Oct4+/Oct4-)>4_and_FC(ES/ICM)>4_and_pvalue(ES/ICM)<0.01_and_r>0.6	mmu-miR-183	miR-183	0	25.5	25	0.73	0.247	Fundc2;Trim2;Nqo1;Slc12a8;Igfbp3;Parp16;Garnl3;Gabrb3;Pam;Kbtbd11;Nefl;Pgap1;Kitl;Gpr114;Stard5;Nipsnap1;Stxbp4;Bnc2;Dtna;Aga;Nfib;Slc41a3;Cecr5;Fut9	Tsga14;Trim2;Frmd5;Mtap2;Igdcc4;6720456H20Rik;Garnl3;Gabrb3;Pam;Pdk3;Pgap1;Tpm2;Fam81a;Jrk;Gpr114;Rlbp1l2;Pitpnc1;Grb10;Pir;Tnfsf12-Tnfsf13;Slc41a3;Cobl	Frmd5;Bnc2;Dtna;2900006K08Rik	Trim2:2;Frmd5:2;Garnl3:2;Gabrb3:2;Pam:2;Pgap1:2;Gpr114:2;Bnc2:2;Dtna:2;Slc41a3:2	24	22	4	10	240	1333	1288	143	470	20245	0.0115529	0.02157	0.0626801	0.0292773	1.51875	1.44083	2.35956	1.79477	1	1	0	2
1	FC(Day5-Oct4+/Oct4-)>4_and_FC(ES/ICM)>4_and_pvalue(ES/ICM)<0.01_and_r>0.6	mmu-miR-32	miR-25/32/92/363/367	1	32	32	1	0.374	Frem2;Tsga14;Fundc2;Mtap2;Igdcc4;Nqo1;Dscaml1;Cend1;Rtkn2;Cdkn1c;Hook1;Bdh2;Kbtbd11;Ddc;Nefl;Kitl;Sox4;Fancl;Pitpnc1;Prkar2b;Camk2a;Pcolce2;Bnc2;Camkk1;Wwc1;Bcl9;Nfib;Lnx2;Chd9;Zfhx4;Adam23;Fzd10;Adcy3	Tsga14;Fundc2;Mtap2;Igdcc4;Rtkn2;Cdkn1c;Mettl8;Pam;Pkp2;Pgap1;A830018L16Rik;Sox4;Pitpnc1;Pcolce2;Taf9b;Fam13c;Dpys;Nfib;Plekha7;Lnx2;Cobl;Chd9;Adam23;Fzd10;Adcy3;Fut9	Tsga14;Zfp521;Cend1;Cdkn1c;Pitpnc1;Prkar2b;Nfib;Chd9;Adam23;Fzd10	Tsga14:3;Fundc2:2;Mtap2:2;Igdcc4:2;Cend1:2;Rtkn2:2;Cdkn1c:3;Sox4:2;Pitpnc1:3;Prkar2b:2;Pcolce2:2;Nfib:3;Lnx2:2;Chd9:3;Adam23:3;Fzd10:3;Adcy3:2	33	26	10	17	240	1273	1319	318	549	20245	1.16189e-05	0.003593	0.00330297	0.000211096	2.18671	1.66278	2.65265	2.61206	1	1	1	3
1	FC(Day5-Oct4+/Oct4-)>4_and_FC(ES/ICM)>4_and_pvalue(ES/ICM)<0.01_and_r>0.6	mmu-miR-27a	miR-27	0	28	23.7	0.05	0.00512	Frem2;Cyfip2;Tmem63a;Immp2l;Fbxo10;Taok2;Rtkn2;Cdh3;B4galt2;Dpysl3;Hook1;Gabrb3;Plekhg1;Rbak;Pgap1;Kitl;Necab1;Mest;Fancl;Pml;Camk2a;Bnc2;Taf9b;Zmat4;Dtna;Wwc1;Fxyd6;Dpys;E2f7;Nfib;Zc4h2;Cobl;Zfhx4;Nfe2l3;Rprm;Kcnb1;Adcy3;Fut9	Iffo2;Trim2;Cyfip2;Frmd5;Taok2;Trib2;B4galt2;Ssbp2;Gabrb3;Rbak;Pgap1;A830018L16Rik;Jrk;Tspyl2;Mest;Rundc3b;Taf9b;Zmat4;Dtna;E2f7;Tnfsf12-Tnfsf13;Kcnh2;Zc4h2;Cobl;Chd9;Rprm;Fut9	Gabrb3;Kitl;Camk2a;Dtna;E2f7;Zfhx4	Cyfip2:2;Taok2:2;B4galt2:2;Gabrb3:3;Rbak:2;Pgap1:2;Kitl:2;Mest:2;Camk2a:2;Taf9b:2;Zmat4:2;Dtna:3;E2f7:3;Zc4h2:2;Cobl:2;Zfhx4:2;Rprm:2;Fut9:2	38	27	6	18	240	2580	1886	476	1060	20245	0.0266322	0.0492391	0.161832	0.0321779	1.24243	1.20762	1.06329	1.43243	1	1	0	2
1	FC(Day5-Oct4+/Oct4-)>4_and_FC(ES/ICM)>4_and_pvalue(ES/ICM)<0.01_and_r>0.6	mmu-miR-669b	miR-669b	0	22.5	22.6	1.05	0.813	Frem2;Trim2;Mtap2;Laptm5;Dscaml1;Rtkn2;Cdkn1c;Parp16;Hook1;Cox7b2;Plekhg1;Rbak;Aldoc;Nefl;Pgap1;Wscd1;Vash1;Arl4a;Kitl;Rfx3;Mest;Tor3a;Prkar2b;L1td1;Bnc2;Thap2;Grb10;Taf9b;Dtna;Bcl9;Tcfap4;Chrna9;Nfib;Lefty2;Zc4h2;Zfhx4;Fzd10;Fut9	Tsga14;Hlcs;Trim2;Frmd5;Immp2l;Fbxo10;6720456H20Rik;Trib2;Zfp521;Camk2b;Rtkn2;Cdkn1c;Ssbp2;Tcf7;Zfp185;Parp16;Cox7b2;Gabrb3;Aldoc;Enox1;Pgap1;A830018L16Rik;Arl4a;Kitl;Rlbp1l2;Pitpnc1;Stxbp4;Thap2;Grb10;Taf9b;Camkk1;Zmat4;Dtna;Macrod2;Tcfap4;E2f7;Nfib;Slc41a3;Rasa4;Cobl;Chd9;Phyhipl;Adam23	n/a	Trim2:2;Rtkn2:2;Cdkn1c:2;Parp16:2;Cox7b2:2;Aldoc:2;Pgap1:2;Arl4a:2;Kitl:2;Thap2:2;Grb10:2;Taf9b:2;Dtna:2;Tcfap4:2;Nfib:2	38	43	0	15	240	2025	2722	0	837	20245	0.00133152	0.00989099	1	0.0323447	1.58294	1.33256	0	1.51172	1	1	0	2
1	FC(Day5-Oct4+/Oct4-)>4_and_FC(ES/ICM)>4_and_pvalue(ES/ICM)<0.01_and_r>0.6	mmu-miR-323	miR-323	1	23.6	22.7	0.53	0.16	Cyfip2;Mtap2;Kctd17;Immp2l;Ccnd1;Fbxo10;Mcart6;Rtkn2;Ssbp2;Mtss1;Plekhg1;Rbak;Nefl;Pgap1;Wscd1;Vash1;Kitl;Necab1;Nipsnap1;Pitpnc1;Bnc2;Thap2;Fxyd6;Bcl9;E2f7;Nfib;Slc40a1;Srbd1;Pdzd4;Zfhx4;Fut9	n/a	Pclo;Mex3a	n/a	31	0	2	0	240	1994	0	157	89	20245	0.0235934	1	0.272143	0.345174	1.31142	0	1.07458	0	1	0	0	1
1	FC(Day5-Oct4+/Oct4-)>4_and_FC(ES/ICM)>4_and_pvalue(ES/ICM)<0.01_and_r>0.6	mmu-miR-323-3p	n/a	0.572633	-1	-1	-1	-1	n/a	Cobl;Slc40a1;Trim2;Golim4;Asrgl1;Ina;D1Pas1;Camk2a;Macrod2;6720456H20Rik;Adam23;Enox1;Pgap1;Trib2;A830018L16Rik;Fut9	n/a	n/a	0	16	0	0	240	0	937	0	0	20245	1	0.0376088	1	1	0	1.44041	0	0	0	1	0	1
1	FC(Day5-Oct4+/Oct4-)>4_and_FC(ES/ICM)>4_and_pvalue(ES/ICM)<0.01_and_r>0.6	mmu-miR-323-5p	n/a	0.580288	-1	-1	-1	-1	n/a	Frem2;Ssbp2;Fbxw17;Pitpnc1;Cyfip2;Ubxn10;Hmga1;Cpne5;Epb4.9;Grb10;Taf9b;Zmat4;E2f7	n/a	n/a	0	13	0	0	240	0	882	0	0	20245	1	0.0839317	1	1	0	1.24332	0	0	0	0	0	0
1	FC(Day5-Oct4+/Oct4-)>4_and_FC(ES/ICM)>4_and_pvalue(ES/ICM)<0.01_and_r>0.6	mmu-miR-324-3p	miR-324-3p	0	24.4	24.3	0.95	0.963	Fundc2;Cyfip2;Tmem63a;Laptm5;Nqo1;Ccnd1;Taok2;Mmp17;Rtkn2;B4galt2;Tcf7;Fsd1l;Dpysl3;Hook1;Gabrb3;Pgap1;Kitl;Flt4;Ubxn10;Prkar2b;Ina;Stxbp4;Wdr19;Wipi1;Grb10;Camkk1;Fxyd6;Nfib;Lefty2;Slc41a3;Chd9;Phyhipl;Adcy3	Fundc2;B4galt2;Gabrb3;Pdk3;Kitl;Ubxn10;Ina;Stxbp4;Rundc3b;Zmat4;Macrod2;Kcnh2;Slc41a3;Adam23	Mex3a;Ina	Fundc2:2;B4galt2:2;Gabrb3:2;Kitl:2;Ubxn10:2;Ina:3;Stxbp4:2;Slc41a3:2	33	14	2	8	240	1875	1003	79	503	20245	0.00573603	0.0910324	0.173158	0.103177	1.48463	1.17743	2.13555	1.34162	1	0	0	1
1	FC(Day5-Oct4+/Oct4-)>4_and_FC(ES/ICM)>4_and_pvalue(ES/ICM)<0.01_and_r>0.6	mmu-miR-324-5p	miR-324-5p	0	21.8	24.1	4.85	0.0034	Gpr114;Sox4;Trim2;Mtap2;Stxbp4;Pml;Cpne5;Camkk1;Fxyd6;Nfib;Mcart6;Rtkn2;Gjc1;Gabrb3;Hmga1;Arhgef10;Kbtbd11;Ppm1j;Kcnb1;Pgap1;Wscd1;Vash1;Dis3l2	Jrk;Hlcs;Klhdc8b;Tcfap4;Slc45a1;Rasa4;Ssbp2;Gjc1;Ppm1j;Kcnb1	n/a	Gjc1:2;Ppm1j:2;Kcnb1:2	23	10	0	3	240	1234	877	32	285	20245	0.00951166	0.127498	0.682554	0.221584	1.57224	0.961849	0	0.887939	1	0	0	1
1	FC(Day5-Oct4+/Oct4-)>4_and_FC(ES/ICM)>4_and_pvalue(ES/ICM)<0.01_and_r>0.6	mmu-miR-325	miR-325	0.613231	32	32	1	0.374	Trim2;Frmd5;Igdcc4;Mcart6;Igfbp3;Cdh3;Fsd1l;Mtss1;Kbtbd11;Pgap1;Kitl;Thap2;Slc41a3;Slc40a1;Fut9	Iffo2;Gprasp1;Trim2;Mtap2;Sp5;Taok2;6720456H20Rik;Zfp192;Rtkn2;Golim4;Gabrb3;Hps1;Enox1;A830018L16Rik;Fam81a;Stxbp4;Pcolce2;Taf9b;Zmat4;Dtna;Macrod2;Dpys;Nfib;Lnx2;Chd9;D1Pas1;Glyctk;Fut9	n/a	Trim2:2;Fut9:2	15	28	0	2	240	688	1499	9	104	20245	0.00938539	0.00501421	0.89821	0.223672	1.83912	1.57566	0	1.6222	1	1	0	2
1	FC(Day5-Oct4+/Oct4-)>4_and_FC(ES/ICM)>4_and_pvalue(ES/ICM)<0.01_and_r>0.6	mmu-miR-326	miR-326	0	32	32	1	0.374	Tubb3;Cyfip2;Tmem63a;Kcnn1;Fbxo10;Cercam;Trib2;Cend1;Rtkn2;Cdkn1c;Mettl8;Tcf7;Gabrb3;Plekhg1;Wscd1;Vash1;Sox4;Mest;Ubxn10;Pml;Wdr19;Camkk1;Zmat4;Tcfap4;E2f7;Crtc1;Cecr5;Cobl;Chd9;Gjc1;Dync2li1;Fut9	Iffo2;Klhdc8b;Zfp192;Rtkn2;Cdh3;B4galt2;Zfp185;Gabrb3;Pam;A830018L16Rik;Kitl;Jrk;Pitpnc1;Ubxn10;Ccdc151;Camkk1;Zmat4;Fam13c;Tcfap4;Nfib;Kcnh2;Cecr5;Chd9;Rprm;Adcy3	Tsga14;Cdh3;B4galt2;Tcfap4	Rtkn2:2;Cdh3:2;B4galt2:2;Gabrb3:2;Ubxn10:2;Camkk1:2;Zmat4:2;Tcfap4:3;Cecr5:2;Chd9:2	32	25	4	10	240	2575	1594	122	715	20245	0.0729912	0.0314026	0.0422355	0.112314	1.04828	1.323	2.76571	1.17978	0	1	1	2
1	FC(Day5-Oct4+/Oct4-)>4_and_FC(ES/ICM)>4_and_pvalue(ES/ICM)<0.01_and_r>0.6	mmu-miR-327	n/a	0.584585	-1	-1	-1	-1	n/a	Frem2;Ltbp1;Jrk;Tspyl2;Gprasp1;Pitpnc1;Frmd5;Camk2a;Taf9b;Dtna;6720456H20Rik;Tnfsf12-Tnfsf13;Nfib;Zfp521;Kcnh2;Sgms2;Slc41a3;B4galt2;Fbxw17;Zfp185;Gadd45a;Gabrb3;Hist1h2bc;A830018L16Rik;Kitl	n/a	n/a	0	25	0	0	240	0	1326	0	0	20245	1	0.00662882	1	1	0	1.59039	0	0	0	1	0	1
1	FC(Day5-Oct4+/Oct4-)>4_and_FC(ES/ICM)>4_and_pvalue(ES/ICM)<0.01_and_r>0.6	mmu-miR-298	miR-298	0	25.8	27	2.33	0.0207	Ltbp1;Tmem106c;Dscaml1;Cend1;Igfbp3;Stk30;Mettl8;Tcf7;Parp16;Dpysl3;Garnl3;Rbak;Pkp2;Nefl;Pgap1;Vash1;Necab1;Tspyl2;Flt4;Camk2a;Cpne5;Wdr19;Grb10;Taf9b;Bcl9;Plekha7;Zc4h2;Chd9;Pdzd4;Hlcs;Trim2;Ccnd1;Hook1;Sept1;Kitl;Jrk;Gpr114;Fancl;Bnc2;Camkk1;Zmat4;Dtna;Tnfsf12-Tnfsf13;Nfib;Eif2ak2;Adcy3	Frem2;Tsga14;Igdcc4;6720456H20Rik;Trib2;Bahcc1;Camk2b;Cdkn1c;Mettl8;Ssbp2;Zfp185;Golim4;Parp16;Pam;Pgap1;A830018L16Rik;Stxbp4;Camk2a;Grb10;Macrod2;E2f7;Plekha7;Zc4h2;Phyhipl;Iffo2;Fundc2;Trim2;Frmd5;Laptm5;Zfp521;Gab3;Gabrb3;Epb4.9;Kitl;Jrk;Gpr114;Ubxn10;Ina;Camkk1;Zmat4;Tcfap4;Tnfsf12-Tnfsf13;Nfib;Eif2ak2;Kcnb1;Fut9	Cdkn1c;Tcfap4	Cdkn1c:2;Mettl8:2;Parp16:2;Pgap1:2;Camk2a:2;Grb10:2;Plekha7:2;Zc4h2:2;Trim2:2;Kitl:2;Jrk:2;Gpr114:2;Camkk1:2;Zmat4:2;Tcfap4:2;Tnfsf12-Tnfsf13:2;Nfib:2;Eif2ak2:2	46	46	2	18	240	2813	2762	167	1081	20245	0.00502336	0.00380188	0.273416	0.03597	1.37941	1.40488	1.01023	1.4046	1	1	0	2
1	FC(Day5-Oct4+/Oct4-)>4_and_FC(ES/ICM)>4_and_pvalue(ES/ICM)<0.01_and_r>0.6	mmu-miR-320	miR-320	1	25.2	25	0.87	0.425	Frem2;Tubb3;Tsga14;Trim2;Nqo1;Ccnd1;Cend1;Igfbp3;Rtkn2;Cdkn1c;Tcf7;Dpysl3;Hook1;Bdh2;Mtss1;Kbtbd11;Pgap1;Wscd1;Vash1;Arl4a;Kitl;Necab1;Sox4;Pitpnc1;Ubxn10;Prkar2b;Ina;Stxbp4;Pml;Camk2a;Dnd1;Bnc2;Zmat4;Dtna;E2f7;Plekha7;Gjc1;Zfhx4;Fzd10;Adcy3;Fut9	Frem2;Tsga14;Hlcs;Trim2;Klhdc8b;6720456H20Rik;Ssbp2;Zfp185;Rbak;Pgap1;A830018L16Rik;Zfp182;Kitl;Necab1;Fam81a;Jrk;Tspyl2;Mest;Pitpnc1;Ina;Stxbp4;Camk2a;Dnd1;Taf9b;Zmat4;E2f7;Nfib;Slc41a3;Plekha7;Rprm;Fut9	Mex3a;Gabrb3;Ina;Dtna	Frem2:2;Tsga14:2;Trim2:2;Pgap1:2;Kitl:2;Necab1:2;Pitpnc1:2;Ina:3;Stxbp4:2;Camk2a:2;Dnd1:2;Zmat4:2;Dtna:2;E2f7:2;Plekha7:2;Fut9:2	41	31	4	16	240	2191	2208	272	931	20245	0.000945667	0.047691	0.181578	0.0363655	1.57851	1.18432	1.2405	1.4497	1	1	0	2
1	FC(Day5-Oct4+/Oct4-)>4_and_FC(ES/ICM)>4_and_pvalue(ES/ICM)<0.01_and_r>0.6	mmu-miR-33	miR-33	1	32	32	1	0.374	Tsga14;Fundc2;Trim2;Mtap2;Slc12a8;Cend1;Rtkn2;Golim4;Dpysl3;Gabrb3;Kbtbd11;Aldoc;Nefl;Arl4a;Kitl;Pitpnc1;Clstn3;Wipi1;Dtna;E2f7;Cobl;Chd9;Zfhx4;Rprm;Fut9	Fundc2;Trim2;Cyfip2;Mtap2;Gab3;Golim4;Cox7b2;Gabrb3;Hist1h2bc;Aldoc;Pgap1;A830018L16Rik;Arl4a;Sox4;Rlbp1l2;Pitpnc1;Macrod2;Rasa4;Cobl;Chd9;Gjc1;Adam23;Fut9	Pclo;Mettl8;Zfhx4;Adam23	Fundc2:2;Trim2:2;Mtap2:2;Golim4:2;Gabrb3:2;Aldoc:2;Arl4a:2;Pitpnc1:2;Cobl:2;Chd9:2;Zfhx4:2;Adam23:2;Fut9:2	25	23	4	13	240	1343	1301	155	463	20245	0.00752643	0.0150106	0.0753325	0.00236032	1.57026	1.49127	2.17688	2.36848	1	1	0	2
1	FC(Day5-Oct4+/Oct4-)>4_and_FC(ES/ICM)>4_and_pvalue(ES/ICM)<0.01_and_r>0.6	mmu-miR-330	miR-330	0.643115	32	32	1	0.374	Frem2;Fbxo10;Trib2;Mcart6;Fsd1l;Dpysl3;Rbak;Pkp2;Pgap1;Wscd1;Vash1;Necab1;Clstn3;Stxbp4;Pml;Grb10;Taf9b;Aga;Bcl9;E2f7;Plekha7;Zc4h2;Cobl;Gjc1;Gprasp1;Trim2;Cyfip2;Ccnd1;Hook1;Bdh2;Kbtbd11;Kitl;Jrk;Bnc2;Tnfsf12-Tnfsf13;Nfib;Gadd45a;Fut9	Tsga14;6720456H20Rik;Zfp192;Trib2;Cdh3;Mettl8;B4galt2;Zfp185;Pitpnm1;Pitpnc1;Camk2a;Macrod2;Pir;Cecr5;Chd9;Srbd1;Gjc1;Hlcs;Creld1;Frmd5;Mtap2;Zfp521;Rtkn2;Gabrb3;Jrk;Mest;Ubxn10;Dnd1;Ccdc151;Camkk1;Zmat4;Fam13c;Tcfap4;Nfib;Rprm;Fut9	Trib2;Macrod2	Trib2:3;Macrod2:2;Gjc1:2;Jrk:2;Nfib:2;Fut9:2	38	36	2	6	240	2420	2168	214	550	20245	0.0143372	0.00877744	0.256513	0.15998	1.32457	1.40071	0.788357	0.920227	1	1	0	2
1	FC(Day5-Oct4+/Oct4-)>4_and_FC(ES/ICM)>4_and_pvalue(ES/ICM)<0.01_and_r>0.6	mmu-miR-331	miR-331	0	32	32	1	0.374	Pitpnm1;Frem2;Gpr114;Sox4;Trim2;Creld1;Uchl1;Tmem63a;Igdcc4;Camk2a;Nqo1;Cpne5;Ccnd1;Bnc2;Camkk1;Trib2;Nfib;Lefty2;B4galt2;Tcf7;Plekha7;Zc4h2;Lnx2;Golim4;Dpysl3;Gjc1;Hmga1;Arhgef10;Kbtbd11;Wscd1;Vash1;Dis3l2;Necab1	n/a	B4galt2	B4galt2:2	33	0	1	1	240	1798	0	77	38	20245	0.00339221	1	0.36954	0.290181	1.54821	0	1.09551	2.21985	1	0	0	1
1	FC(Day5-Oct4+/Oct4-)>4_and_FC(ES/ICM)>4_and_pvalue(ES/ICM)<0.01_and_r>0.6	mmu-miR-331-3p	n/a	0.585646	-1	-1	-1	-1	n/a	Pitpnm1;Gpr114;Flt4;Creld1;Uchl1;Cyfip2;Klhdc8b;Camk2a;Camkk1;Taok2;4930455F23Rik;Trib2;Tcfap4;Camk2b;Gab3;Cdh3;Cdkn1c;Mettl8;Rasa4;B4galt2;Tcf7;Zc4h2;Dapp1;Chd9;Parp16;Epb4.9;Aldoc	n/a	n/a	0	27	0	0	240	0	1007	0	0	20245	1	4.10936e-05	1	1	0	2.26173	0	0	0	1	0	1
1	FC(Day5-Oct4+/Oct4-)>4_and_FC(ES/ICM)>4_and_pvalue(ES/ICM)<0.01_and_r>0.6	mmu-miR-331-5p	n/a	0.644947	-1	-1	-1	-1	n/a	Chd9;Trim2;Creld1;Pitpnc1;Frmd5;Phyhipl;Gabrb3;D1Pas1;Ccnd1;Dtna;Macrod2;A830018L16Rik	n/a	n/a	0	12	0	0	240	0	809	0	0	20245	1	0.0878762	1	1	0	1.25124	0	0	0	0	0	0
1	FC(Day5-Oct4+/Oct4-)>4_and_FC(ES/ICM)>4_and_pvalue(ES/ICM)<0.01_and_r>0.6	mmu-miR-335	miR-335	0	31.8	29.1	0.16	0.000452	Frem2;Jrk;Mtap2;Tmem106c;Igdcc4;Stxbp4;Sp5;Camk2a;Thap2;Dtna;Aga;Wwc1;Cercam;Nfib;Rtkn2;Plekha7;Zc4h2;Cobl;Hook1;Zfhx4;Kbtbd11;Plekhg1;Rbak;Rprm;Nefl;Pgap1;Wscd1;Vash1;Adcy3;Arl4a;Kitl;Necab1	n/a	6720456H20Rik	n/a	32	0	1	0	240	1863	0	75	57	20245	0.0083574	1	0.368626	0.506259	1.44892	0	1.12472	0	1	0	0	1
1	FC(Day5-Oct4+/Oct4-)>4_and_FC(ES/ICM)>4_and_pvalue(ES/ICM)<0.01_and_r>0.6	mmu-miR-335-3p	n/a	0.653624	-1	-1	-1	-1	n/a	Ltbp1;Tsga14;Hlcs;Gprasp1;Fundc2;Trim2;Mtap2;6720456H20Rik;Zfp192;Bahcc1;Gab3;Stk30;Cdkn1c;Ssbp2;Dpysl3;Gabrb3;Rbak;Pkp2;Pgap1;A830018L16Rik;Zfp182;Kitl;Fam81a;Sox4;Stxbp4;Zmat4;Dtna;Macrod2;Samhd1;Tcfap4;Nfib;Kcnh2;Rasa4;Zc4h2;Slc40a1;Chd9;Phyhipl;Pdzd4;Fut9	n/a	n/a	0	39	0	0	240	0	2378	0	0	20245	1	0.00811483	1	1	0	1.38344	0	0	0	1	0	1
1	FC(Day5-Oct4+/Oct4-)>4_and_FC(ES/ICM)>4_and_pvalue(ES/ICM)<0.01_and_r>0.6	mmu-miR-335-5p	n/a	0.621619	-1	-1	-1	-1	n/a	Iffo2;Jrk;Tsga14;Rfx3;Trim2;Mtap2;Igdcc4;Sp5;Camk2a;Rundc3b;Akr1b10;Thap2;Grb10;Taf9b;Dtna;Wwc1;Macrod2;6720456H20Rik;Trib2;Tcfap4;E2f7;Cdkn1c;Kcnh2;Sgms2;Plekha7;Zc4h2;Cobl;Parp16;Gabrb3;Rprm;Fzd10;Ooep;Pgap1;Adcy3	n/a	n/a	0	34	0	0	240	0	1712	0	0	20245	1	0.000973854	1	1	0	1.67526	0	0	0	1	0	1
1	FC(Day5-Oct4+/Oct4-)>4_and_FC(ES/ICM)>4_and_pvalue(ES/ICM)<0.01_and_r>0.6	mmu-miR-337	miR-337	0	32	30.8	0.45	0.206	Frem2;Tsga14;Hlcs;Mest;Cyfip2;Mtap2;Kctd17;Klhdc8b;Ina;Stxbp4;Pml;Immp2l;Pcolce2;Bnc2;Thap2;Pir;Trib2;Nfib;Tcf7;Zc4h2;Dapp1;Chd9;Golim4;Dpysl3;Arhgef10;Mtss1;Rbak;Dync2li1;Kcnb1;Fzd10;Pgap1;Wscd1;Arl4a;Fut9;Necab1	n/a	Cyfip2;Necab1	Cyfip2:2;Necab1:2	35	0	2	2	240	1888	0	92	67	20245	0.00233026	1	0.201605	0.143282	1.56377	0	1.83379	2.51803	1	0	0	1
1	FC(Day5-Oct4+/Oct4-)>4_and_FC(ES/ICM)>4_and_pvalue(ES/ICM)<0.01_and_r>0.6	mmu-miR-337-3p	n/a	0.642173	-1	-1	-1	-1	n/a	Ltbp1;Tsga14;Pitpnc1;Mtap2;Klhdc8b;Ina;Cpne5;Macrod2;6720456H20Rik;Pir;Trib2;Nfib;Zfp521;Zc4h2;Dapp1;Nhsl1;Glyctk;Adam23;Kcnb1;Pgap1;A830018L16Rik;Fut9;Kitl	n/a	n/a	0	23	0	0	240	0	1388	0	0	20245	1	0.0246622	1	1	0	1.3978	0	0	0	1	0	1
1	FC(Day5-Oct4+/Oct4-)>4_and_FC(ES/ICM)>4_and_pvalue(ES/ICM)<0.01_and_r>0.6	mmu-miR-337-5p	n/a	0.604846	-1	-1	-1	-1	n/a	Macrod2;6720456H20Rik;Ltbp1;Epb4.9	n/a	n/a	0	4	0	0	240	0	227	0	0	20245	1	0.149625	1	1	0	1.48642	0	0	0	0	0	0
1	FC(Day5-Oct4+/Oct4-)>4_and_FC(ES/ICM)>4_and_pvalue(ES/ICM)<0.01_and_r>0.6	mmu-miR-338	miR-338	0	32	32	1	0.374	Sox4;Flt4;Gprasp1;Nipsnap1;Trim2;Creld1;Mtap2;Igdcc4;Ina;Stxbp4;Pml;Camk2a;Ccnd1;Bnc2;Wipi1;Thap2;Grb10;Bcl9;Dpys;Nfib;Cend1;Rtkn2;Stk30;Cecr5;Zc4h2;Gjc1;Zfhx4;Kbtbd11;Plekhg1;Pgap1;Vash1	n/a	Trim2;Macrod2;Zfhx4	Trim2:2;Zfhx4:2	31	0	3	2	240	1953	0	130	81	20245	0.0197595	1	0.131298	0.177821	1.33896	0	1.94663	2.08282	1	0	0	1
1	FC(Day5-Oct4+/Oct4-)>4_and_FC(ES/ICM)>4_and_pvalue(ES/ICM)<0.01_and_r>0.6	mmu-miR-338-3p	n/a	0.65076	-1	-1	-1	-1	n/a	Frem2;Tsga14;Sox4;Flt4;Gprasp1;Pitpnc1;Mtap2;Igdcc4;Thsd1;Ina;Rundc3b;Camkk1;Fam13c;Dtna;Macrod2;Dpys;Trib2;Nfib;Zfp521;Kcnh2;Ssbp2;Plekha7;Nhsl1;Hist1h2bc;Epb4.9;Adam23;Pgap1;A830018L16Rik;Arl4a	n/a	n/a	0	29	0	0	240	0	1629	0	0	20245	1	0.0075757	1	1	0	1.5017	0	0	0	1	0	1
1	FC(Day5-Oct4+/Oct4-)>4_and_FC(ES/ICM)>4_and_pvalue(ES/ICM)<0.01_and_r>0.6	mmu-miR-338-5p	n/a	0.57412	-1	-1	-1	-1	n/a	Anxa8;Frem2;Ltbp1;Rlbp1l2;Trim2;Immp2l;Taf9b;4930455F23Rik;Dtna;6720456H20Rik;Bahcc1;Zfp521;Ssbp2;Golim4;Hook1;Gabrb3;Pam;Slc48a1;Adam23;Pgap1;Zfp182;Fut9	n/a	n/a	0	22	0	0	240	0	1334	0	0	20245	1	0.0275741	1	1	0	1.39115	0	0	0	1	0	1
1	FC(Day5-Oct4+/Oct4-)>4_and_FC(ES/ICM)>4_and_pvalue(ES/ICM)<0.01_and_r>0.6	mmu-miR-339	miR-339	0	24.1	23.6	0.75	0.154	Flt4;Trim2;Cyfip2;Tmem63a;Dnd1;Cpne5;Bnc2;Taf9b;Dtna;Cercam;Tcfap4;E2f7;Nfib;Zc4h2;Pdzd4;Gjc1;Hook1;Arhgef10;Wscd1	n/a	6720456H20Rik;Tcfap4;Mex3a	Tcfap4:2	19	0	3	1	240	1655	0	99	65	20245	0.0944737	1	0.0830977	0.359908	0.968416	0	2.55619	1.29776	0	0	0	0
1	FC(Day5-Oct4+/Oct4-)>4_and_FC(ES/ICM)>4_and_pvalue(ES/ICM)<0.01_and_r>0.6	mmu-miR-339-3p	n/a	0.66702	-1	-1	-1	-1	n/a	Camk2a;Frem2;Rasa4;Grb10;Hps1;Fam13c;Dtna;Pitpnc1;Klhdc8b;Tcfap4	n/a	n/a	0	10	0	0	240	0	427	0	0	20245	1	0.0183575	1	1	0	1.97551	0	0	0	1	0	1
1	FC(Day5-Oct4+/Oct4-)>4_and_FC(ES/ICM)>4_and_pvalue(ES/ICM)<0.01_and_r>0.6	mmu-miR-339-5p	n/a	0.613244	-1	-1	-1	-1	n/a	Fancl;Trim2;Pitpnc1;Cyfip2;Igdcc4;Ina;Dnd1;Camkk1;Dtna;Macrod2;6720456H20Rik;Zfp192;Tcfap4;Nfib;Zfp521;Camk2b;Stk30;Rasa4;B4galt2;Zc4h2;Gabrb3;Bdh2;Epb4.9;Glyctk;A830018L16Rik;Kitl	n/a	n/a	0	26	0	0	240	0	1329	0	0	20245	1	0.00390985	1	1	0	1.65027	0	0	0	1	0	1
1	FC(Day5-Oct4+/Oct4-)>4_and_FC(ES/ICM)>4_and_pvalue(ES/ICM)<0.01_and_r>0.6	mmu-miR-340	miR-340	0	32	32	1	0.374	Camk2a;Trib2;Nfib;Pml	n/a	n/a	n/a	4	0	0	0	240	407	0	5	3	20245	0.183279	1	0.942109	0.964854	0.829034	0	0	0	0	0	0	0
1	FC(Day5-Oct4+/Oct4-)>4_and_FC(ES/ICM)>4_and_pvalue(ES/ICM)<0.01_and_r>0.6	mmu-miR-340-3p	n/a	0.629663	-1	-1	-1	-1	n/a	Cdkn1c;Fam81a;Gpr114;Zmat4;6720456H20Rik;Pir	n/a	n/a	0	6	0	0	240	0	618	0	0	20245	1	0.143071	1	1	0	0.818972	0	0	0	0	0	0
1	FC(Day5-Oct4+/Oct4-)>4_and_FC(ES/ICM)>4_and_pvalue(ES/ICM)<0.01_and_r>0.6	mmu-miR-340-5p	n/a	0.65204	-1	-1	-1	-1	n/a	Frem2;Tsga14;Hlcs;Fundc2;Trim2;Mtap2;Igdcc4;Ccnd1;Trib2;Mettl8;Ssbp2;Golim4;Hook1;Gabrb3;Pam;Kbtbd11;Pgap1;A830018L16Rik;Arl4a;Necab1;Rlbp1l2;Pitpnc1;Stxbp4;Camk2a;Rundc3b;Thap2;Grb10;Zmat4;Fam13c;Macrod2;Tcfap4;Sgms2;Slc41a3;Plekha7;Zc4h2;Lnx2;Chd9;Phyhipl;Gjc1;Fut9	n/a	n/a	0	40	0	0	240	0	2337	0	0	20245	1	0.00424459	1	1	0	1.4438	0	0	0	1	0	1
1	FC(Day5-Oct4+/Oct4-)>4_and_FC(ES/ICM)>4_and_pvalue(ES/ICM)<0.01_and_r>0.6	mmu-miR-341	miR-341	0	18.4	18.8	1.36	0.171	n/a	Grb10;Camk2b	n/a	n/a	0	2	0	0	240	35	81	2	2	20245	0.658527	0.177821	0.97643	0.97643	0	2.08282	0	0	0	0	0	0
1	FC(Day5-Oct4+/Oct4-)>4_and_FC(ES/ICM)>4_and_pvalue(ES/ICM)<0.01_and_r>0.6	mmu-miR-342	miR-342	0	23.4	22.9	0.7	0.0526	Anxa8;Tmem63a;Kctd17;Tor3a;Pml;Pcolce2;Bnc2;Fbxo10;Zmat4;Igfbp3;Rtkn2;Crtc1;Slc41a3;Tcf7;Plekha7;Chd9;Phyhipl;Gabrb3;Zfhx4;Mtss1;Plekhg1;Rbak;Pkp2;Glyctk;Pgap1;Fut9;Necab1	n/a	n/a	n/a	27	0	0	0	240	1968	0	90	65	20245	0.0600137	1	0.341064	0.460059	1.1573	0	0	0	0	0	0	0
1	FC(Day5-Oct4+/Oct4-)>4_and_FC(ES/ICM)>4_and_pvalue(ES/ICM)<0.01_and_r>0.6	mmu-miR-342-3p	n/a	0.653624	-1	-1	-1	-1	n/a	Anxa8;Cyfip2;Frmd5;Stxbp4;1700094D03Rik;Zmat4;Dtna;Macrod2;6720456H20Rik;Zfp192;Slc41a3;Ssbp2;Cobl;Phyhipl;Gabrb3;Pkp2;Glyctk;Adam23;Pgap1;Fut9	n/a	n/a	0	20	0	0	240	0	1241	0	0	20245	1	0.0369685	1	1	0	1.35945	0	0	0	1	0	1
1	FC(Day5-Oct4+/Oct4-)>4_and_FC(ES/ICM)>4_and_pvalue(ES/ICM)<0.01_and_r>0.6	mmu-miR-342-5p	n/a	0.589628	-1	-1	-1	-1	n/a	Anxa8;Jrk;Mest;Nipsnap1;Fundc2;Trim2;Igdcc4;Ina;Stxbp4;Pml;Rundc3b;Grb10;Dtna;Kcnh2;B4galt2;Tcf7;Plekha7;Chd9;Golim4;Parp16;Adam23;Arl4a;Fut9	n/a	n/a	0	23	0	0	240	0	1163	0	0	20245	1	0.00542189	1	1	0	1.66823	0	0	0	1	0	1
1	FC(Day5-Oct4+/Oct4-)>4_and_FC(ES/ICM)>4_and_pvalue(ES/ICM)<0.01_and_r>0.6	mmu-miR-343	n/a	0.637097	-1	-1	-1	-1	n/a	Iffo2;Pitpnm1;Ltbp1;Nipsnap1;Pitpnc1;Ubxn10;Pml;Camk2a;Rasip1;Camkk1;Zmat4;Fam13c;Taok2;Dtna;Bcl9;Tnfsf12-Tnfsf13;Zfp521;Zc4h2;D1Pas1;Eif2ak2;Adam23;Fzd10;Pgap1;Adcy3;Arl4a;Zfp182	n/a	n/a	0	26	0	0	240	0	1385	0	0	20245	1	0.00610151	1	1	0	1.58354	0	0	0	1	0	1
1	FC(Day5-Oct4+/Oct4-)>4_and_FC(ES/ICM)>4_and_pvalue(ES/ICM)<0.01_and_r>0.6	mmu-miR-344	miR-344	0.65076	26	25.2	0.6	0.299	Tsga14;Flt4;Trim2;Mtap2;Taf9b;Zmat4;Tcf7;Fsd1l;Dapp1;Garnl3;Ppm1j	Fam81a;Pitpnc1;Mtap2;Ubxn10;Taf9b;Zmat4;Trib2;E2f7;Rasa4;B4galt2;Phyhipl;Rbak;Ppm1j;A830018L16Rik;Kitl;Necab1	n/a	Mtap2:2;Taf9b:2;Zmat4:2;Ppm1j:2	11	16	0	4	240	705	677	24	171	20245	0.0825699	0.00401791	0.750979	0.0927032	1.31616	1.9936	0	1.9732	0	1	0	1
1	FC(Day5-Oct4+/Oct4-)>4_and_FC(ES/ICM)>4_and_pvalue(ES/ICM)<0.01_and_r>0.6	mmu-miR-345	miR-345.mr	0	26.7	26.1	0.68	0.28	Jrk;Trim2;Tmem63a;Ubxn10;Prkar2b;Stxbp4;Ccnd1;Camkk1;Dtna;E2f7;Slc45a1;Dapp1;Chd9;Phyhipl;Hook1;Rbak;Pkp2;Pgap1	n/a	Trim2;Ubxn10;Dtna	Trim2:2;Ubxn10:2;Dtna:2	18	0	3	3	240	1407	0	58	38	20245	0.0926511	1	0.0265425	0.00918887	1.07916	0	4.36315	6.65954	0	0	1	1
1	FC(Day5-Oct4+/Oct4-)>4_and_FC(ES/ICM)>4_and_pvalue(ES/ICM)<0.01_and_r>0.6	mmu-miR-345-3p	n/a	0.667511	-1	-1	-1	-1	n/a	Fam81a;Jrk;Tsga14;Trim2;Frmd5;Prkar2b;Ina;Pml;Fam13c;Dtna;6720456H20Rik;Zfp192;Dpys;Trib2;Rtkn2;Kcnh2;Ssbp2;Zc4h2;Zfp185;Zfp473;Asrgl1;Nhsl1;Nefl;Pgap1;Fut9;Kitl	n/a	n/a	0	26	0	0	240	0	1278	0	0	20245	1	0.00249847	1	1	0	1.71613	0	0	0	1	0	1
1	FC(Day5-Oct4+/Oct4-)>4_and_FC(ES/ICM)>4_and_pvalue(ES/ICM)<0.01_and_r>0.6	mmu-miR-345-5p	n/a	0.615697	-1	-1	-1	-1	n/a	Anxa8;Kcnh2;Jrk;B4galt2;Trim2;Asrgl1;Gabrb3;Cpne5;Camkk1;Taok2;6720456H20Rik;Glyctk;Adam23;Fzd10;Trib2;Tcfap4;Dscaml1	n/a	n/a	0	17	0	0	240	0	912	0	0	20245	1	0.0201043	1	1	0	1.57239	0	0	0	1	0	1
1	FC(Day5-Oct4+/Oct4-)>4_and_FC(ES/ICM)>4_and_pvalue(ES/ICM)<0.01_and_r>0.6	mmu-miR-346	miR-346	0	26.1	25.5	0.63	0.44	Hlcs;Ccnd1;Igfbp3;Fsd1l;Dpysl3;Hook1;Mtss1;Kbtbd11;Pgap1;Wscd1;Necab1;Jrk;Fancl;Pml;Bnc2;Grb10;Zmat4;Fxyd6;Nfib;Dapp1;Phyhipl;Gjc1	Creld1;Cyfip2;Frmd5;Sp5;Camk2b;Gabrb3;Pdk3;Mest;Pitpnc1;Dtna;Nfib;Dapp1;Cobl;Zfp473	n/a	Nfib:2;Dapp1:2	22	14	0	2	240	1475	1146	55	334	20245	0.0495564	0.109157	0.518513	0.148497	1.25816	1.0305	0	0.505115	1	0	0	1
1	FC(Day5-Oct4+/Oct4-)>4_and_FC(ES/ICM)>4_and_pvalue(ES/ICM)<0.01_and_r>0.6	mmu-miR-363	miR-363	0.600275	27.7	28.3	1.43	0.285	Ltbp1;Tsga14;Sox4;Ina;Bnc2;Grb10;Cdkn1c;Fsd1l;Chd9;Parp16;Zfhx4;Bdh2;Mtss1;Pkp2	Iffo2;Tsga14;Sox4;Fundc2;Pitpnc1;Mtap2;Pcolce2;Wipi1;Grb10;Wwc1;Zfp192;Nfib;Cdkn1c;Mettl8;Lnx2;Adam23;Fzd10;A830018L16Rik;Adcy3;Fut9	Tsga14;Pitpnc1;Nfib;Cdkn1c;Fzd10	Tsga14:3;Sox4:2;Pitpnc1:2;Grb10:2;Nfib:2;Cdkn1c:3;Fzd10:2	14	20	5	7	240	886	1098	179	293	20245	0.0628477	0.016447	0.0422428	0.0367326	1.33291	1.53651	2.35626	2.01529	0	1	1	2
1	FC(Day5-Oct4+/Oct4-)>4_and_FC(ES/ICM)>4_and_pvalue(ES/ICM)<0.01_and_r>0.6	mmu-miR-34b	miR-34b	0	24.7	24.6	0.95	0.805	Jrk;Hlcs;Sox4;Tagln3;Nipsnap1;Trim2;Pitpnc1;Ubxn10;Igdcc4;Bnc2;Thap2;Fxyd6;Slco4a1;Nfib;Mcart6;Cend1;Igfbp3;Cdh3;Crtc1;B4galt2;Tcf7;Zc4h2;Dapp1;Parp16;Mtss1;Nefl;Pgap1;Wscd1;Vash1;Necab1	n/a	Trim2;Igdcc4;Kcnh2;B4galt2	Trim2:2;Igdcc4:2;B4galt2:2	30	0	4	3	240	1952	0	133	89	20245	0.0273213	1	0.0526105	0.0677217	1.29643	0	2.53697	2.8434	1	0	0	1
1	FC(Day5-Oct4+/Oct4-)>4_and_FC(ES/ICM)>4_and_pvalue(ES/ICM)<0.01_and_r>0.6	mmu-miR-34b-3p	n/a	0.804026	-1	-1	-1	-1	n/a	Fam81a;Jrk;Fancl;Rlbp1l2;Chd9;Mtap2;Prkar2b;Immp2l;Cpne5;Zfp192;Pgap1;A830018L16Rik;Arl4a;Zfp182;Fut9	n/a	n/a	0	15	0	0	240	0	783	0	0	20245	1	0.0221119	1	1	0	1.61598	0	0	0	1	0	1
1	FC(Day5-Oct4+/Oct4-)>4_and_FC(ES/ICM)>4_and_pvalue(ES/ICM)<0.01_and_r>0.6	mmu-miR-34b-5p	n/a	0.65076	-1	-1	-1	-1	n/a	Sox4;Rlbp1l2;Nipsnap1;Pitpnc1;Ubxn10;Thap2;Taf9b;Fam13c;Zfp192;Pir;Camk2b;Cend1;Rtkn2;Cdkn1c;Kcnh2;Mettl8;B4galt2;Ssbp2;Plekha7;Zc4h2;Gabrb3;Pam;Slc48a1;Epb4.9;Tmsb15b1-Tmsb15b2;Adam23;Fut9	n/a	n/a	0	27	0	0	240	0	1940	0	0	20245	1	0.056432	1	1	0	1.174	0	0	0	0	0	0
1	FC(Day5-Oct4+/Oct4-)>4_and_FC(ES/ICM)>4_and_pvalue(ES/ICM)<0.01_and_r>0.6	mmu-miR-34c	miR-34/449	0.65076	31.8	30.7	0.45	0.168	Tubb3;Creld1;Tmem63a;Immp2l;Ccnd1;Fbxo10;Slco4a1;Mcart6;Cend1;Igfbp3;Cdh3;B4galt2;Tcf7;Gabrb3;Kbtbd11;Pgap1;Dis3l2;Kitl;Sox4;Mest;Nipsnap1;Bnc2;Wipi1;Thap2;Grb10;Crtc1;Plekha7;Zc4h2;Lnx2;Slc40a1;Zfhx4;Fut9	Hlcs;Trim2;Zfp192;Camk2b;Cend1;Cdkn1c;Mettl8;B4galt2;Ssbp2;Zfp185;Gabrb3;Pam;Slc48a1;Epb4.9;Tmsb15b1-Tmsb15b2;Sox4;Tagln3;Nipsnap1;Pitpnc1;Ubxn10;Camk2a;Thap2;Camkk1;Pir;Tcfap4;Kcnh2;Plekha7;Zc4h2;Slc40a1;Nhsl1;Adam23	Trim2;B4galt2;Pitpnc1;Kcnh2;Zfhx4;Fut9	Trim2:2;Cend1:2;B4galt2:3;Gabrb3:2;Sox4:2;Nipsnap1:2;Pitpnc1:2;Thap2:2;Kcnh2:2;Plekha7:2;Zc4h2:2;Slc40a1:2;Zfhx4:2;Fut9:2	32	31	6	14	240	2034	2098	224	797	20245	0.020102	0.0347266	0.0334329	0.0400338	1.32711	1.24642	2.25949	1.48175	1	1	1	3
1	FC(Day5-Oct4+/Oct4-)>4_and_FC(ES/ICM)>4_and_pvalue(ES/ICM)<0.01_and_r>0.6	mmu-let-7a	let-7/98	1	25.3	28.5	9.36	0.00171	Frem2;Fundc2;Tmem63a;Kctd17;Igdcc4;Ccnd1;Cercam;Trib2;Cend1;Stk30;Parp16;Dpysl3;Hook1;Hmga1;Bdh2;Kbtbd11;Mest;Nipsnap1;Ubxn10;Bnc2;Wipi1;Grb10;Tcea2;E2f7;Chd9;Fut9	Frmd5;Klhdc8b;Igdcc4;Trib2;Dscaml1;Zfp185;Parp16;Hook1;Gabrb3;Hmga1;Pam;Hps1;A830018L16Rik;Arl4a;Zfp182;Tpm2;Pitpnm1;Ubxn10;Camk2a;Wipi1;Taf9b;Camkk1;Zmat4;Fam13c;Pir;E2f7;Cobl;Chd9;Asrgl1;Fut9	Frmd5;Igdcc4;Ccnd1;Trib2;Mex3a;Hook1;Chd9	Frmd5:2;Igdcc4:3;Ccnd1:2;Trib2:3;Parp16:2;Hook1:3;Hmga1:2;Ubxn10:2;Wipi1:2;E2f7:2;Chd9:3;Fut9:2	26	30	7	12	240	1387	1835	412	667	20245	0.00619395	0.0162087	0.100338	0.0452282	1.58126	1.37909	1.4332	1.51762	1	1	0	2
1	FC(Day5-Oct4+/Oct4-)>4_and_FC(ES/ICM)>4_and_pvalue(ES/ICM)<0.01_and_r>0.6	mmu-miR-468	miR-468	0	26	26.1	1.04	0.925	Anxa8;Tsga14;Cyfip2;Igdcc4;Bnc2;Grb10;Camkk1;Zmat4;Taok2;Nfib;Dscaml1;Rtkn2;Fsd1l;Lnx2;Chd9;Phyhipl;Dpysl3;Gjc1;Hook1;Gabrb3;Arhgef10;Pkp2;Nefl;Fut9;Kitl	n/a	6720456H20Rik;Gabrb3;Kitl	Gabrb3:2;Kitl:2	25	0	3	2	240	1250	0	45	37	20245	0.00355645	1	0.014231	0.0615951	1.68708	0	5.62361	4.55968	1	0	1	2
1	FC(Day5-Oct4+/Oct4-)>4_and_FC(ES/ICM)>4_and_pvalue(ES/ICM)<0.01_and_r>0.6	mmu-miR-361	miR-361	0	32	32	1	0.374	Frem2;Tmem63a;Mtap2;Slc12a8;Trib2;Fsd1l;Gabrb3;Nefl;Wscd1;Kitl;Zmat4;Nfib;Plekha7;Dapp1;Rprm;Adcy3;Fut9	Frmd5;Mtap2;Tmem106c;Klhdc8b;Zfp192;Trib2;Hook1;Gabrb3;Pgap1;A830018L16Rik;Arl4a;Necab1;Rlbp1l2;Pitpnc1;Camk2a;Taf9b;Zmat4;Dtna;Rasa4;Rprm;Glyctk;Fut9	Pclo	Mtap2:2;Trib2:2;Gabrb3:2;Zmat4:2;Rprm:2;Fut9:2	17	22	1	6	240	1211	1337	67	423	20245	0.0784616	0.0279916	0.362247	0.149087	1.18416	1.38803	1.25902	1.19651	0	1	0	1
1	FC(Day5-Oct4+/Oct4-)>4_and_FC(ES/ICM)>4_and_pvalue(ES/ICM)<0.01_and_r>0.6	mmu-miR-362	miR-362	0	27.7	27.1	0.63	0.327	Cyfip2;Mtap2;Stxbp4;Ltbp4;Bnc2;Camkk1;Zmat4;Wwc1;Slc12a8;E2f7;Chrna9;Nfib;Mcart6;Igfbp3;Mettl8;Tcf7;Dapp1;Gadd45a;Gjc1;Hook1;Pde9a;Rbak;Pgap1;Vash1;Fut9;Kitl	n/a	Rfx3;Gadd45a	Gadd45a:2	26	0	2	1	240	1236	0	71	25	20245	0.00167218	1	0.153573	0.222831	1.77444	0	2.37617	3.37417	1	0	0	1
1	FC(Day5-Oct4+/Oct4-)>4_and_FC(ES/ICM)>4_and_pvalue(ES/ICM)<0.01_and_r>0.6	mmu-miR-362-3p	n/a	0.600275	-1	-1	-1	-1	n/a	Iffo2;Gpr114;Fundc2;Trim2;Pitpnc1;Frmd5;Taf9b;Zmat4;Bcl9;Bahcc1;Chd9;Phyhipl;Parp16;Gabrb3;Hmga1;Pam;Rprm;Pkp2;A830018L16Rik;Fut9;Necab1	n/a	n/a	0	21	0	0	240	0	1188	0	0	20245	1	0.018449	1	1	0	1.49111	0	0	0	1	0	1
1	FC(Day5-Oct4+/Oct4-)>4_and_FC(ES/ICM)>4_and_pvalue(ES/ICM)<0.01_and_r>0.6	mmu-miR-362-5p	n/a	0.629663	-1	-1	-1	-1	n/a	Jrk;Fancl;Stard5;Trim2;Pitpnc1;Frmd5;Mtap2;Ina;Taf9b;Zmat4;Dtna;Dpys;Trib2;Samhd1;Tcfap4;Nfib;Lefty2;Kcnh2;Mettl8;Rasa4;Ssbp2;Fbxw17;Cobl;Chd9;Gadd45a;Gjc1;D1Pas1;Enox1;Pgap1	n/a	n/a	0	29	0	0	240	0	1466	0	0	20245	1	0.0022019	1	1	0	1.66867	0	0	0	1	0	1
1	FC(Day5-Oct4+/Oct4-)>4_and_FC(ES/ICM)>4_and_pvalue(ES/ICM)<0.01_and_r>0.6	mmu-miR-150	miR-150	0	28	23.7	0.05	7.43e-06	Frem2;Tmem63a;Laptm5;Sp5;Mcart6;Igfbp3;Dpysl3;Gabrb3;Kbtbd11;Rbak;Npdc1;Pgap1;Wscd1;Vash1;Arl4a;Kitl;Anxa8;Jrk;Tor3a;Clstn3;Stxbp4;Camk2a;Bnc2;Rasip1;Camkk1;Bcl9;Dpys;Dapp1;Chd9;Nfe2l3;Rprm;Dync2li1;Fut9	Trim2;Tmem106c;Sp5;6720456H20Rik;Pgap1;A830018L16Rik;Arl4a;Kitl;Jrk;Sox4;Camk2a;Rasip1;Dtna;Tcfap4;Lnx2;Dapp1;Chd9;Pdzd4;Rprm;Fzd10	n/a	Sp5:2;Pgap1:2;Arl4a:2;Kitl:2;Jrk:2;Camk2a:2;Rasip1:2;Dapp1:2;Chd9:2;Rprm:2	33	20	0	10	240	2050	1167	111	570	20245	0.0152265	0.0252943	0.265173	0.0634339	1.3579	1.44566	0	1.4799	1	1	0	2
1	FC(Day5-Oct4+/Oct4-)>4_and_FC(ES/ICM)>4_and_pvalue(ES/ICM)<0.01_and_r>0.6	mmu-miR-365	miR-365	0	31	31.4	1.34	0.575	Slc34a3;Tsga14;Mest;Trim2;Ubxn10;Igdcc4;Ccnd1;Bnc2;Taok2;Dtna;Wwc1;Nfib;Rtkn2;Plekha7;Dapp1;Chd9;Dpysl3;Hook1;Kbtbd11;Pgap1;Arl4a;Fut9;Necab1	Trim2;Igdcc4;Taok2;Dtna;Wwc1;6720456H20Rik;Tcfap4;E2f7;Nfib;Kcnh2;B4galt2;Ssbp2;Plekha7;Pgap1;A830018L16Rik;Fut9;Necab1	Dtna;Nfib;Kcnh2	Trim2:2;Igdcc4:2;Taok2:2;Dtna:3;Wwc1:2;Nfib:3;Kcnh2:2;Plekha7:2;Pgap1:2;Fut9:2;Necab1:2	23	17	3	11	240	1017	727	97	350	20245	0.0012672	0.00347062	0.0799835	0.00217608	1.90771	1.97252	2.60889	2.65113	1	1	0	2
1	FC(Day5-Oct4+/Oct4-)>4_and_FC(ES/ICM)>4_and_pvalue(ES/ICM)<0.01_and_r>0.6	mmu-miR-367	miR-25/32/92/363/367	1	32	27.2	0.03	0.000457	Frem2;Tsga14;Fundc2;Mtap2;Igdcc4;Nqo1;Dscaml1;Cend1;Rtkn2;Cdkn1c;Hook1;Bdh2;Kbtbd11;Ddc;Nefl;Kitl;Sox4;Fancl;Pitpnc1;Prkar2b;Camk2a;Pcolce2;Bnc2;Camkk1;Wwc1;Bcl9;Nfib;Lnx2;Chd9;Zfhx4;Adam23;Fzd10;Adcy3	Tsga14;Fundc2;Mtap2;Cdkn1c;Mettl8;Golim4;A830018L16Rik;Arl4a;Fam81a;Sox4;Pitpnc1;Stxbp4;Pcolce2;Taf9b;Zmat4;Macrod2;Dpys;Nfib;Lnx2;Adam23;Fzd10;Adcy3;Fut9	Tsga14;Cdkn1c;Pitpnc1;Nfib;Fzd10	Tsga14:3;Fundc2:2;Mtap2:2;Cdkn1c:3;Sox4:2;Pitpnc1:3;Pcolce2:2;Nfib:3;Lnx2:2;Adam23:2;Fzd10:3;Adcy3:2	33	23	5	12	240	1273	1252	237	475	20245	1.16189e-05	0.0108248	0.0879208	0.00692739	2.18671	1.54964	1.77962	2.13105	1	1	0	2
1	FC(Day5-Oct4+/Oct4-)>4_and_FC(ES/ICM)>4_and_pvalue(ES/ICM)<0.01_and_r>0.6	mmu-miR-369-3p	miR-369-3p	1	32	32	1	0.374	Ltbp1;Tsga14;Gprasp1;Fundc2;Trim2;Frmd5;Mtap2;Immp2l;Taok2;Trib2;Mcart6;Rtkn2;Fsd1l;Dpysl3;Gabrb3;Bdh2;Nefl;Pgap1;Necab1;Jrk;Sox4;Clstn3;Pml;Grb10;Dtna;Tcfap4;E2f7;Nfib;Plekha7;Zc4h2;Cobl;Chd9;Gadd45a;Gjc1;Zfhx4;Fut9	Ltbp1;Tsga14;Hlcs;Gprasp1;Trim2;Frmd5;Mtap2;Immp2l;Zfp192;Trib2;Zfp521;Zfp185;Golim4;Gabrb3;Nefl;Pgap1;Sox4;Mest;Pitpnc1;E2f7;Nfib;Plekha7;Zc4h2;Chd9;Six6os1;Srbd1;Phyhipl;Asrgl1;Nhsl1;Adcy3;Fut9	Ltbp1;Zfp521;Gabrb3;Pitpnc1;Zfhx4	Ltbp1:3;Tsga14:2;Gprasp1:2;Trim2:2;Frmd5:2;Mtap2:2;Immp2l:2;Trib2:2;Zfp521:2;Gabrb3:3;Nefl:2;Pgap1:2;Sox4:2;Pitpnc1:2;E2f7:2;Nfib:2;Plekha7:2;Zc4h2:2;Chd9:2;Zfhx4:2;Fut9:2	36	31	5	21	240	1601	1373	216	567	20245	8.11865e-05	0.000227453	0.0705516	3.17429e-06	1.89678	1.90457	1.95264	3.12423	1	1	0	2
1	FC(Day5-Oct4+/Oct4-)>4_and_FC(ES/ICM)>4_and_pvalue(ES/ICM)<0.01_and_r>0.6	mmu-miR-369-5p	miR-369-5p	0.60743	29.3	28.2	0.49	0.0733	Trim2;Necab1	Iffo2;Mettl8;Mtap2;Nfib;Gabrb3;Zfp521	n/a	n/a	2	6	0	0	240	149	233	3	30	20245	0.269539	0.0381946	0.964854	0.699055	1.13227	2.17221	0	0	0	1	0	1
1	FC(Day5-Oct4+/Oct4-)>4_and_FC(ES/ICM)>4_and_pvalue(ES/ICM)<0.01_and_r>0.6	mmu-miR-370	miR-370	0	32	32	1	0.374	Cyfip2;Tmem63a;Mtap2;Igdcc4;Laptm5;Trib2;Cend1;Rtkn2;Cdkn1c;Dpysl3;Hmga1;Bdh2;Mtss1;Enox1;Pgap1;Wscd1;Kitl;Jrk;Gpr114;Nipsnap1;Thsd1;Stxbp4;Pml;Dnd1;Cpne5;Bnc2;Thap2;Grb10;Camkk1;Dtna;Aga;Fxyd6;Chrna9;Dapp1;Cobl;Srbd1;Phyhipl;Pdzd4;Rprm;Dync2li1;Glyctk;Adcy3;Fut9	Iffo2;Fundc2;Cyfip2;Frmd5;Mtap2;Igdcc4;Gabrb3;Pitpnm1;Jrk;Gpr114;2310004I24Rik;Tagln3;Stxbp4;Dnd1;Rundc3b;Thap2;Camkk1;Dtna;Lefty2;Slc41a3;Plekha7;Cobl;Srbd1;Phyhipl;Pdzd4;Asrgl1;Rprm	Ltbp1;2310004I24Rik;Dnd1	Cyfip2:2;Mtap2:2;Igdcc4:2;Jrk:2;Gpr114:2;2310004I24Rik:2;Stxbp4:2;Dnd1:3;Thap2:2;Camkk1:2;Dtna:2;Cobl:2;Srbd1:2;Phyhipl:2;Pdzd4:2;Rprm:2	43	27	3	16	240	2350	1681	84	716	20245	0.00108443	0.0232381	0.060282	0.00634234	1.5435	1.35489	3.01265	1.88501	1	1	0	2
1	FC(Day5-Oct4+/Oct4-)>4_and_FC(ES/ICM)>4_and_pvalue(ES/ICM)<0.01_and_r>0.6	mmu-miR-374	miR-374	1	-1	-1	-1	-1	Ltbp1;Hlcs;Fundc2;Trim2;Mtap2;Tmem106c;Sp5;Taok2;Mcart6;Rtkn2;Fsd1l;Dpysl3;Gabrb3;Bdh2;Pdk3;Nefl;Pgap1;Kitl;Necab1;Jrk;Rfx3;Sox4;Clstn3;Dtna;Tcfap4;Nfib;Plekha7;Zc4h2;Cobl;Chd9;Gadd45a;Fut9	Ltbp1;Tsga14;Fundc2;Trim2;Mtap2;Taok2;Trib2;Zfp521;Gab3;Zfp185;Golim4;Gabrb3;Pgap1;A830018L16Rik;Sox4;Rundc3b;Dtna;Pir;Tcfap4;Nfib;Slc40a1;Chd9;Gadd45a;Adam23;Fut9	n/a	Ltbp1:2;Fundc2:2;Trim2:2;Mtap2:2;Taok2:2;Gabrb3:2;Pgap1:2;Sox4:2;Dtna:2;Tcfap4:2;Nfib:2;Chd9:2;Gadd45a:2;Fut9:2	32	25	0	14	240	1769	1108	0	409	20245	0.00456774	0.000846402	1	0.000280787	1.52591	1.9033	0	2.88743	1	1	0	2
1	FC(Day5-Oct4+/Oct4-)>4_and_FC(ES/ICM)>4_and_pvalue(ES/ICM)<0.01_and_r>0.6	mmu-miR-374-3p	miR-374-3p	0	-1	-1	-1	-1	Igfbp3;Lefty2;Mettl8;Gprasp1;Chd9;Mtap2;Dpysl3;Prkar2b;Zfhx4;Ccnd1;Grb10;Taf9b;Taok2;Pgap1;E2f7;Fut9	n/a	n/a	n/a	16	0	0	0	240	843	0	0	0	20245	0.0203999	1	1	1	1.60103	0	0	0	1	0	0	1
1	FC(Day5-Oct4+/Oct4-)>4_and_FC(ES/ICM)>4_and_pvalue(ES/ICM)<0.01_and_r>0.6	mmu-miR-374-5p	miR-374	0	-1	-1	-1	-1	Ltbp1;Jrk;Rfx3;Hlcs;Sox4;Fundc2;Trim2;Mtap2;Tmem106c;Clstn3;Sp5;Taok2;Dtna;Tcfap4;Nfib;Mcart6;Rtkn2;Plekha7;Zc4h2;Fsd1l;Cobl;Chd9;Dpysl3;Gadd45a;Gabrb3;Bdh2;Pdk3;Nefl;Pgap1;Fut9;Kitl;Necab1	n/a	n/a	n/a	32	0	0	0	240	1769	0	0	0	20245	0.00456774	1	1	1	1.52591	0	0	0	1	0	0	1
1	FC(Day5-Oct4+/Oct4-)>4_and_FC(ES/ICM)>4_and_pvalue(ES/ICM)<0.01_and_r>0.6	mmu-miR-375	miR-375	0	32	32	1	0.374	Frem2;Lrrc34;Tsga14;Hlcs;Mest;Trim2;Kctd17;Stxbp4;Bnc2;Camkk1;Fbxo10;Tcfap4;Fsd1l;Dpysl3;Zfhx4;Ppm1j;Pkp2;Wscd1;Fut9	Stxbp4;Camkk1;6720456H20Rik;Pir;Zfp521;Ssbp2;Mtss1;Ppm1j;Adcy3;Fut9	Hlcs;Mest;Zfhx4	Hlcs:2;Mest:2;Stxbp4:2;Camkk1:2;Zfhx4:2;Ppm1j:2;Fut9:2	19	10	3	7	240	1217	430	93	195	20245	0.0468481	0.0190254	0.0738073	0.00645639	1.31695	1.96172	2.7211	3.0281	1	1	0	2
1	FC(Day5-Oct4+/Oct4-)>4_and_FC(ES/ICM)>4_and_pvalue(ES/ICM)<0.01_and_r>0.6	mmu-miR-376a	miR-376a	0	27.8	28.9	2.04	0.339	Pgap1	Fam81a;Mest;Fam13c;6720456H20Rik;Chd9;Uchl1;Pitpnc1;Pgap1;Nfib;Stxbp4	n/a	Pgap1:2	1	10	0	1	240	168	315	2	38	20245	0.271821	0.00310646	0.97643	0.290181	0.502108	2.67791	0	2.21985	0	1	0	1
1	FC(Day5-Oct4+/Oct4-)>4_and_FC(ES/ICM)>4_and_pvalue(ES/ICM)<0.01_and_r>0.6	mmu-miR-376a*	n/a	0	32	32	1	0.374	n/a	n/a	Phyhipl	n/a	0	0	1	0	240	0	0	48	0	20245	1	1	0.325418	1	0	0	1.75738	0	0	0	0	0
1	FC(Day5-Oct4+/Oct4-)>4_and_FC(ES/ICM)>4_and_pvalue(ES/ICM)<0.01_and_r>0.6	mmu-miR-181c	miR-181	0	29.8	25.6	0.05	0.0217	Tsga14;Trim2;Slc12a8;Mcart6;Stk30;Hook1;Gabrb3;Pam;Kbtbd11;Plekhg1;Pkp2;Pgap1;Vash1;Kitl;Necab1;Mest;Pitpnc1;Bnc2;Thap2;Grb10;Taf9b;Wwc1;Bcl9;Samhd1;E2f7;Nfib;Plekha7;Slc40a1;Chd9;Gjc1;Zfhx4;Fzd10;Fut9	Tsga14;Trim2;Zfp521;Ssbp2;Zfp185;Golim4;Gabrb3;Pam;Pgap1;A830018L16Rik;Fam81a;Rfx3;Mest;Prkar2b;Grb10;Taf9b;E2f7;Nfib;Plekha7;Dapp1;Cobl;Slc40a1;Chd9;Phyhipl;Dync2li1;Fut9	Trim2;Pam;Taf9b;E2f7;Chd9	Tsga14:2;Trim2:3;Gabrb3:2;Pam:3;Pgap1:2;Mest:2;Grb10:2;Taf9b:3;E2f7:3;Nfib:2;Plekha7:2;Slc40a1:2;Chd9:3;Fut9:2	33	26	5	14	240	2038	1695	350	903	20245	0.0143682	0.0343434	0.16414	0.0672915	1.36589	1.29393	1.20506	1.30782	1	1	0	2
1	FC(Day5-Oct4+/Oct4-)>4_and_FC(ES/ICM)>4_and_pvalue(ES/ICM)<0.01_and_r>0.6	mmu-miR-376b*	n/a	0	31.6	32	1.31	0.374	n/a	n/a	n/a	n/a	0	0	0	0	240	0	0	30	0	20245	1	1	0.699055	1	0	0	0	0	0	0	0	0
1	FC(Day5-Oct4+/Oct4-)>4_and_FC(ES/ICM)>4_and_pvalue(ES/ICM)<0.01_and_r>0.6	mmu-miR-376c	miR-376c	0	32	32	1	0.374	Frem2;Fundc2;Cyfip2;Mtap2;Igdcc4;Ccnd1;Slco4a1;Slc12a8;Trib2;Tcf7;Fsd1l;Rbak;Pgap1;Jrk;Rfx3;Ubxn10;Prkar2b;Ina;Stxbp4;Camk2a;Dtna;Nfib;Gjc1;Nfe2l3	Ltbp1;Hlcs;Gprasp1;Trim2;Mtap2;Igdcc4;6720456H20Rik;Zfp192;Bahcc1;Zfp521;Fbxw17;Golim4;Parp16;Hook1;Pgap1;A830018L16Rik;Anxa8;Fam81a;Jrk;Ubxn10;Thsd1;Ina;Camk2a;Fam13c;Nfib;Zc4h2;Slc40a1;Chd9;Phyhipl;AW551984	Dtna	Mtap2:2;Igdcc4:2;Pgap1:2;Jrk:2;Ubxn10:2;Ina:2;Camk2a:2;Dtna:2;Nfib:2	24	30	1	9	240	1399	1691	93	539	20245	0.0174123	0.00709166	0.368795	0.082653	1.44711	1.49653	0.907034	1.40851	1	1	0	2
1	FC(Day5-Oct4+/Oct4-)>4_and_FC(ES/ICM)>4_and_pvalue(ES/ICM)<0.01_and_r>0.6	mmu-miR-377	miR-377	0	32	32	1	0.374	Frem2;Hlcs;Igdcc4;Fbxo10;Igfbp3;Rtkn2;Parp16;Gabrb3;Kbtbd11;Plekhg1;Pkp2;Vash1;Dis3l2;Kitl;Pitpnm1;Jrk;Nipsnap1;Prkar2b;Stxbp4;Pcolce2;Bnc2;Zmat4;Dtna;Nfib;Crtc1;Slc41a3;Cobl;Phyhipl;Kcnb1;Fut9	Hlcs;Trim2;Cyfip2;Frmd5;Klhdc8b;Igdcc4;Zfp521;Gab3;Ssbp2;Fbxw17;Golim4;Parp16;Epb4.9;Pkp2;Pgap1;Pitpnm1;Tspyl2;Rlbp1l2;Stxbp4;Taf9b;Zmat4;Dtna;Nfib;Slc41a3;Cobl;Slc40a1;Phyhipl;Adam23;Kcnb1;Fut9	Epb4.9;Dtna	Hlcs:2;Igdcc4:2;Parp16:2;Epb4.9:2;Pkp2:2;Pitpnm1:2;Stxbp4:2;Zmat4:2;Dtna:3;Nfib:2;Slc41a3:2;Cobl:2;Phyhipl:2;Kcnb1:2;Fut9:2	30	30	2	15	240	2274	1957	127	867	20245	0.064652	0.0278616	0.254163	0.0388216	1.11285	1.29311	1.32841	1.45941	0	1	0	1
1	FC(Day5-Oct4+/Oct4-)>4_and_FC(ES/ICM)>4_and_pvalue(ES/ICM)<0.01_and_r>0.6	mmu-miR-378	miR-378	1	32	32	1	0.374	Frem2;Tsga14;Hlcs;Trim2;Creld1;Igdcc4;Rtkn2;Tcf7;Golim4;Arhgef10;Kbtbd11;Pkp2;Pgap1;Wscd1;Vash1;Kitl;Necab1;Gpr114;Stard5;Nipsnap1;Ubxn10;Tor3a;Thsd1;Clstn3;Camk2a;Bnc2;Wipi1;Taf9b;Dtna;Samhd1;Cecr5;Gjc1;Kcnb1;Fut9	Cyfip2;Frmd5;Igdcc4;6720456H20Rik;Zfp192;Rtkn2;Zfp185;A830018L16Rik;Fam81a;Mest;2310004I24Rik;Fancl;Nipsnap1;Pitpnc1;Ina;Rundc3b;Zmat4;Dtna;Macrod2;Dpys;E2f7;Rasa4;Plekha7;Asrgl1;Fut9	Dtna	Igdcc4:2;Rtkn2:2;Nipsnap1:2;Dtna:3;Fut9:2	34	25	1	5	240	1878	1347	71	264	20245	0.00361663	0.00774989	0.366005	0.110062	1.52718	1.56559	1.18809	1.59762	1	1	0	2
1	FC(Day5-Oct4+/Oct4-)>4_and_FC(ES/ICM)>4_and_pvalue(ES/ICM)<0.01_and_r>0.6	mmu-miR-379	miR-379	0	32	32	1	0.374	Tpm2;Hlcs;Trim2;Cyfip2;Klhdc8b;Stxbp4;Dtna;Slc12a8;Nfib;Mcart6;Chd9;Phyhipl;Fsd1;Rbak;Fzd10;Dis3l2;Fut9;Kitl	Rfx3;Hlcs;Pitpnc1;Igdcc4;Macrod2;Dpys;Zfp521;Slc41a3;Rasa4;Plekha7;Zc4h2;Chd9;Zfp185;Phyhipl;Golim4;Parp16;A830018L16Rik;Fut9	Trim2	Hlcs:2;Trim2:2;Chd9:2;Phyhipl:2;Fut9:2	18	18	1	5	240	940	745	39	196	20245	0.0146188	0.00201004	0.294295	0.0546885	1.61529	2.03809	2.16293	2.15189	1	1	0	2
1	FC(Day5-Oct4+/Oct4-)>4_and_FC(ES/ICM)>4_and_pvalue(ES/ICM)<0.01_and_r>0.6	mmu-miR-380-3p	miR-380-3p.mr	0	32	32	1	0.374	Nipsnap1;Trim2;Ina;Bnc2;Thap2;Grb10;Dtna;Slc12a8;Cend1;Rtkn2;Dapp1;Cobl;Chd9;Pdzd4;Gabrb3;Nefl;Fut9	Fam81a;Fundc2;Trim2;Mtap2;Bnc2;Thap2;4930455F23Rik;Dtna;Ssbp2;Plekha7;Cobl;Chd9;Zfp185;Nhsl1;D1Pas1;A830018L16Rik;Arl4a;Fut9	n/a	Trim2:2;Bnc2:2;Thap2:2;Dtna:2;Cobl:2;Chd9:2;Fut9:2	17	18	0	7	240	1010	1190	56	356	20245	0.0369971	0.0574733	0.512349	0.0693124	1.41982	1.27595	0	1.65865	1	0	0	1
1	FC(Day5-Oct4+/Oct4-)>4_and_FC(ES/ICM)>4_and_pvalue(ES/ICM)<0.01_and_r>0.6	mmu-miR-380-5p	miR-380-5p	0	32	32	1	0.374	Ltbp1;Tsga14;Gpr114;Trim2;Prkar2b;Bnc2;B4galt2;Tcf7;Plekha7;Fsd1l;Gjc1;Nefl;Fut9;Necab1	Ltbp1;Gpr114;Trim2;Rundc3b;Kcnn1;Grb10;Pir;B4galt2;Chd9;Zfp185;Golim4;Adam23;Fut9;Necab1	Trim2;Nefl	Ltbp1:2;Gpr114:2;Trim2:3;B4galt2:2;Nefl:2;Fut9:2;Necab1:2	14	14	2	7	240	811	915	23	247	20245	0.0434585	0.0703942	0.0276184	0.0188087	1.45618	1.29066	7.33514	2.3906	1	0	1	2
1	FC(Day5-Oct4+/Oct4-)>4_and_FC(ES/ICM)>4_and_pvalue(ES/ICM)<0.01_and_r>0.6	mmu-miR-381	miR-381	0	32	32	1	0.374	Frem2;Fundc2;Mtap2;Trib2;Mcart6;Igfbp3;Rtkn2;Golim4;Dpysl3;Hook1;Mtss1;Kbtbd11;Pgap1;Vash1;Arl4a;Necab1;Sox4;Stard5;Tor3a;Clstn3;Stxbp4;Irak1bp1;Camk2a;Bnc2;Thap2;Dtna;Wwc1;Nfib;Zc4h2;Cobl;Chd9;Phyhipl;Gjc1;Zfhx4;Dync2li1;Fut9	Trim2;Frmd5;Ltbp4;Trib2;Zfp521;Ssbp2;Hook1;Pgap1;A830018L16Rik;Arl4a;Sox4;Camk2a;Grb10;Nfib;Crtc1;Zc4h2;Chd9;Gjc1	Zfp521;Necab1;Chd9;Zfhx4	Trib2:2;Zfp521:2;Hook1:2;Pgap1:2;Arl4a:2;Necab1:2;Sox4:2;Camk2a:2;Nfib:2;Zc4h2:2;Chd9:3;Gjc1:2;Zfhx4:2	36	18	4	13	240	2155	1767	320	916	20245	0.00817743	0.0769272	0.197133	0.0921795	1.40916	0.859295	1.05443	1.19717	1	0	0	1
1	FC(Day5-Oct4+/Oct4-)>4_and_FC(ES/ICM)>4_and_pvalue(ES/ICM)<0.01_and_r>0.6	mmu-miR-382	miR-382	0	32	32	1	0.374	Ltbp1;Cyfip2;Tmem63a;Mcart6;Rtkn2;Tcf7;Gabrb3;Arhgef10;Necab1;Ubxn10;Stxbp4;Thap2;Camkk1;Zmat4;Wwc1;Nfib;Adam23;Adcy3;Fut9	Ltbp1;Cyfip2;Frmd5;Laptm5;Trib2;Bahcc1;Zfp185;Gabrb3;A830018L16Rik;Arl4a;Necab1;Sox4;2310004I24Rik;Rlbp1l2;Ubxn10;Ina;Zmat4;Dtna;Wwc1;Zc4h2;Lnx2;Chd9;D1Pas1;Rprm;Dync2li1;Adam23;Kcnb1;Adcy3;Fut9	n/a	Ltbp1:2;Cyfip2:2;Gabrb3:2;Necab1:2;Ubxn10:2;Zmat4:2;Wwc1:2;Adam23:2;Adcy3:2;Fut9:2	19	29	0	10	240	1179	1607	56	450	20245	0.039769	0.00653908	0.512349	0.0238433	1.3594	1.52226	0	1.87454	1	1	0	2
1	FC(Day5-Oct4+/Oct4-)>4_and_FC(ES/ICM)>4_and_pvalue(ES/ICM)<0.01_and_r>0.6	mmu-miR-383	miR-383	0	32	32	1	0.374	Ltbp1;Hlcs;Fundc2;Rtkn2;Dpysl3;Gabrb3;Arhgef10;Plekhg1;Necab1;Anxa8;Flt4;Camk2a;Bnc2;Thap2;Taf9b;Aga;E2f7;Zc4h2;Dapp1;Fut9	Tsga14;Cyfip2;Frmd5;Zbtb8a;6720456H20Rik;Parp16;Gabrb3;Pdk3;A830018L16Rik;Rlbp1l2;Tagln3;Pitpnc1;Rundc3b;Taf9b;Zmat4;Tcfap4;Rasa4;Zc4h2;Dapp1;Fut9	n/a	Gabrb3:2;Taf9b:2;Zc4h2:2;Dapp1:2;Fut9:2	20	20	0	5	240	1120	1569	41	351	20245	0.019029	0.0882445	0.612972	0.164545	1.50632	1.07526	0	1.20163	1	0	0	1
1	FC(Day5-Oct4+/Oct4-)>4_and_FC(ES/ICM)>4_and_pvalue(ES/ICM)<0.01_and_r>0.6	mmu-miR-384	miR-384	0	32	32	1	0.374	Frem2;Tsga14;Flt4;Nipsnap1;Trim2;Mtap2;Igdcc4;Thsd1;Prkar2b;Stxbp4;Pml;Camk2a;Pcolce2;Bnc2;Thap2;Taf9b;Zmat4;Dtna;Dpys;Samhd1;Nfib;Rtkn2;Stk30;Tcf7;Fsd1l;Lnx2;Phyhipl;Gabrb3;Zfhx4;Rbak;Nefl;Pgap1;Wscd1;Kitl	n/a	Ssbp2;Glyctk	n/a	34	0	2	0	240	1864	0	97	40	20245	0.00327626	1	0.211307	0.62034	1.53865	0	1.73926	0	1	0	0	1
1	FC(Day5-Oct4+/Oct4-)>4_and_FC(ES/ICM)>4_and_pvalue(ES/ICM)<0.01_and_r>0.6	mmu-miR-384-3p	n/a	0.595916	-1	-1	-1	-1	n/a	Rlbp1l2;Trim2;Pitpnc1;Igdcc4;Thsd1;Rundc3b;Zmat4;Dtna;Wwc1;Macrod2;6720456H20Rik;Trib2;Zfp185;Gabrb3;Nhsl1;Tmsb15b1-Tmsb15b2;Glyctk;Kcnb1;Pgap1;A830018L16Rik;Zfp182	n/a	n/a	0	21	0	0	240	0	1495	0	0	20245	1	0.06677	1	1	0	1.18491	0	0	0	0	0	0
1	FC(Day5-Oct4+/Oct4-)>4_and_FC(ES/ICM)>4_and_pvalue(ES/ICM)<0.01_and_r>0.6	mmu-miR-384-5p	n/a	0.653624	-1	-1	-1	-1	n/a	Frem2;Tsga14;Fam178b;Zfp521;Rtkn2;Parp16;Gabrb3;Nefl;A830018L16Rik;Arl4a;Anxa8;Fam81a;Jrk;Sox4;Pitpnc1;Camk2a;Cpne5;Rundc3b;Grb10;Camkk1;Fam13c;Dtna;E2f7;Nfib;Rasa4;Plekha7;Phyhipl;Rprm;Fut9	n/a	n/a	0	29	0	0	240	0	2061	0	0	20245	1	0.0502309	1	1	0	1.18693	0	0	0	0	0	0
1	FC(Day5-Oct4+/Oct4-)>4_and_FC(ES/ICM)>4_and_pvalue(ES/ICM)<0.01_and_r>0.6	mmu-miR-409	miR-409-3p	0	22.2	20.7	0.36	0.0675	Frem2;Lrrc34;Trim2;Frmd5;Ina;Irak1bp1;Pml;Camk2a;Bnc2;Thap2;Camkk1;Dtna;Trib2;Mcart6;Tcf7;Dapp1;Chd9;Gabrb3;Bdh2;Plekhg1;Eif2ak2;Fut9;Necab1	n/a	Lnx2;Adam23	n/a	23	0	2	0	240	1485	0	101	55	20245	0.0382971	1	0.218549	0.518513	1.3065	0	1.67038	0	1	0	0	1
1	FC(Day5-Oct4+/Oct4-)>4_and_FC(ES/ICM)>4_and_pvalue(ES/ICM)<0.01_and_r>0.6	mmu-miR-409-3p	n/a	0.58331	-1	-1	-1	-1	n/a	Jrk;Tsga14;Gpr114;Pitpnc1;Mtap2;Camk2a;Pcolce2;Rundc3b;Kcnn1;Taf9b;Fam13c;Dtna;Zfp192;Tcfap4;E2f7;Dscaml1;B4galt2;Tcf7;Lnx2;Zfp185;Golim4;Hook1;Gabrb3;Rprm;Tmsb15b1-Tmsb15b2;Adam23;Kcnb1;Enox1;Pgap1;A830018L16Rik;Arl4a;Fut9;Kitl;Necab1;AW551984	n/a	n/a	0	35	0	0	240	0	1095	0	0	20245	1	5.9145e-08	1	1	0	2.69625	0	0	0	1	0	1
1	FC(Day5-Oct4+/Oct4-)>4_and_FC(ES/ICM)>4_and_pvalue(ES/ICM)<0.01_and_r>0.6	mmu-miR-409-5p	miR-409-5p	1	-1	-1	-1	-1	Tsga14;Trim2;Cyfip2;Tmem63a;Wipi1;Grb10;Fbxo10;Rtkn2;Lnx2;Slc40a1;Hook1;Mtss1;Kitl	Pitpnc1;Cyfip2;Rundc3b;Camkk1;Trib2;Zfp521;Zc4h2;Zfp185;Phyhipl;A830018L16Rik;Kitl	n/a	Cyfip2:2;Kitl:2	13	11	0	2	240	774	727	0	157	20245	0.0540272	0.089528	1	0.272143	1.4168	1.27634	0	1.07458	0	0	0	0
1	FC(Day5-Oct4+/Oct4-)>4_and_FC(ES/ICM)>4_and_pvalue(ES/ICM)<0.01_and_r>0.6	mmu-miR-409.mirbase	miR-409	0	-1	-1	-1	-1	Frem2;Tsga14;Gpr114;Trim2;Stxbp4;Camk2a;Akr1b10;Bnc2;Kcnn1;Grb10;Taf9b;Dtna;Aga;Samhd1;B4galt2;Tcf7;Lnx2;Phyhipl;Hook1;Gabrb3;Arhgef10;Zfhx4;Pam;Kbtbd11;Rprm;Ddc;Kcnb1;Enox1;Pgap1;Arl4a;Kitl	n/a	n/a	n/a	31	0	0	0	240	1413	0	0	0	20245	0.00035816	1	1	1	1.85066	0	0	0	1	0	0	1
1	FC(Day5-Oct4+/Oct4-)>4_and_FC(ES/ICM)>4_and_pvalue(ES/ICM)<0.01_and_r>0.6	mmu-miR-410	miR-410	0	26.4	28.6	4.82	0.0992	Frem2;Fundc2;Mtap2;Igdcc4;Slc12a8;Igfbp3;Dock6;Ssbp2;Bdh2;Kbtbd11;Plekhg1;Nefl;Pgap1;Kitl;Mest;Clstn3;Prkar2b;Zmat4;Dtna;Pir;Nfib;Zc4h2;Dapp1;Chd9;Phyhipl;Gjc1;Zfhx4;Fut9	Frmd5;Immp2l;6720456H20Rik;Zfp521;Gab3;Gabrb3;Pgap1;A830018L16Rik;Arl4a;Prkar2b;Zmat4;Dtna;Zc4h2;Lnx2;Phyhipl;Fut9	Tubb3;Dnd1;Rundc3b;Fam13c;Dtna;Tcfap4;Gjc1	Pgap1:2;Prkar2b:2;Zmat4:2;Dtna:3;Zc4h2:2;Phyhipl:2;Gjc1:2;Fut9:2	28	16	7	8	240	1978	1038	279	489	20245	0.0503543	0.0601019	0.0306208	0.0969748	1.19409	1.30026	2.11641	1.38003	0	0	1	1
1	FC(Day5-Oct4+/Oct4-)>4_and_FC(ES/ICM)>4_and_pvalue(ES/ICM)<0.01_and_r>0.6	mmu-miR-411	miR-411	0	25	24.8	0.88	0.568	Hlcs;Sox4;Creld1;Kctd17;Camk2a;Bnc2;Grb10;Zmat4;Samhd1;Nfib;Parp16;Glyctk;Vash1;Necab1	Gpr114;Nipsnap1;Mettl8;Rasa4;Slc40a1;Golim4;Hook1;Slc48a1;A830018L16Rik;Zfp182;Fut9;Kitl	n/a	n/a	14	12	0	0	240	504	716	8	37	20245	0.00183217	0.0600125	0.90899	0.642979	2.34317	1.41376	0	0	1	0	0	1
1	FC(Day5-Oct4+/Oct4-)>4_and_FC(ES/ICM)>4_and_pvalue(ES/ICM)<0.01_and_r>0.6	mmu-miR-412	miR-412	0	32	32	1	0.374	Frem2;Cyfip2;Klhdc8b;Ccnd1;Cercam;Dpysl3;Hook1;Rbak;Kitl;Fancl;Bnc2;Dpys;Nfib;Phyhipl;Pdzd4;Zfhx4;Kcnb1;Fut9	Tsga14;Frmd5;Camk2b;Pam;A830018L16Rik;Arl4a;Gpr114;Pitpnc1;Ina;Rundc3b;Camkk1;Dtna;Rasa4;Lnx2;Dapp1;Slc40a1;Phyhipl;Fut9	n/a	Phyhipl:2;Fut9:2	18	18	0	2	240	1660	824	77	170	20245	0.0902321	0.00508313	0.398515	0.2734	0.914684	1.84269	0	0.992402	0	1	0	1
1	FC(Day5-Oct4+/Oct4-)>4_and_FC(ES/ICM)>4_and_pvalue(ES/ICM)<0.01_and_r>0.6	mmu-miR-421	miR-421	0	-1	-1	-1	-1	Tsga14;Trim2;Cyfip2;Ccnd1;Fbxo10;Rtkn2;Dpysl3;Gabrb3;Kbtbd11;Wscd1;Flt4;Stxbp4;Bnc2;Wwc1;Cobl;Zfhx4;Kcnb1;Fut9	Ltbp1;Tsga14;Trim2;Igdcc4;Sp5;Kcnn1;Taok2;6720456H20Rik;Zfp192;Cdkn1c;Zfp185;Parp16;Pgap1;A830018L16Rik;Zfp182;Jrk;Rfx3;Sox4;Fancl;Pitpnc1;Rundc3b;Bnc2;Camkk1;Macrod2;Zc4h2;Gadd45a;Fut9	n/a	Tsga14:2;Trim2:2;Bnc2:2;Fut9:2	18	27	0	4	240	1331	1602	0	197	20245	0.083276	0.0155711	1	0.120612	1.14078	1.4217	0	1.71277	0	1	0	1
1	FC(Day5-Oct4+/Oct4-)>4_and_FC(ES/ICM)>4_and_pvalue(ES/ICM)<0.01_and_r>0.6	mmu-miR-422b	miR-378*	0	-1	-1	-1	-1	Frem2;Rfx3;Hlcs;Mest;Frmd5;Mtap2;Pml;Bnc2;Mcart6;Rtkn2;Cecr5;Fsd1l;Chd9;Dpysl3;Rbak;Npdc1;Pgap1;Wscd1;Arl4a;Fut9	n/a	n/a	n/a	20	0	0	0	240	1172	0	42	20	20245	0.0260181	1	0.60569	0.78771	1.43949	0	0	0	1	0	0	1
1	FC(Day5-Oct4+/Oct4-)>4_and_FC(ES/ICM)>4_and_pvalue(ES/ICM)<0.01_and_r>0.6	mmu-miR-423	miR-423	0	23	23.2	1.15	0.128	Crtc1;Rbak;Rprm;Thap2;Tcf7;Fxyd6;Tmem63a	n/a	n/a	n/a	7	0	0	0	240	350	0	0	0	20245	0.0659772	1	1	1	1.68708	0	0	0	0	0	0	0
1	FC(Day5-Oct4+/Oct4-)>4_and_FC(ES/ICM)>4_and_pvalue(ES/ICM)<0.01_and_r>0.6	mmu-miR-423-3p	n/a	0.578014	-1	-1	-1	-1	n/a	Frem2;Kcnh2;Rasa4;Tsga14;Mtap2;Rprm;Epb4.9;Thap2;Adam23;Nfib;Kitl;Necab1	n/a	n/a	0	12	0	0	240	0	512	0	0	20245	1	0.0112034	1	1	0	1.97705	0	0	0	1	0	1
1	FC(Day5-Oct4+/Oct4-)>4_and_FC(ES/ICM)>4_and_pvalue(ES/ICM)<0.01_and_r>0.6	mmu-miR-423-5p	n/a	0.586222	-1	-1	-1	-1	n/a	Iffo2;Frmd5;Igdcc4;Taok2;6720456H20Rik;Trib2;Cdh3;Ssbp2;Parp16;Gabrb3;Hmga1;Epb4.9;Fam81a;Jrk;Tspyl2;Rfx3;Gpr114;Pitpnc1;Camk2a;Cpne5;Taf9b;Camkk1;Macrod2;Fxyd6;E2f7;Plekha7;Slc40a1;Nhsl1;Adcy3	n/a	n/a	0	29	0	0	240	0	2068	0	0	20245	1	0.0511069	1	1	0	1.18292	0	0	0	0	0	0
1	FC(Day5-Oct4+/Oct4-)>4_and_FC(ES/ICM)>4_and_pvalue(ES/ICM)<0.01_and_r>0.6	mmu-miR-424	miR-15/16/195/424/497	0	21.4	30.7	628.89	1.01e-05	Tsga14;Hlcs;Trim2;Immp2l;Ccnd1;Fbxo10;Igfbp3;Rtkn2;Tcf7;Hmga1;Arhgef10;Mtss1;Pam;Fsd1;Pgap1;Jrk;Tspyl2;Ubxn10;Clstn3;Stxbp4;Pml;Camk2a;Bnc2;Taf9b;Dtna;Wwc1;Bcl9;Tcfap4;E2f7;Slc41a3;Cobl;Chd9;Gjc1;Zfhx4;Fzd10;Fut9	n/a	Trim2;Fsd1;Jrk;Camk2a;Tcfap4;E2f7	Trim2:2;Fsd1:2;Jrk:2;Camk2a:2;Tcfap4:2;E2f7:2	36	0	6	6	240	2538	0	469	329	20245	0.0382688	1	0.160859	0.0994848	1.19651	0	1.07916	1.53837	1	0	0	1
1	FC(Day5-Oct4+/Oct4-)>4_and_FC(ES/ICM)>4_and_pvalue(ES/ICM)<0.01_and_r>0.6	mmu-miR-425	miR-425	0.601892	-1	-1	-1	-1	Trim2;Stxbp4;E2f7;Nfib;Dpysl3;Hmga1;Bdh2;Fut9	Jrk;Trim2;Pitpnc1;Frmd5;Mtap2;Thap2;Camkk1;Dtna;Mettl8;Zc4h2;Fbxw17;Chd9;Asrgl1;Pgap1;A830018L16Rik	n/a	Trim2:2	8	15	0	1	240	343	881	2	31	20245	0.0309062	0.0419987	0.97643	0.257283	1.96744	1.43622	0	2.7211	1	1	0	2
1	FC(Day5-Oct4+/Oct4-)>4_and_FC(ES/ICM)>4_and_pvalue(ES/ICM)<0.01_and_r>0.6	mmu-miR-16	miR-15/16/195/424/497	0	22.8	22.9	1.1	0.482	Tsga14;Hlcs;Trim2;Immp2l;Ccnd1;Fbxo10;Igfbp3;Rtkn2;Tcf7;Arhgef10;Hmga1;Mtss1;Pam;Fsd1;Pgap1;Jrk;Tspyl2;Ubxn10;Clstn3;Stxbp4;Pml;Camk2a;Bnc2;Taf9b;Dtna;Wwc1;Bcl9;Tcfap4;E2f7;Slc41a3;Cobl;Chd9;Gjc1;Zfhx4;Fzd10;Fut9	Frem2;Tsga14;Trim2;Frmd5;Mtap2;Immp2l;Zbtb8a;Zfp192;Camk2b;Gab3;Zfp185;Hmga1;Epb4.9;Enox1;Pgap1;Tpm2;Tspyl2;Ubxn10;Taf9b;Camkk1;Zmat4;Fam13c;4930455F23Rik;Dtna;Macrod2;Tcfap4;Sgms2;Adam23;Fut9;AW551984	Trim2;Ccnd1;Pam;Fsd1;Tcfap4;E2f7;Chd9	Tsga14:2;Trim2:3;Immp2l:2;Ccnd1:2;Hmga1:2;Pam:2;Fsd1:2;Pgap1:2;Tspyl2:2;Ubxn10:2;Taf9b:2;Dtna:2;Tcfap4:3;E2f7:2;Chd9:2;Fut9:2	36	30	7	16	240	2538	2058	398	1110	20245	0.0382688	0.0395758	0.0927698	0.0759776	1.19651	1.22965	1.48362	1.21592	1	1	0	2
1	FC(Day5-Oct4+/Oct4-)>4_and_FC(ES/ICM)>4_and_pvalue(ES/ICM)<0.01_and_r>0.6	mmu-miR-431	miR-431	0	30.3	29	0.39	0.341	Tubb3;Creld1;Cyfip2;Sp5;Bnc2;Taf9b;Slc12a8;Trib2;Nfib;Mcart6;Igfbp3;Cobl;Chd9;Phyhipl;Parp16;Gjc1;Gabrb3;Zfhx4;Kbtbd11;Rprm;Adam23;Necab1	Jrk;Tspyl2;Trim2;Cyfip2;Ubxn10;Ina;Sp5;Bnc2;Dtna;Trib2;Camk2b;Dapp1;Rprm;A830018L16Rik;Necab1	Nfib	Cyfip2:2;Sp5:2;Bnc2:2;Trib2:2;Nfib:2;Rprm:2;Necab1:2	22	15	1	7	240	1239	850	48	256	20245	0.0160681	0.0350907	0.325418	0.0218104	1.49781	1.4886	1.75738	2.30656	1	1	0	2
1	FC(Day5-Oct4+/Oct4-)>4_and_FC(ES/ICM)>4_and_pvalue(ES/ICM)<0.01_and_r>0.6	mmu-miR-433	n/a	0.65076	23.1	22.7	0.75	0.495	n/a	Plekha7;Chd9;Trim2;Mtap2;Igdcc4;Stxbp4;Pdk3;6720456H20Rik;Pgap1;Nfib;Zfp521	n/a	n/a	0	11	0	0	240	0	889	0	0	20245	1	0.121683	1	1	0	1.04375	0	0	0	0	0	0
1	FC(Day5-Oct4+/Oct4-)>4_and_FC(ES/ICM)>4_and_pvalue(ES/ICM)<0.01_and_r>0.6	mmu-miR-433-3p	miR-433-3p	0	-1	-1	-1	-1	Tsga14;Flt4;Nipsnap1;Fundc2;Trim2;Mtap2;Bnc2;Thap2;Aga;E2f7;Nfib;Dscaml1;Ssbp2;Lnx2;Dapp1;Chd9;Dpysl3;Gjc1;Zfhx4;Bdh2;Rbak;Ddc;Nefl;Pgap1;Vash1;Fut9	n/a	Nfib	Nfib:2	26	0	1	1	240	1409	0	79	45	20245	0.00728064	1	0.370205	0.31617	1.55657	0	1.06777	1.87454	1	0	0	1
1	FC(Day5-Oct4+/Oct4-)>4_and_FC(ES/ICM)>4_and_pvalue(ES/ICM)<0.01_and_r>0.6	mmu-miR-433-5p	miR-433-5p	0	31	28.1	0.13	0.00969	Zfhx4;Jrk;Creld1;Glyctk;Cyfip2;Parp16;Igdcc4;E2f7;Tor3a;Nfib;Kitl	n/a	n/a	n/a	11	0	0	0	240	330	0	0	0	20245	0.00142187	1	1	1	2.81181	0	0	0	1	0	0	1
1	FC(Day5-Oct4+/Oct4-)>4_and_FC(ES/ICM)>4_and_pvalue(ES/ICM)<0.01_and_r>0.6	mmu-miR-434-3p	miR-434-3p	0	21.8	21.1	0.59	0.119	Hlcs;Mtap2;Bnc2;Dtna;Mettl8;Zc4h2;Lnx2;Gabrb3;Mtss1;Plekhg1;Pkp2;Pgap1;Adcy3;Fut9;Kitl	Gpr114;Cyfip2;Mtap2;Igdcc4;Taf9b;Dtna;Trib2;Plekha7;Zc4h2;D1Pas1;Pam	n/a	Mtap2:2;Dtna:2;Zc4h2:2	15	11	0	3	240	1074	695	52	214	20245	0.0867968	0.0792986	0.53745	0.217955	1.17813	1.3351	0	1.18254	0	0	0	0
1	FC(Day5-Oct4+/Oct4-)>4_and_FC(ES/ICM)>4_and_pvalue(ES/ICM)<0.01_and_r>0.6	mmu-miR-434-5p	miR-434-5p	0.726826	32	32	1	0.374	Fut9	Ltbp1;Trim2;Mtap2;Phyhipl;Golim4;Dpysl3;Gjc1;Gabrb3;Nhsl1;Rbak;Dtna;Tcfap4	n/a	n/a	1	12	0	0	240	189	414	3	16	20245	0.237772	0.0026425	0.964854	0.826231	0.446318	2.44505	0	0	0	1	0	1
1	FC(Day5-Oct4+/Oct4-)>4_and_FC(ES/ICM)>4_and_pvalue(ES/ICM)<0.01_and_r>0.6	mmu-miR-448	miR-448	0	32	32	1	0.374	Frmd5;Tmem63a;Mtap2;Igdcc4;Nqo1;Igfbp3;Stk30;Mettl8;Ssbp2;Golim4;Dpysl3;Gabrb3;Plekhg1;Rbak;Wscd1;Necab1;Rfx3;Tagln3;Prkar2b;Camk2a;Bnc2;Thap2;Dtna;Aga;Nfib;Sgms2;Plekha7;Lnx2;Chd9;Zfhx4;Kcnb1;Fzd10;Fut9	Ltbp1;Fundc2;Frmd5;Mtap2;Zfp192;Zfp521;Cdkn1c;Mettl8;Ssbp2;Zfp185;Gabrb3;Mtss1;Plekhg1;Epb4.9;A830018L16Rik;Arl4a;Fam81a;Ubxn10;Prkar2b;Camk2a;Bnc2;Camkk1;Fam13c;Dtna;Nfib;Rasa4;Chd9;Kcnb1;Fut9	Iffo2;Frmd5;6720456H20Rik;Zfp521;Gabrb3;Tagln3;Prkar2b;Dtna;Zfhx4;Adam23;Kcnb1	Frmd5:3;Mtap2:2;Zfp521:2;Mettl8:2;Ssbp2:2;Gabrb3:3;Plekhg1:2;Tagln3:2;Prkar2b:3;Camk2a:2;Bnc2:2;Dtna:3;Nfib:2;Chd9:2;Zfhx4:2;Kcnb1:3;Fut9:2	33	29	11	17	240	1353	1566	288	621	20245	3.69421e-05	0.00489341	0.000504026	0.000776824	2.05742	1.56211	3.22186	2.30921	1	1	1	3
1	FC(Day5-Oct4+/Oct4-)>4_and_FC(ES/ICM)>4_and_pvalue(ES/ICM)<0.01_and_r>0.6	mmu-miR-449	miR-34/449	0	32	28.1	0.07	0.000101	Tubb3;Creld1;Tmem63a;Immp2l;Ccnd1;Fbxo10;Slco4a1;Mcart6;Cend1;Igfbp3;Cdh3;B4galt2;Tcf7;Gabrb3;Kbtbd11;Pgap1;Dis3l2;Kitl;Sox4;Mest;Nipsnap1;Bnc2;Wipi1;Thap2;Grb10;Crtc1;Plekha7;Zc4h2;Lnx2;Slc40a1;Zfhx4;Fut9	n/a	B4galt2;Kitl;Pitpnc1;Bnc2;Kcnh2;Zfhx4;Fut9	B4galt2:2;Kitl:2;Bnc2:2;Zfhx4:2;Fut9:2	32	0	7	5	240	2034	0	227	165	20245	0.020102	1	0.0130643	0.0329922	1.32711	0	2.60123	2.55619	1	0	1	2
1	FC(Day5-Oct4+/Oct4-)>4_and_FC(ES/ICM)>4_and_pvalue(ES/ICM)<0.01_and_r>0.6	mmu-miR-449a	n/a	0.603516	-1	-1	-1	-1	n/a	Sox4;Rlbp1l2;Tagln3;Nipsnap1;Pitpnc1;Frmd5;Ina;1700094D03Rik;Camk2a;Thap2;Camkk1;Fam13c;Dtna;Macrod2;Zfp192;Pir;Cend1;Kcnh2;Mettl8;B4galt2;Ssbp2;Plekha7;Zc4h2;Lnx2;Slc40a1;Chd9;Zfp185;Srbd1;Gadd45a;Gabrb3;Pam;Slc48a1;Epb4.9;Tmsb15b1-Tmsb15b2	n/a	n/a	0	34	0	0	240	0	1943	0	0	20245	1	0.00557392	1	1	0	1.47609	0	0	0	1	0	1
1	FC(Day5-Oct4+/Oct4-)>4_and_FC(ES/ICM)>4_and_pvalue(ES/ICM)<0.01_and_r>0.6	mmu-miR-449b	miR-34/449	0	32	31.5	0.73	0.134	Tubb3;Creld1;Tmem63a;Immp2l;Ccnd1;Fbxo10;Slco4a1;Mcart6;Cend1;Igfbp3;Cdh3;B4galt2;Tcf7;Gabrb3;Kbtbd11;Pgap1;Dis3l2;Kitl;Sox4;Mest;Nipsnap1;Bnc2;Wipi1;Thap2;Grb10;Crtc1;Plekha7;Zc4h2;Lnx2;Slc40a1;Zfhx4;Fut9	Fbxo10;Zfp192;Camk2b;Rtkn2;B4galt2;Ssbp2;Gabrb3;Slc48a1;Tmsb15b1-Tmsb15b2;Sox4;Rlbp1l2;Tagln3;Nipsnap1;Pitpnc1;Ina;Camk2a;Thap2;Camkk1;Macrod2;Pir;Kcnh2;Plekha7;Zc4h2;Slc40a1;Srbd1	n/a	Fbxo10:2;B4galt2:2;Gabrb3:2;Sox4:2;Nipsnap1:2;Thap2:2;Plekha7:2;Zc4h2:2;Slc40a1:2	32	25	0	9	240	2034	1713	0	691	20245	0.020102	0.0482278	1	0.129806	1.32711	1.23109	0	1.09868	1	1	0	2
1	FC(Day5-Oct4+/Oct4-)>4_and_FC(ES/ICM)>4_and_pvalue(ES/ICM)<0.01_and_r>0.6	mmu-miR-449c	n/a	0.603516	-1	-1	-1	-1	n/a	Sox4;Nipsnap1;Pitpnc1;Frmd5;1700094D03Rik;Thap2;Camkk1;Fbxo10;Macrod2;Trib2;Camk2b;Cend1;Stk30;Kcnh2;Mettl8;B4galt2;Plekha7;Zc4h2;Chd9;Srbd1;Gadd45a;Gabrb3;Slc48a1	n/a	n/a	0	23	0	0	240	0	1639	0	0	20245	1	0.0622941	1	1	0	1.18374	0	0	0	0	0	0
1	FC(Day5-Oct4+/Oct4-)>4_and_FC(ES/ICM)>4_and_pvalue(ES/ICM)<0.01_and_r>0.6	mmu-miR-450	miR-450	0	32	32	1	0.374	Frem2;Hlcs;Sox4;Fancl;Nipsnap1;Creld1;Mtap2;Bnc2;Nfib;Plekhg1;Rbak;Fut9;Kitl	n/a	Iffo2	n/a	13	0	1	0	240	992	0	95	64	20245	0.10637	1	0.367843	0.465596	1.10545	0	0.887939	0	0	0	0	0
1	FC(Day5-Oct4+/Oct4-)>4_and_FC(ES/ICM)>4_and_pvalue(ES/ICM)<0.01_and_r>0.6	mmu-miR-450a-3p	n/a	0.609133	-1	-1	-1	-1	n/a	Hlcs;Gpr114;Fundc2;Trim2;Creld1;Pitpnc1;Cyfip2;Mtap2;Prkar2b;Stxbp4;Rundc3b;Camkk1;Zmat4;Dtna;Macrod2;Camk2b;B4galt2;Ssbp2;Chd9;Zfp185;Phyhipl;Pkp2;Adam23;Nefl;Adcy3;Zfp182	n/a	n/a	0	26	0	0	240	0	1861	0	0	20245	1	0.0572856	1	1	0	1.17851	0	0	0	0	0	0
1	FC(Day5-Oct4+/Oct4-)>4_and_FC(ES/ICM)>4_and_pvalue(ES/ICM)<0.01_and_r>0.6	mmu-miR-450a-5p	n/a	0.804026	-1	-1	-1	-1	n/a	Jrk;Trim2;Frmd5;Mtap2;Ubxn10;Prkar2b;Gabrb3;Dtna;Aldoc;2900006K08Rik;Adam23;A830018L16Rik;Nfib;Fut9	n/a	n/a	0	14	0	0	240	0	631	0	0	20245	1	0.0101922	1	1	0	1.87157	0	0	0	1	0	1
1	FC(Day5-Oct4+/Oct4-)>4_and_FC(ES/ICM)>4_and_pvalue(ES/ICM)<0.01_and_r>0.6	mmu-miR-450b	miR-450b	0	32	32	1	0.374	Tsga14;Sox4;Flt4;Fundc2;Trim2;Cyfip2;Mtap2;Igdcc4;Tor3a;Prkar2b;Ccnd1;Bnc2;Kcnn1;Thap2;Zmat4;Slc12a8;Nfib;Cdkn1c;Sgms2;Dapp1;Slc40a1;Pdzd4;Parp16;Dpysl3;Hook1;Zfhx4;Plekhg1;Rbak;Nefl;Wscd1;Fut9;Necab1	n/a	n/a	n/a	32	0	0	0	240	1841	0	0	0	20245	0.0073155	1	1	1	1.46623	0	0	0	1	0	0	1
1	FC(Day5-Oct4+/Oct4-)>4_and_FC(ES/ICM)>4_and_pvalue(ES/ICM)<0.01_and_r>0.6	mmu-miR-450b-3p	n/a	0.65076	-1	-1	-1	-1	n/a	Frem2;Tsga14;Fundc2;Trim2;Cyfip2;Igdcc4;Zfp192;Trib2;Rtkn2;Stk30;Ssbp2;Golim4;Gabrb3;Rbak;Nefl;Pgap1;A830018L16Rik;Kitl;Necab1;Rlbp1l2;Pitpnc1;Ubxn10;Prkar2b;Ina;1700094D03Rik;Taf9b;Ccdc151;Zmat4;Dtna;Macrod2;Rasa4;Zc4h2;Chd9;Phyhipl;Gjc1;Nhsl1;Dync2li1;Fut9	n/a	n/a	0	38	0	0	240	0	2122	0	0	20245	1	0.00270767	1	1	0	1.51058	0	0	0	1	0	1
1	FC(Day5-Oct4+/Oct4-)>4_and_FC(ES/ICM)>4_and_pvalue(ES/ICM)<0.01_and_r>0.6	mmu-miR-450b-5p	n/a	0.579097	-1	-1	-1	-1	n/a	Hlcs;Fundc2;Trim2;Cyfip2;Frmd5;Mtap2;Igdcc4;Ccnd1;Camk2b;Hook1;Gabrb3;Hps1;Tmsb15b1-Tmsb15b2;Enox1;Pgap1;A830018L16Rik;Arl4a;Kitl;Necab1;Jrk;Pitpnc1;Ubxn10;Bnc2;Zmat4;Dtna;Macrod2;Plekha7;Slc40a1;Chd9;Six6os1;Phyhipl;Nhsl1;Fut9;AW551984	n/a	n/a	0	34	0	0	240	0	2266	0	0	20245	1	0.0270968	1	1	0	1.26568	0	0	0	1	0	1
1	FC(Day5-Oct4+/Oct4-)>4_and_FC(ES/ICM)>4_and_pvalue(ES/ICM)<0.01_and_r>0.6	mmu-miR-451	miR-451	0	29.5	30	1.36	0.379	Rtkn2;Jrk;Taf9b;Nfib	Rtkn2;Cdkn1c;Jrk;Plekha7;Trim2;Pitpnc1;Ubxn10;Gabrb3;Bnc2;Fam13c;6720456H20Rik;Enox1;Pgap1;Arl4a;Fut9;Kitl	n/a	Rtkn2:2;Jrk:2	4	16	0	2	240	273	609	5	102	20245	0.182101	0.00158172	0.942109	0.220286	1.23596	2.2162	0	1.654	0	1	0	1
1	FC(Day5-Oct4+/Oct4-)>4_and_FC(ES/ICM)>4_and_pvalue(ES/ICM)<0.01_and_r>0.6	mmu-miR-452	miR-452	0.623282	32	32	1	0.374	Frem2;Ltbp1;Fundc2;Trim2;Cyfip2;Kcnn1;Slc12a8;Golim4;Dpysl3;Hook1;Mtss1;Kbtbd11;Pkp2;Nefl;Pgap1;Wscd1;Arl4a;Kitl;Bnc2;Thap2;Grb10;Dtna;Dapp1;Chd9;Kcnb1;Fut9	Ltbp1;Hlcs;Fundc2;Trim2;Cyfip2;Frmd5;Klhdc8b;Bahcc1;Camk2b;Rtkn2;Gab3;Ssbp2;Zfp185;Parp16;Pkp2;A830018L16Rik;Arl4a;Kitl;Necab1;Tspyl2;Sox4;Pitpnc1;Rundc3b;Bnc2;Zmat4;Dtna;Nfib;Zc4h2;Slc40a1;Chd9;Phyhipl;Adam23;Kcnb1;Ooep;Fut9	Chd9	Ltbp1:2;Fundc2:2;Trim2:2;Cyfip2:2;Pkp2:2;Arl4a:2;Kitl:2;Bnc2:2;Dtna:2;Chd9:3;Kcnb1:2;Fut9:2	26	35	1	12	240	1393	1935	83	503	20245	0.00647753	0.00327352	0.370835	0.0100305	1.57445	1.52579	1.01632	2.01243	1	1	0	2
1	FC(Day5-Oct4+/Oct4-)>4_and_FC(ES/ICM)>4_and_pvalue(ES/ICM)<0.01_and_r>0.6	mmu-miR-455	miR-455	0	-1	-1	-1	-1	Frem2;Trim2;Kctd17;Igdcc4;Immp2l;Ccnd1;Ssbp2;Gabrb3;Arhgef10;Bdh2;Kbtbd11;Rbak;Nipsnap1;Ina;Camk2a;Bnc2;Camkk1;Nfib;Gjc1;Fut9	Frmd5;Laptm5;Kcnn1;Trib2;Rtkn2;Gabrb3;Enox1;A830018L16Rik;Jrk;Ubxn10;Camkk1;Dtna;Macrod2;Nfib;Slc41a3;Zc4h2;Cobl;Gjc1;Fut9	n/a	Gabrb3:2;Camkk1:2;Nfib:2;Gjc1:2;Fut9:2	20	19	0	5	240	1073	1217	0	148	20245	0.0137927	0.0468481	1	0.0232323	1.57231	1.31695	0	2.8498	1	1	0	2
1	FC(Day5-Oct4+/Oct4-)>4_and_FC(ES/ICM)>4_and_pvalue(ES/ICM)<0.01_and_r>0.6	mmu-miR-455-3p	miR-455-3p/682	0	-1	-1	-1	-1	Fundc2;Trim2;Laptm5;Camk2a;Zmat4;Nfib;Tcf7;Slc40a1;Gadd45a;Gabrb3;Bdh2;Nefl;Wscd1;Vash1;Fut9;Necab1	n/a	n/a	n/a	16	0	0	0	240	1450	0	0	0	20245	0.0986452	1	1	1	0.930805	0	0	0	0	0	0	0
1	FC(Day5-Oct4+/Oct4-)>4_and_FC(ES/ICM)>4_and_pvalue(ES/ICM)<0.01_and_r>0.6	mmu-miR-455-5p	miR-455	0	-1	-1	-1	-1	Frem2;Nipsnap1;Trim2;Kctd17;Igdcc4;Ina;Camk2a;Immp2l;Ccnd1;Bnc2;Camkk1;Nfib;Ssbp2;Gjc1;Gabrb3;Arhgef10;Bdh2;Kbtbd11;Rbak;Fut9	n/a	n/a	n/a	20	0	0	0	240	1073	0	0	0	20245	0.0137927	1	1	1	1.57231	0	0	0	1	0	0	1
1	FC(Day5-Oct4+/Oct4-)>4_and_FC(ES/ICM)>4_and_pvalue(ES/ICM)<0.01_and_r>0.6	mmu-miR-463	miR-463	0	23.1	23.1	1.03	0.681	Trim2;Mtap2;Camk2a;Grb10;Taf9b;Rtkn2;Fsd1l;Phyhipl;Pgap1;Fut9	Fam81a;Rfx3;Sox4;Trim2;Pitpnc1;Tmem106c;Igdcc4;Zbtb8a;Dtna;Macrod2;Zfp192;Bahcc1;Tnfsf12-Tnfsf13;Zc4h2;Zfp185;Parp16;A830018L16Rik;Fut9	Mex3a	Trim2:2;Fut9:2	10	18	1	2	240	831	982	50	113	20245	0.128423	0.0198828	0.331002	0.237447	1.01509	1.54621	1.68708	1.49299	0	1	0	1
1	FC(Day5-Oct4+/Oct4-)>4_and_FC(ES/ICM)>4_and_pvalue(ES/ICM)<0.01_and_r>0.6	mmu-miR-464	miR-464	0	26.6	27.1	1.34	0.251	Tpm2;Jrk;Tsga14;Sox4;Fundc2;Ubxn10;Tor3a;Camk2a;Bnc2;Thap2;Tcfap4;Tcf7;Plekha7;Cobl;Pdzd4;Gjc1;Hook1;Mtss1;Plekhg1;Pgap1;Vash1	n/a	Tor3a;Zfp521	Tor3a:2	21	0	2	1	240	1409	0	68	49	20245	0.0522727	1	0.145882	0.328267	1.25723	0	2.481	1.72151	0	0	0	0
1	FC(Day5-Oct4+/Oct4-)>4_and_FC(ES/ICM)>4_and_pvalue(ES/ICM)<0.01_and_r>0.6	mmu-miR-465	miR-465	0	32	32	1	0.374	Frem2;Sox4;Fancl;Gprasp1;Fundc2;Trim2;Mtap2;Stxbp4;Bnc2;Grb10;Camkk1;Zmat4;Dtna;Trib2;E2f7;Nfib;Mcart6;Slc45a1;Dock6;Fsd1l;Chd9;Phyhipl;Parp16;Dpysl3;Gjc1;Gabrb3;Arhgef10;Ddc;Pgap1;Arl4a;Fut9;Kitl;Necab1	n/a	Fancl;Nfib;Cdkn1c;Gabrb3;Kitl	Fancl:2;Nfib:2;Gabrb3:2;Kitl:2	33	0	5	4	240	1618	0	148	108	20245	0.000762402	1	0.0232323	0.0303954	1.72045	0	2.8498	3.12423	1	0	1	2
1	FC(Day5-Oct4+/Oct4-)>4_and_FC(ES/ICM)>4_and_pvalue(ES/ICM)<0.01_and_r>0.6	mmu-miR-465a-3p	n/a	0.660397	-1	-1	-1	-1	n/a	Fam81a;Pitpnc1;Zbtb8a;Dnd1;6720456H20Rik;Zfp192;Trib2;E2f7;Nfib;Rtkn2;Kcnh2;Rasa4;Zc4h2;Lnx2;Dapp1;Zfp185;Parp16;Gabrb3;Rprm;Wscd1;Kitl;AW551984	n/a	n/a	0	22	0	0	240	0	1285	0	0	20245	1	0.0212057	1	1	0	1.4442	0	0	0	1	0	1
1	FC(Day5-Oct4+/Oct4-)>4_and_FC(ES/ICM)>4_and_pvalue(ES/ICM)<0.01_and_r>0.6	mmu-miR-465a-5p	n/a	0.738017	-1	-1	-1	-1	n/a	Iffo2;Frem2;Ltbp1;Hlcs;Gprasp1;Trim2;Frmd5;Mtap2;Igdcc4;6720456H20Rik;Trib2;Rtkn2;Gab3;Cdkn1c;Mettl8;Zfp185;Parp16;Gabrb3;Pgap1;A830018L16Rik;Arl4a;Kitl;Necab1;Gpr114;Sox4;Mest;Rlbp1l2;Pitpnc1;Prkar2b;Stxbp4;Grb10;Zmat4;Dtna;E2f7;Nfib;Zc4h2;Lnx2;Cobl;Slc40a1;Chd9;Phyhipl;Gadd45a;Glyctk;Adam23;Fut9	n/a	n/a	0	45	0	0	240	0	2655	0	0	20245	1	0.00314415	1	1	0	1.42973	0	0	0	1	0	1
1	FC(Day5-Oct4+/Oct4-)>4_and_FC(ES/ICM)>4_and_pvalue(ES/ICM)<0.01_and_r>0.6	mmu-miR-465b-3p	n/a	0.660397	-1	-1	-1	-1	n/a	Fam81a;Pitpnc1;Zbtb8a;Dnd1;6720456H20Rik;Zfp192;Trib2;E2f7;Nfib;Rtkn2;Kcnh2;Rasa4;Zc4h2;Lnx2;Dapp1;Zfp185;Parp16;Gabrb3;Rprm;Wscd1;Kitl;AW551984	n/a	n/a	0	22	0	0	240	0	1285	0	0	20245	1	0.0212057	1	1	0	1.4442	0	0	0	1	0	1
1	FC(Day5-Oct4+/Oct4-)>4_and_FC(ES/ICM)>4_and_pvalue(ES/ICM)<0.01_and_r>0.6	mmu-miR-465b-5p	n/a	0.738017	-1	-1	-1	-1	n/a	Iffo2;Frem2;Gprasp1;Trim2;Mtap2;Kcnn1;Trib2;Gab3;Cdh3;Cdkn1c;Zfp185;Gabrb3;Slc48a1;Pgap1;A830018L16Rik;Arl4a;Kitl;Necab1;Gpr114;Sox4;Mest;Rlbp1l2;Pitpnc1;Stxbp4;Thap2;Grb10;Camkk1;Zmat4;Fam13c;Dtna;Dpys;E2f7;Nfib;Zc4h2;Lnx2;Gadd45a;Gjc1;Dync2li1;Glyctk;Adam23;Fut9	n/a	n/a	0	41	0	0	240	0	2318	0	0	20245	1	0.00236911	1	1	0	1.49203	0	0	0	1	0	1
1	FC(Day5-Oct4+/Oct4-)>4_and_FC(ES/ICM)>4_and_pvalue(ES/ICM)<0.01_and_r>0.6	mmu-miR-465c-3p	n/a	0.660397	-1	-1	-1	-1	n/a	Fam81a;Pitpnc1;Zbtb8a;Dnd1;6720456H20Rik;Zfp192;Trib2;E2f7;Nfib;Rtkn2;Kcnh2;Rasa4;Zc4h2;Lnx2;Dapp1;Zfp185;Parp16;Gabrb3;Rprm;Wscd1;Kitl;AW551984	n/a	n/a	0	22	0	0	240	0	1285	0	0	20245	1	0.0212057	1	1	0	1.4442	0	0	0	1	0	1
1	FC(Day5-Oct4+/Oct4-)>4_and_FC(ES/ICM)>4_and_pvalue(ES/ICM)<0.01_and_r>0.6	mmu-miR-465c-5p	n/a	0.738017	-1	-1	-1	-1	n/a	Iffo2;Frem2;Hlcs;Gprasp1;Trim2;Frmd5;Mtap2;Trib2;Rtkn2;Gab3;Cdkn1c;Zfp185;Parp16;Gabrb3;Slc48a1;Pgap1;A830018L16Rik;Arl4a;Kitl;Necab1;Gpr114;Sox4;Mest;Rlbp1l2;Pitpnc1;Stxbp4;Grb10;Camkk1;Zmat4;Dtna;E2f7;Nfib;Plekha7;Lnx2;Chd9;Gadd45a;Adam23;Glyctk;Fut9	n/a	n/a	0	39	0	0	240	0	2036	0	0	20245	1	0.000833144	1	1	0	1.61582	0	0	0	1	0	1
1	FC(Day5-Oct4+/Oct4-)>4_and_FC(ES/ICM)>4_and_pvalue(ES/ICM)<0.01_and_r>0.6	mmu-miR-466	miR-466	0	23.7	22.7	0.49	0.0155	Ltbp1;Rfx3;Sox4;Fundc2;Trim2;Mtap2;Bnc2;Wipi1;Pir;Trib2;Chrna9;Tnfsf12-Tnfsf13;Rtkn2;Cdkn1c;Slc41a3;Chd9;Srbd1;Dpysl3;Gjc1;Hook1;Gabrb3;Zfhx4;Mtss1;Plekhg1;Pkp2;Enox1;Pgap1;Fut9;Kitl	n/a	Rfx3;Dtna;Chd9;Golim4	Rfx3:2;Chd9:2	29	0	4	2	240	1856	0	238	103	20245	0.0254194	1	0.158882	0.221994	1.31803	0	1.41772	1.63794	1	0	0	1
1	FC(Day5-Oct4+/Oct4-)>4_and_FC(ES/ICM)>4_and_pvalue(ES/ICM)<0.01_and_r>0.6	mmu-miR-466a-3p	n/a	0.615522	-1	-1	-1	-1	n/a	Anxa8;Fam81a;Rfx3;Hlcs;Sox4;Trim2;Pitpnc1;Igdcc4;Dtna;Aga;Zfp192;Zfp521;Slc41a3;Ssbp2;Zc4h2;Fbxw17;Slc40a1;Chd9;Zfp185;Srbd1;Golim4;Gabrb3;Rprm;Adam23;Enox1;Pgap1;A830018L16Rik;Arl4a;Zfp182;Fut9	n/a	n/a	0	30	0	0	240	0	1916	0	0	20245	1	0.0235761	1	1	0	1.32079	0	0	0	1	0	1
1	FC(Day5-Oct4+/Oct4-)>4_and_FC(ES/ICM)>4_and_pvalue(ES/ICM)<0.01_and_r>0.6	mmu-miR-466a-5p	n/a	0.65204	-1	-1	-1	-1	n/a	Iffo2;Tsga14;Trim2;Frmd5;Mtap2;Klhdc8b;Zbtb8a;Zfp192;Trib2;Stk30;Cdkn1c;Ssbp2;Gabrb3;Rbak;Epb4.9;Nefl;A830018L16Rik;Arl4a;Zfp182;Kitl;Fancl;Pitpnc1;Ubxn10;Prkar2b;Stxbp4;Taf9b;Zmat4;Macrod2;2900006K08Rik;Tnfsf12-Tnfsf13;Nfib;Plekha7;Chd9;Nhsl1;Adam23;Adcy3	n/a	n/a	0	36	0	0	240	0	2007	0	0	20245	1	0.00328623	1	1	0	1.51308	0	0	0	1	0	1
1	FC(Day5-Oct4+/Oct4-)>4_and_FC(ES/ICM)>4_and_pvalue(ES/ICM)<0.01_and_r>0.6	mmu-miR-466b-3-3p	n/a	0.615522	-1	-1	-1	-1	n/a	Anxa8;Fam81a;Rfx3;Hlcs;Sox4;Mest;Trim2;Igdcc4;Dtna;Aga;Zfp192;Bahcc1;Zfp521;Slc41a3;Ssbp2;Zc4h2;Lnx2;Fbxw17;Chd9;Zfp185;Srbd1;Golim4;Gabrb3;Rprm;Adam23;Enox1;Pgap1;A830018L16Rik;Arl4a;Zfp182;Fut9	n/a	n/a	0	31	0	0	240	0	1847	0	0	20245	1	0.0116398	1	1	0	1.4158	0	0	0	1	0	1
1	FC(Day5-Oct4+/Oct4-)>4_and_FC(ES/ICM)>4_and_pvalue(ES/ICM)<0.01_and_r>0.6	mmu-miR-466b-3p	n/a	0.615522	-1	-1	-1	-1	n/a	Anxa8;Fam81a;Rfx3;Hlcs;Sox4;Trim2;Pitpnc1;Igdcc4;Dtna;Aga;Zfp192;Zfp521;Slc41a3;Ssbp2;Zc4h2;Fbxw17;Slc40a1;Chd9;Zfp185;Srbd1;Golim4;Gabrb3;Rprm;Adam23;Enox1;Pgap1;A830018L16Rik;Arl4a;Zfp182;Fut9	n/a	n/a	0	30	0	0	240	0	1916	0	0	20245	1	0.0235761	1	1	0	1.32079	0	0	0	1	0	1
1	FC(Day5-Oct4+/Oct4-)>4_and_FC(ES/ICM)>4_and_pvalue(ES/ICM)<0.01_and_r>0.6	mmu-miR-466b-5p	n/a	0.65204	-1	-1	-1	-1	n/a	Tsga14;Fancl;Rlbp1l2;Trim2;Pitpnc1;Frmd5;Mtap2;Ubxn10;Klhdc8b;Igdcc4;Prkar2b;Stxbp4;Zbtb8a;Taf9b;Zmat4;Zfp192;2900006K08Rik;Trib2;Tnfsf12-Tnfsf13;Stk30;Cdkn1c;Ssbp2;Plekha7;Chd9;Zfp185;Gabrb3;Nhsl1;Rbak;Epb4.9;Adam23;Nefl;A830018L16Rik;Adcy3;Arl4a;Zfp182;Kitl	n/a	n/a	0	36	0	0	240	0	1916	0	0	20245	1	0.00169083	1	1	0	1.58494	0	0	0	1	0	1
1	FC(Day5-Oct4+/Oct4-)>4_and_FC(ES/ICM)>4_and_pvalue(ES/ICM)<0.01_and_r>0.6	mmu-miR-466c-3p	n/a	0.615522	-1	-1	-1	-1	n/a	Anxa8;Fam81a;Rfx3;Hlcs;Sox4;Trim2;Pitpnc1;Igdcc4;Dtna;Aga;Zfp192;Zfp521;Slc41a3;Ssbp2;Zc4h2;Fbxw17;Slc40a1;Chd9;Zfp185;Srbd1;Golim4;Gabrb3;Rprm;Adam23;Enox1;Pgap1;A830018L16Rik;Arl4a;Zfp182;Fut9	n/a	n/a	0	30	0	0	240	0	1916	0	0	20245	1	0.0235761	1	1	0	1.32079	0	0	0	1	0	1
1	FC(Day5-Oct4+/Oct4-)>4_and_FC(ES/ICM)>4_and_pvalue(ES/ICM)<0.01_and_r>0.6	mmu-miR-466c-5p	n/a	0.804026	-1	-1	-1	-1	n/a	Iffo2;Tsga14;Fancl;Rlbp1l2;Trim2;Pitpnc1;Frmd5;Mtap2;Ubxn10;Klhdc8b;Igdcc4;Prkar2b;Ina;Stxbp4;Thap2;Taf9b;Zmat4;Macrod2;Zfp192;2900006K08Rik;Trib2;Tnfsf12-Tnfsf13;Stk30;Cdkn1c;Ssbp2;Plekha7;Chd9;Zfp185;Gabrb3;Nhsl1;Rbak;Epb4.9;Adam23;Kcnb1;Nefl;A830018L16Rik;Adcy3;Arl4a	n/a	n/a	0	38	0	0	240	0	1950	0	0	20245	1	0.000721132	1	1	0	1.64382	0	0	0	1	0	1
1	FC(Day5-Oct4+/Oct4-)>4_and_FC(ES/ICM)>4_and_pvalue(ES/ICM)<0.01_and_r>0.6	mmu-miR-466d-3p	n/a	0.615522	-1	-1	-1	-1	n/a	Anxa8;Fam81a;Rfx3;Hlcs;Sox4;Trim2;Pitpnc1;Igdcc4;Laptm5;Rundc3b;Dtna;Aga;Zfp192;Zfp521;Slc41a3;Ssbp2;Zc4h2;Fbxw17;Slc40a1;Chd9;Zfp185;Srbd1;Golim4;Gabrb3;Rprm;Epb4.9;Adam23;Enox1;Pgap1;A830018L16Rik;Zfp182;Fut9;AW551984	n/a	n/a	0	33	0	0	240	0	1645	0	0	20245	1	0.000978575	1	1	0	1.69221	0	0	0	1	0	1
1	FC(Day5-Oct4+/Oct4-)>4_and_FC(ES/ICM)>4_and_pvalue(ES/ICM)<0.01_and_r>0.6	mmu-miR-466d-5p	n/a	0.600441	-1	-1	-1	-1	n/a	Iffo2;Fam81a;Rlbp1l2;Pitpnc1;Frmd5;Mtap2;Ubxn10;Igdcc4;Ina;Stxbp4;Ccnd1;Zmat4;Dtna;Macrod2;6720456H20Rik;Zfp192;Tnfsf12-Tnfsf13;Nfib;Mettl8;Ssbp2;Plekha7;Chd9;Parp16;Gabrb3;Pam;Kcnb1;Pgap1;A830018L16Rik;Adcy3;Arl4a	n/a	n/a	0	30	0	0	240	0	1711	0	0	20245	1	0.00806009	1	1	0	1.47903	0	0	0	1	0	1
1	FC(Day5-Oct4+/Oct4-)>4_and_FC(ES/ICM)>4_and_pvalue(ES/ICM)<0.01_and_r>0.6	mmu-miR-466e-3p	n/a	0.615522	-1	-1	-1	-1	n/a	Anxa8;Fam81a;Rfx3;Hlcs;Sox4;Trim2;Pitpnc1;Igdcc4;Dtna;Aga;Zfp192;Zfp521;Slc41a3;Ssbp2;Zc4h2;Fbxw17;Slc40a1;Chd9;Zfp185;Srbd1;Golim4;Gabrb3;Rprm;Adam23;Enox1;Pgap1;A830018L16Rik;Arl4a;Zfp182;Fut9	n/a	n/a	0	30	0	0	240	0	1916	0	0	20245	1	0.0235761	1	1	0	1.32079	0	0	0	1	0	1
1	FC(Day5-Oct4+/Oct4-)>4_and_FC(ES/ICM)>4_and_pvalue(ES/ICM)<0.01_and_r>0.6	mmu-miR-466e-5p	n/a	0.65204	-1	-1	-1	-1	n/a	Iffo2;Tsga14;Fundc2;Trim2;Frmd5;Mtap2;Klhdc8b;Zfp192;Trib2;Stk30;Cdkn1c;Ssbp2;Zfp185;Gabrb3;Rbak;Epb4.9;Nefl;A830018L16Rik;Arl4a;Zfp182;Kitl;Fancl;Rlbp1l2;Pitpnc1;Ubxn10;Prkar2b;Stxbp4;Taf9b;Zmat4;Macrod2;2900006K08Rik;Tnfsf12-Tnfsf13;Plekha7;Chd9;Nhsl1;Adam23;Adcy3	n/a	n/a	0	37	0	0	240	0	1975	0	0	20245	1	0.00155409	1	1	0	1.58031	0	0	0	1	0	1
1	FC(Day5-Oct4+/Oct4-)>4_and_FC(ES/ICM)>4_and_pvalue(ES/ICM)<0.01_and_r>0.6	mmu-miR-466f-3p	n/a	0.64696	-1	-1	-1	-1	n/a	Anxa8;Hlcs;Sox4;Mest;Trim2;Igdcc4;Laptm5;Rundc3b;Taf9b;Dtna;Aga;Trib2;Zfp521;Slc41a3;Ssbp2;Slc40a1;Chd9;Zfp185;Phyhipl;Golim4;Hook1;Gabrb3;Rprm;Pkp2;Adam23;Pgap1;AW551984	n/a	n/a	0	27	0	0	240	0	1827	0	0	20245	1	0.041259	1	1	0	1.24661	0	0	0	1	0	1
1	FC(Day5-Oct4+/Oct4-)>4_and_FC(ES/ICM)>4_and_pvalue(ES/ICM)<0.01_and_r>0.6	mmu-miR-466f-5p	n/a	0.619118	-1	-1	-1	-1	n/a	Frem2;Rlbp1l2;Trim2;Pitpnc1;Igdcc4;Ina;Thap2;Taf9b;Camkk1;Zmat4;Dtna;Zfp521;Ssbp2;Chd9;Gabrb3;Adam23;A830018L16Rik;Arl4a	n/a	n/a	0	18	0	0	240	0	999	0	0	20245	1	0.0222946	1	1	0	1.51989	0	0	0	1	0	1
1	FC(Day5-Oct4+/Oct4-)>4_and_FC(ES/ICM)>4_and_pvalue(ES/ICM)<0.01_and_r>0.6	mmu-miR-466g	n/a	0.65076	-1	-1	-1	-1	n/a	Tsga14;Hlcs;Sox4;Fancl;Rlbp1l2;Trim2;Uchl1;Pitpnc1;Frmd5;Klhdc8b;Igdcc4;Zbtb8a;Zmat4;Fam13c;Dtna;Pir;E2f7;Dscaml1;Slc41a3;Plekha7;Zfp185;Golim4;Rprm;Pkp2;Adam23;Fut9;AW551984	n/a	n/a	0	27	0	0	240	0	1731	0	0	20245	1	0.0289478	1	1	0	1.31575	0	0	0	1	0	1
1	FC(Day5-Oct4+/Oct4-)>4_and_FC(ES/ICM)>4_and_pvalue(ES/ICM)<0.01_and_r>0.6	mmu-miR-466h	n/a	0.804026	-1	-1	-1	-1	n/a	Fam81a;Rlbp1l2;Trim2;Mtap2;Klhdc8b;Stxbp4;Immp2l;Camkk1;Dtna;Trib2;Nfib;Zfp521;Gab3;Stk30;Ssbp2;Zfp185;Gabrb3;Prr5l;Aldoc;Glyctk;Adam23;A830018L16Rik;Arl4a;Kitl	n/a	n/a	0	24	0	0	240	0	1811	0	0	20245	1	0.073349	1	1	0	1.11789	0	0	0	0	0	0
1	FC(Day5-Oct4+/Oct4-)>4_and_FC(ES/ICM)>4_and_pvalue(ES/ICM)<0.01_and_r>0.6	mmu-miR-467	n/a	0	-1	-1	-1	-1	n/a	n/a	Cdkn1c;Mex3a;Epb4.9;Chd9;Fzd10;Nefl;Golim4;Clstn3;Fut9;Kitl;Gabrb3;Zfp521	n/a	0	0	12	0	240	0	0	509	0	20245	1	1	0.0108026	1	0	0	1.9887	0	0	0	1	1
1	FC(Day5-Oct4+/Oct4-)>4_and_FC(ES/ICM)>4_and_pvalue(ES/ICM)<0.01_and_r>0.6	mmu-miR-10b	miR-10	1	27.6	28.3	1.62	0.208	Ltbp1;Hlcs;Flt4;Trim2;Cyfip2;Tmem63a;Kctd17;Ina;Sp5;Camk2a;Cpne5;Bnc2;Grb10;Fxyd6;Slc12a8;E2f7;Mcart6;Rtkn2;Gjc1;Hook1;Arhgef10;Zfhx4;Plekhg1;Wscd1;Fut9	Ltbp1;Hlcs;Mest;Trim2;Pitpnc1;Sp5;Camk2a;Fam13c;Taok2;6720456H20Rik;Mmp17;Nfib;Ssbp2;Zc4h2;Hook1;Kcnb1;Fut9	Trim2;Igdcc4;Trib2	Ltbp1:2;Hlcs:2;Trim2:3;Sp5:2;Camk2a:2;Hook1:2;Fut9:2	25	17	3	7	240	1358	903	61	369	20245	0.00838913	0.0188257	0.029881	0.0765962	1.55291	1.58806	4.14857	1.60021	1	1	1	3
1	FC(Day5-Oct4+/Oct4-)>4_and_FC(ES/ICM)>4_and_pvalue(ES/ICM)<0.01_and_r>0.6	mmu-miR-467b	miR-467	1	30.7	29	0.31	0.294	Frem2;Ltbp1;Tsga14;Fundc2;Mtap2;Fbxo10;Slc12a8;Trib2;Rtkn2;Dpysl3;Hook1;Enox1;Nefl;Pgap1;Kitl;Necab1;Sox4;Mest;Prkar2b;Ina;Pml;Bnc2;Thap2;Dtna;Aga;E2f7;Kcnh2;Phyhipl;Gadd45a;Zfhx4;Dync2li1;Fzd10;Fut9	Cyfip2;Frmd5;Fbxo10;Trib2;Gabrb3;Slc48a1;A830018L16Rik;Necab1;Mest;Grb10;Taf9b;Zfp580;Tcfap4;E2f7;Nfib;Lefty2;Slc41a3;Lnx2;Phyhipl;Adam23;Fut9	n/a	Fbxo10:2;Trib2:2;Necab1:2;Mest:2;E2f7:2;Phyhipl:2;Fut9:2	33	21	0	7	240	2207	1074	0	289	20245	0.0291537	0.0080945	1	0.0349325	1.2613	1.64938	0	2.04318	1	1	0	2
1	FC(Day5-Oct4+/Oct4-)>4_and_FC(ES/ICM)>4_and_pvalue(ES/ICM)<0.01_and_r>0.6	mmu-miR-467c	n/a	0.606927	-1	-1	-1	-1	n/a	Slc40a1;Gabrb3;Zfp580;Fbxo10;Macrod2;Trib2;E2f7;A830018L16Rik	n/a	n/a	0	8	0	0	240	0	688	0	0	20245	1	0.14258	1	1	0	0.980862	0	0	0	0	0	0
1	FC(Day5-Oct4+/Oct4-)>4_and_FC(ES/ICM)>4_and_pvalue(ES/ICM)<0.01_and_r>0.6	mmu-miR-467d	n/a	0.606927	-1	-1	-1	-1	n/a	Slc40a1;Zfp580;Trib2;E2f7;A830018L16Rik	n/a	n/a	0	5	0	0	240	0	504	0	0	20245	1	0.163324	1	1	0	0.836847	0	0	0	0	0	0
1	FC(Day5-Oct4+/Oct4-)>4_and_FC(ES/ICM)>4_and_pvalue(ES/ICM)<0.01_and_r>0.6	mmu-miR-467e	n/a	0.589521	-1	-1	-1	-1	n/a	Lrrc34;Rfx3;Sox4;Gprasp1;Fundc2;Pitpnc1;Cyfip2;Mtap2;Klhdc8b;Igdcc4;Laptm5;Ccnd1;Thap2;Camkk1;Fam13c;Macrod2;Trib2;E2f7;Nfib;Zfp521;Rtkn2;Ssbp2;Zc4h2;Chd9;Golim4;Gabrb3;Rprm;Adam23;Nefl;A830018L16Rik;Adcy3	n/a	n/a	0	31	0	0	240	0	1780	0	0	20245	1	0.00787326	1	1	0	1.46909	0	0	0	1	0	1
1	FC(Day5-Oct4+/Oct4-)>4_and_FC(ES/ICM)>4_and_pvalue(ES/ICM)<0.01_and_r>0.6	mmu-miR-23a	miR-23	1	25.4	20.8	0.04	0.00056	Cyfip2;Mtap2;Kctd17;Ccnd1;Fbxo10;Mcart6;Ssbp2;Dcp1b;Gabrb3;Bdh2;Mtss1;Plekhg1;Nefl;Pgap1;Wscd1;Vash1;Kitl;Necab1;Jrk;Pitpnc1;Stxbp4;Pml;Bnc2;Thap2;Grb10;Rasip1;Dtna;Nfib;Gadd45a;Gjc1;Zfhx4;Nfe2l3;Fut9	Frmd5;Mtap2;Ccnd1;Fbxo10;Zfp192;Zfp521;Gab3;Ssbp2;Hook1;Nefl;A830018L16Rik;Arl4a;Zfp182;Pitpnc1;Prkar2b;Camk2a;Taf9b;Rasip1;Fam13c;Nfib;Rasa4;Nhsl1;Adam23;Fut9	Frmd5;Ccnd1;Nefl;Kitl;Adam23;Fut9	Frmd5:2;Mtap2:2;Ccnd1:3;Fbxo10:2;Ssbp2:2;Nefl:3;Kitl:2;Pitpnc1:2;Rasip1:2;Nfib:2;Adam23:2;Fut9:3	33	24	6	12	240	2133	1621	283	797	20245	0.0220008	0.0467594	0.0688455	0.0845136	1.30506	1.24892	1.78843	1.27008	1	1	0	2
1	FC(Day5-Oct4+/Oct4-)>4_and_FC(ES/ICM)>4_and_pvalue(ES/ICM)<0.01_and_r>0.6	mmu-miR-469	miR-469	0	32	32	1	0.374	Ltbp1;Sox4;Trim2;Cyfip2;Ubxn10;Igdcc4;Tor3a;Laptm5;Prkar2b;Ina;Stxbp4;Pml;Camk2a;Bnc2;Grb10;Camkk1;Tcfap4;Nfib;Dscaml1;Rtkn2;Cdh3;Cecr5;Slc40a1;Pdzd4;Dpysl3;Mtss1;Kbtbd11;Plekhg1;Glyctk;Vash1;Necab1	n/a	Tcfap4;Nfib;Cdkn1c	Tcfap4:2;Nfib:2	31	0	3	2	240	1750	0	76	56	20245	0.00650926	1	0.0488875	0.113707	1.49427	0	3.32977	3.01265	1	0	1	2
1	FC(Day5-Oct4+/Oct4-)>4_and_FC(ES/ICM)>4_and_pvalue(ES/ICM)<0.01_and_r>0.6	mmu-miR-470	miR-470	0	22.5	23.4	1.9	0.00379	Zscan10;Hlcs;Trim2;Cyfip2;Tmem63a;Mtap2;Igdcc4;Ina;Stxbp4;Camk2a;Cpne5;Rasip1;Dtna;Fxyd6;Bcl9;Mcart6;Dscaml1;Rtkn2;Sgms2;Tcf7;Pdzd4;Dpysl3;Hook1;Nfe2l3;Sept1;Pkp2;Wscd1;Vash1;Arl4a;Fut9;Kitl	n/a	6720456H20Rik;Zfp521;Mex3a	n/a	31	0	3	0	240	1841	0	97	64	20245	0.0112602	1	0.0799835	0.465596	1.42041	0	2.60889	0	1	0	0	1
1	FC(Day5-Oct4+/Oct4-)>4_and_FC(ES/ICM)>4_and_pvalue(ES/ICM)<0.01_and_r>0.6	mmu-miR-471	miR-471	0.621023	27.6	28.8	2.32	0.0794	Fundc2;Ubxn10;E2f7	Fam81a;Sox4;Fundc2;Slc40a1;Chd9;Rundc3b;Dtna;Adam23;A830018L16Rik;Zfp182;Fut9	n/a	Fundc2:2	3	11	0	1	240	170	558	6	57	20245	0.183682	0.0347094	0.930938	0.347166	1.4886	1.6629	0	1.4799	0	1	0	1
1	FC(Day5-Oct4+/Oct4-)>4_and_FC(ES/ICM)>4_and_pvalue(ES/ICM)<0.01_and_r>0.6	mmu-miR-483	miR-483	0	32	32	1	0.374	Hlcs;Fundc2;Mtap2;Igdcc4;Igfbp3;Tcf7;Dpysl3;Hook1;Arhgef10;Kbtbd11;Rbak;Wscd1;Vash1;Kitl;Flt4;Camk2a;Thap2;Aga;Wwc1;Chrna9;Slc41a3;Gjc1	Hlcs;Igdcc4;Laptm5;Zfp192;Trib2;Camk2b;Epb4.9;Aldoc;A830018L16Rik;Fam81a;Nipsnap1;Ubxn10;Prkar2b;Camk2a;Cpne5;Camkk1;Dtna;Nfib;Rasa4;Plekha7;Rprm;Adcy3	n/a	Hlcs:2;Igdcc4:2;Camk2a:2	22	22	0	3	240	1468	1096	65	206	20245	0.0483981	0.00546097	0.460059	0.213714	1.26416	1.69324	0	1.22846	1	1	0	2
1	FC(Day5-Oct4+/Oct4-)>4_and_FC(ES/ICM)>4_and_pvalue(ES/ICM)<0.01_and_r>0.6	mmu-miR-484	miR-484	0	32	32	1	0.374	Frem2;Tsga14;Hlcs;Trim2;Mtap2;Igdcc4;Ccnd1;Trib2;Igfbp3;Cdh3;Tcf7;Parp16;Gabrb3;Kbtbd11;Plekhg1;Pgap1;Wscd1;Tpm2;Anxa8;Flt4;Nipsnap1;Pitpnc1;Ubxn10;Tor3a;Clstn3;Pml;Dnd1;Bnc2;Grb10;Taf9b;Dtna;Fxyd6;Nfib;Slc41a3;Plekha7;Cobl;Srbd1;Pdzd4;Gadd45a;Fzd10;Adcy3;Fut9	Iffo2;Tsga14;Frmd5;Mtap2;6720456H20Rik;Zfp192;Trib2;Cend1;Ssbp2;Parp16;Gabrb3;Pgap1;Fam81a;Jrk;Pitpnc1;Stxbp4;Dnd1;Grb10;Zmat4;Dtna;Pir;Plekha7;Rprm;Fzd10;Adcy3;Fut9	Tsga14;6720456H20Rik;Rfx3;Dnd1	Tsga14:3;Mtap2:2;6720456H20Rik:2;Trib2:2;Parp16:2;Gabrb3:2;Pgap1:2;Pitpnc1:2;Dnd1:3;Grb10:2;Dtna:2;Plekha7:2;Fzd10:2;Adcy3:2;Fut9:2	42	26	4	15	240	2146	1321	99	642	20245	0.000367351	0.00365471	0.0237398	0.00559401	1.65092	1.66026	3.40825	1.97089	1	1	1	3
1	FC(Day5-Oct4+/Oct4-)>4_and_FC(ES/ICM)>4_and_pvalue(ES/ICM)<0.01_and_r>0.6	mmu-miR-485	n/a	0.589521	-1	-1	-1	-1	n/a	Frem2;Jrk;Tsga14;Hlcs;Gpr114;Flt4;Fundc2;Trim2;Pitpnc1;Mtap2;Ubxn10;Camkk1;Zmat4;Fam13c;Dtna;Macrod2;Fxyd6;Zfp192;Zfp521;Rasa4;Tcf7;Fbxw17;Chd9;Srbd1;Parp16;Garnl3;Asrgl1;Gabrb3;Epb4.9;Pgap1;A830018L16Rik;Adcy3	n/a	n/a	0	32	0	0	240	0	1829	0	0	20245	1	0.0067889	1	1	0	1.47585	0	0	0	1	0	1
1	FC(Day5-Oct4+/Oct4-)>4_and_FC(ES/ICM)>4_and_pvalue(ES/ICM)<0.01_and_r>0.6	mmu-miR-485-3p	miR-485-3p	0	32	32	1	0.374	Pitpnm1;Flt4;Trim2;Creld1;Laptm5;Pcolce2;Bnc2;Thap2;Trib2;Rtkn2;Mettl8;Dapp1;Slc40a1;Golim4;Gjc1;Bdh2;Npdc1;Pgap1;Wscd1;Kitl;Necab1	n/a	Trib2	Trib2:2	21	0	1	1	240	1272	0	98	62	20245	0.029621	1	0.366116	0.355788	1.39264	0	0.860757	1.36055	1	0	0	1
1	FC(Day5-Oct4+/Oct4-)>4_and_FC(ES/ICM)>4_and_pvalue(ES/ICM)<0.01_and_r>0.6	mmu-miR-485-5p	miR-485-5p	0	32	32	1	0.374	Cyfip2;Tmem63a;Mtap2;Kctd17;Igdcc4;Nqo1;Ccnd1;Fbxo10;Slc12a8;Mcart6;Igfbp3;Rtkn2;Parp16;Dpysl3;Gabrb3;Kbtbd11;Enox1;Pgap1;Vash1;Dis3l2;Gpr114;Sox4;Flt4;Stard5;Ubxn10;Clstn3;Irak1bp1;Pml;Camk2a;Cpne5;Wdr19;Bnc2;Camkk1;Dtna;Fxyd6;Chrna9;Nfib;Plekha7;Cobl;Chd9;Zfhx4;Ppm1j;Adam23;Fzd10	n/a	Tsga14;Mex3a;Gabrb3;Macrod2;Chd9;Fzd10	Gabrb3:2;Chd9:2;Fzd10:2	44	0	6	3	240	2274	0	80	53	20245	0.000338777	1	0.000330947	0.0213767	1.63218	0	6.32656	4.77476	1	0	1	2
1	FC(Day5-Oct4+/Oct4-)>4_and_FC(ES/ICM)>4_and_pvalue(ES/ICM)<0.01_and_r>0.6	mmu-miR-486	miR-486	0	32	32	1	0.374	Tsga14;Gpr114;Mest;Trim2;Ubxn10;Igdcc4;Laptm5;Stxbp4;Sp5;Camk2a;Nfib;Mcart6;Lnx2;Chd9;Phyhipl;Pdzd4;Gabrb3;Plekhg1;Rbak;Rprm;Enox1;Wscd1;Fut9;Kitl	Trim2;Ubxn10;Stxbp4;Sp5;Camk2a;Bahcc1;Ssbp2;Slc40a1;Chd9;Zfp185;Phyhipl;Gabrb3;Rprm;Enox1	n/a	Trim2:2;Ubxn10:2;Stxbp4:2;Sp5:2;Camk2a:2;Chd9:2;Phyhipl:2;Gabrb3:2;Rprm:2;Enox1:2	24	14	0	10	240	1134	762	48	270	20245	0.00223366	0.0319583	0.563776	0.00109348	1.78527	1.54981	0	3.12423	1	1	0	2
1	FC(Day5-Oct4+/Oct4-)>4_and_FC(ES/ICM)>4_and_pvalue(ES/ICM)<0.01_and_r>0.6	mmu-miR-487b	miR-487b	0	27.5	28.1	1.58	0.123	Trim2;Fut9	Rtkn2;Dtna;Pitpnc1;Adam23;Glyctk;Pgap1	n/a	n/a	2	6	0	0	240	137	321	6	42	20245	0.262726	0.094225	0.930938	0.60569	1.23145	1.57671	0	0	0	0	0	0
1	FC(Day5-Oct4+/Oct4-)>4_and_FC(ES/ICM)>4_and_pvalue(ES/ICM)<0.01_and_r>0.6	mmu-miR-488	miR-488	0	32	32	1	0.374	Hlcs;Tmem63a;Igdcc4;Igfbp3;Rtkn2;B4galt2;Hook1;Gabrb3;Kbtbd11;Rbak;Kitl;Jrk;Flt4;Stard5;Pcolce2;Taf9b;Camkk1;Samhd1;Tnfsf12-Tnfsf13;Nfib;Kcnh2;Chd9;Pdzd4;Kcnb1	Hlcs;Trim2;Creld1;Frmd5;Mtap2;6720456H20Rik;Zfp192;Trib2;Rtkn2;Ssbp2;Golim4;Gabrb3;Hps1;Tmsb15b1-Tmsb15b2;Pgap1;A830018L16Rik;Arl4a;Kitl;Rfx3;Sox4;Mest;Ubxn10;Ina;Cpne5;Rundc3b;Taf9b;Zmat4;Fam13c;E2f7;Slc40a1;Adam23;Glyctk;Adcy3;Fut9	n/a	Hlcs:2;Rtkn2:2;Gabrb3:2;Kitl:2;Taf9b:2	24	34	0	5	240	1334	2090	0	255	20245	0.0116302	0.0127766	1	0.102792	1.51762	1.37227	0	1.654	1	1	0	2
1	FC(Day5-Oct4+/Oct4-)>4_and_FC(ES/ICM)>4_and_pvalue(ES/ICM)<0.01_and_r>0.6	mmu-miR-489	miR-489.m	0	32	32	1	0.374	Mtap2;Laptm5;Mettl8;Plekhg1;Pgap1;Vash1;Dis3l2;Ubxn10;Stxbp4;Grb10;Camkk1;Dtna;Chd9;Gadd45a;Zfhx4;Fut9	Hlcs;Trim2;Frmd5;Mtap2;Camk2b;Mettl8;Fbxw17;Golim4;Gabrb3;Pgap1;A830018L16Rik;Fam81a;Jrk;Pitpnc1;Rundc3b;Camkk1;Zmat4;Dtna;Nfib;Chd9;Srbd1;Phyhipl	Mex3a;Lnx2;Chd9	Mtap2:2;Mettl8:2;Pgap1:2;Camkk1:2;Dtna:2;Chd9:3	16	22	3	6	240	1379	1164	127	429	20245	0.102882	0.00952994	0.126777	0.151151	0.978729	1.59432	1.99262	1.17978	0	1	0	1
1	FC(Day5-Oct4+/Oct4-)>4_and_FC(ES/ICM)>4_and_pvalue(ES/ICM)<0.01_and_r>0.6	mmu-miR-490	miR-490	0	-1	-1	-1	-1	Frem2;Tubb3;Tmem106c;Sp5;Ccnd1;Fbxo10;Ssbp2;Dcp1b;Parp16;Pkp2;Pgap1;Gpr114;Flt4;Ubxn10;Prkar2b;Pml;Bnc2;E2f7;Chrna9;Cobl;Phyhipl;Gadd45a;Fut9	Tmem106c;Dscaml1;Zfp521;Cdkn1c;Ssbp2;Zfp185;Parp16;Gabrb3;Hmga1;Pkp2;Enox1;Rfx3;Flt4;Ubxn10;Prkar2b;Ina;Rundc3b;Nfib;Dapp1;Phyhipl;Pdzd4;Gadd45a;Gjc1;Nhsl1	n/a	Tmem106c:2;Ssbp2:2;Parp16:2;Pkp2:2;Flt4:2;Ubxn10:2;Prkar2b:2;Phyhipl:2;Gadd45a:2	23	24	0	9	240	1337	1147	0	408	20245	0.0186659	0.00254007	1	0.0307663	1.45112	1.76504	0	1.86075	1	1	0	2
1	FC(Day5-Oct4+/Oct4-)>4_and_FC(ES/ICM)>4_and_pvalue(ES/ICM)<0.01_and_r>0.6	mmu-miR-491	miR-491	0	32	32	1	0.374	Frem2;Tsga14;Hlcs;Trim2;Cyfip2;Tmem63a;Igdcc4;Laptm5;Sp5;Taok2;Clec11a;Trib2;Mcart6;Dscaml1;Cdh3;B4galt2;Tcf7;Dpysl3;Hmga1;Fsd1;Sept1;Kitl;Necab1;Tpm2;Pitpnm1;Zscan10;Gpr114;Flt4;Stard5;Ubxn10;Clstn3;Stxbp4;Pml;Camk2a;Cpne5;Akr1b10;Thap2;Grb10;Dtna;Samhd1;Tcfap4;Nfib;Crtc1;Sgms2;Zc4h2;Phyhipl;Pdzd4;Gadd45a;Zfhx4;Kcnb1;Fut9	Iffo2;Frmd5;Klhdc8b;Laptm5;Taok2;Zfp192;Trib2;Bahcc1;Cdh3;B4galt2;Tcf7;Zfp185;Hps1;Enox1;Necab1;Pitpnc1;Pml;Camk2a;Thap2;Camkk1;Dtna;Macrod2;Pir;Tcfap4;Nfib;Kcnh2;Rasa4;Gadd45a;D1Pas1;Kcnb1	n/a	Laptm5:2;Taok2:2;Trib2:2;Cdh3:2;B4galt2:2;Tcf7:2;Necab1:2;Pml:2;Camk2a:2;Thap2:2;Dtna:2;Tcfap4:2;Nfib:2;Gadd45a:2;Kcnb1:2	51	30	0	15	240	2112	1430	0	596	20245	3.4031e-07	0.000845371	1	0.0030773	2.03696	1.76967	0	2.12301	1	1	0	2
1	FC(Day5-Oct4+/Oct4-)>4_and_FC(ES/ICM)>4_and_pvalue(ES/ICM)<0.01_and_r>0.6	mmu-miR-493	n/a	0.609144	-1	-1	-1	-1	n/a	Jrk;Tspyl2;Trim2;Pitpnc1;Cyfip2;Ubxn10;Zbtb8a;Taf9b;Zmat4;Fam13c;Taok2;Dtna;Macrod2;Trib2;Samhd1;Zfp521;Cdkn1c;B4galt2;Ssbp2;Fbxw17;Cobl;Chd9;Gabrb3;Aldoc;Glyctk;Nefl;Pgap1;Kitl	n/a	n/a	0	28	0	0	240	0	1479	0	0	20245	1	0.00430625	1	1	0	1.59697	0	0	0	1	0	1
1	FC(Day5-Oct4+/Oct4-)>4_and_FC(ES/ICM)>4_and_pvalue(ES/ICM)<0.01_and_r>0.6	mmu-miR-493-5p	miR-493-5p	0	-1	-1	-1	-1	Fundc2;Trim2;Cyfip2;Tmem63a;Ubxn10;Thsd1;Laptm5;Ccnd1;Bnc2;Thap2;Grb10;Aga;Wwc1;Slc12a8;Bcl9;Chrna9;Nfib;Mcart6;Dscaml1;Lefty2;Rtkn2;Dapp1;Cobl;Chd9;Gjc1;Plekhg1;Pgap1;Fut9;Necab1	n/a	n/a	n/a	29	0	0	0	240	1868	0	0	0	20245	0.0267171	1	1	1	1.30957	0	0	0	1	0	0	1
1	FC(Day5-Oct4+/Oct4-)>4_and_FC(ES/ICM)>4_and_pvalue(ES/ICM)<0.01_and_r>0.6	mmu-miR-494	miR-494	0	30.7	28.4	0.2	0.0736	Gprasp1;Trim2;Cyfip2;Frmd5;Igdcc4;Sp5;Dscaml1;Rtkn2;Stk30;Mettl8;Tcf7;Dpysl3;Hook1;Gabrb3;Arhgef10;Kbtbd11;Plekhg1;Rbak;Pkp2;Nefl;Pgap1;Arl4a;Necab1;Sox4;Prkar2b;Stxbp4;Camk2a;Bnc2;Taf9b;Dtna;Nfib;Chd9;Phyhipl;Gjc1;Zfhx4;Fzd10;Fut9	Tsga14;Trim2;Frmd5;Igdcc4;Sp5;Zfp521;Rtkn2;Mettl8;Hook1;Gabrb3;Pam;Rbak;Pkp2;Pgap1;Arl4a;Sox4;Camk2a;Rundc3b;Taf9b;Fam13c;Chd9;Phyhipl;Adam23;Fut9;AW551984	Cyfip2;Chd9;Zfhx4	Trim2:2;Cyfip2:2;Frmd5:2;Igdcc4:2;Sp5:2;Rtkn2:2;Mettl8:2;Hook1:2;Gabrb3:2;Rbak:2;Pkp2:2;Pgap1:2;Arl4a:2;Sox4:2;Camk2a:2;Taf9b:2;Chd9:3;Phyhipl:2;Zfhx4:2;Fut9:2	37	25	3	20	240	2260	1607	156	769	20245	0.00960069	0.0331392	0.167332	0.000533374	1.38102	1.31229	1.6222	2.19387	1	1	0	2
1	FC(Day5-Oct4+/Oct4-)>4_and_FC(ES/ICM)>4_and_pvalue(ES/ICM)<0.01_and_r>0.6	mmu-miR-495	miR-495	0	24.1	23.1	0.5	0.0631	Frem2;Tubb3;Fundc2;Trim2;Mtap2;Sp5;Ccnd1;Fbxo10;Mcart6;Igfbp3;Stk30;Dock6;Tcf7;Fsd1l;Dpysl3;Hook1;Gabrb3;Bdh2;Mtss1;Kbtbd11;Plekhg1;Pkp2;Nefl;Pgap1;Vash1;Dis3l2;Arl4a;Kitl;Mest;Fancl;Tagln3;Stxbp4;Camk2a;Bnc2;Thap2;Taf9b;Fxyd6;Bcl9;Tcfap4;Nfib;Cecr5;Lnx2;Chd9;Gjc1;Zfhx4;Fzd10;Fut9	Tsga14;Fundc2;Trim2;Mtap2;6720456H20Rik;Bahcc1;Gab3;A830018L16Rik;Sox4;Fancl;Tagln3;Rundc3b;Taf9b;Zmat4;Macrod2;Chd9;D1Pas1;Adam23;Glyctk;Fut9	n/a	Fundc2:2;Trim2:2;Mtap2:2;Fancl:2;Tagln3:2;Taf9b:2;Chd9:2;Fut9:2	47	20	0	8	240	2914	1878	0	978	20245	0.00573205	0.0817184	1	0.0736305	1.36055	0.89834	0	0.690014	1	0	0	1
1	FC(Day5-Oct4+/Oct4-)>4_and_FC(ES/ICM)>4_and_pvalue(ES/ICM)<0.01_and_r>0.6	mmu-miR-496	miR-496	0	-1	-1	-1	-1	Ltbp1;Hlcs;Fundc2;Trim2;Mtap2;Ccnd1;Mcart6;Cdkn1c;Dpysl3;Hook1;Gabrb3;Pam;Rbak;Pgap1;Wscd1;Arl4a;Kitl;Necab1;Rfx3;Mest;Stxbp4;Pml;Bnc2;Thap2;Grb10;Zmat4;Pir;Nfib;Slc45a1;Zc4h2;Slc40a1;Chd9;Phyhipl;Gjc1;Zfhx4;Dync2li1;Fzd10;Fut9	Frmd5;Mtap2;Igdcc4;Zfp192;Rtkn2;Mettl8;Golim4;Pgap1;A830018L16Rik;Fam81a;Mest;Pitpnc1;Dtna;Macrod2;Cobl;D1Pas1;Fzd10;Fut9	n/a	Mtap2:2;Pgap1:2;Mest:2;Fzd10:2;Fut9:2	38	18	0	5	240	2215	1060	0	286	20245	0.0049285	0.0321779	1	0.126949	1.44716	1.43243	0	1.47472	1	1	0	2
1	FC(Day5-Oct4+/Oct4-)>4_and_FC(ES/ICM)>4_and_pvalue(ES/ICM)<0.01_and_r>0.6	mmu-miR-496.mirbase	miR-496.m	0	-1	-1	-1	-1	Frem2;Mest;Pitpnc1;Cyfip2;Dpysl3;Laptm5;Gjc1;Stxbp4;Gabrb3;Mtss1;Nqo1;Rbak;Thap2;Dtna;Aga;Slc12a8;Pgap1;Nfib;Fut9;Kitl	n/a	n/a	n/a	20	0	0	0	240	921	0	0	0	20245	0.00362098	1	1	1	1.8318	0	0	0	1	0	0	1
1	FC(Day5-Oct4+/Oct4-)>4_and_FC(ES/ICM)>4_and_pvalue(ES/ICM)<0.01_and_r>0.6	mmu-miR-27b	miR-27	0	25.6	25.1	0.71	0.282	Frem2;Cyfip2;Tmem63a;Immp2l;Fbxo10;Taok2;Rtkn2;Cdh3;B4galt2;Dpysl3;Hook1;Gabrb3;Plekhg1;Rbak;Pgap1;Kitl;Necab1;Mest;Fancl;Pml;Camk2a;Bnc2;Taf9b;Zmat4;Dtna;Wwc1;Fxyd6;Dpys;E2f7;Nfib;Zc4h2;Cobl;Zfhx4;Nfe2l3;Rprm;Kcnb1;Adcy3;Fut9	Iffo2;Ltbp1;Frmd5;Taok2;B4galt2;Ssbp2;Gabrb3;Epb4.9;Nefl;Pgap1;Jrk;Tspyl2;Gpr114;Mest;Pitpnc1;Prkar2b;Rundc3b;Grb10;Taf9b;Camkk1;Dtna;E2f7;Tnfsf12-Tnfsf13;Kcnh2;Zc4h2;Cobl;Chd9;Phyhipl;Rprm;Adam23;Fut9	Gabrb3;Kitl;Camk2a;Dtna;E2f7;Zfhx4	Taok2:2;B4galt2:2;Gabrb3:3;Pgap1:2;Kitl:2;Mest:2;Camk2a:2;Taf9b:2;Dtna:3;E2f7:3;Zc4h2:2;Cobl:2;Zfhx4:2;Rprm:2;Fut9:2	38	31	6	15	240	2580	2079	478	1099	20245	0.0266322	0.0325706	0.162071	0.0914361	1.24243	1.25781	1.05884	1.15133	1	1	0	2
1	FC(Day5-Oct4+/Oct4-)>4_and_FC(ES/ICM)>4_and_pvalue(ES/ICM)<0.01_and_r>0.6	mmu-miR-499	miR-499	0	32	32	1	0.374	Frem2;Tsga14;Fundc2;Creld1;Cyfip2;Mtap2;Ccnd1;Hook1;Hps1;Nefl;Pgap1;Kitl;Necab1;Sox4;Stard5;Stxbp4;Dtna;Wwc1;E2f7;Chd9;Adcy3	Frem2;Trim2;Igdcc4;Ccnd1;6720456H20Rik;Zfp521;Mettl8;Golim4;Pgap1;A830018L16Rik;Kitl;Fam81a;Ina;Taf9b;Dtna;Wwc1;Macrod2;Nfib;Lefty2;Zc4h2;Lnx2;Slc40a1;Chd9;Gadd45a;Rprm;Dync2li1;Adam23;Adcy3	n/a	Frem2:2;Ccnd1:2;Pgap1:2;Kitl:2;Dtna:2;Wwc1:2;Chd9:2;Adcy3:2	21	28	0	8	240	1294	1639	0	432	20245	0.0329788	0.0126275	1	0.069941	1.36896	1.44107	0	1.56211	1	1	0	2
1	FC(Day5-Oct4+/Oct4-)>4_and_FC(ES/ICM)>4_and_pvalue(ES/ICM)<0.01_and_r>0.6	mmu-miR-500	miR-500	0	30.1	30.9	1.77	0.611	Ltbp1;Tsga14;Hlcs;Fundc2;Creld1;Mtap2;Ina;Stxbp4;Nqo1;Bnc2;Rtkn2;Slc41a3;Lnx2;Dapp1;Parp16;Gabrb3;Zfhx4	Ltbp1;Sox4;Fundc2;Creld1;Macrod2;Samhd1;Cobl;Golim4;Parp16;Adam23;Pgap1;Arl4a;Fut9	n/a	Ltbp1:2;Fundc2:2;Creld1:2;Parp16:2	17	13	0	4	240	892	798	0	176	20245	0.0173311	0.0608199	1	0.098156	1.60765	1.37419	0	1.91714	1	0	0	1
1	FC(Day5-Oct4+/Oct4-)>4_and_FC(ES/ICM)>4_and_pvalue(ES/ICM)<0.01_and_r>0.6	mmu-miR-501	miR-501	0	28	29.1	2.08	0.123	Sox4;Cyfip2;Tor3a;Stxbp4;Pcolce2;Bnc2;Grb10;Camkk1;Slc12a8;Samhd1;E2f7;Chrna9;Nfib;Igfbp3;Dapp1;Gjc1;Zfhx4;Rbak;Pgap1;Fut9;Kitl	n/a	n/a	n/a	21	0	0	0	240	1438	0	0	0	20245	0.0572794	1	1	1	1.23188	0	0	0	0	0	0	0
1	FC(Day5-Oct4+/Oct4-)>4_and_FC(ES/ICM)>4_and_pvalue(ES/ICM)<0.01_and_r>0.6	mmu-miR-501-3p	n/a	0.656276	-1	-1	-1	-1	n/a	B4galt2;Sox4;Fundc2;Creld1;Golim4;Parp16;Macrod2;Adam23;Pgap1;Samhd1;Fut9	n/a	n/a	0	11	0	0	240	0	670	0	0	20245	1	0.0709256	1	1	0	1.38492	0	0	0	0	0	0
1	FC(Day5-Oct4+/Oct4-)>4_and_FC(ES/ICM)>4_and_pvalue(ES/ICM)<0.01_and_r>0.6	mmu-miR-501-5p	n/a	0.648587	-1	-1	-1	-1	n/a	Rfx3;Sox4;Stard5;Nipsnap1;Trim2;Creld1;Pitpnc1;Frmd5;Mtap2;Ubxn10;Ina;Stxbp4;Rundc3b;Camkk1;Zmat4;Macrod2;Zfp192;Pir;Samhd1;Nfib;Dscaml1;Camk2b;Parp16;Kcnb1;A830018L16Rik;Fut9;Kitl	n/a	n/a	0	27	0	0	240	0	1657	0	0	20245	1	0.0207231	1	1	0	1.37451	0	0	0	1	0	1
1	FC(Day5-Oct4+/Oct4-)>4_and_FC(ES/ICM)>4_and_pvalue(ES/ICM)<0.01_and_r>0.6	mmu-let-7e	let-7/98	1	25.8	28.5	6.45	0.000351	Frem2;Fundc2;Tmem63a;Kctd17;Igdcc4;Ccnd1;Cercam;Trib2;Cend1;Stk30;Parp16;Dpysl3;Hook1;Hmga1;Bdh2;Kbtbd11;Mest;Nipsnap1;Ubxn10;Bnc2;Wipi1;Grb10;Tcea2;E2f7;Chd9;Fut9	Hlcs;Frmd5;Klhdc8b;Igdcc4;Zfp192;Trib2;Camk2b;Zfp185;Parp16;Hook1;Hmga1;Pam;Hps1;Pgap1;A830018L16Rik;Arl4a;Zfp182;Tpm2;Tspyl2;Pitpnc1;Wipi1;Taf9b;Camkk1;Zmat4;Fam13c;E2f7;Cobl;Chd9;Asrgl1;Adam23	Frmd5;Igdcc4;Ccnd1;Trib2;Mex3a;B4galt2;Hook1;Chd9	Frmd5:2;Igdcc4:3;Ccnd1:2;Trib2:3;Parp16:2;Hook1:3;Hmga1:2;Wipi1:2;E2f7:2;Chd9:3	26	30	8	10	240	1387	2003	417	665	20245	0.00619395	0.033032	0.0627517	0.0978191	1.58126	1.26342	1.61831	1.26848	1	1	0	2
1	FC(Day5-Oct4+/Oct4-)>4_and_FC(ES/ICM)>4_and_pvalue(ES/ICM)<0.01_and_r>0.6	mmu-miR-504	miR-504	0	-1	-1	-1	-1	Hlcs;Kctd17;Sp5;Ccnd1;Taok2;Rtkn2;Fsd1l;Parp16;Dpysl3;Hook1;Arhgef10;Plekhg1;Fsd1;Pgap1;Wscd1;Vash1;Anxa8;Tor3a;Thsd1;Stxbp4;Pml;Camk2a;Dnd1;Bnc2;Thap2;Camkk1;Fxyd6;Nfib	Frem2;Tmem106c;Sp5;Taok2;6720456H20Rik;Zfp185;Parp16;Pdk3;Kitl;Fam81a;Pitpnc1;Camk2a;Thap2;Grb10;Nfib;Glyctk;Fut9;AW551984	n/a	Sp5:2;Taok2:2;Parp16:2;Camk2a:2;Thap2:2;Nfib:2	28	18	0	6	240	1494	1085	0	381	20245	0.00482942	0.0367112	1	0.130499	1.58093	1.39942	0	1.32841	1	1	0	2
1	FC(Day5-Oct4+/Oct4-)>4_and_FC(ES/ICM)>4_and_pvalue(ES/ICM)<0.01_and_r>0.6	mmu-miR-505	miR-505	0	31.3	32	1.61	0.374	Tsga14;Hlcs;Gprasp1;Cyfip2;Igdcc4;Mcart6;Tcf7;Fsd1l;Dpysl3;Gabrb3;Rbak;Pgap1;Wscd1;Arl4a;Kitl;Gpr114;Sox4;Fancl;Flt4;Ina;Stxbp4;Camk2a;Bnc2;Grb10;Aga;E2f7;Lnx2;Cobl;Chd9;Srbd1;Gadd45a;Gjc1;Adcy3;Fut9	Gprasp1;Fundc2;Trim2;Igdcc4;Zbtb8a;Kcnn1;Zfp192;Zfp185;Gabrb3;Hps1;Pgap1;Arl4a;Zfp182;Gpr114;Sox4;Nipsnap1;Pitpnc1;Rundc3b;Grb10;Dtna;Lnx2;Chd9;Srbd1;Phyhipl;Adam23;Adcy3;Fut9	n/a	Gprasp1:2;Igdcc4:2;Gabrb3:2;Pgap1:2;Arl4a:2;Gpr114:2;Sox4:2;Grb10:2;Lnx2:2;Chd9:2;Srbd1:2;Adcy3:2;Fut9:2	34	27	0	13	240	1816	1224	0	403	20245	0.00229769	0.000748397	1	0.000756053	1.57932	1.86075	0	2.7211	1	1	0	2
1	FC(Day5-Oct4+/Oct4-)>4_and_FC(ES/ICM)>4_and_pvalue(ES/ICM)<0.01_and_r>0.6	mmu-miR-505.mirbase	miR-505.m	0	-1	-1	-1	-1	Jrk;Hlcs;Trim2;Cyfip2;Camk2a;Ccnd1;Wdr19;Bnc2;Kcnn1;Grb10;Srbd1;Gabrb3;Pgap1;Arl4a;Fut9;Necab1	n/a	n/a	n/a	16	0	0	0	240	1146	0	0	0	20245	0.0831166	1	1	1	1.17772	0	0	0	0	0	0	0
1	FC(Day5-Oct4+/Oct4-)>4_and_FC(ES/ICM)>4_and_pvalue(ES/ICM)<0.01_and_r>0.6	mmu-miR-509-3p	n/a	0.583716	-1	-1	-1	-1	n/a	Cdkn1c;Sox4;Zc4h2;Cyfip2;Mtap2;Phyhipl;Garnl3;Bnc2;Dtna;6720456H20Rik;Nefl;A830018L16Rik	n/a	n/a	0	12	0	0	240	0	823	0	0	20245	1	0.0916484	1	1	0	1.22995	0	0	0	0	0	0
1	FC(Day5-Oct4+/Oct4-)>4_and_FC(ES/ICM)>4_and_pvalue(ES/ICM)<0.01_and_r>0.6	mmu-miR-509-5p	n/a	0.65076	-1	-1	-1	-1	n/a	Rfx3;Nipsnap1;Mtap2;Igdcc4;Immp2l;Cpne5;Thap2;Zfp192;Dpys;Trib2;E2f7;Nfib;Rtkn2;Sgms2;Rasa4;B4galt2;Zc4h2;Gabrb3;Adam23;Fut9;Necab1	n/a	n/a	0	21	0	0	240	0	1421	0	0	20245	1	0.0543509	1	1	0	1.24661	0	0	0	0	0	0
1	FC(Day5-Oct4+/Oct4-)>4_and_FC(ES/ICM)>4_and_pvalue(ES/ICM)<0.01_and_r>0.6	mmu-miR-511	n/a	0.65076	-1	-1	-1	-1	n/a	Iffo2;Frem2;Tsga14;Trim2;Pitpnc1;Frmd5;Mtap2;Stxbp4;Ccdc151;Camkk1;Zmat4;Dtna;Macrod2;6720456H20Rik;2900006K08Rik;Bahcc1;Dscaml1;Cdkn1c;Sgms2;Rasa4;Zc4h2;Slc40a1;Chd9;Zfp185;Pdzd4;Nhsl1;Fzd10;Necab1	n/a	n/a	0	28	0	0	240	0	1709	0	0	20245	1	0.0184079	1	1	0	1.38205	0	0	0	1	0	1
1	FC(Day5-Oct4+/Oct4-)>4_and_FC(ES/ICM)>4_and_pvalue(ES/ICM)<0.01_and_r>0.6	mmu-miR-532	miR-532	0	22.8	22.6	0.83	0.632	Frem2;Gpr114;Trim2;Frmd5;Mtap2;Tor3a;Stxbp4;Bnc2;Nfib;Fsd1l;Chd9;Pdzd4;Gjc1;Pkp2;Pgap1;Adcy3	n/a	n/a	n/a	16	0	0	0	240	1136	0	0	0	20245	0.0812092	1	1	1	1.18809	0	0	0	0	0	0	0
1	FC(Day5-Oct4+/Oct4-)>4_and_FC(ES/ICM)>4_and_pvalue(ES/ICM)<0.01_and_r>0.6	mmu-miR-532-3p	n/a	0.575711	-1	-1	-1	-1	n/a	Anxa8;Jrk;Pitpnc1;Frmd5;Laptm5;Sp5;Rundc3b;Camkk1;4930455F23Rik;Dtna;Macrod2;6720456H20Rik;Trib2;Tcfap4;Mmp17;Nfib;Stk30;B4galt2;Cobl;Pdzd4;Gabrb3;Kitl	n/a	n/a	0	22	0	0	240	0	1295	0	0	20245	1	0.0224333	1	1	0	1.43304	0	0	0	1	0	1
1	FC(Day5-Oct4+/Oct4-)>4_and_FC(ES/ICM)>4_and_pvalue(ES/ICM)<0.01_and_r>0.6	mmu-miR-532-5p	n/a	0.574538	-1	-1	-1	-1	n/a	Frem2;Gpr114;Trim2;Frmd5;Mtap2;Stxbp4;Camkk1;Zmat4;Fam13c;Dtna;Macrod2;Bahcc1;Nfib;Kcnh2;Sgms2;Ssbp2;Lnx2;Chd9;Zfp185;Golim4;Gabrb3;Kcnb1;Fut9;Necab1	n/a	n/a	0	24	0	0	240	0	1172	0	0	20245	1	0.00322307	1	1	0	1.72739	0	0	0	1	0	1
1	FC(Day5-Oct4+/Oct4-)>4_and_FC(ES/ICM)>4_and_pvalue(ES/ICM)<0.01_and_r>0.6	mmu-miR-539	miR-539	0	32	31.6	0.77	0.374	Frem2;Tsga14;Igdcc4;Fbxo10;Slc12a8;Dscaml1;Cdh3;Tcf7;Fsd1l;Golim4;Parp16;Pam;Pkp2;Pgap1;Vash1;Necab1;Sox4;Stxbp4;Grb10;Aga;Zc4h2;Lnx2;Cobl;Chd9;Gjc1;Zfhx4;Hlcs;Fundc2;Trim2;Creld1;Frmd5;Mtap2;Rtkn2;Gabrb3;Hmga1;Bdh2;Kitl;Mest;Ina;Bnc2;Zmat4;Dtna;Nfib;Slc40a1;Fut9	Ltbp1;Tsga14;6720456H20Rik;Zfp192;Trib2;Bahcc1;Dscaml1;Mettl8;Ssbp2;Zfp185;Golim4;Pam;Rbak;Nefl;Pgap1;A830018L16Rik;Tagln3;Pitpnc1;Stxbp4;Rundc3b;Taf9b;Macrod2;Pir;E2f7;Zc4h2;Lnx2;Chd9;Hlcs;Fundc2;Trim2;Creld1;Frmd5;Mtap2;Immp2l;Zfp521;Gabrb3;Enox1;Zfp182;Kitl;Fam81a;Zmat4;Fam13c;Dtna;Slc40a1;Nhsl1;Adcy3	Tsga14;Chd9;Zfhx4	Tsga14:3;Dscaml1:2;Golim4:2;Pam:2;Pgap1:2;Stxbp4:2;Zc4h2:2;Lnx2:2;Chd9:3;Zfhx4:2;Hlcs:2;Fundc2:2;Trim2:2;Creld1:2;Frmd5:2;Mtap2:2;Gabrb3:2;Kitl:2;Zmat4:2;Dtna:2;Slc40a1:2	45	46	3	21	240	2591	2326	139	932	20245	0.00211769	0.000159828	0.144476	0.00203054	1.46505	1.66823	1.82059	1.90068	1	1	0	2
1	FC(Day5-Oct4+/Oct4-)>4_and_FC(ES/ICM)>4_and_pvalue(ES/ICM)<0.01_and_r>0.6	mmu-miR-540	miR-540	0	25.3	23.5	0.28	0.00284	Anxa8;Gpr114;Mest;Tagln3;Gprasp1;Cyfip2;Klhdc8b;Stxbp4;Pml;Camk2a;Dnd1;Taok2;Dtna;Nfib;Mcart6;Cdh3;Cecr5;Plekha7;Cobl;Gjc1;Kbtbd11;Rbak;Pgap1;Wscd1;Vash1	n/a	Frmd5	n/a	25	0	1	0	240	1747	0	92	46	20245	0.053176	1	0.369208	0.577416	1.20713	0	0.916893	0	0	0	0	0
1	FC(Day5-Oct4+/Oct4-)>4_and_FC(ES/ICM)>4_and_pvalue(ES/ICM)<0.01_and_r>0.6	mmu-miR-540-3p	n/a	0.639724	-1	-1	-1	-1	n/a	Tagln3;Gprasp1;Pitpnc1;Cyfip2;Frmd5;Zfp192;Dscaml1;Cdh3;Rasa4;Plekha7;Zfp185;Rbak;Arl4a	n/a	n/a	0	13	0	0	240	0	1301	0	0	20245	1	0.0914878	1	1	0	0.842893	0	0	0	0	0	0
1	FC(Day5-Oct4+/Oct4-)>4_and_FC(ES/ICM)>4_and_pvalue(ES/ICM)<0.01_and_r>0.6	mmu-miR-540-5p	n/a	0.629663	-1	-1	-1	-1	n/a	Tpm2;Gpr114;Trim2;Pitpnc1;Igdcc4;Laptm5;Camk2a;Ccnd1;Camkk1;Zmat4;Dtna;6720456H20Rik;Mettl8;B4galt2;Zc4h2;Parp16;Asrgl1;Adam23;Kcnb1;Kitl;AW551984	n/a	n/a	0	21	0	0	240	0	1214	0	0	20245	1	0.0216015	1	1	0	1.45917	0	0	0	1	0	1
1	FC(Day5-Oct4+/Oct4-)>4_and_FC(ES/ICM)>4_and_pvalue(ES/ICM)<0.01_and_r>0.6	mmu-miR-541	miR-541	1	26.4	24.4	0.25	0.0164	Mcart6;Dpysl3;Gabrb3;Mtss1;Kbtbd11;Rbak;Arl4a;Flt4;Ubxn10;Prkar2b;Camk2a;Plekha7;Zc4h2;Zfhx4	Frem2;Ltbp1;Mtap2;Klhdc8b;Zfp192;Zfp521;B4galt2;Zfp185;Gabrb3;Epb4.9;Pgap1;A830018L16Rik;Gpr114;Sox4;Pitpnc1;Ubxn10;Ina;Grb10;Ccdc151;Zfp580;Camkk1;Zmat4;Dtna;Nfib;Plekha7;Zc4h2;Cobl;Srbd1;Nhsl1;Adam23;Glyctk;Fut9	Gabrb3	Gabrb3:3;Ubxn10:2;Plekha7:2;Zc4h2:2	14	32	1	4	240	1066	2246	51	397	20245	0.101895	0.0423991	0.333626	0.186937	1.10784	1.20184	1.654	0.849916	0	1	0	1
1	FC(Day5-Oct4+/Oct4-)>4_and_FC(ES/ICM)>4_and_pvalue(ES/ICM)<0.01_and_r>0.6	mmu-miR-542-3p	miR-542-3p	0	31.5	31.6	1.05	0.927	Frem2;Uchl1;Trib2;Mcart6;Rtkn2;Tcf7;Parp16;Hook1;Gabrb3;Bdh2;Mtss1;Plekhg1;Nefl;Pgap1;Vash1;Dis3l2;Necab1;Pitpnc1;Ubxn10;Prkar2b;Camk2a;Pcolce2;Cpne5;Bnc2;Thap2;Grb10;Taf9b;Dtna;Nfib;Crtc1;Phyhipl;Zfhx4;Kcnb1;Fut9	Trim2;Uchl1;Igdcc4;Taok2;Zfp521;Stk30;Zfp185;Parp16;Gabrb3;Epb4.9;Enox1;Pgap1;A830018L16Rik;Necab1;Jrk;Rlbp1l2;Pitpnc1;Pcolce2;Cpne5;Rundc3b;Fam13c;Dtna;Macrod2;Rasa4;Chd9;Phyhipl;Gadd45a;Nhsl1;Dync2li1;Adam23;Kcnb1;Fut9;AW551984	Trib2	Uchl1:2;Trib2:2;Parp16:2;Gabrb3:2;Pgap1:2;Necab1:2;Pitpnc1:2;Pcolce2:2;Cpne5:2;Dtna:2;Phyhipl:2;Kcnb1:2;Fut9:2	34	33	1	13	240	2087	1770	99	709	20245	0.0125865	0.00275814	0.365464	0.0366268	1.37424	1.5727	0.852062	1.54669	1	1	0	2
1	FC(Day5-Oct4+/Oct4-)>4_and_FC(ES/ICM)>4_and_pvalue(ES/ICM)<0.01_and_r>0.6	mmu-miR-542-5p	miR-542-5p	0.65076	32	32	1	0.374	Anxa8;Slc41a3;Plekha7;Sept1;Wwc1	Slc41a3;Jrk;Pml;Dtna;Wwc1;Zfp192;Camk2b	n/a	Slc41a3:2;Wwc1:2	5	7	0	2	240	429	565	4	121	20245	0.178232	0.151107	0.953414	0.247691	0.983149	1.0451	0	1.39428	0	0	0	0
1	FC(Day5-Oct4+/Oct4-)>4_and_FC(ES/ICM)>4_and_pvalue(ES/ICM)<0.01_and_r>0.6	mmu-miR-542-5p.mirbase	miR-542-5p.mr	0	-1	-1	-1	-1	Plekha7;Wwc1;Vash1	n/a	n/a	n/a	3	0	0	0	240	420	0	0	0	20245	0.141101	1	1	1	0.60253	0	0	0	0	0	0	0
1	FC(Day5-Oct4+/Oct4-)>4_and_FC(ES/ICM)>4_and_pvalue(ES/ICM)<0.01_and_r>0.6	mmu-miR-669a	miR-669a	0.653624	23.8	22.7	0.48	0.0665	Creld1;Mcart6;Cend1;Rtkn2;Hook1;Gabrb3;Bdh2;Mtss1;Pam;Nefl;Pgap1;Kitl;Flt4;Wdr19;Bnc2;Zmat4;Samhd1;Fut9	Gprasp1;Trim2;Igdcc4;Zfp192;Zfp521;Gab3;Cdkn1c;Mettl8;Zfp185;Parp16;Hook1;Gabrb3;Pam;Epb4.9;A830018L16Rik;Arl4a;Kitl;Fam81a;Sox4;Rlbp1l2;Pitpnc1;Ubxn10;Stxbp4;Pcolce2;Taf9b;Camkk1;Zmat4;Fam13c;Dtna;Pir;Adam23;Kcnb1;Fut9	n/a	Hook1:2;Gabrb3:2;Pam:2;Kitl:2;Zmat4:2;Fut9:2	18	33	0	6	240	982	1774	0	328	20245	0.0198828	0.00284242	1	0.0988316	1.54621	1.56916	0	1.54306	1	1	0	2
1	FC(Day5-Oct4+/Oct4-)>4_and_FC(ES/ICM)>4_and_pvalue(ES/ICM)<0.01_and_r>0.6	mmu-miR-544	miR-544	1	-1	-1	-1	-1	Frem2;Frmd5;Mtap2;Tmem106c;Nqo1;Cercam;Capsl;Camk2b;Igfbp3;Tcf7;Gabrb3;Kbtbd11;Plekhg1;Rbak;Aldoc;Enox1;Wscd1;Vash1;Sox4;Mest;Nipsnap1;Ina;Stxbp4;Camk2a;Thap2;Grb10;Nfib;Slc40a1;Phyhipl;Gjc1;Adcy3;Fut9	Frmd5;Mtap2;6720456H20Rik;Dscaml1;Zfp521;Gab3;Cdkn1c;Mettl8;Ssbp2;Zfp185;Parp16;Aldoc;Enox1;A830018L16Rik;Zfp182;Gpr114;Sox4;Mest;Nipsnap1;Pitpnc1;Ina;Rundc3b;Bnc2;Grb10;Camkk1;Zmat4;E2f7;Nfib;Kcnh2;Slc40a1;Chd9;Phyhipl;Asrgl1;Gjc1;Glyctk;Fut9	n/a	Frmd5:2;Mtap2:2;Aldoc:2;Enox1:2;Sox4:2;Mest:2;Nipsnap1:2;Ina:2;Grb10:2;Nfib:2;Slc40a1:2;Phyhipl:2;Gjc1:2;Fut9:2	32	36	0	14	240	2094	1940	0	685	20245	0.0257339	0.00203134	1	0.0173928	1.28908	1.56534	0	1.72403	1	1	0	2
1	FC(Day5-Oct4+/Oct4-)>4_and_FC(ES/ICM)>4_and_pvalue(ES/ICM)<0.01_and_r>0.6	mmu-miR-546	miR-546	0	32	32	1	0.374	Tsga14;Flt4;Uchl1;Mtap2;Kctd17;Stxbp4;Pml;L1td1;Cpne5;Ccnd1;Bnc2;Qprt;Zmat4;Dtna;Samhd1;Dpysl3;Hmga1;Enox1;Pgap1;Wscd1;Fut9	n/a	n/a	n/a	21	0	0	0	240	1625	0	93	43	20245	0.0840119	1	0.329024	0.598495	1.09012	0	0	0	0	0	0	0
1	FC(Day5-Oct4+/Oct4-)>4_and_FC(ES/ICM)>4_and_pvalue(ES/ICM)<0.01_and_r>0.6	mmu-miR-547	miR-547	0	32	32	1	0.374	Frem2;Hlcs;Fundc2;Trim2;Tor3a;Clstn3;Stxbp4;Bnc2;Grb10;Nfib;Ssbp2;Tcf7;Fsd1l;Slc40a1;Chd9;Zfhx4;Pgap1;Fut9;Kitl	n/a	Cyfip2;Gabrb3;Zfhx4;Kitl	Zfhx4:2;Kitl:2	19	0	4	2	240	1194	0	74	43	20245	0.042529	1	0.00974036	0.0777829	1.34232	0	4.55968	3.92345	1	0	1	2
1	FC(Day5-Oct4+/Oct4-)>4_and_FC(ES/ICM)>4_and_pvalue(ES/ICM)<0.01_and_r>0.6	mmu-miR-551b	miR-551b	0	-1	-1	-1	-1	Anxa8;Gpr114;Kctd17;Laptm5;Ccnd1;Bnc2;Thap2;Grb10;Qprt;Dtna;E2f7;Cecr5;Dpysl3;Garnl3;Gjc1;Hook1;Kbtbd11;Wscd1;Vash1;Fut9	Ubxn10;Sp5;Tcfap4;Nfib;Phyhipl	n/a	n/a	20	5	0	0	240	1180	466	0	117	20245	0.0271975	0.173604	1	0.246762	1.42973	0.905088	0	0	1	0	0	1
1	FC(Day5-Oct4+/Oct4-)>4_and_FC(ES/ICM)>4_and_pvalue(ES/ICM)<0.01_and_r>0.6	mmu-miR-568	n/a	0.644947	-1	-1	-1	-1	n/a	Rfx3;Sox4;Trim2;Pitpnc1;Mtap2;Ccnd1;Rundc3b;Fam13c;Wwc1;6720456H20Rik;Cdkn1c;Ssbp2;Zc4h2;Lnx2;Chd9;Zfp185;Golim4;Gjc1;Epb4.9;Adam23;Enox1;Pgap1;A830018L16Rik;Arl4a;Fut9	n/a	n/a	0	25	0	0	240	0	1684	0	0	20245	1	0.0439991	1	1	0	1.25229	0	0	0	1	0	1
1	FC(Day5-Oct4+/Oct4-)>4_and_FC(ES/ICM)>4_and_pvalue(ES/ICM)<0.01_and_r>0.6	mmu-miR-574-3p	n/a	0.572165	-1	-1	-1	-1	n/a	Slc41a3;Hlcs;Fbxw17;Mtap2;Igdcc4;Rprm;Enox1;Pgap1;Adcy3	n/a	n/a	0	9	0	0	240	0	607	0	0	20245	1	0.108671	1	1	0	1.25072	0	0	0	0	0	0
1	FC(Day5-Oct4+/Oct4-)>4_and_FC(ES/ICM)>4_and_pvalue(ES/ICM)<0.01_and_r>0.6	mmu-miR-574-5p	n/a	0.613178	-1	-1	-1	-1	n/a	Iffo2;Tsga14;Flt4;Trim2;Pitpnc1;Frmd5;Mtap2;Ubxn10;Klhdc8b;Ina;Stxbp4;Camkk1;Zmat4;Fam13c;Macrod2;6720456H20Rik;Trib2;Cdkn1c;Rasa4;Ssbp2;Cobl;Gabrb3;Hmga1;Rbak;Kcnb1;Pgap1;Arl4a;Zfp182;Fut9	n/a	n/a	0	29	0	0	240	0	1922	0	0	20245	1	0.0328978	1	1	0	1.27277	0	0	0	1	0	1
1	FC(Day5-Oct4+/Oct4-)>4_and_FC(ES/ICM)>4_and_pvalue(ES/ICM)<0.01_and_r>0.6	mmu-miR-582-3p	n/a	0.630947	-1	-1	-1	-1	n/a	Stk30;Ssbp2;Tspyl2;Gpr114;2310004I24Rik;Chd9;Frmd5;Prkar2b;Gabrb3;Hist1h2bc;Grb10;Taf9b;Bcl9;Adam23;Trib2;Fut9;Kitl	n/a	n/a	0	17	0	0	240	0	988	0	0	20245	1	0.0327797	1	1	0	1.45144	0	0	0	1	0	1
1	FC(Day5-Oct4+/Oct4-)>4_and_FC(ES/ICM)>4_and_pvalue(ES/ICM)<0.01_and_r>0.6	mmu-miR-582-5p	n/a	0.635708	-1	-1	-1	-1	n/a	Iffo2;Fam81a;Jrk;Nipsnap1;Trim2;Pitpnc1;Mtap2;Bnc2;Dtna;Ssbp2;Zc4h2;Zfp185;Phyhipl;Golim4;Gadd45a;Hmga1;Prr5l;Adam23;Enox1;Pgap1;A830018L16Rik;Fut9	n/a	n/a	0	22	0	0	240	0	1491	0	0	20245	1	0.0522049	1	1	0	1.24466	0	0	0	0	0	0
1	FC(Day5-Oct4+/Oct4-)>4_and_FC(ES/ICM)>4_and_pvalue(ES/ICM)<0.01_and_r>0.6	mmu-miR-590-3p	n/a	0.635708	-1	-1	-1	-1	n/a	Ltbp1;Tsga14;Trim2;Cyfip2;Frmd5;Mtap2;Ccnd1;Zfp192;Trib2;Zfp521;Gab3;Ssbp2;Zfp185;Gabrb3;Enox1;Pgap1;A830018L16Rik;Arl4a;Kitl;Fam81a;Rfx3;Rlbp1l2;Ina;Rundc3b;Fam13c;Dtna;Macrod2;Nfib;Zc4h2;Lnx2;Cobl;Slc40a1;Chd9;Six6os1;Gadd45a;Nhsl1;Adam23;Fut9	n/a	n/a	0	38	0	0	240	0	2139	0	0	20245	1	0.00303842	1	1	0	1.49858	0	0	0	1	0	1
1	FC(Day5-Oct4+/Oct4-)>4_and_FC(ES/ICM)>4_and_pvalue(ES/ICM)<0.01_and_r>0.6	mmu-miR-590-5p	n/a	0.572267	-1	-1	-1	-1	n/a	Iffo2;Sox4;Mtap2;Tmem106c;Zmat4;Dtna;Nfib;Ssbp2;Chd9;Zfp185;Gadd45a;Gabrb3;Adam23;Pgap1;A830018L16Rik;Fut9;Necab1	n/a	n/a	0	17	0	0	240	0	1226	0	0	20245	1	0.0811606	1	1	0	1.16967	0	0	0	0	0	0
1	FC(Day5-Oct4+/Oct4-)>4_and_FC(ES/ICM)>4_and_pvalue(ES/ICM)<0.01_and_r>0.6	mmu-miR-592	miR-592/599	0	-1	-1	-1	-1	Frem2;Hlcs;Trim2;Mcart6;Igfbp3;Tcf7;Parp16;Hook1;Gabrb3;Kbtbd11;Nefl;Arl4a;Kitl;Necab1;Sox4;Mest;Flt4;Ina;Stxbp4;Wdr19;Bnc2;Zfhx4;Fut9	Ltbp1;Trim2;Mtap2;Zfp185;Parp16;Gabrb3;A830018L16Rik;Kitl;Sox4;Mest;Stxbp4;1700094D03Rik;Rundc3b;Taf9b;Camkk1;Dtna;Nfib;Cobl;Slc40a1;Srbd1;Adam23	n/a	Trim2:2;Parp16:2;Gabrb3:2;Kitl:2;Sox4:2;Mest:2;Stxbp4:2	23	21	0	7	240	1655	1272	0	381	20245	0.0646528	0.029621	1	0.0833324	1.17229	1.39264	0	1.54981	0	1	0	1
1	FC(Day5-Oct4+/Oct4-)>4_and_FC(ES/ICM)>4_and_pvalue(ES/ICM)<0.01_and_r>0.6	mmu-miR-598	n/a	0.650952	-1	-1	-1	-1	n/a	Kcnh2;Jrk;Tsga14;Gpr114;Trim2;Asrgl1;Bnc2;Dtna;E2f7;Arl4a;Dscaml1	n/a	n/a	0	11	0	0	240	0	512	0	0	20245	1	0.0228563	1	1	0	1.8123	0	0	0	1	0	1
1	FC(Day5-Oct4+/Oct4-)>4_and_FC(ES/ICM)>4_and_pvalue(ES/ICM)<0.01_and_r>0.6	mmu-miR-615	miR-615	1	-1	-1	-1	-1	Tcf7;Fbxo10;Lnx2;Mtap2;Wscd1;Dpysl3;Pml	n/a	n/a	n/a	7	0	0	0	240	367	0	0	0	20245	0.0754728	1	1	1	1.60894	0	0	0	0	0	0	0
1	FC(Day5-Oct4+/Oct4-)>4_and_FC(ES/ICM)>4_and_pvalue(ES/ICM)<0.01_and_r>0.6	mmu-miR-615-3p	n/a	0.611664	-1	-1	-1	-1	n/a	Kcnh2;Rasa4;Jrk;Parp16;Pml;Rasip1;Camkk1;Trib2	n/a	n/a	0	8	0	0	240	0	495	0	0	20245	1	0.0996664	1	1	0	1.3633	0	0	0	0	0	0
1	FC(Day5-Oct4+/Oct4-)>4_and_FC(ES/ICM)>4_and_pvalue(ES/ICM)<0.01_and_r>0.6	mmu-miR-615-5p	n/a	0.604955	-1	-1	-1	-1	n/a	Pitpnm1;Jrk;Flt4;Creld1;Cyfip2;Frmd5;Ubxn10;Klhdc8b;Laptm5;Ina;Camkk1;Fam13c;Taok2;Slc12a8;Tcfap4;Rtkn2;Mettl8;Plekha7;Pdzd4;Parp16;Asrgl1;Gjc1;Nhsl1;Adam23;Kcnb1	n/a	n/a	0	25	0	0	240	0	1144	0	0	20245	1	0.0012638	1	1	0	1.8434	0	0	0	1	0	1
1	FC(Day5-Oct4+/Oct4-)>4_and_FC(ES/ICM)>4_and_pvalue(ES/ICM)<0.01_and_r>0.6	mmu-miR-652	miR-652	0	30.3	32	3.17	0.133	Crtc1;Frem2;Flt4;Trim2;Dpysl3;Gabrb3;Bnc2;Fut9	Rtkn2;Frem2;Slc41a3;Gpr114;Sox4;Pitpnc1;Frmd5;Garnl3;Gabrb3;Taok2;6720456H20Rik	n/a	Frem2:2;Gabrb3:2	8	11	0	2	240	239	383	0	61	20245	0.00558952	0.00405557	1	0.12734	2.82357	2.4227	0	2.76571	1	1	0	2
1	FC(Day5-Oct4+/Oct4-)>4_and_FC(ES/ICM)>4_and_pvalue(ES/ICM)<0.01_and_r>0.6	mmu-miR-653	n/a	0.689879	-1	-1	-1	-1	n/a	Fam81a;Tsga14;Rfx3;Gpr114;Rlbp1l2;Pitpnc1;Mtap2;Rundc3b;Taf9b;Dtna;Macrod2;6720456H20Rik;Dscaml1;Rtkn2;Gab3;B4galt2;Lnx2;Chd9;Phyhipl;Parp16;Gabrb3;Adam23;Pgap1;A830018L16Rik;Adcy3;Arl4a;Fut9;Kitl	n/a	n/a	0	28	0	0	240	0	1249	0	0	20245	1	0.000485185	1	1	0	1.89105	0	0	0	1	0	1
1	FC(Day5-Oct4+/Oct4-)>4_and_FC(ES/ICM)>4_and_pvalue(ES/ICM)<0.01_and_r>0.6	mmu-miR-654-3p	n/a	0.623239	-1	-1	-1	-1	n/a	Fam81a;Hlcs;Fancl;Pitpnc1;Camk2a;Zbtb8a;Ccnd1;Rundc3b;Zmat4;Trib2;Zfp521;Zc4h2;Cobl;Slc40a1;A830018L16Rik;Necab1	n/a	n/a	0	16	0	0	240	0	1196	0	0	20245	1	0.0915875	1	1	0	1.12848	0	0	0	0	0	0
1	FC(Day5-Oct4+/Oct4-)>4_and_FC(ES/ICM)>4_and_pvalue(ES/ICM)<0.01_and_r>0.6	mmu-miR-654-5p	n/a	0.643115	-1	-1	-1	-1	n/a	Gab3;Cdkn1c;Ssbp2;Plekha7;Flt4;Zfp185;Trim2;Pitpnc1;Pdzd4;Igdcc4;Hook1;Thap2;Zmat4;Macrod2;6720456H20Rik;E2f7;Necab1;Zfp521	n/a	n/a	0	18	0	0	240	0	910	0	0	20245	1	0.0114701	1	1	0	1.66854	0	0	0	1	0	1
1	FC(Day5-Oct4+/Oct4-)>4_and_FC(ES/ICM)>4_and_pvalue(ES/ICM)<0.01_and_r>0.6	mmu-miR-664	miR-664	0	-1	-1	-1	-1	Frem2;Zscan10;Rfx3;Mest;Fundc2;Trim2;Cyfip2;Tmem63a;Mtap2;Prkar2b;Nqo1;Bnc2;Aga;Pir;Chrna9;Nfib;Rtkn2;Fsd1l;Slc40a1;Chd9;Phyhipl;Golim4;Hook1;Gabrb3;Bdh2;Pkp2;Enox1;Nefl;Pgap1;Wscd1;Vash1;Arl4a;Fut9;Kitl;Necab1	n/a	n/a	n/a	35	0	0	0	240	1848	0	0	0	20245	0.00171307	1	1	1	1.59762	0	0	0	1	0	0	1
1	FC(Day5-Oct4+/Oct4-)>4_and_FC(ES/ICM)>4_and_pvalue(ES/ICM)<0.01_and_r>0.6	mmu-miR-665	miR-665	0	-1	-1	-1	-1	Fundc2;Cyfip2;Klhdc8b;Fbxo10;Slco4a1;Trib2;Rtkn2;Tcf7;Fsd1l;Kbtbd11;Rbak;Vash1;Vwf;Dis3l2;Jrk;Flt4;Nipsnap1;Ubxn10;Tor3a;Ina;Stxbp4;Pml;Cpne5;Wdr19;Akr1b10;Bnc2;Taf9b;Camkk1;Dtna;Tcfap4;E2f7;Nfib;Dapp1;Chd9;Srbd1	Fundc2;Frmd5;Klhdc8b;Igdcc4;Laptm5;Zfp192;Zfp521;Rtkn2;Parp16;Garnl3;Hmga1;Mtss1;Tmsb15b1-Tmsb15b2;A830018L16Rik;Tpm2;Jrk;Fancl;Pitpnc1;Ubxn10;Prkar2b;Ina;Rundc3b;Taf9b;Camkk1;Fam13c;Dtna;Macrod2;Tcfap4;Nfib;Adam23;Fut9	n/a	Fundc2:2;Klhdc8b:2;Rtkn2:2;Jrk:2;Ubxn10:2;Ina:2;Taf9b:2;Camkk1:2;Dtna:2;Tcfap4:2;Nfib:2	35	31	0	11	240	2520	1895	0	779	20245	0.0450927	0.014986	1	0.10407	1.17159	1.37994	0	1.19114	1	1	0	2
1	FC(Day5-Oct4+/Oct4-)>4_and_FC(ES/ICM)>4_and_pvalue(ES/ICM)<0.01_and_r>0.6	mmu-miR-666	miR-666	0	-1	-1	-1	-1	Tcf7;Fbxo10;Gpr114;Bcl9;Glyctk;Phyhipl;Gjc1;Arhgef10	n/a	n/a	n/a	8	0	0	0	240	382	0	0	0	20245	0.0466742	1	1	1	1.76658	0	0	0	1	0	0	1
1	FC(Day5-Oct4+/Oct4-)>4_and_FC(ES/ICM)>4_and_pvalue(ES/ICM)<0.01_and_r>0.6	mmu-miR-667	miR-667	0	-1	-1	-1	-1	Trim2;Creld1;Pitpnc1;Tmem63a;Mtap2;Ubxn10;Clstn3;Laptm5;Stxbp4;Pml;Pcolce2;Cpne5;Taf9b;Bcl9;Rasa4;Tcf7;Dapp1;Gabrb3;Plekhg1;Psma8;Pgap1;Necab1	n/a	n/a	n/a	22	0	0	0	240	1220	0	0	0	20245	0.0141964	1	1	1	1.52114	0	0	0	1	0	0	1
1	FC(Day5-Oct4+/Oct4-)>4_and_FC(ES/ICM)>4_and_pvalue(ES/ICM)<0.01_and_r>0.6	mmu-miR-668	miR-668	1	-1	-1	-1	-1	Frem2;Hlcs;Cyfip2;Laptm5;Ccnd1;Igfbp3;Hook1;Gabrb3;Arhgef10;Bdh2;Kbtbd11;Pkp2;Enox1;Pgap1;Vash1;Arl4a;Kitl;Necab1;Sox4;Wdr19;Bnc2;Camkk1;Zmat4;Nfib;Crtc1;Phyhipl;Fut9	Cyfip2;Igdcc4;Sp5;Cend1;Stk30;B4galt2;Fbxw17;Parp16;Gabrb3;Hmga1;Necab1;1700094D03Rik;Camk2a;Camkk1;Zmat4;Slc41a3;Plekha7	n/a	Cyfip2:2;Gabrb3:2;Necab1:2;Camkk1:2;Zmat4:2	27	17	0	5	240	1500	884	0	287	20245	0.00835541	0.0162915	1	0.127678	1.51838	1.6222	0	1.46958	1	1	0	2
1	FC(Day5-Oct4+/Oct4-)>4_and_FC(ES/ICM)>4_and_pvalue(ES/ICM)<0.01_and_r>0.6	mmu-miR-467a	miR-467	1	22.2	22.8	1.54	0.17	Frem2;Ltbp1;Tsga14;Fundc2;Mtap2;Fbxo10;Slc12a8;Trib2;Rtkn2;Dpysl3;Hook1;Enox1;Nefl;Pgap1;Kitl;Necab1;Sox4;Mest;Prkar2b;Ina;Pml;Bnc2;Thap2;Dtna;Aga;E2f7;Kcnh2;Phyhipl;Gadd45a;Zfhx4;Dync2li1;Fzd10;Fut9	Trim2;Mtap2;Immp2l;Bahcc1;Zfp185;Golim4;Slc48a1;Rbak;Pgap1;A830018L16Rik;Kitl;Necab1;Taf9b;Fam13c;Wwc1;Nfib;Srbd1;Nhsl1;Adam23;Fut9	n/a	Mtap2:2;Pgap1:2;Kitl:2;Necab1:2;Fut9:2	33	20	0	5	240	2207	1113	0	266	20245	0.0291537	0.0181826	1	0.111654	1.2613	1.5158	0	1.5856	1	1	0	2
1	FC(Day5-Oct4+/Oct4-)>4_and_FC(ES/ICM)>4_and_pvalue(ES/ICM)<0.01_and_r>0.6	mmu-miR-497	miR-15/16/195/424/497	0	28.9	24.7	0.05	0.0552	Tsga14;Hlcs;Trim2;Immp2l;Ccnd1;Fbxo10;Igfbp3;Rtkn2;Tcf7;Arhgef10;Hmga1;Mtss1;Pam;Fsd1;Pgap1;Jrk;Tspyl2;Ubxn10;Clstn3;Stxbp4;Pml;Camk2a;Bnc2;Taf9b;Dtna;Wwc1;Bcl9;Tcfap4;E2f7;Slc41a3;Cobl;Chd9;Gjc1;Zfhx4;Fzd10;Fut9	Frem2;Tsga14;Trim2;Frmd5;Mtap2;Immp2l;Zbtb8a;6720456H20Rik;Zfp192;Camk2b;Gab3;Ssbp2;Zfp185;Hmga1;Rbak;Epb4.9;Enox1;Pgap1;Arl4a;Tpm2;Tspyl2;Ubxn10;Taf9b;Camkk1;Zmat4;Dtna;Macrod2;Tcfap4;Cecr5;Plekha7;Gjc1;Adam23;Fut9	n/a	Tsga14:2;Trim2:2;Immp2l:2;Hmga1:2;Pgap1:2;Tspyl2:2;Ubxn10:2;Taf9b:2;Dtna:2;Tcfap4:2;Gjc1:2;Fut9:2	36	33	0	12	240	2538	2299	0	998	20245	0.0382688	0.0390715	1	0.117897	1.19651	1.21083	0	1.01428	1	1	0	2
1	FC(Day5-Oct4+/Oct4-)>4_and_FC(ES/ICM)>4_and_pvalue(ES/ICM)<0.01_and_r>0.6	mmu-miR-669c	miR-669c	0.653624	32	32	1	0.374	Fundc2;Mcart6;Rtkn2;Tcf7;Parp16;Wscd1;Necab1;Clstn3;Camk2a;Bnc2;Grb10;Zc4h2;Dapp1;Fut9	Gprasp1;Trim2;Frmd5;Mtap2;Klhdc8b;Laptm5;Rtkn2;Ssbp2;Golim4;Parp16;Gabrb3;Pgap1;A830018L16Rik;Arl4a;Zfp182;Kitl;Necab1;Pitpnm1;Pitpnc1;Ubxn10;Camk2a;Fam13c;Dtna;Rasa4;Zc4h2;Chd9;Adcy3;Fut9	n/a	Rtkn2:2;Parp16:2;Necab1:2;Camk2a:2;Zc4h2:2;Fut9:2	14	28	0	6	240	797	1534	0	277	20245	0.0400338	0.00646185	1	0.0649009	1.48175	1.53971	0	1.82717	1	1	0	2
1	FC(Day5-Oct4+/Oct4-)>4_and_FC(ES/ICM)>4_and_pvalue(ES/ICM)<0.01_and_r>0.6	mmu-miR-670	miR-670	0	-1	-1	-1	-1	Gpr114;Trim2;Tmem63a;Kctd17;Cpne5;Grb10;Taf9b;Camkk1;Fbxo10;Zmat4;Dtna;Cercam;Trib2;Tcfap4;Nfib;Rtkn2;Cecr5;Tcf7;Dapp1;Pdzd4;Gjc1;Arhgef10;Mtss1;Plekhg1;Rbak;Ddc;Wscd1;Vash1;Necab1	n/a	n/a	n/a	29	0	0	0	240	2010	0	0	0	20245	0.0437869	1	1	1	1.21705	0	0	0	1	0	0	1
1	FC(Day5-Oct4+/Oct4-)>4_and_FC(ES/ICM)>4_and_pvalue(ES/ICM)<0.01_and_r>0.6	mmu-miR-671	miR-671	0	-1	-1	-1	-1	Fancl;Trim2;Cyfip2;Mtap2;Klhdc8b;Ina;Stxbp4;Ltbp4;Camk2a;Akr1b10;Bnc2;Kcnn1;Qprt;Slc12a8;Rtkn2;B4galt2;Fsd1l;Golim4;Dpysl3;Hmga1;Arhgef10;Pde9a;Kbtbd11;Nefl;Wscd1	n/a	n/a	n/a	25	0	0	0	240	1892	0	0	0	20245	0.0721241	1	1	1	1.11462	0	0	0	0	0	0	0
1	FC(Day5-Oct4+/Oct4-)>4_and_FC(ES/ICM)>4_and_pvalue(ES/ICM)<0.01_and_r>0.6	mmu-miR-671-3p	n/a	0.593733	-1	-1	-1	-1	n/a	Cdkn1c;Jrk;Hlcs;Plekha7;Lnx2;Tagln3;Cyfip2;Frmd5;Zfp473;Gjc1;Nhsl1;Camk2a;Taf9b;Taok2;2900006K08Rik;Clec11a	n/a	n/a	0	16	0	0	240	0	539	0	0	20245	1	0.000486984	1	1	0	2.50402	0	0	0	1	0	1
1	FC(Day5-Oct4+/Oct4-)>4_and_FC(ES/ICM)>4_and_pvalue(ES/ICM)<0.01_and_r>0.6	mmu-miR-671-5p	n/a	0.600371	-1	-1	-1	-1	n/a	Ltbp1;Jrk;Tspyl2;Sox4;Mest;Fancl;Fundc2;Trim2;Pitpnc1;Cyfip2;Frmd5;Mtap2;Klhdc8b;Ina;Camk2a;Zmat4;Wwc1;Zfp192;Slc45a1;Zfp521;Rtkn2;Sgms2;Mettl8;Rasa4;Ssbp2;Chd9;Zfp185;Golim4;Hmga1;Nhsl1;Kbtbd11;Dync2li1;Adam23;Adcy3;Arl4a	n/a	n/a	0	35	0	0	240	0	1853	0	0	20245	1	0.00178194	1	1	0	1.59331	0	0	0	1	0	1
1	FC(Day5-Oct4+/Oct4-)>4_and_FC(ES/ICM)>4_and_pvalue(ES/ICM)<0.01_and_r>0.6	mmu-miR-672	miR-672	0.589521	-1	-1	-1	-1	Frem2;Hlcs;Trim2;Fbxo10;Rtkn2;Dpysl3;Hook1;Pkp2;Nefl;Vash1;Jrk;Mest;Stxbp4;Bnc2;Chrna9;Chd9;Phyhipl;Dync2li1;Fut9	Hlcs;Fundc2;Trim2;Cyfip2;Mtap2;6720456H20Rik;Zfp192;Stk30;Mettl8;Ssbp2;Zfp185;Hook1;Gabrb3;Hist1h2bc;Epb4.9;Enox1;Nefl;A830018L16Rik;Arl4a;Zfp182;Jrk;Pitpnc1;Prkar2b;Rundc3b;Zmat4;Tcfap4;E2f7;Rasa4;Plekha7;Lnx2;Chd9;Srbd1;Pdzd4;Nhsl1;Adam23;Adcy3	n/a	Hlcs:2;Trim2:2;Hook1:2;Nefl:2;Jrk:2;Chd9:2	19	36	0	6	240	1274	1815	0	370	20245	0.0577461	0.000729357	1	0.124551	1.25803	1.67314	0	1.36791	0	1	0	1
1	FC(Day5-Oct4+/Oct4-)>4_and_FC(ES/ICM)>4_and_pvalue(ES/ICM)<0.01_and_r>0.6	mmu-miR-673	miR-673	0	-1	-1	-1	-1	Tsga14;Hlcs;Trim2;Tmem63a;Immp2l;Fbxo10;Mcart6;Rtkn2;Tcf7;Dpysl3;Hook1;Gabrb3;Mtss1;Rbak;Pkp2;Pgap1;Wscd1;Vash1;Kitl;Necab1;Tspyl2;Fancl;Stxbp4;Pml;Camk2a;Pcolce2;Bnc2;Taf9b;Zmat4;Dtna;Wwc1;Fxyd6;E2f7;Nfib;Crtc1;Rasa4;Zc4h2;Cobl;Slc40a1;Nfe2l3;Rprm;Kcnb1;Fut9	n/a	n/a	n/a	43	0	0	0	240	2560	0	0	0	20245	0.00428449	1	1	1	1.41689	0	0	0	1	0	0	1
1	FC(Day5-Oct4+/Oct4-)>4_and_FC(ES/ICM)>4_and_pvalue(ES/ICM)<0.01_and_r>0.6	mmu-miR-673-3p	n/a	0.589521	-1	-1	-1	-1	n/a	Jrk;Tsga14;Flt4;Uchl1;Pitpnc1;Ina;Grb10;Camkk1;Macrod2;Tcfap4;Camk2b;Kcnh2;Mettl8;Gabrb3;Nhsl1;Rbak;Aldoc;Kitl	n/a	n/a	0	18	0	0	240	0	1001	0	0	20245	1	0.0225887	1	1	0	1.51686	0	0	0	1	0	1
1	FC(Day5-Oct4+/Oct4-)>4_and_FC(ES/ICM)>4_and_pvalue(ES/ICM)<0.01_and_r>0.6	mmu-miR-673-5p	n/a	0.652338	-1	-1	-1	-1	n/a	Jrk;Tspyl2;Tsga14;Hlcs;Nipsnap1;Trim2;Pitpnc1;Frmd5;Klhdc8b;Camk2a;Dnd1;Grb10;Taf9b;Zmat4;Fam13c;Trib2;Tcfap4;Slc45a1;Zfp521;B4galt2;Zc4h2;Slc40a1;Hook1;Rbak;A830018L16Rik;Arl4a;Fut9	n/a	n/a	0	27	0	0	240	0	1831	0	0	20245	1	0.0417963	1	1	0	1.24389	0	0	0	1	0	1
1	FC(Day5-Oct4+/Oct4-)>4_and_FC(ES/ICM)>4_and_pvalue(ES/ICM)<0.01_and_r>0.6	mmu-miR-674	miR-674	0	-1	-1	-1	-1	Frem2;Tsga14;Hlcs;Laptm5;Ccnd1;Trib2;Stk30;Cdkn1c;Fsd1l;Golim4;Parp16;Dpysl3;Hook1;Enox1;Pgap1;Wscd1;Vash1;Arl4a;Kitl;Necab1;Jrk;Tspyl2;Rfx3;Sox4;Stxbp4;Camk2a;Cpne5;Bnc2;Thap2;E2f7;Nfib;Lefty2;Slc41a3;Cecr5;Zc4h2;Cobl;Slc40a1;Pdzd4;Zfhx4;Eif2ak2;Adcy3;Fut9	Tsga14;Hlcs;Gprasp1;Trim2;Frmd5;Mtap2;Laptm5;Kcnn1;6720456H20Rik;Zfp192;Cdkn1c;B4galt2;Zfp185;Golim4;Parp16;Gabrb3;Pgap1;A830018L16Rik;Jrk;Tspyl2;Sox4;Pitpnc1;Stxbp4;Camk2a;E2f7;Slc41a3;Cobl;Adcy3;Fut9	n/a	Tsga14:2;Hlcs:2;Laptm5:2;Cdkn1c:2;Golim4:2;Parp16:2;Pgap1:2;Jrk:2;Tspyl2:2;Sox4:2;Stxbp4:2;Camk2a:2;E2f7:2;Slc41a3:2;Cobl:2;Adcy3:2;Fut9:2	42	29	0	17	240	2360	2023	0	813	20245	0.00193418	0.0454335	1	0.00879937	1.50122	1.20923	0	1.76386	1	1	0	2
1	FC(Day5-Oct4+/Oct4-)>4_and_FC(ES/ICM)>4_and_pvalue(ES/ICM)<0.01_and_r>0.6	mmu-miR-675-3p	miR-675-3p	0	-1	-1	-1	-1	Frem2;Tmem106c;Prkar2b;Ina;Stxbp4;Bnc2;Taf9b;Aga;Trib2;Lnx2;Gabrb3;Psma8;Pgap1;Fut9;Kitl;Necab1	Prkar2b;Ina;Stxbp4;Taf9b;Dtna;Macrod2;Lnx2;Zfp185;Nhsl1;Pgap1	n/a	Prkar2b:2;Ina:2;Stxbp4:2;Taf9b:2;Lnx2:2;Pgap1:2	16	10	0	6	240	1038	593	0	231	20245	0.0601019	0.0721011	1	0.0371114	1.30026	1.4225	0	2.19102	0	0	0	0
1	FC(Day5-Oct4+/Oct4-)>4_and_FC(ES/ICM)>4_and_pvalue(ES/ICM)<0.01_and_r>0.6	mmu-miR-675-5p	miR-675-5p	0.716102	-1	-1	-1	-1	Tcf7;Tagln3;Ubxn10;Clstn3;Stxbp4;Hmga1;Kbtbd11;Ccnd1;Thap2;Camkk1	Tagln3;Frmd5;Phyhipl;Ubxn10;Igdcc4;Ina;Thap2;Camkk1;Glyctk;Adcy3	n/a	Tagln3:2;Ubxn10:2;Thap2:2;Camkk1:2	10	10	0	4	240	285	414	0	63	20245	0.00159239	0.0156301	1	0.00573917	2.9598	2.03754	0	5.35582	1	1	0	2
1	FC(Day5-Oct4+/Oct4-)>4_and_FC(ES/ICM)>4_and_pvalue(ES/ICM)<0.01_and_r>0.6	mmu-miR-676	miR-676	0	-1	-1	-1	-1	Zfhx4;Slc41a3;Thap2;Tsga14;Srbd1;Pgap1;Parp16	n/a	n/a	n/a	7	0	0	0	240	366	0	0	0	20245	0.0749113	1	1	1	1.61333	0	0	0	0	0	0	0
1	FC(Day5-Oct4+/Oct4-)>4_and_FC(ES/ICM)>4_and_pvalue(ES/ICM)<0.01_and_r>0.6	mmu-miR-677	miR-677	0	32	31.7	0.83	0.374	Frem2;Hlcs;Sox4;Fancl;Igdcc4;Bnc2;Thap2;Slco4a1;Samhd1;Nfib;Mcart6;Rtkn2;Stk30;Cecr5;Cobl;Slc40a1;Phyhipl;Gadd45a;Pde9a;Mtss1;Rbak;Glyctk;Kcnb1;Nefl;Pgap1;Fut9;Kitl	n/a	n/a	n/a	27	0	0	0	240	1932	0	0	0	20245	0.0553857	1	1	1	1.17886	0	0	0	0	0	0	0
1	FC(Day5-Oct4+/Oct4-)>4_and_FC(ES/ICM)>4_and_pvalue(ES/ICM)<0.01_and_r>0.6	mmu-miR-678	miR-678	0	32	32	1	0.374	Ltbp1;Tcf7;Frmd5;Parp16;Kitl	n/a	n/a	n/a	5	0	0	0	240	375	0	0	0	20245	0.172495	1	1	1	1.12472	0	0	0	0	0	0	0
1	FC(Day5-Oct4+/Oct4-)>4_and_FC(ES/ICM)>4_and_pvalue(ES/ICM)<0.01_and_r>0.6	mmu-miR-679	miR-679	0	32	31.4	0.67	0.374	Jrk;Tsga14;Flt4;Nipsnap1;Cyfip2;Mtap2;Prkar2b;Stxbp4;Wipi1;Grb10;Zmat4;Slc12a8;Nfib;Fsd1l;Phyhipl;Dpysl3;Gjc1;Gabrb3;Arhgef10;Enox1;Pgap1;Arl4a;Fut9;Kitl;Necab1	n/a	n/a	n/a	25	0	0	0	240	1440	0	0	0	20245	0.014362	1	1	1	1.46448	0	0	0	1	0	0	1
1	FC(Day5-Oct4+/Oct4-)>4_and_FC(ES/ICM)>4_and_pvalue(ES/ICM)<0.01_and_r>0.6	mmu-miR-680	miR-680	0	31.3	31.2	0.9	0.898	Gprasp1;Creld1;Immp2l;Ccnd1;Qprt;Mcart6;Igfbp3;Rtkn2;Tcf7;Dpysl3;Gabrb3;Plekhg1;Aldoc;Pgap1;Vash1;Dis3l2;Kitl;Gpr114;Sox4;Flt4;Stard5;Prkar2b;Ina;Camk2a;Grb10;Taf9b;Wwc1;Nfib;Pdzd4;Adcy3;Fut9	Gprasp1;Creld1;Frmd5;Igdcc4;Immp2l;Ccnd1;Qprt;6720456H20Rik;Zfp192;Gabrb3;Mtss1;Aldoc;Pgap1;Kitl;Jrk;Pitpnc1;Prkar2b;Ina;Taf9b;Nfib;Asrgl1;AW551984	n/a	Gprasp1:2;Creld1:2;Immp2l:2;Ccnd1:2;Qprt:2;Gabrb3:2;Aldoc:2;Pgap1:2;Kitl:2;Prkar2b:2;Ina:2;Taf9b:2;Nfib:2	31	22	0	13	240	1459	1364	0	434	20245	0.000584431	0.0318771	1	0.00140621	1.79231	1.36055	0	2.52674	1	1	0	2
1	FC(Day5-Oct4+/Oct4-)>4_and_FC(ES/ICM)>4_and_pvalue(ES/ICM)<0.01_and_r>0.6	mmu-miR-681	miR-681	0	32	32	1	0.374	Cend1;Crtc1;Cdkn1c;Kcnh2;Mettl8;Sox4;Gabrb3;Pde9a;Camk2a;Akr1b10;Rprm;Dtna;Fxyd6;Tcfap4;Vash1;Arl4a	n/a	n/a	n/a	16	0	0	0	240	806	0	0	0	20245	0.0151805	1	1	1	1.67452	0	0	0	1	0	0	1
1	FC(Day5-Oct4+/Oct4-)>4_and_FC(ES/ICM)>4_and_pvalue(ES/ICM)<0.01_and_r>0.6	mmu-miR-682	miR-455-3p/682	0	32	32	1	0.374	Fundc2;Trim2;Laptm5;Camk2a;Zmat4;Nfib;Tcf7;Slc40a1;Gadd45a;Gabrb3;Bdh2;Nefl;Wscd1;Vash1;Fut9;Necab1	n/a	n/a	n/a	16	0	0	0	240	1450	0	0	0	20245	0.0986452	1	1	1	0.930805	0	0	0	0	0	0	0
1	FC(Day5-Oct4+/Oct4-)>4_and_FC(ES/ICM)>4_and_pvalue(ES/ICM)<0.01_and_r>0.6	mmu-miR-683	miR-683	1	32	32	1	0.374	Frem2;Trim2;Frmd5;Tmem63a;Kctd17;Sp5;Ccnd1;Cercam;Igfbp3;Cdh3;Tcf7;Fsd1l;Parp16;Dpysl3;Hook1;Gabrb3;Hmga1;Mtss1;Kbtbd11;Pkp2;Vash1;Necab1;Gpr114;Fancl;Flt4;Ubxn10;Ina;Stxbp4;Pml;Bnc2;Zmat4;Dtna;Aga;Tnfsf12-Tnfsf13;Slc45a1;Crtc1;Plekha7;Dapp1;Srbd1;Phyhipl;Gjc1;Zfhx4;Rprm;Glyctk;Fut9	n/a	n/a	n/a	45	0	0	0	240	2410	0	0	0	20245	0.000584237	1	1	1	1.57508	0	0	0	1	0	0	1
1	FC(Day5-Oct4+/Oct4-)>4_and_FC(ES/ICM)>4_and_pvalue(ES/ICM)<0.01_and_r>0.6	mmu-miR-684	miR-684	0	32	32	1	0.374	Frem2;Gprasp1;Trim2;Immp2l;Trib2;Mcart6;Cend1;Igfbp3;Fsd1l;Hook1;Plekhg1;Rbak;Pkp2;Pgap1;Arl4a;Kitl;Necab1;Jrk;Lrrc34;Sox4;Pitpnc1;Pml;Bnc2;Thap2;Grb10;Camkk1;Bcl9;E2f7;Tnfsf12-Tnfsf13;Nfib;Dapp1;Chd9;Phyhipl;Eif2ak2;Fut9	Iffo2;Frem2;Trim2;Mtap2;Igdcc4;Immp2l;6720456H20Rik;Trib2;Zfp521;Rtkn2;Mettl8;B4galt2;Zfp185;Hmga1;A830018L16Rik;Kitl;Jrk;Sox4;Rlbp1l2;Tagln3;Pitpnc1;Ina;Rundc3b;Zmat4;Fam13c;Dtna;Macrod2;2900006K08Rik;Bcl9;E2f7;Tnfsf12-Tnfsf13;Kcnh2;Plekha7;Dapp1;Chd9;Dync2li1;Adam23	n/a	Frem2:2;Trim2:2;Immp2l:2;Trib2:2;Kitl:2;Jrk:2;Sox4:2;Pitpnc1:2;Bcl9:2;E2f7:2;Tnfsf12-Tnfsf13:2;Dapp1:2;Chd9:2	35	37	0	13	240	2216	1563	0	590	20245	0.0161634	2.34245e-05	1	0.0131486	1.33231	1.99687	0	1.85865	1	1	0	2
1	FC(Day5-Oct4+/Oct4-)>4_and_FC(ES/ICM)>4_and_pvalue(ES/ICM)<0.01_and_r>0.6	mmu-miR-685	miR-685	0	25.1	24.9	0.83	0.473	Jrk;Rfx3;Gpr114;Trim2;Mtap2;Thap2;Taf9b;Dtna;Tcfap4;Mcart6;Kcnh2;Slc40a1;Gjc1;Gabrb3;Pam;Psma8;Arl4a;Fut9	n/a	n/a	n/a	18	0	0	0	240	1229	0	0	0	20245	0.0652614	1	1	1	1.23546	0	0	0	0	0	0	0
1	FC(Day5-Oct4+/Oct4-)>4_and_FC(ES/ICM)>4_and_pvalue(ES/ICM)<0.01_and_r>0.6	mmu-miR-686	miR-686	0	28.2	29.2	1.96	0.318	Frem2;Hlcs;Creld1;Mtap2;Igdcc4;Ccnd1;Fbxo10;Slco4a1;Trib2;Rtkn2;Mettl8;Ssbp2;Fsd1l;Parp16;Dpysl3;Hook1;Mtss1;Kbtbd11;Rbak;Psma8;Enox1;Wscd1;Kitl;Necab1;Sox4;Fancl;Prkar2b;Stxbp4;Bnc2;Thap2;Dtna;Lnx2;Chd9;Phyhipl;Gjc1;Zfhx4;Fut9	n/a	n/a	n/a	37	0	0	0	240	2126	0	0	0	20245	0.00446777	1	1	1	1.46806	0	0	0	1	0	0	1
1	FC(Day5-Oct4+/Oct4-)>4_and_FC(ES/ICM)>4_and_pvalue(ES/ICM)<0.01_and_r>0.6	mmu-miR-687	miR-687	1	32	32	1	0.374	Sox4;Stard5;Creld1;Cyfip2;Mtap2;Ubxn10;Laptm5;Stxbp4;Bnc2;Camkk1;Samhd1;E2f7;Chrna9;Nfib;Igfbp3;Cobl;Hook1;Gabrb3;Arhgef10;Bdh2;Plekhg1;Rbak;Ddc;Wscd1;Arl4a;Fut9;Kitl	n/a	n/a	n/a	27	0	0	0	240	1136	0	0	0	20245	0.000262319	1	1	1	2.0049	0	0	0	1	0	0	1
1	FC(Day5-Oct4+/Oct4-)>4_and_FC(ES/ICM)>4_and_pvalue(ES/ICM)<0.01_and_r>0.6	mmu-miR-688	miR-688	0	32	32	1	0.374	Cdh3;Pcolce2;Bnc2;Rprm;Fsd1l;E2f7;Fut9	n/a	n/a	n/a	7	0	0	0	240	449	0	0	0	20245	0.118764	1	1	1	1.3151	0	0	0	0	0	0	0
1	FC(Day5-Oct4+/Oct4-)>4_and_FC(ES/ICM)>4_and_pvalue(ES/ICM)<0.01_and_r>0.6	mmu-miR-217	miR-217	0	26	26.2	1.16	0.543	Fundc2;Fbxo10;Capsl;Mcart6;Cdh3;Golim4;Dpysl3;Hook1;Gabrb3;Pkp2;Nefl;Pgap1;Wscd1;Kitl;Necab1;Rfx3;Stxbp4;Camk2a;Wipi1;Grb10;Taf9b;Dtna;Lefty2;Slc40a1;Chd9;Gjc1	Iffo2;Trim2;Frmd5;Mtap2;Klhdc8b;Kcnn1;Zfp192;Camk2b;Mettl8;Ssbp2;Dpysl3;Pgap1;A830018L16Rik;Fam81a;Gpr114;Pitpnc1;Ubxn10;Ina;Camk2a;Bnc2;Camkk1;Macrod2;Tcfap4;Lefty2;Slc40a1;Chd9;Gjc1;Adam23;Fut9	Frmd5;Chd9	Frmd5:2;Dpysl3:2;Pgap1:2;Camk2a:2;Lefty2:2;Slc40a1:2;Chd9:3;Gjc1:2	26	29	2	8	240	1528	1407	110	542	20245	0.0156025	0.00128646	0.233121	0.11868	1.43535	1.73864	1.53371	1.24508	1	1	0	2
1	FC(Day5-Oct4+/Oct4-)>4_and_FC(ES/ICM)>4_and_pvalue(ES/ICM)<0.01_and_r>0.6	mmu-miR-690	miR-690	1	18.9	18.5	0.79	0.151	Tsga14;Rfx3;Gpr114;Stard5;Trim2;Tmem63a;Mtap2;Igdcc4;Prkar2b;Bnc2;Thap2;Aga;Trib2;E2f7;Mmp17;Nfib;Cobl;Dpysl3;Hmga1;Mtss1;Nfe2l3;Plekhg1;Fsd1;Wscd1;Vash1;Fut9;Kitl	n/a	n/a	n/a	27	0	0	0	240	1524	0	0	0	20245	0.00978426	1	1	1	1.49446	0	0	0	1	0	0	1
1	FC(Day5-Oct4+/Oct4-)>4_and_FC(ES/ICM)>4_and_pvalue(ES/ICM)<0.01_and_r>0.6	mmu-miR-691	miR-691	0	32	32	1	0.374	Frem2;Tsga14;Hlcs;Trim2;Creld1;Cyfip2;Tmem63a;Igdcc4;Sp5;Ccnd1;Trib2;Cend1;Igfbp3;Rtkn2;Mettl8;Tcf7;Dpysl3;Kbtbd11;Pkp2;Nefl;Wscd1;Vash1;Dis3l2;Kitl;Necab1;Gpr114;Stard5;Ubxn10;Tor3a;Thsd1;Clstn3;Prkar2b;Camk2a;Bnc2;Dtna;Fxyd6;Samhd1;Nfib;Cobl;Chd9;Phyhipl;Gjc1;Fut9	n/a	n/a	n/a	43	0	0	0	240	2366	0	0	0	20245	0.00121929	1	1	1	1.53306	0	0	0	1	0	0	1
1	FC(Day5-Oct4+/Oct4-)>4_and_FC(ES/ICM)>4_and_pvalue(ES/ICM)<0.01_and_r>0.6	mmu-let-7g	let-7/98	1	29.4	31.4	4.02	0.0446	Frem2;Fundc2;Tmem63a;Kctd17;Igdcc4;Ccnd1;Cercam;Trib2;Cend1;Stk30;Parp16;Dpysl3;Hook1;Hmga1;Bdh2;Kbtbd11;Mest;Nipsnap1;Ubxn10;Bnc2;Wipi1;Grb10;Tcea2;E2f7;Chd9;Fut9	Frmd5;Klhdc8b;Igdcc4;Fbxo10;Trib2;Dscaml1;Zfp185;Parp16;Hook1;Gabrb3;Hmga1;Pam;Hps1;A830018L16Rik;Zfp182;Necab1;Tpm2;Tspyl2;Pitpnc1;Camk2a;Wipi1;Taf9b;Camkk1;Zmat4;Fam13c;Dtna;Pir;Nfib;Rasa4;Zc4h2;Chd9;Asrgl1	Frmd5;Igdcc4;Ccnd1;Trib2;Mex3a;Hook1;Chd9;Zfhx4	Frmd5:2;Igdcc4:3;Ccnd1:2;Trib2:3;Parp16:2;Hook1:3;Hmga1:2;Wipi1:2;Chd9:3	26	32	8	9	240	1387	1837	417	665	20245	0.00619395	0.00713675	0.0627517	0.124908	1.58126	1.46942	1.61831	1.14164	1	1	0	2
1	FC(Day5-Oct4+/Oct4-)>4_and_FC(ES/ICM)>4_and_pvalue(ES/ICM)<0.01_and_r>0.6	mmu-miR-693-3p	miR-693-3p	1	-1	-1	-1	-1	Frem2;Tsga14;Hlcs;Tmem63a;Mtap2;Kctd17;Ccnd1;Fbxo10;Mcart6;Fsd1l;Parp16;Dpysl3;Bdh2;Pam;Plekhg1;Rbak;Pgap1;Wscd1;Arl4a;Necab1;Zscan10;Mest;Stxbp4;Bnc2;Thap2;Taf9b;Dtna;Aga;Tcfap4;Nfib;Plekha7;Lnx2;Chd9;Gjc1;Zfhx4;Fut9	n/a	n/a	n/a	36	0	0	0	240	2247	0	0	0	20245	0.0130978	1	1	1	1.35147	0	0	0	1	0	0	1
1	FC(Day5-Oct4+/Oct4-)>4_and_FC(ES/ICM)>4_and_pvalue(ES/ICM)<0.01_and_r>0.6	mmu-miR-693-5p	miR-693-5p	0	-1	-1	-1	-1	Frem2;Jrk;Hlcs;Gpr114;Sox4;Pitpnc1;Cyfip2;Ubxn10;Igdcc4;Prkar2b;Pml;Camk2a;Cpne5;Bnc2;Thap2;Grb10;Dtna;E2f7;Mcart6;Slc41a3;Cecr5;Fsd1l;Cobl;Parp16;Dpysl3;Kbtbd11;Ddc;Fzd10;Vash1;Adcy3;Fut9	n/a	n/a	n/a	31	0	0	0	240	1956	0	0	0	20245	0.0200276	1	1	1	1.3369	0	0	0	1	0	0	1
1	FC(Day5-Oct4+/Oct4-)>4_and_FC(ES/ICM)>4_and_pvalue(ES/ICM)<0.01_and_r>0.6	mmu-miR-694	miR-694	0	32	32	1	0.374	Frem2;Tsga14;Hlcs;Fundc2;Trim2;Cyfip2;Mtap2;Ltbp4;Igfbp3;Rtkn2;Cdh3;Tcf7;Fsd1l;Golim4;Dpysl3;Hook1;Gabrb3;Arhgef10;Mtss1;Kbtbd11;Rbak;Psma8;Pkp2;Npdc1;Pgap1;Wscd1;Vash1;Kitl;Necab1;Slc34a3;Rfx3;Flt4;Clstn3;Prkar2b;Stxbp4;Pml;Bnc2;Grb10;Dtna;Samhd1;Tcfap4;Nfib;Sgms2;Cobl;Chd9;Phyhipl;Gadd45a;Gjc1;Zfhx4;Fut9	n/a	n/a	n/a	50	0	0	0	240	2998	0	0	0	20245	0.00267147	1	1	1	1.40684	0	0	0	1	0	0	1
1	FC(Day5-Oct4+/Oct4-)>4_and_FC(ES/ICM)>4_and_pvalue(ES/ICM)<0.01_and_r>0.6	mmu-miR-695	miR-695	0	32	32	1	0.374	Tcf7;Zc4h2;Mest;Lnx2;Dapp1;Flt4;Chd9;Mtap2;Prkar2b;Pml;Fbxo10;Sept1;Nefl;Fut9;Kitl	n/a	n/a	n/a	15	0	0	0	240	818	0	0	0	20245	0.0285175	1	1	1	1.54684	0	0	0	1	0	0	1
1	FC(Day5-Oct4+/Oct4-)>4_and_FC(ES/ICM)>4_and_pvalue(ES/ICM)<0.01_and_r>0.6	mmu-miR-696	miR-696	0	28.3	30.6	4.94	0.264	Camk2a;Frem2;Bnc2;Fsd1l;Flt4;Ina	n/a	n/a	n/a	6	0	0	0	240	468	0	0	0	20245	0.160703	1	1	1	1.08146	0	0	0	0	0	0	0
1	FC(Day5-Oct4+/Oct4-)>4_and_FC(ES/ICM)>4_and_pvalue(ES/ICM)<0.01_and_r>0.6	mmu-miR-697	miR-697	0	32	32	1	0.374	Cyfip2;Ltbp4;Bnc2;Grb10;Wwc1;Slc12a8;Nfib;Slc45a1;Cdh3;Mettl8;Dapp1;Pdzd4;Mtss1;Pam;Kbtbd11;Plekhg1;Kitl	n/a	n/a	n/a	17	0	0	0	240	1258	0	0	0	20245	0.0864507	1	1	1	1.13992	0	0	0	0	0	0	0
1	FC(Day5-Oct4+/Oct4-)>4_and_FC(ES/ICM)>4_and_pvalue(ES/ICM)<0.01_and_r>0.6	mmu-miR-698	miR-698	1	32	32	1	0.374	Frem2;Tcf7;Trim2;Kbtbd11;Bnc2;Rbak;Dtna;Nefl;Pgap1;Arl4a;Fut9;Kitl;Necab1	n/a	n/a	n/a	13	0	0	0	240	904	0	0	0	20245	0.0893785	1	1	1	1.21306	0	0	0	0	0	0	0
1	FC(Day5-Oct4+/Oct4-)>4_and_FC(ES/ICM)>4_and_pvalue(ES/ICM)<0.01_and_r>0.6	mmu-miR-699	miR-34/449	0	23	23.8	1.79	0.0233	Tubb3;Creld1;Tmem63a;Immp2l;Ccnd1;Fbxo10;Slco4a1;Mcart6;Cend1;Igfbp3;Cdh3;B4galt2;Tcf7;Gabrb3;Kbtbd11;Pgap1;Dis3l2;Kitl;Sox4;Mest;Nipsnap1;Bnc2;Wipi1;Thap2;Grb10;Crtc1;Plekha7;Zc4h2;Lnx2;Slc40a1;Zfhx4;Fut9	n/a	n/a	n/a	32	0	0	0	240	2034	0	0	0	20245	0.020102	1	1	1	1.32711	0	0	0	1	0	0	1
1	FC(Day5-Oct4+/Oct4-)>4_and_FC(ES/ICM)>4_and_pvalue(ES/ICM)<0.01_and_r>0.6	mmu-miR-7	miR-7	0	32	32	1	0.374	Fundc2;Trim2;Creld1;Tmem63a;Kctd17;Slc12a8;Rtkn2;Mettl8;B4galt2;Tcf7;Fsd1l;Dcp1b;Dpysl3;Pam;Hps1;Sept1;Necab1;Ubxn10;Camk2a;Cpne5;Bnc2;Thap2;Grb10;Zmat4;Dtna;E2f7;Nfib;Zc4h2;Lnx2;Phyhipl;Gjc1;Pde9a;Glyctk	n/a	n/a	n/a	33	0	0	0	240	2134	0	151	106	20245	0.022091	1	0.164062	0.281556	1.30445	0	0	0	1	0	0	1
1	FC(Day5-Oct4+/Oct4-)>4_and_FC(ES/ICM)>4_and_pvalue(ES/ICM)<0.01_and_r>0.6	mmu-miR-700	miR-700	0	32	26.9	0.03	1.3e-05	Grb10;Sept1	n/a	n/a	n/a	2	0	0	0	240	67	0	0	0	20245	0.143282	1	1	1	2.51803	0	0	0	0	0	0	0
1	FC(Day5-Oct4+/Oct4-)>4_and_FC(ES/ICM)>4_and_pvalue(ES/ICM)<0.01_and_r>0.6	mmu-miR-701	miR-701	0	32	32	0.99	0.384	Bnc2	n/a	n/a	n/a	1	0	0	0	240	118	0	0	0	20245	0.347192	1	1	1	0.714866	0	0	0	0	0	0	0
1	FC(Day5-Oct4+/Oct4-)>4_and_FC(ES/ICM)>4_and_pvalue(ES/ICM)<0.01_and_r>0.6	mmu-miR-702	miR-702	0	26	26.2	1.16	0.531	Frem2;Jrk;Tsga14;Sox4;Flt4;Nipsnap1;Trim2;Creld1;Kctd17;Camk2a;Ccnd1;Wipi1;Thap2;Camkk1;Fbxo10;Taok2;Dtna;Nfib;Rtkn2;Tcf7;Pdzd4;Dpysl3;Hook1;Rprm;Pgap1;Vash1;Fut9	n/a	n/a	n/a	27	0	0	0	240	1550	0	0	0	20245	0.0115157	1	1	1	1.4694	0	0	0	1	0	0	1
1	FC(Day5-Oct4+/Oct4-)>4_and_FC(ES/ICM)>4_and_pvalue(ES/ICM)<0.01_and_r>0.6	mmu-miR-703	miR-703	1	31.5	31.8	1.23	0.404	Jrk;Sox4;Fundc2;Tmem63a;Mtap2;Igdcc4;Prkar2b;Stxbp4;Pml;Ccnd1;Bnc2;Thap2;Taf9b;Aga;Dpys;Nfib;Rtkn2;Fsd1l;Chd9;Garnl3;Gjc1;Mtss1;Pam;Kbtbd11;Dync2li1;Pgap1;Vash1;Arl4a;Fut9;Kitl	n/a	n/a	n/a	30	0	0	0	240	1631	0	0	0	20245	0.00469916	1	1	1	1.55158	0	0	0	1	0	0	1
1	FC(Day5-Oct4+/Oct4-)>4_and_FC(ES/ICM)>4_and_pvalue(ES/ICM)<0.01_and_r>0.6	mmu-miR-704	miR-704	0	32	31.9	0.95	0.376	Frem2;Rfx3;Hlcs;Trim2;Ubxn10;Kctd17;Igdcc4;Qprt;Nfib;Lefty2;Dapp1;Chd9;Gabrb3;Kbtbd11;Plekhg1;Rbak;Pkp2;Adam23;Nefl;Pgap1;Wscd1;Arl4a;Fut9;Kitl	n/a	n/a	n/a	24	0	0	0	240	1290	0	0	0	20245	0.00855368	1	1	1	1.56938	0	0	0	1	0	0	1
1	FC(Day5-Oct4+/Oct4-)>4_and_FC(ES/ICM)>4_and_pvalue(ES/ICM)<0.01_and_r>0.6	mmu-miR-705	miR-705	0	32	32	1	0.374	Frem2;Trim2;Creld1;Tmem106c;Ubxn10;Kctd17;Ina;Ltbp4;Dnd1;Bnc2;Thap2;Grb10;Dtna;Fxyd6;Tnfsf12-Tnfsf13;Nfib;Mettl8;Plekha7;Fsd1l;Lnx2;Srbd1;Parp16;Dpysl3;Gabrb3;Nefl	n/a	n/a	n/a	25	0	0	0	240	1938	0	0	0	20245	0.0767081	1	1	1	1.08816	0	0	0	0	0	0	0
1	FC(Day5-Oct4+/Oct4-)>4_and_FC(ES/ICM)>4_and_pvalue(ES/ICM)<0.01_and_r>0.6	mmu-miR-706	miR-706	0	32	32	1	0.374	Frem2;Tsga14;Hlcs;Fundc2;Trim2;Creld1;Frmd5;Mtap2;Igdcc4;Slc12a8;Rtkn2;Mettl8;Tcf7;Fsd1l;Golim4;Parp16;Gabrb3;Hmga1;Bdh2;Kbtbd11;Plekhg1;Rbak;Pkp2;Pgap1;Vash1;Kitl;Sox4;Mest;Tagln3;Ina;Camk2a;Bnc2;Zmat4;Dtna;Aga;Zc4h2;Lnx2;Cobl;Slc40a1;Chd9;Gjc1;Zfhx4;Fzd10;Fut9	n/a	n/a	n/a	44	0	0	0	240	2613	0	0	0	20245	0.0037931	1	1	1	1.42043	0	0	0	1	0	0	1
1	FC(Day5-Oct4+/Oct4-)>4_and_FC(ES/ICM)>4_and_pvalue(ES/ICM)<0.01_and_r>0.6	mmu-miR-707	miR-707	0	32	32	1	0.374	Pitpnm1;Frem2;Jrk;Hlcs;Flt4;Nipsnap1;Frmd5;Igdcc4;Prkar2b;Camk2a;Bnc2;Thap2;Camkk1;Slc12a8;Tcf7;Plekha7;Chd9;Hook1;Gabrb3;Plekhg1;Rbak;Adam23;Necab1	n/a	n/a	n/a	23	0	0	0	240	1193	0	0	0	20245	0.00694749	1	1	1	1.62627	0	0	0	1	0	0	1
1	FC(Day5-Oct4+/Oct4-)>4_and_FC(ES/ICM)>4_and_pvalue(ES/ICM)<0.01_and_r>0.6	mmu-miR-708	miR-708	0	32	32	1	0.374	Frem2;Tsga14;Fsd1l;Hook1;Mtss1;Hps1;Pkp2;Vash1;Arl4a;Kitl;Jrk;Stxbp4;Irak1bp1;Camk2a;Grb10;Dtna;Zfhx4;Fut9	Hlcs;Trim2;Creld1;Cyfip2;Klhdc8b;Igdcc4;Kcnn1;6720456H20Rik;Zfp192;Camk2b;Zfp185;Gabrb3;Kbtbd11;Rbak;Tmsb15b1-Tmsb15b2;Pgap1;Arl4a;Jrk;Sox4;Mest;Flt4;Pitpnc1;Ubxn10;Cpne5;Rundc3b;Thap2;Grb10;Taf9b;Dtna;Plekha7;Zc4h2;Chd9;Pdzd4;Rprm;Fut9	n/a	Arl4a:2;Jrk:2;Grb10:2;Dtna:2;Fut9:2	18	35	0	5	240	1192	1862	0	196	20245	0.0578774	0.00191163	1	0.0546885	1.2738	1.5856	0	2.15189	0	1	0	1
1	FC(Day5-Oct4+/Oct4-)>4_and_FC(ES/ICM)>4_and_pvalue(ES/ICM)<0.01_and_r>0.6	mmu-miR-709	miR-709	0	14.3	16.1	3.38	0.00275	Frem2;Cyfip2;Tmem63a;Tmem106c;Ltbp4;Ccnd1;Fbxo10;Taok2;Cercam;Trib2;Mcart6;Camk2b;B4galt2;Tcf7;Parp16;Hook1;Gabrb3;Kbtbd11;Plekhg1;Nefl;Pgap1;Wscd1;Vash1;Sox4;Nipsnap1;Pitpnc1;Tor3a;Ina;Stxbp4;Camk2a;Cpne5;Bnc2;Wipi1;Grb10;Camkk1;Bcl9;Dpys;Nfib;Cecr5;Cobl;Dync2li1;Kcnb1;Fzd10	n/a	n/a	n/a	43	0	0	0	240	2533	0	0	0	20245	0.00366009	1	1	1	1.43199	0	0	0	1	0	0	1
1	FC(Day5-Oct4+/Oct4-)>4_and_FC(ES/ICM)>4_and_pvalue(ES/ICM)<0.01_and_r>0.6	mmu-miR-710	miR-710	0	32	32	1	0.374	Igdcc4;Camk2a;Bnc2;Camkk1;Slco4a1;E2f7;Nfib;Mcart6;Slc45a1;Mettl8;Cecr5;Plekha7;Dapp1;Slc40a1;Phyhipl;Golim4;Gjc1;Mtss1;Kbtbd11;Pgap1;Vash1;Fut9;Kitl	n/a	n/a	n/a	23	0	0	0	240	1775	0	0	0	20245	0.079511	1	1	1	1.09304	0	0	0	0	0	0	0
1	FC(Day5-Oct4+/Oct4-)>4_and_FC(ES/ICM)>4_and_pvalue(ES/ICM)<0.01_and_r>0.6	mmu-miR-711	miR-711	0	32	32	1	0.374	Frem2;Jrk;Ssbp2;Mtap2;Parp16;Stxbp4;Gabrb3;Hmga1;Ccnd1;Plekhg1;Rprm;Kcnb1	n/a	n/a	n/a	12	0	0	0	240	730	0	0	0	20245	0.0643442	1	1	1	1.38664	0	0	0	0	0	0	0
1	FC(Day5-Oct4+/Oct4-)>4_and_FC(ES/ICM)>4_and_pvalue(ES/ICM)<0.01_and_r>0.6	mmu-miR-712	miR-712	0	18.8	19.1	1.25	0.349	Frem2;Cyfip2;Mtap2;Tmem106c;Kctd17;Ccnd1;Slc12a8;Trib2;Mcart6;Rtkn2;Dpysl3;Mtss1;Kbtbd11;Plekhg1;Pkp2;Wscd1;Vash1;Arl4a;Rfx3;Sox4;Ubxn10;Ina;Stxbp4;Pml;Bnc2;Thap2;Grb10;Taf9b;Camkk1;Aga;E2f7;Chrna9;Nfib;Cecr5;Plekha7;Lnx2;Dapp1;Cobl;Pdzd4;Gadd45a;Fut9	n/a	n/a	n/a	41	0	0	0	240	2443	0	0	0	20245	0.00512443	1	1	1	1.41569	0	0	0	1	0	0	1
1	FC(Day5-Oct4+/Oct4-)>4_and_FC(ES/ICM)>4_and_pvalue(ES/ICM)<0.01_and_r>0.6	mmu-miR-713	miR-713	0	32	31.2	0.58	0.374	Gpr114;Ubxn10;Kctd17;Igdcc4;Pml;Ccnd1;Grb10;E2f7;Cdkn1c;Mettl8;Cecr5;Fsd1l;Dapp1;Pdzd4;Gabrb3;Pgap1;Vash1;Kitl	n/a	n/a	n/a	18	0	0	0	240	1825	0	0	0	20245	0.0683631	1	1	1	0.831986	0	0	0	0	0	0	0
1	FC(Day5-Oct4+/Oct4-)>4_and_FC(ES/ICM)>4_and_pvalue(ES/ICM)<0.01_and_r>0.6	mmu-miR-714	miR-714	0	23.1	25.3	4.77	0.00215	Lefty2;Dync2li1;Hlcs;Plekha7;Dpysl3;Tor3a;Camk2b	n/a	n/a	n/a	7	0	0	0	240	392	0	0	0	20245	0.0894622	1	1	1	1.50632	0	0	0	0	0	0	0
1	FC(Day5-Oct4+/Oct4-)>4_and_FC(ES/ICM)>4_and_pvalue(ES/ICM)<0.01_and_r>0.6	mmu-miR-715	miR-715	0	20.1	20.3	1.15	0.557	Frem2;Ccnd1;Ppm1j;Zmat4;Stard5;Tmem63a;Srbd1;Prkar2b;Kitl;Gabrb3	n/a	n/a	n/a	10	0	0	0	240	369	0	0	0	20245	0.00824315	1	1	1	2.28602	0	0	0	1	0	0	1
1	FC(Day5-Oct4+/Oct4-)>4_and_FC(ES/ICM)>4_and_pvalue(ES/ICM)<0.01_and_r>0.6	mmu-miR-717	miR-717	0	32	32	1	0.374	Gpr114;Flt4;Nipsnap1;Trim2;Pitpnc1;Mtap2;Camk2a;Nqo1;Cpne5;Ccnd1;Taok2;Aga;Slc12a8;Igfbp3;Rtkn2;Mettl8;Ssbp2;Plekha7;Dcp1b;Dapp1;Chd9;Golim4;Gjc1;Gabrb3;Zfhx4;Enox1;Pgap1;Wscd1;Fut9;Kitl	n/a	n/a	n/a	30	0	0	0	240	1804	0	0	0	20245	0.0138132	1	1	1	1.40279	0	0	0	1	0	0	1
1	FC(Day5-Oct4+/Oct4-)>4_and_FC(ES/ICM)>4_and_pvalue(ES/ICM)<0.01_and_r>0.6	mmu-miR-718	miR-718	0	32	32	1	0.374	Kbtbd11;Rbak;Adcy3	n/a	n/a	n/a	3	0	0	0	240	201	0	0	0	20245	0.210616	1	1	1	1.25902	0	0	0	0	0	0	0
1	FC(Day5-Oct4+/Oct4-)>4_and_FC(ES/ICM)>4_and_pvalue(ES/ICM)<0.01_and_r>0.6	mmu-miR-719	miR-719	0	32	32	1	0.374	Kbtbd11;Ltbp1;Tcf7;Dtna;Frmd5;Parp16	n/a	n/a	n/a	6	0	0	0	240	381	0	0	0	20245	0.130499	1	1	1	1.32841	0	0	0	0	0	0	0
1	FC(Day5-Oct4+/Oct4-)>4_and_FC(ES/ICM)>4_and_pvalue(ES/ICM)<0.01_and_r>0.6	mmu-miR-720	miR-720	0	9.6	9.9	1.19	0.236	Jrk;Tspyl2;Hlcs;Gadd45a;Pml	n/a	n/a	n/a	5	0	0	0	240	288	0	0	0	20245	0.128404	1	1	1	1.46448	0	0	0	0	0	0	0
1	FC(Day5-Oct4+/Oct4-)>4_and_FC(ES/ICM)>4_and_pvalue(ES/ICM)<0.01_and_r>0.6	mmu-miR-721	miR-130/301	0	32	32	1	0.374	Tspyl2;Sox4;Trim2;Mtap2;Igdcc4;Grb10;Taf9b;Camkk1;Slco4a1;Slc12a8;Trib2;E2f7;Nfib;Mcart6;Rtkn2;Chd9;Phyhipl;Dpysl3;Gadd45a;Plekhg1;Rbak;Sept1;Adam23;Nefl;Pgap1;Fut9	n/a	n/a	n/a	26	0	0	0	240	1350	0	0	0	20245	0.00464558	1	1	1	1.6246	0	0	0	1	0	0	1
1	FC(Day5-Oct4+/Oct4-)>4_and_FC(ES/ICM)>4_and_pvalue(ES/ICM)<0.01_and_r>0.6	mmu-miR-741	miR-741	0	-1	-1	-1	-1	Frem2;Zscan10;Hlcs;Gpr114;Flt4;Fundc2;Mtap2;Ubxn10;Igdcc4;Ina;Pml;Camk2a;Bnc2;Thap2;Taf9b;Dtna;Dpys;Trib2;Dscaml1;Mettl8;Ssbp2;Dpysl3;Gjc1;Gabrb3;Plekhg1;Kcnb1;Vash1;Fut9;Necab1	n/a	n/a	n/a	29	0	0	0	240	1781	0	0	0	20245	0.0180608	1	1	1	1.37354	0	0	0	1	0	0	1
1	FC(Day5-Oct4+/Oct4-)>4_and_FC(ES/ICM)>4_and_pvalue(ES/ICM)<0.01_and_r>0.6	mmu-miR-742	miR-742	0	-1	-1	-1	-1	Ltbp1;Tsga14;Fundc2;Trim2;Mtap2;Ccnd1;Trib2;Fsd1l;Golim4;Parp16;Dpysl3;Gabrb3;Bdh2;Mtss1;Kbtbd11;Rbak;Nefl;Wscd1;Dis3l2;Kitl;Tpm2;Anxa8;Jrk;Pitpnc1;Tor3a;Clstn3;Prkar2b;Ina;Stxbp4;Pml;Camk2a;Bnc2;Grb10;Camkk1;Zmat4;Bcl9;Tnfsf12-Tnfsf13;Sgms2;Plekha7;Dapp1;Chd9;Pdzd4;Kcnb1;Fzd10;Fut9	Ltbp1;Tsga14;Fundc2;Trim2;Mtap2;Zfp192;Trib2;Ssbp2;Zfp185;Golim4;Gabrb3;Nefl;Pgap1;Arl4a;Kitl;Fam81a;Jrk;Rlbp1l2;Pitpnc1;Camk2a;Rundc3b;Wipi1;Grb10;Camkk1;Zmat4;Dtna;Pir;Tnfsf12-Tnfsf13;Lefty2;Sgms2;Cecr5;Plekha7;Chd9;Pdzd4;Nhsl1;Eif2ak2;Adam23;Fzd10;Fut9;AW551984	n/a	Ltbp1:2;Tsga14:2;Fundc2:2;Trim2:2;Mtap2:2;Trib2:2;Golim4:2;Gabrb3:2;Nefl:2;Kitl:2;Jrk:2;Pitpnc1:2;Camk2a:2;Grb10:2;Camkk1:2;Zmat4:2;Tnfsf12-Tnfsf13:2;Sgms2:2;Plekha7:2;Chd9:2;Pdzd4:2;Fzd10:2;Fut9:2	45	40	0	23	240	2313	1951	0	856	20245	0.000261821	0.000211503	1	0.000141565	1.64113	1.72945	0	2.26653	1	1	0	2
1	FC(Day5-Oct4+/Oct4-)>4_and_FC(ES/ICM)>4_and_pvalue(ES/ICM)<0.01_and_r>0.6	mmu-miR-743	miR-743	1	-1	-1	-1	-1	Frem2;Hlcs;Fundc2;Trim2;Mtap2;Kctd17;Ccnd1;Mcart6;Cend1;Tcf7;Hook1;Gabrb3;Pam;Kbtbd11;Nefl;Pgap1;Kitl;Tspyl2;Sox4;Stxbp4;Bnc2;Thap2;Camkk1;Zmat4;Dtna;Wwc1;Nfib;Plekha7;Zc4h2;Lnx2;Chd9;Gjc1;Fut9	n/a	n/a	n/a	33	0	0	0	240	2115	0	0	0	20245	0.0204112	1	1	1	1.31616	0	0	0	1	0	0	1
1	FC(Day5-Oct4+/Oct4-)>4_and_FC(ES/ICM)>4_and_pvalue(ES/ICM)<0.01_and_r>0.6	mmu-miR-743a	n/a	0.592357	-1	-1	-1	-1	n/a	Iffo2;Hlcs;Trim2;Frmd5;Mtap2;Klhdc8b;Igdcc4;Immp2l;Zbtb8a;Ccnd1;Taok2;Zfp192;Trib2;Bahcc1;Zfp521;Camk2b;Rtkn2;Ssbp2;Hook1;Gabrb3;Hmga1;Pam;Pgap1;A830018L16Rik;Zfp182;Fam81a;Tspyl2;2310004I24Rik;Pitpnc1;Dnd1;Bnc2;Grb10;Taf9b;Camkk1;Macrod2;Bcl9;Tcfap4;Nfib;Plekha7;Zc4h2;Lnx2;Slc40a1;Gjc1;Nhsl1;Glyctk;Adam23;Fut9	n/a	n/a	0	47	0	0	240	0	2520	0	0	20245	1	0.000459439	1	1	0	1.57327	0	0	0	1	0	1
1	FC(Day5-Oct4+/Oct4-)>4_and_FC(ES/ICM)>4_and_pvalue(ES/ICM)<0.01_and_r>0.6	mmu-miR-743b-3p	n/a	0.621619	-1	-1	-1	-1	n/a	Iffo2;Hlcs;Trim2;Mtap2;Klhdc8b;Igdcc4;Immp2l;Taok2;Zfp192;Trib2;Bahcc1;Camk2b;Rtkn2;Hook1;Gabrb3;Hmga1;Pam;Pgap1;A830018L16Rik;Zfp182;Fam81a;Tspyl2;2310004I24Rik;Rlbp1l2;Pitpnc1;Bnc2;Camkk1;Zmat4;Dtna;Macrod2;Bcl9;Tcfap4;Nfib;Plekha7;Zc4h2;Lnx2;Slc40a1;Gjc1;Glyctk;Adam23;Fut9	n/a	n/a	0	41	0	0	240	0	2693	0	0	20245	1	0.0169417	1	1	0	1.28426	0	0	0	1	0	1
1	FC(Day5-Oct4+/Oct4-)>4_and_FC(ES/ICM)>4_and_pvalue(ES/ICM)<0.01_and_r>0.6	mmu-miR-743b-5p	n/a	0.608549	-1	-1	-1	-1	n/a	Tsga14;Fundc2;Trim2;Pitpnc1;Klhdc8b;Zbtb8a;Bnc2;Camkk1;Zmat4;Macrod2;Trib2;Nfib;Zfp521;Ssbp2;Chd9;Zfp185;Gabrb3;D1Pas1;Glyctk;Adam23;Enox1;Fut9;Kitl	n/a	n/a	0	23	0	0	240	0	1525	0	0	20245	1	0.0444937	1	1	0	1.27223	0	0	0	1	0	1
1	FC(Day5-Oct4+/Oct4-)>4_and_FC(ES/ICM)>4_and_pvalue(ES/ICM)<0.01_and_r>0.6	mmu-miR-744	miR-744	0	-1	-1	-1	-1	Tspyl2;Tsga14;Tmem106c;Kctd17;Stxbp4;Pml;Camkk1;Dscaml1;Rtkn2;Ifitm2;Gabrb3;Kbtbd11;Npdc1;Kcnb1;Dis3l2	Tpm2;Tspyl2;Tsga14;Gpr114;Cyfip2;Frmd5;Camk2a;Camkk1;Dtna;E2f7;Camk2b;Stk30	n/a	Tspyl2:2;Tsga14:2;Camkk1:2	15	12	0	3	240	525	823	0	158	20245	0.00101347	0.0916484	1	0.169814	2.41012	1.22995	0	1.60166	1	0	0	1
1	FC(Day5-Oct4+/Oct4-)>4_and_FC(ES/ICM)>4_and_pvalue(ES/ICM)<0.01_and_r>0.6	mmu-miR-758	miR-758	0	-1	-1	-1	-1	Frem2;Tspyl2;Pitpnc1;Ubxn10;Igdcc4;Prkar2b;Camk2a;Bnc2;Thap2;Grb10;Dtna;Wwc1;Nfib;Rtkn2;Slc40a1;Phyhipl;Hook1;Hmga1;Zfhx4;Bdh2;Nfe2l3;Enox1;Fut9;Kitl	Tspyl2;Uchl1;Pitpnc1;Stxbp4;Rundc3b;Zmat4;Dtna;Wwc1;Zfp521;Slc40a1;Adam23;A830018L16Rik;Fut9;Kitl	n/a	Tspyl2:2;Pitpnc1:2;Dtna:2;Wwc1:2;Slc40a1:2;Fut9:2;Kitl:2	24	14	0	7	240	1373	715	0	270	20245	0.0149195	0.0224859	1	0.0269834	1.47451	1.65169	0	2.18696	1	1	0	2
1	FC(Day5-Oct4+/Oct4-)>4_and_FC(ES/ICM)>4_and_pvalue(ES/ICM)<0.01_and_r>0.6	mmu-miR-759	miR-759	0	-1	-1	-1	-1	Frem2;Trim2;Tmem63a;Mtap2;Klhdc8b;Igdcc4;Fbxo10;Igfbp3;Rtkn2;Cdh3;Cdkn1c;Dpysl3;Gabrb3;Arhgef10;Hmga1;Pgap1;Kitl;Tpm2;Flt4;Ubxn10;Clstn3;Ina;Stxbp4;Pml;Camk2a;Thap2;Grb10;Taf9b;Zmat4;Dtna;E2f7;Nfib;Phyhipl;Gjc1;Zfhx4;Fut9	n/a	n/a	n/a	36	0	0	0	240	2063	0	0	0	20245	0.00475034	1	1	1	1.47201	0	0	0	1	0	0	1
1	FC(Day5-Oct4+/Oct4-)>4_and_FC(ES/ICM)>4_and_pvalue(ES/ICM)<0.01_and_r>0.6	mmu-miR-760	miR-760	0.572104	-1	-1	-1	-1	Trim2;Cyfip2;Immp2l;Mcart6;Rtkn2;Fsd1l;Bdh2;Kbtbd11;Kitl;Necab1;Flt4;Nipsnap1;Prkar2b;Irak1bp1;Thap2;Dtna;Wwc1;E2f7;Nfib;Cobl;Slc40a1;Zfhx4;Fzd10;Fut9	Hlcs;Frmd5;Mtap2;Zbtb8a;Taok2;6720456H20Rik;Zfp192;Mettl8;B4galt2;Ssbp2;Fbxw17;Zfp185;Parp16;Gabrb3;Aldoc;Kitl;Jrk;Fancl;Pitpnc1;Ina;Dnd1;Thap2;Camkk1;Dtna;Tcfap4;Nfib;Slc40a1;Chd9;Zfp473;Phyhipl;Adam23;Glyctk;Kcnb1;Adcy3	n/a	Kitl:2;Thap2:2;Dtna:2;Nfib:2;Slc40a1:2	24	34	0	5	240	1142	1819	0	150	20245	0.00241847	0.00235094	1	0.0242897	1.77277	1.57671	0	2.81181	1	1	0	2
1	FC(Day5-Oct4+/Oct4-)>4_and_FC(ES/ICM)>4_and_pvalue(ES/ICM)<0.01_and_r>0.6	mmu-miR-761	miR-214	0	-1	-1	-1	-1	Frem2;Trim2;Tmem63a;Mtap2;Sp5;Immp2l;Ccnd1;Kcnn1;Cend1;Rtkn2;Tcf7;Parp16;Arhgef10;Hmga1;Bdh2;Kbtbd11;Pgap1;Wscd1;Vash1;Dis3l2;Necab1;Flt4;Stard5;Pitpnc1;Clstn3;Prkar2b;Stxbp4;Pml;Camk2a;Dnd1;Bnc2;Taf9b;Dtna;Fxyd6;Slc41a3;Plekha7;Dapp1;Cobl;Chd9	n/a	n/a	n/a	39	0	0	0	240	2919	0	0	0	20245	0.0509431	1	1	1	1.12703	0	0	0	0	0	0	0
1	FC(Day5-Oct4+/Oct4-)>4_and_FC(ES/ICM)>4_and_pvalue(ES/ICM)<0.01_and_r>0.6	mmu-miR-762	miR-762	0	-1	-1	-1	-1	Frem2;Tsga14;Trim2;Creld1;Igdcc4;Sp5;Ccnd1;Kcnn1;Fbxo10;Dscaml1;Rtkn2;Cdkn1c;B4galt2;Ssbp2;Tcf7;Hmga1;Fsd1;Sept1;Aldoc;Npdc1;Vash1;Anxa8;Pitpnm1;Jrk;Gpr114;Sox4;Flt4;Tdrd12;Stard5;Ina;Stxbp4;Camk2a;Dnd1;Cpne5;Akr1b10;Bnc2;Grb10;Tcea2;Samhd1;Tcfap4;Nfib;Crtc1;Kcnh2;Slc41a3;Plekha7;Lnx2;Chd9;Pdzd4;Fzd10	n/a	n/a	n/a	49	0	0	0	240	2498	0	0	0	20245	0.000118366	1	1	1	1.65467	0	0	0	1	0	0	1
1	FC(Day5-Oct4+/Oct4-)>4_and_FC(ES/ICM)>4_and_pvalue(ES/ICM)<0.01_and_r>0.6	mmu-miR-763	miR-763	0	-1	-1	-1	-1	Tsga14;Gprasp1;Fundc2;Creld1;Cyfip2;Ccnd1;Fbxo10;Cend1;Rtkn2;Tcf7;Fsd1l;Dpysl3;Hmga1;Arhgef10;Mtss1;Kbtbd11;Fsd1;Pkp2;Wscd1;Vash1;Dis3l2;Jrk;Gpr114;Flt4;Stard5;Clstn3;Camk2a;Cpne5;Bnc2;Thap2;Camkk1;Nfib;Plekha7;Zc4h2;Chd9;Gjc1;Rprm;Kcnb1;Fzd10;Fut9	n/a	n/a	n/a	40	0	0	0	240	2485	0	0	0	20245	0.00951469	1	1	1	1.35781	0	0	0	1	0	0	1
1	FC(Day5-Oct4+/Oct4-)>4_and_FC(ES/ICM)>4_and_pvalue(ES/ICM)<0.01_and_r>0.6	mmu-miR-764-3p	miR-764-3p	0	-1	-1	-1	-1	Frem2;Sox4;Flt4;Nipsnap1;Ubxn10;Igdcc4;Pml;Camk2a;Ccnd1;Fxyd6;Slco4a1;Cercam;Mcart6;Dscaml1;B4galt2;Chd9;Parp16;Hmga1;Zfhx4;Kbtbd11;Pgap1;Vwf	n/a	n/a	n/a	22	0	0	0	240	1823	0	0	0	20245	0.089098	1	1	1	1.01799	0	0	0	0	0	0	0
1	FC(Day5-Oct4+/Oct4-)>4_and_FC(ES/ICM)>4_and_pvalue(ES/ICM)<0.01_and_r>0.6	mmu-miR-764-5p	miR-764-5p	0	-1	-1	-1	-1	Frem2;Sox4;Uchl1;Ubxn10;Stxbp4;Ltbp4;Pml;Fbxo10;Nfib;Igfbp3;Kcnh2;Slc40a1;Pdzd4;Hook1;Kbtbd11;Pgap1;Vash1;Necab1	n/a	n/a	n/a	18	0	0	0	240	1459	0	0	0	20245	0.0964197	1	1	1	1.0407	0	0	0	0	0	0	0
1	FC(Day5-Oct4+/Oct4-)>4_and_FC(ES/ICM)>4_and_pvalue(ES/ICM)<0.01_and_r>0.6	mmu-miR-770-3p	miR-770-3p	0	-1	-1	-1	-1	Tsga14;Hlcs;Tmem63a;Mtap2;Ccnd1;Rtkn2;Tcf7;Gabrb3;Hmga1;Kbtbd11;Plekhg1;Npdc1;Wscd1;Vwf;Gpr114;Tdrd12;Prkar2b;Stxbp4;Bnc2;Grb10;Camkk1;Samhd1;Nfib;Slc40a1;Pdzd4	Tsga14;Trim2;Mtap2;Camk2b;Tcf7;Parp16;Gabrb3;Hmga1;Wscd1;Flt4;Pitpnc1;Ubxn10;Bnc2;Camkk1;Dtna;Samhd1;Slc41a3;Rasa4;Plekha7;Adcy3	n/a	Tsga14:2;Mtap2:2;Tcf7:2;Gabrb3:2;Hmga1:2;Wscd1:2;Bnc2:2;Camkk1:2;Samhd1:2	25	20	0	9	240	1341	980	0	287	20245	0.00741647	0.00645342	1	0.00513178	1.5726	1.72151	0	2.64525	1	1	0	2
1	FC(Day5-Oct4+/Oct4-)>4_and_FC(ES/ICM)>4_and_pvalue(ES/ICM)<0.01_and_r>0.6	mmu-miR-770-5p	n/a	0.623282	-1	-1	-1	-1	n/a	Iffo2;Gab3;Jrk;Ssbp2;Frmd5;Mtap2;Parp16;Camkk1;Zmat4;Fam13c;Macrod2;Adam23;Pir;Pgap1	n/a	n/a	0	14	0	0	240	0	822	0	0	20245	1	0.0462118	1	1	0	1.43669	0	0	0	1	0	1
1	FC(Day5-Oct4+/Oct4-)>4_and_FC(ES/ICM)>4_and_pvalue(ES/ICM)<0.01_and_r>0.6	mmu-miR-7a	n/a	0.65076	-1	-1	-1	-1	n/a	Hlcs;Cyfip2;Frmd5;Mtap2;Igdcc4;Immp2l;Fam178b;Taok2;Slc12a8;Mettl8;Golim4;Gabrb3;Pgap1;Arl4a;Necab1;Pitpnc1;1700094D03Rik;Bnc2;Grb10;Rasip1;Zmat4;Dtna;Macrod2;Nfib;Slc41a3;Rasa4;Plekha7;Zc4h2;Chd9;Srbd1;Gjc1;Adcy3;Fut9	n/a	n/a	0	33	0	0	240	0	2078	0	0	20245	1	0.0173503	1	1	0	1.3396	0	0	0	1	0	1
1	FC(Day5-Oct4+/Oct4-)>4_and_FC(ES/ICM)>4_and_pvalue(ES/ICM)<0.01_and_r>0.6	mmu-miR-7b	miR-7	0	32	32	1	0.374	Fundc2;Trim2;Creld1;Tmem63a;Kctd17;Slc12a8;Rtkn2;Mettl8;B4galt2;Tcf7;Fsd1l;Dcp1b;Dpysl3;Pam;Hps1;Sept1;Necab1;Ubxn10;Camk2a;Cpne5;Bnc2;Thap2;Grb10;Zmat4;Dtna;E2f7;Nfib;Zc4h2;Lnx2;Phyhipl;Gjc1;Pde9a;Glyctk	Hlcs;Trim2;Uchl1;Frmd5;Mtap2;Igdcc4;Immp2l;Taok2;Slc12a8;Mettl8;Golim4;Gabrb3;Necab1;Pitpnc1;1700094D03Rik;Rundc3b;Bnc2;Thap2;Grb10;Taf9b;Zmat4;Macrod2;Nfib;Crtc1;Slc41a3;Rasa4;Plekha7;Zc4h2;Slc40a1;Srbd1;Gjc1;Rprm;Fut9	n/a	Trim2:2;Slc12a8:2;Mettl8:2;Necab1:2;Bnc2:2;Thap2:2;Grb10:2;Zmat4:2;Nfib:2;Zc4h2:2;Gjc1:2	33	33	0	11	240	2134	2039	155	691	20245	0.022091	0.0144386	0.156363	0.0779751	1.30445	1.36522	0	1.34283	1	1	0	2
1	FC(Day5-Oct4+/Oct4-)>4_and_FC(ES/ICM)>4_and_pvalue(ES/ICM)<0.01_and_r>0.6	mmu-miR-801	miR-801.m	0	-1	-1	-1	-1	Frmd5;Laptm5;Dscaml1;Rtkn2;Fsd1l;Hook1;Bdh2;Rbak;Pkp2;Tor3a;Prkar2b;Camk2a;Zmat4;Fxyd6;Dpys;E2f7;Nfib;Slc45a1;Lnx2;Cobl;Chd9;Phyhipl;Gadd45a;Gjc1;Zfhx4;Dync2li1	Ltbp1;Fundc2;Cyfip2;Frmd5;Sp5;Rtkn2;Golim4;Garnl3;Hps1;Enox1;A830018L16Rik;Arl4a;Sox4;Dtna;Wwc1;Slc45a1;Rasa4;Lnx2;Cobl;Chd9;Phyhipl;Gadd45a;Gjc1;D1Pas1;Kcnb1;Ooep;Fut9	n/a	Frmd5:2;Rtkn2:2;Slc45a1:2;Lnx2:2;Cobl:2;Chd9:2;Phyhipl:2;Gadd45a:2;Gjc1:2	26	27	0	9	240	1313	1363	0	382	20245	0.00341276	0.00292413	1	0.0229208	1.67038	1.67099	0	1.9874	1	1	0	2
1	FC(Day5-Oct4+/Oct4-)>4_and_FC(ES/ICM)>4_and_pvalue(ES/ICM)<0.01_and_r>0.6	mmu-miR-802	miR-802.m	0	-1	-1	-1	-1	Frem2;Tubb3;Tsga14;Trim2;Creld1;Slc12a8;Mcart6;Mettl8;Gabrb3;Plekhg1;Nefl;Pgap1;Vash1;Arl4a;Kitl;Mest;Pml;Thap2;Aga;Nfib;Cobl;Chd9;Phyhipl;Zfhx4;Fut9	Tsga14;Trim2;Mtap2;Zbtb8a;Zfp192;Zfp521;Camk2b;Rtkn2;Gabrb3;A830018L16Rik;Arl4a;Mest;Camk2a;Dtna;Nfib;Plekha7;Phyhipl;Nhsl1;D1Pas1;Fut9	n/a	Tsga14:2;Trim2:2;Gabrb3:2;Arl4a:2;Mest:2;Nfib:2;Phyhipl:2;Fut9:2	25	20	0	8	240	1527	1237	0	440	20245	0.0231135	0.0362909	1	0.0738025	1.38104	1.36385	0	1.53371	1	1	0	2
1	FC(Day5-Oct4+/Oct4-)>4_and_FC(ES/ICM)>4_and_pvalue(ES/ICM)<0.01_and_r>0.6	mmu-miR-804	miR-804	0	-1	-1	-1	-1	Frem2;Ltbp1;Hlcs;Tagln3;Creld1;Mtap2;Igdcc4;Laptm5;Prkar2b;Ina;Stxbp4;Pcolce2;Grb10;Dtna;Fxyd6;Slc12a8;Nfib;Cend1;Igfbp3;Mettl8;Cobl;Slc40a1;Gjc1;Gabrb3;Mtss1;Pgap1;Fut9	n/a	n/a	n/a	27	0	0	0	240	1215	0	0	0	20245	0.000677115	1	1	1	1.87454	0	0	0	1	0	0	1
1	FC(Day5-Oct4+/Oct4-)>4_and_FC(ES/ICM)>4_and_pvalue(ES/ICM)<0.01_and_r>0.6	mmu-miR-805	miR-805	0	-1	-1	-1	-1	Rtkn2;Tcf7;Tsga14;Fsd1l;Fundc2;Slc40a1;Mtap2;Phyhipl;Golim4;Ltbp4;Nqo1;Bnc2;Rbak;Grb10;Taf9b;Wscd1;Trib2;Tnfsf12-Tnfsf13;Nfib;Fut9;Necab1	n/a	n/a	n/a	21	0	0	0	240	944	0	0	0	20245	0.00232328	1	1	1	1.87652	0	0	0	1	0	0	1
1	FC(Day5-Oct4+/Oct4-)>4_and_FC(ES/ICM)>4_and_pvalue(ES/ICM)<0.01_and_r>0.6	mmu-miR-871	n/a	0.662567	-1	-1	-1	-1	n/a	Frem2;Tsga14;Hlcs;Fundc2;Trim2;Mtap2;Igdcc4;Zfp192;Zfp521;Mettl8;B4galt2;Ssbp2;Zfp185;Golim4;Gabrb3;Pam;Pgap1;A830018L16Rik;Kitl;Necab1;Gpr114;Rlbp1l2;Pitpnc1;Stxbp4;Rundc3b;Camkk1;Zmat4;Macrod2;Pir;Lefty2;Plekha7;Cobl;Chd9;Phyhipl;Dync2li1;Glyctk;Adam23;Fzd10;Fut9	n/a	n/a	0	39	0	0	240	0	2170	0	0	20245	1	0.00230066	1	1	0	1.51604	0	0	0	1	0	1
1	FC(Day5-Oct4+/Oct4-)>4_and_FC(ES/ICM)>4_and_pvalue(ES/ICM)<0.01_and_r>0.6	mmu-miR-872	n/a	0.57412	-1	-1	-1	-1	n/a	Ltbp1;Rfx3;Hlcs;Rlbp1l2;Pitpnc1;Klhdc8b;Stxbp4;Thap2;Grb10;Taf9b;6720456H20Rik;Zfp521;Zc4h2;Chd9;Zfp185;Gabrb3;Hist1h2bc;Rprm;Adam23;Pgap1;A830018L16Rik;Kitl;Necab1	n/a	n/a	0	23	0	0	240	0	1339	0	0	20245	1	0.0188833	1	1	0	1.44895	0	0	0	1	0	1
1	FC(Day5-Oct4+/Oct4-)>4_and_FC(ES/ICM)>4_and_pvalue(ES/ICM)<0.01_and_r>0.6	mmu-miR-873	n/a	0.579504	-1	-1	-1	-1	n/a	Tsga14;Hlcs;Rlbp1l2;Gprasp1;Trim2;Frmd5;Mtap2;Klhdc8b;Prkar2b;Ccnd1;Rundc3b;Taf9b;Dtna;6720456H20Rik;Zfp192;Mmp17;Nfib;Cdkn1c;Ssbp2;Zc4h2;Cobl;Chd9;Kbtbd11;Pgap1;Adcy3;Zfp182;Kitl	n/a	n/a	0	27	0	0	240	0	1530	0	0	20245	1	0.0101666	1	1	0	1.4886	0	0	0	1	0	1
1	FC(Day5-Oct4+/Oct4-)>4_and_FC(ES/ICM)>4_and_pvalue(ES/ICM)<0.01_and_r>0.6	mmu-miR-874	n/a	0.680389	-1	-1	-1	-1	n/a	Jrk;Tspyl2;Frmd5;Klhdc8b;Igdcc4;Sp5;Dnd1;6720456H20Rik;Trib2;Tcfap4;Nfib;Kcnh2;Zc4h2;Hmga1;Pgap1	n/a	n/a	0	15	0	0	240	0	1148	0	0	20245	1	0.0988974	1	1	0	1.10219	0	0	0	0	0	0
1	FC(Day5-Oct4+/Oct4-)>4_and_FC(ES/ICM)>4_and_pvalue(ES/ICM)<0.01_and_r>0.6	mmu-miR-875-3p	n/a	0.593599	-1	-1	-1	-1	n/a	Tsga14;Trim2;Tmem106c;Zfp192;Trib2;Rtkn2;Gab3;Golim4;Hook1;Gabrb3;Pam;Pkp2;Pgap1;A830018L16Rik;Kitl;Fam81a;Pitpnc1;Camk2a;Rundc3b;Grb10;Taf9b;Zmat4;Dtna;Macrod2;Samhd1;E2f7;Sgms2;Plekha7;Cobl;Chd9;Gjc1;Glyctk;Adam23;Fut9;AW551984	n/a	n/a	0	35	0	0	240	0	2076	0	0	20245	1	0.00796499	1	1	0	1.42216	0	0	0	1	0	1
1	FC(Day5-Oct4+/Oct4-)>4_and_FC(ES/ICM)>4_and_pvalue(ES/ICM)<0.01_and_r>0.6	mmu-miR-875-5p	n/a	0.594828	-1	-1	-1	-1	n/a	Jrk;Lnx2;Nipsnap1;Fundc2;Pitpnc1;Pkp2;Macrod2;Arl4a;Zfp182;Camk2b	n/a	n/a	0	10	0	0	240	0	831	0	0	20245	1	0.128423	1	1	0	1.01509	0	0	0	0	0	0
1	FC(Day5-Oct4+/Oct4-)>4_and_FC(ES/ICM)>4_and_pvalue(ES/ICM)<0.01_and_r>0.6	mmu-miR-876-3p	n/a	0.652338	-1	-1	-1	-1	n/a	Fam81a;Sox4;Mest;Rlbp1l2;Trim2;Mtap2;Igdcc4;Thap2;Taf9b;Zmat4;Dtna;Macrod2;6720456H20Rik;Rtkn2;Ssbp2;Six6os1;Golim4;Parp16;Hook1;Gabrb3;Pam;Fut9;Necab1	n/a	n/a	0	23	0	0	240	0	1774	0	0	20245	1	0.0794137	1	1	0	1.09366	0	0	0	0	0	0
1	FC(Day5-Oct4+/Oct4-)>4_and_FC(ES/ICM)>4_and_pvalue(ES/ICM)<0.01_and_r>0.6	mmu-miR-876-5p	n/a	0.608549	-1	-1	-1	-1	n/a	Fam81a;Pitpnc1;Cyfip2;Mtap2;Camk2a;Thap2;Zfp192;E2f7;Rtkn2;Gab3;Mettl8;Rasa4;Zc4h2;Cobl;Chd9;Pdzd4;Gadd45a;Adam23;Pgap1;Arl4a;Fut9;Kitl;AW551984	n/a	n/a	0	23	0	0	240	0	1543	0	0	20245	1	0.0473336	1	1	0	1.25739	0	0	0	1	0	1
1	FC(Day5-Oct4+/Oct4-)>4_and_FC(ES/ICM)>4_and_pvalue(ES/ICM)<0.01_and_r>0.6	mmu-miR-877	n/a	0.590668	-1	-1	-1	-1	n/a	Iffo2;Jrk;Gpr114;Mest;Fancl;Tagln3;Stard5;Trim2;Pitpnc1;Ubxn10;Laptm5;Stxbp4;Thap2;Camkk1;Zmat4;Fam13c;Dtna;Zfp192;Trib2;Nfib;Camk2b;Rtkn2;Gab3;Stk30;Slc41a3;Rasa4;Plekha7;Dapp1;Slc40a1;Chd9;Zfp185;Phyhipl;Parp16;Gabrb3;Hmga1;Eif2ak2;Glyctk;Pgap1;A830018L16Rik;Fut9	n/a	n/a	0	40	0	0	240	0	1695	0	0	20245	1	1.1717e-05	1	1	0	1.99066	0	0	0	1	0	1
1	FC(Day5-Oct4+/Oct4-)>4_and_FC(ES/ICM)>4_and_pvalue(ES/ICM)<0.01_and_r>0.6	mmu-miR-878-3p	n/a	0.601892	-1	-1	-1	-1	n/a	Fam81a;Jrk;Tsga14;Trim2;Pitpnc1;Frmd5;Igdcc4;Fam13c;Macrod2;6720456H20Rik;Camk2b;Mettl8;Chd9;Parp16;Gabrb3;Slc48a1;Epb4.9;Pgap1;A830018L16Rik;Fut9	n/a	n/a	0	20	0	0	240	0	1140	0	0	20245	1	0.0215732	1	1	0	1.4799	0	0	0	1	0	1
1	FC(Day5-Oct4+/Oct4-)>4_and_FC(ES/ICM)>4_and_pvalue(ES/ICM)<0.01_and_r>0.6	mmu-miR-878-5p	n/a	0.652338	-1	-1	-1	-1	n/a	Mtap2;Zmat4;Macrod2;Zfp192;Pir;Nfib;Lnx2;Slc40a1;Phyhipl;Glyctk;Pgap1;Arl4a;Fut9;Kitl;AW551984	n/a	n/a	0	15	0	0	240	0	1120	0	0	20245	1	0.0949156	1	1	0	1.12974	0	0	0	0	0	0
1	FC(Day5-Oct4+/Oct4-)>4_and_FC(ES/ICM)>4_and_pvalue(ES/ICM)<0.01_and_r>0.6	mmu-miR-879	n/a	0.655441	-1	-1	-1	-1	n/a	Pitpnc1;Ubxn10;Irak1bp1;Camkk1;Zmat4;Fam13c;Dtna;Macrod2;Fxyd6;Slc12a8;E2f7;Zfp521;Plekha7;Zc4h2;Gabrb3;Nhsl1;Adam23;Fzd10;Enox1;A830018L16Rik	n/a	n/a	0	20	0	0	240	0	1422	0	0	20245	1	0.0690622	1	1	0	1.18642	0	0	0	0	0	0
1	FC(Day5-Oct4+/Oct4-)>4_and_FC(ES/ICM)>4_and_pvalue(ES/ICM)<0.01_and_r>0.6	mmu-miR-880	n/a	0.623239	-1	-1	-1	-1	n/a	Ltbp1;Nipsnap1;Trim2;Pitpnc1;Mtap2;Zmat4;Dtna;Macrod2;Bcl9;Nfib;Camk2b;Rasa4;Parp16;Kbtbd11;Rprm;Epb4.9;Glyctk;Adam23;A830018L16Rik;Kitl	n/a	n/a	0	20	0	0	240	0	1163	0	0	20245	1	0.024723	1	1	0	1.45063	0	0	0	1	0	1
1	FC(Day5-Oct4+/Oct4-)>4_and_FC(ES/ICM)>4_and_pvalue(ES/ICM)<0.01_and_r>0.6	mmu-miR-881	n/a	0.608549	-1	-1	-1	-1	n/a	Sox4;Nipsnap1;Trim2;Cyfip2;Frmd5;Rundc3b;Thap2;Zmat4;Macrod2;6720456H20Rik;Zfp192;E2f7;Ssbp2;Zc4h2;Chd9;Zfp185;Phyhipl;Gjc1;Hook1;Gabrb3;Kbtbd11;Adam23;Pgap1;A830018L16Rik;Arl4a;Fut9	n/a	n/a	0	26	0	0	240	0	1851	0	0	20245	1	0.0559279	1	1	0	1.18488	0	0	0	0	0	0
1	FC(Day5-Oct4+/Oct4-)>4_and_FC(ES/ICM)>4_and_pvalue(ES/ICM)<0.01_and_r>0.6	mmu-miR-883a-3p	n/a	0.66556	-1	-1	-1	-1	n/a	Fam81a;Trim2;Frmd5;Mtap2;Rundc3b;Taf9b;Rasip1;Camkk1;Taok2;Dtna;Macrod2;Zfp192;Pir;Tcfap4;Zfp185;Dpysl3;Gadd45a;Gjc1;Gabrb3;Hmga1;D1Pas1;Adam23;Pgap1;A830018L16Rik	n/a	n/a	0	24	0	0	240	0	1426	0	0	20245	1	0.0202523	1	1	0	1.41971	0	0	0	1	0	1
1	FC(Day5-Oct4+/Oct4-)>4_and_FC(ES/ICM)>4_and_pvalue(ES/ICM)<0.01_and_r>0.6	mmu-miR-883a-5p	n/a	0.603516	-1	-1	-1	-1	n/a	Tsga14;Hlcs;Gprasp1;Frmd5;Igdcc4;Sp5;Kcnn1;Taok2;6720456H20Rik;Zfp192;Camk2b;Cdkn1c;Mettl8;B4galt2;Ssbp2;Golim4;Gabrb3;A830018L16Rik;Jrk;Sox4;Pitpnc1;Stxbp4;Camk2a;Taf9b;Dtna;Macrod2;Tcfap4;Cobl;Slc40a1;Gjc1;Fut9	n/a	n/a	0	31	0	0	240	0	1954	0	0	20245	1	0.0198486	1	1	0	1.33827	0	0	0	1	0	1
1	FC(Day5-Oct4+/Oct4-)>4_and_FC(ES/ICM)>4_and_pvalue(ES/ICM)<0.01_and_r>0.6	mmu-miR-883b-3p	n/a	0.66556	-1	-1	-1	-1	n/a	Anxa8;Fam81a;Jrk;Trim2;Frmd5;Mtap2;Rundc3b;Taf9b;Rasip1;Fam13c;Taok2;Dtna;Macrod2;Zfp192;Pir;Trib2;Tcfap4;Lnx2;Chd9;Zfp185;Dpysl3;Gadd45a;Gjc1;Gabrb3;Hmga1;D1Pas1;Adam23;A830018L16Rik	n/a	n/a	0	28	0	0	240	0	1401	0	0	20245	1	0.0022545	1	1	0	1.68588	0	0	0	1	0	1
1	FC(Day5-Oct4+/Oct4-)>4_and_FC(ES/ICM)>4_and_pvalue(ES/ICM)<0.01_and_r>0.6	mmu-miR-883b-5p	n/a	0.65076	-1	-1	-1	-1	n/a	Tsga14;Hlcs;Gprasp1;Mtap2;Kcnn1;Fbxo10;6720456H20Rik;Zfp192;Zfp521;Cdkn1c;Mettl8;Tcf7;Zfp185;Golim4;Hook1;Gabrb3;Plekhg1;Pgap1;A830018L16Rik;Fam81a;Jrk;Tspyl2;Sox4;Stxbp4;Camk2a;Rundc3b;Taf9b;Dtna;Tcfap4;Cobl;Slc40a1;Chd9;Phyhipl;Asrgl1;Adam23;Glyctk;Fut9	n/a	n/a	0	37	0	0	240	0	2009	0	0	20245	1	0.00200967	1	1	0	1.55356	0	0	0	1	0	1
1	FC(Day5-Oct4+/Oct4-)>4_and_FC(ES/ICM)>4_and_pvalue(ES/ICM)<0.01_and_r>0.6	mmu-miR-142-3p	miR-142-3p	0	29.8	30.3	1.44	0.646	Trim2;Mtap2;Slc12a8;Mcart6;Cend1;Gabrb3;Hmga1;Nefl;Flt4;Stxbp4;Camk2a;Bnc2;Thap2;Dtna;Nfib;Fut9	Ltbp1;Trim2;Frmd5;Mtap2;Zfp192;Ssbp2;Zfp185;Gabrb3;Rbak;A830018L16Rik;Zfp182;Jrk;Rfx3;Nipsnap1;Pitpnc1;Camk2a;Thap2;Nfib;Cobl;Slc40a1;Chd9;Phyhipl;Gadd45a;D1Pas1	n/a	Trim2:2;Mtap2:2;Gabrb3:2;Camk2a:2;Thap2:2;Nfib:2	16	24	0	6	240	956	1354	124	372	20245	0.0416452	0.0132497	0.226885	0.125662	1.41179	1.4952	0	1.36055	1	1	0	2
1	FC(Day5-Oct4+/Oct4-)>4_and_FC(ES/ICM)>4_and_pvalue(ES/ICM)<0.01_and_r>0.6	mmu-miR-9*	n/a	0	32	32	1	0.374	n/a	n/a	Zfhx4;Cdkn1c;Tsga14;Dtna;Trim2;E2f7;Arl4a;Gabrb3	n/a	0	0	8	0	240	0	0	265	0	20245	1	1	0.00953806	1	0	0	2.54654	0	0	0	1	1
1	FC(Day5-Oct4+/Oct4-)>4_and_FC(ES/ICM)>4_and_pvalue(ES/ICM)<0.01_and_r>0.6	mmu-miR-300	miR-300	0	26.5	26.3	0.83	0.549	Trim2;Igdcc4;Tcf7;Fsd1l;Dpysl3;Hook1;Gabrb3;Mtss1;Pkp2;Arl4a;Kitl;Rfx3;Mest;Nipsnap1;Prkar2b;Pml;Cpne5;Bnc2;Thap2;Camkk1;E2f7;Kcnh2;Cobl;Chd9	Hlcs;Trim2;Uchl1;Cyfip2;Zbtb8a;6720456H20Rik;Zfp192;Zfp521;Camk2b;B4galt2;Fbxw17;Zfp185;Gabrb3;Arl4a;Jrk;Pitpnc1;Camk2a;Cpne5;Rundc3b;Camkk1;Zmat4;Macrod2;Rasa4;Chd9;Adam23	6720456H20Rik;Gabrb3	Trim2:2;6720456H20Rik:2;Gabrb3:3;Arl4a:2;Cpne5:2;Camkk1:2;Chd9:2	24	25	2	7	240	1392	1419	126	522	20245	0.0167176	0.0126232	0.253156	0.144366	1.45438	1.48616	1.33896	1.13119	1	1	0	2
1	FC(Day5-Oct4+/Oct4-)>4_and_FC(ES/ICM)>4_and_pvalue(ES/ICM)<0.01_and_r>0.6	mmu-miR-92a	n/a	0.627592	-1	-1	-1	-1	n/a	Cdkn1c;Mettl8;Ltbp1;Tsga14;Sox4;Lnx2;Fundc2;Pitpnc1;Mtap2;Ina;Pcolce2;Taf9b;Adam23;Fzd10;Pgap1;A830018L16Rik;Adcy3;Nfib	n/a	n/a	0	18	0	0	240	0	839	0	0	20245	1	0.00593878	1	1	0	1.80974	0	0	0	1	0	1
1	FC(Day5-Oct4+/Oct4-)>4_and_FC(ES/ICM)>4_and_pvalue(ES/ICM)<0.01_and_r>0.6	mmu-miR-92b	n/a	0.627592	-1	-1	-1	-1	n/a	Cdkn1c;Mettl8;Tsga14;Sox4;Lnx2;Fundc2;Pitpnc1;Mtap2;Golim4;Parp16;Pcolce2;Grb10;Taf9b;6720456H20Rik;Adam23;Fzd10;A830018L16Rik;Adcy3;Nfib	n/a	n/a	0	19	0	0	240	0	792	0	0	20245	1	0.00167936	1	1	0	2.02365	0	0	0	1	0	1
1	FC(Day5-Oct4+/Oct4-)>4_and_FC(ES/ICM)>4_and_pvalue(ES/ICM)<0.01_and_r>0.6	mmu-miR-31	miR-31	0.64696	29.5	22.4	0.01	0.00537	Hlcs;Fundc2;Creld1;Ltbp4;Sp5;Ccnd1;Qprt;Tcf7;Dpysl3;Hook1;Kbtbd11;Rbak;Npdc1;Pgap1;Vash1;Tspyl2;Bnc2;Grb10;Dtna;Fxyd6;Kcnh2;Cecr5;Phyhipl;Pdzd4;Zfhx4;Fut9	Fundc2;Klhdc8b;Ltbp4;Taok2;Zfp192;Camk2b;Golim4;Gabrb3;Aldoc;Enox1;Jrk;Tspyl2;Pitpnc1;Camk2a;Grb10;Camkk1;Zmat4;Dtna;Macrod2;Samhd1;Nfib;Lnx2;Cobl;Srbd1;Phyhipl;Nhsl1;Adam23;Fut9	n/a	Fundc2:2;Ltbp4:2;Tspyl2:2;Grb10:2;Dtna:2;Phyhipl:2;Fut9:2	26	28	0	7	240	1743	1662	132	569	20245	0.0408586	0.0143761	0.206114	0.15141	1.2583	1.42113	0	1.03775	1	1	0	2
1	FC(Day5-Oct4+/Oct4-)>4_and_FC(ES/ICM)>4_and_pvalue(ES/ICM)<0.01_and_r>0.6	mmu-miR-328	miR-328	0.615697	23.8	32	290.04	1.15e-05	Frem2;Tubb3;Hlcs;Cyfip2;Tmem63a;Igdcc4;Laptm5;Ccnd1;Fbxo10;Slc12a8;Dpysl3;Arhgef10;Hmga1;Aldoc;Wscd1;Vash1;Sox4;Stxbp4;Bnc2;Cobl;Pdzd4;Fzd10	Hlcs;Cyfip2;Klhdc8b;Laptm5;6720456H20Rik;Stk30;Fbxw17;Gabrb3;Hmga1;Aldoc;Anxa8;Pitpnm1;Thap2;Camkk1;Macrod2;Tcfap4;Rasa4;Plekha7;Glyctk;Kcnb1	Ttc38;Sox4	Hlcs:2;Cyfip2:2;Laptm5:2;Hmga1:2;Aldoc:2;Sox4:2	22	20	2	6	240	1455	1207	115	466	20245	0.0462521	0.0313635	0.240183	0.160377	1.27546	1.39775	1.46703	1.08611	1	1	0	2
1	FC(Day5-Oct4+/Oct4-)>4_and_FC(ES/ICM)>4_and_pvalue(ES/ICM)<0.01_and_r>0.6	mmu-miR-98	let-7/98	1	32	32	1	0.374	Frem2;Fundc2;Tmem63a;Kctd17;Igdcc4;Ccnd1;Cercam;Trib2;Cend1;Stk30;Parp16;Dpysl3;Hook1;Hmga1;Bdh2;Kbtbd11;Mest;Nipsnap1;Ubxn10;Bnc2;Wipi1;Grb10;Tcea2;E2f7;Chd9;Fut9	Iffo2;Fundc2;Frmd5;Klhdc8b;Igdcc4;Trib2;Dscaml1;Zfp185;Parp16;Hook1;Gabrb3;Hmga1;Pam;A830018L16Rik;Arl4a;Zfp182;Necab1;Tpm2;Ubxn10;Prkar2b;Wipi1;Taf9b;Camkk1;Zmat4;Fam13c;Macrod2;Samhd1;E2f7;Chd9;Phyhipl;Fut9	Frmd5;Igdcc4;Ccnd1;Trib2;Mex3a;Hook1;Chd9	Fundc2:2;Frmd5:2;Igdcc4:3;Ccnd1:2;Trib2:3;Parp16:2;Hook1:3;Hmga1:2;Ubxn10:2;Wipi1:2;E2f7:2;Chd9:3;Fut9:2	26	31	7	13	240	1387	1841	406	652	20245	0.00619395	0.0112602	0.0971241	0.0237291	1.58126	1.42041	1.45438	1.68191	1	1	0	2
1	FC(Day5-Oct4+/Oct4-)>4_and_FC(ES/ICM)>4_and_pvalue(ES/ICM)<0.01_and_r>0.6	mmu-miR-99a	miR-99/100	1	23.6	23.9	1.26	0.161	Thap2;Trib2;Vash1	Ubxn10;Trib2	Trib2	Trib2:3	3	2	1	1	240	182	242	12	51	20245	0.195674	0.234802	0.124832	0.333626	1.39045	0.697142	7.02951	1.654	0	0	0	0
1	FC(Day5-Oct4+/Oct4-)>4_and_FC(ES/ICM)>4_and_pvalue(ES/ICM)<0.01_and_r>0.6	mmu-miR-99a.mirbase	miR-99a	0	-1	-1	-1	-1	Igfbp3;Vash1;Nfib;Kitl	n/a	n/a	n/a	4	0	0	0	240	182	0	0	0	20245	0.104669	1	1	1	1.85394	0	0	0	0	0	0	0
1	FC(Day5-Oct4+/Oct4-)>4_and_FC(ES/ICM)>4_and_pvalue(ES/ICM)<0.01_and_r>0.6	mmu-miR-99b	miR-99/100	0.608597	22.6	22.3	0.77	0.229	Thap2;Trib2;Vash1	Zfp192;Pgap1;Trib2	Trib2	Trib2:3	3	3	1	1	240	182	176	12	51	20245	0.195674	0.18992	0.124832	0.333626	1.39045	1.43786	7.02951	1.654	0	0	0	0

## Sheet: pluripotent genes
GDE_panel	mirbaseID	mirna_family	conserved?	Avg_ICM	Avg_EC	FC_ICM/ES	pvalue_Taqman_expression	targeted_genes_in_selected_by_targetscan	targeted_genes_in_selected_by_miranda	targeted_genes_in_selected_by_pictar	targeted_genes_in_selected_by_all	number_targeted_geness_in_selected_by_targetScan	number_targeted_geness_in_selected_by_miRANDA	number_targeted_geness_in_selected_by_picTar	number_targeted_geness_in_selected_by_two_of_predictions	total_selected_genes	number_targeted_geness_in_background_by_targetScan	number_targeted_geness_in_background_by_miRANDA	number_targeted_geness_in_background_by_picTar	number_targeted_geness_in_background_by_one_of_predictions	total_background_genes	targetScan_pvalue	miranda_pvalue	pictar_pvalue	combine_pvalue	targetScan_enrichment	miranda_enrichment	pictar_enrichment	combine_enrichment	targetscan_flag	miranda_flag	pictar_flag	all_flag
FC(Day5-Oct4+/Oct4-)>4_and_r>0.6	mmu-let-7a	let-7/98	1	25.3	28.5	9.36	0.00171	Atad3a;Frem2;Rrp1b;Abi3;Vwa1;Cbl;Fundc2;Tmem63a;Kctd17;Igdcc4;Pfkfb1;Trim13;Dgka;Ptp4a3;Ccnd1;Slc25a23;Pfkfb2;Pla2g4c;Rnf44;Lsm11;Dst;Taf5;Tub;Cercam;Napepld;Epha4;Rbm38;Prdm10;Trib2;Pnkd;Cnp;Smarcc1;Ddx19a;Fkbp5;Cend1;Atxn7l2;Phyh;Stk30;Elk1;Gk5;Dhtkd1;1110034B05Rik;Nrtn;Prps1;Parp16;Timm17b;Stard3nl;Dpysl3;Zfp202;Hook1;Hmga1;Gigyf1;Bdh2;Casp3;Kbtbd11;Kdm3a;Cd59a;Grpel2;Cry2;Nek3;9230105E10Rik;S…	Pvt1;Crtac1;Rcc2;Mrps2;Gspt2;Frmd5;Rraga;Klhdc8b;Igdcc4;Coro2b;Bcl2l11;Tdrkh;Fam113b;Telo2;Dgka;Pim1;Fcho1;Rnf44;Taf5;Rimklb;Nsun3;Tex21;Trmt2b;Epha4;Rbm38;Trib2;Pnkd;Tsr2;Tmem45a;Ddx19a;Dscaml1;Fntb;Elk1;Stag3;Xrcc6;Thada;Cdk2ap2;Zfp185;Mtap7;Prps1;Parp16;Timm17b;Bag4;Zfp202;Hook1;Gabrb3;Lcmt1;Hmga1;Mybl1;Zbtb37;Pam;Jam2;Kdm3a;Hps1;Ap1s3;Gse1;Rbbp6;Ppp2r1b;Leng8;A830018L16Rik;St6galnac2;Arl4a;Sm…	Frmd5;Igdcc4;Ccnd1;Fgf4;Taf5;Epha4;Trib2;Pnkd;Smarcc1;Ddx19a;Mex3a;Nrtn;Stard3nl;Hook1;Casp3;Kdm3a;Smarcad1;Wdr37;Pcyt1b;9930012K11Rik;March9;Kif2a;Spnb4;Pptc7;Gdpd1;Adrb3;Chd9;Lin28b;Rufy3;Liph;Pbx2	Frmd5:2;Igdcc4:3;Dgka:2;Ccnd1:2;Rnf44:2;Taf5:3;Epha4:3;Rbm38:2;Trib2:3;Pnkd:3;Smarcc1:2;Ddx19a:3;Elk1:2;Nrtn:2;Prps1:2;Parp16:2;Timm17b:2;Stard3nl:2;Zfp202:2;Hook1:3;Hmga1:2;Casp3:2;Kdm3a:3;Smarcad1:3;Wdr37:3;Sema4b:2;Rfx5:2;Ubxn10:2;Smyd4:2;Dnajb6:2;Hsf2bp:2;Cops7b:2;Pcyt1b:3;Wipi1:2;9930012K11Rik:2;E2f7:2;March9:3;Kif2a:2;Sp8:2;Pptc7:2;Gdpd1:2;E2f2:2;Adrb3:2;Bcat1:2;Pi4k2b:2;Chd9:3;Limk2:2;Flad…	133	142	31	54	1425	1387	1835	412	667	20245	4.46384e-05	0.0175968	0.0697521	0.0327717	1.36232	1.0994	1.06897	1.15019	1	1	0	2
FC(Day5-Oct4+/Oct4-)>4_and_r>0.6	mmu-let-7b	let-7/98	1	32	30.3	0.32	0.127	Atad3a;Frem2;Rrp1b;Abi3;Vwa1;Cbl;Fundc2;Tmem63a;Kctd17;Igdcc4;Pfkfb1;Trim13;Dgka;Ptp4a3;Ccnd1;Slc25a23;Pfkfb2;Pla2g4c;Rnf44;Lsm11;Dst;Taf5;Tub;Cercam;Napepld;Epha4;Rbm38;Prdm10;Trib2;Pnkd;Cnp;Smarcc1;Ddx19a;Fkbp5;Cend1;Atxn7l2;Phyh;Stk30;Elk1;Gk5;Dhtkd1;1110034B05Rik;Nrtn;Prps1;Timm17b;Parp16;Stard3nl;Dpysl3;Zfp202;Hook1;Hmga1;Gigyf1;Bdh2;Casp3;Kbtbd11;Kdm3a;Cd59a;Grpel2;Cry2;Nek3;9230105E10Rik;S…	Crtac1;Tcfcp2l1;Rcc2;Mrps2;Fundc2;Trim2;Frmd5;Rraga;Klhdc8b;Igdcc4;Coro2b;Bcl2l11;Tdrkh;Fam113b;Telo2;Dgka;Pim1;Timm9;Fcho1;Rnf44;Taf5;Rimklb;Tex21;Epha4;Rbm38;Ablim1;Trib2;Pnkd;Tsr2;Tmem45a;Bahcc1;Ddx19a;Fkbp5;Fntb;Txnip;Esrrb;Elk1;Stag3;Ssbp2;Thada;Bmp4;Cdk2ap2;Zfp760;Zfp185;Fmnl2;Prps1;Timm17b;Parp16;Zfp202;Hook1;Gabrb3;Lcmt1;Hmga1;Usf1;Zbtb37;Pam;Jam2;Sp6;Irf1;Kdm3a;Hps1;Ap1s3;Rbbp6;Ppp2r1b;L…	Frmd5;Igdcc4;Ccnd1;Fgf4;Taf5;Epha4;Trib2;Pnkd;Smarcc1;Ddx19a;Ly6e;Mex3a;Nrtn;Stard3nl;Hook1;Casp3;Kdm3a;Smarcad1;Wdr37;Pcyt1b;9930012K11Rik;March9;Kif2a;Spnb4;Pptc7;Gdpd1;Adrb3;Chd9;Lin28b;Rufy3;Liph;Pbx2	Fundc2:2;Frmd5:2;Igdcc4:3;Dgka:2;Ccnd1:2;Rnf44:2;Taf5:3;Epha4:3;Rbm38:2;Trib2:3;Pnkd:3;Smarcc1:2;Ddx19a:3;Fkbp5:2;Elk1:2;Nrtn:2;Prps1:2;Timm17b:2;Parp16:2;Stard3nl:2;Zfp202:2;Hook1:3;Hmga1:2;Casp3:2;Kdm3a:3;Smarcad1:3;Wdr37:3;Sema4b:2;Rfx5:2;Ubxn10:2;Smyd4:2;Dnajb6:2;Hsf2bp:2;Cops7b:2;Pcyt1b:3;Wipi1:2;9930012K11Rik:2;March9:3;Kif2a:2;Sp8:2;Spnb4:2;Pptc7:2;Gdpd1:2;E2f2:2;Adrb3:3;Bcat1:2;Pi4k2b:2;C…	133	156	32	56	1425	1387	1952	422	692	20245	4.46384e-05	0.00829285	0.0672704	0.0316254	1.36232	1.1354	1.07731	1.1497	1	1	0	2
FC(Day5-Oct4+/Oct4-)>4_and_r>0.6	mmu-let-7c	let-7/98	1	32	31.5	0.72	0.374	Atad3a;Frem2;Rrp1b;Abi3;Vwa1;Cbl;Fundc2;Tmem63a;Kctd17;Igdcc4;Pfkfb1;Trim13;Dgka;Ptp4a3;Ccnd1;Slc25a23;Pfkfb2;Pla2g4c;Rnf44;Lsm11;Dst;Taf5;Tub;Cercam;Napepld;Epha4;Rbm38;Prdm10;Trib2;Pnkd;Cnp;Smarcc1;Ddx19a;Fkbp5;Cend1;Atxn7l2;Phyh;Stk30;Elk1;Gk5;Dhtkd1;1110034B05Rik;Nrtn;Prps1;Timm17b;Parp16;Stard3nl;Dpysl3;Zfp202;Hook1;Hmga1;Gigyf1;Bdh2;Casp3;Kbtbd11;Kdm3a;Cd59a;Grpel2;Cry2;Nek3;9230105E10Rik;S…	Pvt1;Crtac1;4732471D19Rik;Tcfcp2l1;Rcc2;Mrps2;Fundc2;Frmd5;Rraga;Klhdc8b;Igdcc4;Coro2b;Bcl2l11;Gcat;Tdrkh;Fam113b;Telo2;Dgka;Timm9;Rnf44;Taf5;Rimklb;Tex21;Trmt2b;Epha4;Rbm38;Trib2;Pnkd;Tsr2;Tmem45a;Bahcc1;Ddx19a;Fntb;Elk1;Stag3;Ssbp2;Xrcc6;Thada;Cdk2ap2;Zfp185;Prps1;Timm17b;Parp16;Bag4;Zfp202;Hook1;Gabrb3;Lcmt1;Hmga1;Mybl1;Zbtb37;Pam;Jam2;Sp6;Kdm3a;Hps1;Ap1s3;Rbbp6;Ppp2r1b;Leng8;A830018L16Rik;St6…	Frmd5;Igdcc4;Ccnd1;Fgf4;Taf5;Epha4;Trib2;Pnkd;Smarcc1;Ddx19a;Mex3a;B4galt2;Nrtn;Stard3nl;Hook1;Casp3;Kdm3a;Smarcad1;Wdr37;Pcyt1b;9930012K11Rik;March9;Kif2a;Spnb4;Pptc7;Gdpd1;Adrb3;Chd9;Limk2;Lin28b;Rufy3;Liph;Pbx2	Fundc2:2;Frmd5:2;Igdcc4:3;Dgka:2;Ccnd1:2;Rnf44:2;Taf5:3;Epha4:3;Rbm38:2;Trib2:3;Pnkd:3;Smarcc1:2;Ddx19a:3;Elk1:2;Nrtn:2;Prps1:2;Timm17b:2;Parp16:2;Stard3nl:2;Zfp202:2;Hook1:3;Hmga1:2;Casp3:2;Kdm3a:3;Smarcad1:3;Wdr37:3;Sema4b:2;Rfx5:2;Ubxn10:2;Smyd4:2;Dnajb6:2;Hsf2bp:2;Cops7b:2;Pcyt1b:3;Wipi1:2;9930012K11Rik:2;March9:3;Kif2a:2;Sp8:2;Pptc7:2;Gdpd1:2;E2f2:2;Adrb3:2;Bcat1:2;Pi4k2b:2;Chd9:3;Limk2:3;Na…	133	145	33	55	1425	1387	1926	413	681	20245	4.46384e-05	0.0247653	0.0551865	0.0327585	1.36232	1.06958	1.13519	1.14741	1	1	0	2
FC(Day5-Oct4+/Oct4-)>4_and_r>0.6	mmu-let-7d	let-7/98	1	29.5	30.5	2.06	0.297	Atad3a;Frem2;Rrp1b;Abi3;Vwa1;Cbl;Fundc2;Tmem63a;Kctd17;Igdcc4;Pfkfb1;Trim13;Dgka;Ptp4a3;Ccnd1;Slc25a23;Pfkfb2;Pla2g4c;Rnf44;Lsm11;Dst;Taf5;Tub;Cercam;Napepld;Epha4;Rbm38;Prdm10;Trib2;Pnkd;Cnp;Smarcc1;Ddx19a;Fkbp5;Cend1;Atxn7l2;Phyh;Stk30;Elk1;Gk5;Dhtkd1;1110034B05Rik;Nrtn;Prps1;Timm17b;Parp16;Stard3nl;Dpysl3;Zfp202;Hook1;Hmga1;Gigyf1;Bdh2;Casp3;Kbtbd11;Kdm3a;Cd59a;Grpel2;Cry2;Nek3;9230105E10Rik;S…	Iffo2;Crtac1;Rcc2;Mrps2;Frmd5;Rraga;Klhdc8b;Igdcc4;Coro2b;Bcl2l11;Tdrkh;Fam113b;Telo2;Dgka;Pim1;Synj2;Fcho1;Rnf44;Rimklb;Tex21;Trmt2b;Epha4;Rbm38;Ablim1;Trib2;Pnkd;Tsr2;Tmem45a;Six4;Ddx19a;Dscaml1;Fkbp5;Fntb;Txnip;Camk2b;Ssbp2;Thada;Stk11ip;Cdk2ap2;Zfp185;Tdgf1;Mtap7;Prps1;Timm17b;Parp16;Bag4;Zfp202;Hook1;Gabrb3;Lcmt1;Hmga1;Mybl1;Zbtb37;Casp3;Pam;Kdm3a;Hps1;Ap1s3;Bambi;Gse1;Eif2s3x;Pgap1;Ppp2r1b;…	Atf7ip;Frmd5;Igdcc4;Pim1;Fgf4;Pnkd;Smarcc1;Ddx19a;Fntb;Nrtn;Hook1;Gabrb3;Smarcad1;Wdr37;Pcyt1b;9930012K11Rik;Syt9;Nr1d2;Adrb3;Zfhx4;Maneal;Lin28b;Rufy3;Liph;Pbx2	Frmd5:2;Igdcc4:3;Dgka:2;Pim1:2;Rnf44:2;Epha4:2;Rbm38:2;Trib2:2;Pnkd:3;Smarcc1:2;Ddx19a:3;Fkbp5:2;Fntb:2;Nrtn:2;Prps1:2;Timm17b:2;Parp16:2;Zfp202:2;Hook1:3;Gabrb3:2;Hmga1:2;Casp3:2;Kdm3a:2;Smarcad1:3;Wdr37:3;Rfx5:2;Ubxn10:2;Dnajb6:2;Hsf2bp:2;Cops7b:2;Pcyt1b:3;Wipi1:2;Grb10:2;9930012K11Rik:2;Crem:2;Sp8:2;Pptc7:2;Syt9:2;E2f2:2;Adrb3:3;Bcat1:2;Pi4k2b:2;Chd9:2;Limk2:2;Mapk6:2;Lin28b:3;Rufy3:3;Liph:2;F…	133	145	25	50	1425	1387	1897	321	597	20245	4.46384e-05	0.0205132	0.0729424	0.0270176	1.36232	1.08593	1.10647	1.18987	1	1	0	2
FC(Day5-Oct4+/Oct4-)>4_and_r>0.6	mmu-let-7d*	n/a	0	25.8	26.8	1.98	0.311	n/a	n/a	n/a	n/a	0	0	0	0	1425	0	0	1	0	20245	1	1	0.929612	1	0	0	0	0	0	0	0	0
FC(Day5-Oct4+/Oct4-)>4_and_r>0.6	mmu-let-7e	let-7/98	1	25.8	28.5	6.45	0.000351	Atad3a;Frem2;Rrp1b;Abi3;Vwa1;Cbl;Fundc2;Tmem63a;Kctd17;Igdcc4;Pfkfb1;Trim13;Dgka;Ptp4a3;Ccnd1;Slc25a23;Pfkfb2;Pla2g4c;Rnf44;Lsm11;Dst;Taf5;Tub;Cercam;Napepld;Epha4;Rbm38;Prdm10;Trib2;Pnkd;Cnp;Smarcc1;Ddx19a;Fkbp5;Cend1;Atxn7l2;Phyh;Stk30;Elk1;Gk5;Dhtkd1;1110034B05Rik;Nrtn;Prps1;Timm17b;Parp16;Stard3nl;Dpysl3;Zfp202;Hook1;Hmga1;Gigyf1;Bdh2;Casp3;Kbtbd11;Kdm3a;Cd59a;Grpel2;Cry2;Nek3;9230105E10Rik;S…	Pvt1;Crtac1;Rcc2;Hlcs;Mrps2;Gspt2;Zfhx2;Frmd5;Rraga;Klhdc8b;Igdcc4;Coro2b;Bcl2l11;Tdrkh;Fam113b;Taf3;Telo2;Dgka;Pim1;Gmeb1;Fcho1;Rnf44;Taf5;Rimklb;Nsun3;Zfp192;Tex21;Epha4;Rbm38;Ablim1;Trib2;Pnkd;Tsr2;Tmem45a;Six4;Ddx19a;Rbpms;Fntb;Camk2b;Elk1;Stag3;Xrcc6;Thada;Tigd5;Stk11ip;Cdk2ap2;Zfp185;Tdgf1;Fmnl2;Kifc2;Prps1;Timm17b;Parp16;Bag4;Zfp202;Hook1;Lcmt1;Hmga1;Mybl1;Zbtb37;Pam;Jam2;Kdm3a;Hps1;Ap1s3;…	Frmd5;Igdcc4;Ccnd1;Fgf4;Taf5;Epha4;Trib2;Pnkd;Smarcc1;Ddx19a;Mex3a;B4galt2;Nrtn;Stard3nl;Hook1;Casp3;Kdm3a;Smarcad1;Wdr37;Pcyt1b;9930012K11Rik;March9;Kif2a;Spnb4;Pptc7;Gdpd1;Adrb3;Chd9;Lin28b;Rufy3;Liph;Pbx2	Frmd5:2;Igdcc4:3;Dgka:2;Ccnd1:2;Rnf44:2;Taf5:3;Epha4:3;Rbm38:2;Trib2:3;Pnkd:3;Smarcc1:2;Ddx19a:3;Elk1:2;Nrtn:2;Prps1:2;Timm17b:2;Parp16:2;Stard3nl:2;Zfp202:2;Hook1:3;Hmga1:2;Casp3:2;Kdm3a:3;Smarcad1:3;Wdr37:3;Sema4b:2;Rfx5:2;Smyd4:2;Dnajb6:2;Hsf2bp:2;Cops7b:2;Wipi1:2;Pcyt1b:2;9930012K11Rik:2;Crem:2;E2f7:2;March9:3;Kif2a:2;Sp8:2;Pptc7:2;Gdpd1:3;E2f2:2;Adrb3:2;Bcat1:2;Pi4k2b:2;Chd9:3;Limk2:2;Flad1:…	133	150	32	53	1425	1387	2003	417	665	20245	4.46384e-05	0.0255103	0.0651522	0.0374749	1.36232	1.06393	1.09023	1.13229	1	1	0	2
FC(Day5-Oct4+/Oct4-)>4_and_r>0.6	mmu-let-7f	let-7/98	1	28.1	31.7	12.61	0.00613	Atad3a;Frem2;Rrp1b;Abi3;Vwa1;Cbl;Fundc2;Tmem63a;Kctd17;Igdcc4;Pfkfb1;Trim13;Dgka;Ptp4a3;Ccnd1;Slc25a23;Pfkfb2;Pla2g4c;Rnf44;Lsm11;Dst;Taf5;Tub;Cercam;Napepld;Epha4;Rbm38;Prdm10;Trib2;Pnkd;Cnp;Smarcc1;Ddx19a;Fkbp5;Cend1;Atxn7l2;Phyh;Stk30;Elk1;Gk5;Dhtkd1;1110034B05Rik;Nrtn;Prps1;Parp16;Timm17b;Stard3nl;Dpysl3;Zfp202;Hook1;Hmga1;Gigyf1;Bdh2;Casp3;Kbtbd11;Kdm3a;Cd59a;Grpel2;Cry2;Nek3;9230105E10Rik;S…	Pvt1;Iffo2;Crtac1;Rcc2;Mrps2;Fundc2;Gspt2;Frmd5;Rraga;Klhdc8b;Igdcc4;Coro2b;Bcl2l11;Tdrkh;Fam113b;Telo2;Dgka;Pim1;4930422G04Rik;Fcho1;Rnf44;Taf5;Rimklb;Nsun3;Tex21;Trmt2b;Epha4;Rbm38;Trib2;Pnkd;Tsr2;Tmem45a;Ddx19a;Fntb;Elk1;Stag3;Xrcc6;Thada;Stk11ip;Cdk2ap2;Zfp760;Zfp185;Mtap7;Kifc2;Prps1;Parp16;Timm17b;Bag4;Zfp202;Hook1;Lcmt1;Hmga1;Mybl1;Zbtb37;Pam;Jam2;Kdm3a;Hps1;Ap1s3;Gse1;Rbbp6;Pgap1;Ppp2r1b;…	Frmd5;Igdcc4;Ccnd1;Fgf4;Taf5;Epha4;Trib2;Pnkd;Smarcc1;Ddx19a;Mex3a;Nrtn;Stard3nl;Hook1;Casp3;Kdm3a;Smarcad1;Wdr37;Pcyt1b;9930012K11Rik;March9;Kif2a;Spnb4;Pptc7;Gdpd1;Adrb3;Chd9;Lin28b;Rufy3;Liph;Pbx2	Fundc2:2;Frmd5:2;Igdcc4:3;Dgka:2;Ccnd1:2;Rnf44:2;Taf5:3;Epha4:3;Rbm38:2;Trib2:3;Pnkd:3;Smarcc1:2;Ddx19a:3;Elk1:2;Nrtn:2;Prps1:2;Parp16:2;Timm17b:2;Stard3nl:2;Zfp202:2;Hook1:3;Hmga1:2;Casp3:2;Kdm3a:3;Smarcad1:3;Wdr37:3;Sema4b:2;Rfx5:2;Smyd4:2;Dnajb6:2;Hsf2bp:2;Cops7b:2;Pcyt1b:3;Wipi1:2;Grb10:2;9930012K11Rik:2;Crem:2;E2f7:2;March9:3;Kif2a:2;Sp8:2;Pptc7:3;Gdpd1:2;E2f2:2;Adrb3:3;Bcat1:2;Pi4k2b:2;Chd9…	133	145	31	56	1425	1387	1831	407	661	20245	4.46384e-05	0.0114837	0.0677739	0.0205978	1.36232	1.12508	1.08211	1.20362	1	1	0	2
FC(Day5-Oct4+/Oct4-)>4_and_r>0.6	mmu-let-7g	let-7/98	1	29.4	31.4	4.02	0.0446	Atad3a;Frem2;Rrp1b;Abi3;Vwa1;Cbl;Fundc2;Tmem63a;Kctd17;Igdcc4;Pfkfb1;Trim13;Dgka;Ptp4a3;Ccnd1;Slc25a23;Pfkfb2;Pla2g4c;Rnf44;Lsm11;Dst;Taf5;Tub;Cercam;Napepld;Epha4;Rbm38;Prdm10;Trib2;Pnkd;Cnp;Smarcc1;Ddx19a;Fkbp5;Cend1;Atxn7l2;Phyh;Stk30;Elk1;Gk5;Dhtkd1;1110034B05Rik;Nrtn;Prps1;Parp16;Timm17b;Stard3nl;Dpysl3;Zfp202;Hook1;Hmga1;Gigyf1;Bdh2;Casp3;Kbtbd11;Kdm3a;Cd59a;Grpel2;Cry2;Nek3;9230105E10Rik;S…	Pvt1;Crtac1;Tcfcp2l1;Rcc2;Mrps2;Gspt2;Zfhx2;Frmd5;Rraga;Klhdc8b;Igdcc4;Coro2b;Bcl2l11;Tdrkh;Nacc2;Fam113b;Telo2;Dgka;Pim1;Gmeb1;Fcho1;Rnf44;Fbxo10;Taf5;Rimklb;Tex21;Trmt2b;Epha4;Rbm38;Trib2;Pnkd;Tsr2;Tmem45a;Ddx19a;Dscaml1;Fntb;Elk1;Thada;Cdk2ap2;Zfp185;Mtap7;Prps1;Parp16;Timm17b;Lypd6b;Bag4;Zfp202;Hook1;Gabrb3;Lcmt1;Hmga1;Mybl1;Zbtb37;Pam;Cbx6;Kdm3a;Hps1;Dck;Bambi;Rbbp6;Kdm5b;Ppp2r1b;A830018L16R…	Frmd5;Igdcc4;Ccnd1;Fgf4;Taf5;Epha4;Trib2;Pnkd;Smarcc1;Ddx19a;Mex3a;Nrtn;Stard3nl;Hook1;Casp3;Kdm3a;Smarcad1;Wdr37;Pcyt1b;9930012K11Rik;March9;Kif2a;Spnb4;Pptc7;Gdpd1;Adrb3;Chd9;Zfhx4;Lin28b;Rufy3;Liph;Pbx2	Frmd5:2;Igdcc4:3;Dgka:2;Ccnd1:2;Rnf44:2;Taf5:3;Epha4:3;Rbm38:2;Trib2:3;Pnkd:3;Smarcc1:2;Ddx19a:3;Elk1:2;Nrtn:2;Prps1:2;Parp16:2;Timm17b:2;Stard3nl:2;Zfp202:2;Hook1:3;Hmga1:2;Casp3:2;Kdm3a:3;Smarcad1:3;Wdr37:3;Sema4b:2;Rfx5:2;Smyd4:2;Dnajb6:2;Hsf2bp:2;Cops7b:2;Pcyt1b:2;Wipi1:2;9930012K11Rik:2;March9:3;Kif2a:2;Sp8:2;Pptc7:3;Gdpd1:2;E2f2:2;Adrb3:2;Bcat1:2;Pi4k2b:2;Chd9:3;Limk2:2;Flad1:2;Mapk6:2;Lin2…	133	142	32	51	1425	1387	1837	417	665	20245	4.46384e-05	0.0178889	0.0651522	0.0482208	1.36232	1.0982	1.09023	1.08956	1	1	0	2
FC(Day5-Oct4+/Oct4-)>4_and_r>0.6	mmu-let-7i	let-7/98	1	32	32	1	0.374	Atad3a;Frem2;Rrp1b;Abi3;Vwa1;Cbl;Fundc2;Tmem63a;Kctd17;Igdcc4;Pfkfb1;Trim13;Dgka;Ptp4a3;Ccnd1;Slc25a23;Pfkfb2;Pla2g4c;Rnf44;Lsm11;Dst;Taf5;Tub;Cercam;Napepld;Epha4;Rbm38;Prdm10;Trib2;Pnkd;Cnp;Smarcc1;Ddx19a;Fkbp5;Cend1;Atxn7l2;Phyh;Stk30;Elk1;Gk5;Dhtkd1;1110034B05Rik;Nrtn;Prps1;Timm17b;Parp16;Stard3nl;Dpysl3;Zfp202;Hook1;Hmga1;Gigyf1;Bdh2;Casp3;Kbtbd11;Kdm3a;Cd59a;Grpel2;Cry2;Nek3;9230105E10Rik;S…	Pvt1;Crtac1;Rcc2;Gspt2;Zfhx2;Trim2;Runx1t1;Frmd5;Rraga;Klhdc8b;Igdcc4;Coro2b;Tdrkh;Fam113b;Dgka;Pim1;Fcho1;Rnf44;Taf5;Rimklb;Tex21;Epha4;Rbm38;Ablim1;Trib2;Pnkd;Tmem45a;Ddx19a;Dscaml1;Fntb;Elk1;Stag3;B4galt2;Thada;Cdk2ap2;Zfp185;Tdgf1;Mtap7;Prps1;Timm17b;Parp16;Bag4;Zfp202;Hook1;Jhdm1d;Gabrb3;Lcmt1;Hmga1;Usf1;Zbtb37;Pam;Usp54;Kdm3a;Hps1;Rbbp6;Ppp2r1b;Ctps2;Leng8;A830018L16Rik;St6galnac2;Arl4a;Sma…	Frmd5;Igdcc4;Ccnd1;Fgf4;Taf5;Epha4;Trib2;Pnkd;Smarcc1;Ddx19a;Mex3a;B4galt2;Nrtn;Stard3nl;Hook1;Casp3;Kdm3a;Smarcad1;Wdr37;Pcyt1b;9930012K11Rik;March9;Kif2a;Spnb4;Pptc7;Gdpd1;Adrb3;Chd9;Lin28b;Rufy3;Liph;Pbx2	Frmd5:2;Igdcc4:3;Dgka:2;Ccnd1:2;Rnf44:2;Taf5:3;Epha4:3;Rbm38:2;Trib2:3;Pnkd:3;Smarcc1:2;Ddx19a:3;Elk1:2;B4galt2:2;Nrtn:2;Prps1:2;Timm17b:2;Parp16:2;Stard3nl:2;Zfp202:2;Hook1:3;Hmga1:2;Casp3:2;Kdm3a:3;Smarcad1:3;Wdr37:3;Sema4b:2;Rfx5:2;Idh2:2;Ccdc14:2;Smyd4:2;Dnajb6:2;Hsf2bp:2;Cops7b:2;Pcyt1b:3;Wipi1:2;9930012K11Rik:2;March9:3;Kif2a:2;Sp8:2;Pptc7:2;Gdpd1:2;E2f2:2;Adrb3:2;Bcat1:2;Pi4k2b:2;Chd9:3;Li…	133	143	32	54	1425	1387	1875	419	671	20245	4.46384e-05	0.0214429	0.066031	0.0343131	1.36232	1.08352	1.08502	1.14334	1	1	0	2
FC(Day5-Oct4+/Oct4-)>4_and_r>0.6	mmu-miR-1	miR-1/206	0	32	32	1	0.374	Alpl;G6pdx;Rcc2;Cbl;Myst4;Tmem125;Trim2;Zfp217;Mtap2;Cth;Plcg1;Atp9a;Gadd45b;Sp5;Mcm6;Pim1;Rxra;Hexb;Ccnd1;Synj2;Slc25a23;Plekhg5;Pfkfb2;Kndc1;Recql5;Gemin8;Cables1;Fbxo10;Sgtb;Ehd3;Atp11c;Slc12a8;Tmem180;Tub;Cercam;Ablim1;Prdm10;Btbd6;Tsr2;St6galnac4;Smarcc1;Hddc3;Mcart6;Stmn3;Rtkn2;Gk5;Mpv17l;Dhtkd1;Tcf7;1110034B05Rik;Amph;Pex16;Adar;Rsbn1l;Lgals3bp;Tdgf1;Fmnl2;Zw10;Dpysl3;Bag4;Zfp202;Mtss1;Sp6…	Klhl8;Alpl;Zfp420;L3mbtl2;Frem2;Tsga14;Atf7ip;Slc25a5;Pcmtd1;D230025D16Rik;Cbl;Fundc2;Trim2;Runx1t1;Zfp771;Mtap2;Plcg1;Zfp828;Nacc2;Taf3;Ankrd27;Pfkfb2;Fgf4;Slc12a8;Sephs1;Trib2;Fam48a;Six4;Smarcc1;Mitd1;Mpv17l;Nrarp;Ssbp2;D1Ertd622e;Amph;Acyp2;Adar;Lgals3bp;Mtap7;Cdc5l;Zw10;Bag4;Tmem168;Hook1;Mybl1;Jam2;Cbx6;Usp54;Irf1;Evx1;Pkp2;Nr5a2;A830018L16Rik;Hsd17b4;Tcfl5;Zfp182;Kitl;C530028O21Rik;Elk3;Ar…	Cbl;Trim2;Pim1;Ccnd1;Fgf4;Adar;Mtss1;Ift52;Smarcad1;Necab1;Sfrp1;Mkrn1;Nrp2;Pitpnc1;Smyd4;Kif2a;Pptc7;Ddx17;Tgif1;Jarid2	Alpl:2;Cbl:3;Trim2:3;Mtap2:2;Plcg1:2;Pim1:2;Ccnd1:2;Pfkfb2:2;Fgf4:2;Slc12a8:2;Smarcc1:2;Mpv17l:2;Amph:2;Adar:3;Lgals3bp:2;Zw10:2;Bag4:2;Mtss1:2;Nr5a2:2;Smarcad1:2;Kitl:2;Necab1:3;Phlda2:2;Sfrp1:3;Mkrn1:2;Wasf2:2;Nrp2:2;Pitpnc1:2;Smyd4:3;Pml:2;Dnajc6:2;Ric3:2;Sirpa:2;Fbxo31:2;Crem:2;Fn1:2;Ino80b:2;Kif2a:3;Capg:2;Casp7:2;Ptprj:2;Cobl:2;Mink1:2;Lmbr1:2;Zfyve26:2;Ddx17:3;Limk2:2;Rrm2b:2;Tgif1:3;Lin28…	147	156	20	55	1425	1714	1879	290	713	20245	0.001484	0.00316547	0.0922954	0.0443858	1.21845	1.17951	0.979794	1.09591	1	1	0	2
FC(Day5-Oct4+/Oct4-)>4_and_r>0.6	mmu-miR-100	miR-99/100	1	31.2	32	1.72	0.201	Apool;Fzd8;Trp53i11;Slc44a1;Fzd5;Rrp1b;Thap2;E2f2;Sin3a;4921513D23Rik;Grhl1;Trib2;Ctps2;Vash1;Smarcc1;Zfp202;Ddhd2;Txnip	Tnfaip8;Etv5;Rprm;Syde1;E2f2;Grhl1;Magi1;Bambi;Fmnl2;Rcor2;Ubxn10;Trib2;Irx3;Ier5;Zfp202;Ddx19a	Trib2	E2f2:2;Grhl1:2;Trib2:3;Zfp202:2	18	16	1	4	1425	182	226	15	50	20245	0.0356649	0.103477	0.38016	0.197121	1.40509	1.00581	0.947135	1.13656	1	0	0	1
FC(Day5-Oct4+/Oct4-)>4_and_r>0.6	mmu-miR-101a	miR-101	0	-1	-1	-1	-1	Atad3a;Rps6ka5;Cbl;Myst4;Trim2;Dtd1;Zfp217;Tmem63a;Adamts10;Bcl2l11;Plcg1;Pde4a;Trim13;Pex11b;Pim1;Xpo4;Ppp1r13b;Pla2g4c;Rnf44;Dctd;Lin9;Bat2d;Dst;Tet1;Napepld;Ablim1;Six4;Mcart6;BC032203;Gk5;Dhtkd1;Fsd1l;Acyp2;Ppapdc3;Fmnl2;Prps1;Zfp1;Cox7b2;Gabrb3;Arhgef10;Gle1;Mybl1;Casp3;Cbx6;Plekhg1;Slc25a36;Kdm3a;Psma8;Pask;Nr5a2;Rbbp6;Kdm5b;Pgap1;Wscd1;Ppp2r1b;Vash1;Arl4a;Kitl;Necab1;Tmem86a;Mgea5;Kbtbd7;A…	Rps6ka5;Crtac1;Sorbs1;Atf7ip;Cbl;Myst4;Cdh2;Igdcc4;Ydjc;Plcg1;Zyg11b;BC019943;Gm347;Dctd;Rimklb;Tet1;Zfp192;Vat1l;Trib2;Pnkd;Six4;Ly6e;Zfp521;Camk2b;Cdh3;Acadm;Amph;Mta3;Mapk1ip1l;Prps1;Tmem168;Hook1;Gabrb3;Mybl1;Foxd3;Arhgef7;Kdm3a;Tmsb15b1-Tmsb15b2;Gse1;Rbbp6;Eif2s3x;Kdm5b;Pgap1;Tcfl5;Arl4a;Mgea5;AI661453;5830433M19Rik;Zfp512;Foxo3;Fam81a;Jrk;Fbln1;Larp2;Ccdc14;Smyd4;Prkar2b;Ttc39b;Mbd4;Rundc3b…	A830080D01Rik;Myst4;Trim2;Kdm3a;Gse1;Abca1;Zfp238;Eed;Tcfap4;Kif2a;Etv1;Etv5;Pptc7;Nr1d2;Hnrnph2;Zfhx4;Tgif1;Mapk6;BC057022	Rps6ka5:2;Cbl:2;Myst4:3;Trim2:2;Plcg1:2;Dctd:2;Tet1:2;Six4:2;Prps1:2;Gabrb3:2;Mybl1:2;Kdm3a:3;Gse1:2;Rbbp6:2;Kdm5b:2;Pgap1:2;Arl4a:2;Mgea5:2;Abca1:2;Larp2:2;Ccdc14:2;Eed:3;Dtna:2;Tcfap4:2;Kif2a:2;Etv1:2;Etv5:3;Pdp1:2;Spry1:2;Magi1:2;Ptprj:2;Hnrnph2:2;Zfhx4:2;Tgif1:2;Mapk6:2;BC057022:2;Fut9:2	122	87	19	37	1425	1779	1492	310	721	20245	0.0372371	0.00686229	0.0769495	0.00702177	0.974287	0.828425	0.870753	0.72907	1	1	0	2
FC(Day5-Oct4+/Oct4-)>4_and_r>0.6	mmu-miR-101b	miR-101	0	30.1	31.1	2.07	0.233	Atad3a;Rps6ka5;Cbl;Myst4;Trim2;Dtd1;Zfp217;Tmem63a;Adamts10;Bcl2l11;Plcg1;Pde4a;Trim13;Pex11b;Pim1;Xpo4;Ppp1r13b;Pla2g4c;Rnf44;Dctd;Lin9;Bat2d;Dst;Tet1;Napepld;Ablim1;Six4;Mcart6;BC032203;Gk5;Dhtkd1;Fsd1l;Acyp2;Ppapdc3;Fmnl2;Prps1;Zfp1;Cox7b2;Gabrb3;Arhgef10;Gle1;Mybl1;Casp3;Cbx6;Plekhg1;Slc25a36;Kdm3a;Psma8;Pask;Nr5a2;Rbbp6;Kdm5b;Pgap1;Wscd1;Ppp2r1b;Vash1;Arl4a;Kitl;Necab1;Tmem86a;Mgea5;Kbtbd7;A…	Rps6ka5;Crtac1;Atf7ip;Sin3a;Cbl;Fchsd1;Myst4;Trim2;Cdh2;Igdcc4;Ydjc;Plcg1;Zyg11b;BC019943;Gm347;Rnf44;Dctd;Rimklb;Tet1;Zfp192;Trib2;Pnkd;Six4;Zfp521;Fntb;Camk2b;Cdh3;Acadm;Ssbp2;Amph;Prps1;Tmem168;Tiam1;Hook1;Gabrb3;Usf1;Foxd3;Arhgef7;Kdm3a;Dck;Gse1;Rbbp6;Kdm5b;Pgap1;Tcfl5;Arl4a;Mgea5;AI661453;5830433M19Rik;Zfp512;Kbtbd7;Foxo3;Fam81a;Rfx5;Fbln1;Mkrn1;Slc38a4;Aktip;Larp2;Ccdc14;Smyd4;Prkar2b;Ttc39…	A830080D01Rik;Myst4;Trim2;Kdm3a;Gse1;Abca1;Zfp238;Eed;Tcfap4;Kif2a;Etv1;Etv5;Pptc7;Nr1d2;Hnrnph2;Zfhx4;Tgif1;Mapk6;BC057022	Rps6ka5:2;Cbl:2;Myst4:3;Trim2:3;Plcg1:2;Rnf44:2;Dctd:2;Tet1:2;Six4:2;Prps1:2;Gabrb3:2;Kdm3a:3;Gse1:2;Rbbp6:2;Kdm5b:2;Pgap1:2;Arl4a:2;Mgea5:2;Kbtbd7:2;Abca1:2;Aktip:2;Larp2:2;Ccdc14:2;Eed:3;Dtna:2;Tcfap4:2;Kif2a:2;Etv1:2;Etv5:3;Pdp1:2;Spry1:2;Magi1:2;Ptprj:2;Hnrnph2:2;Zfhx4:2;Tgif1:2;Mapk6:2;BC057022:2;Fut9:2	122	103	19	39	1425	1779	1519	313	715	20245	0.0372371	0.0388208	0.0746053	0.0144146	0.974287	0.963346	0.862407	0.774928	1	1	0	2
FC(Day5-Oct4+/Oct4-)>4_and_r>0.6	mmu-miR-103	miR-103/107	0	19.3	21.2	3.74	0.000467	Rps6ka5;E130112L23Rik;Cc2d1b;G6pdx;Rrp1b;Abi3;Pcmtd1;Hlcs;P4htm;Chrnb1;Fchsd1;Runx1t1;Creld1;Kctd17;Igdcc4;Coro2b;Dgka;Mcm6;Scamp5;Rxra;Ccnd1;Slc25a23;Timm9;Slc35f2;Pfkfb2;Cables1;Gemin8;Fbxo10;Bat2d;Taf5;Nudt13;Rrp15;Tub;Epha4;Rbm38;Cldn4;1500041N16Rik;Six4;Hddc3;Mcart6;Fntb;Igfbp3;Rtkn2;Snurf;Stk30;Msc;BC032203;Dhtkd1;Amph;Kbtbd3;Adar;Mtap7;Lman2l;Parp16;Stard3nl;Zfp1;Lcmt1;Hmga1;Gle1;Mybl1;Mts…	Pvt1;Rps6ka5;Ppif;Pex12;E130112L23Rik;A830080D01Rik;Tasp1;Siah1a;Mto1;Ubtd1;Syne2;Gprasp1;Mrps2;Fchsd1;Fundc2;Trim2;Runx1t1;Creld1;Frmd5;March2;Rraga;Klhdc8b;Cth;Coro2b;Bcl2l11;Zfp828;Dgka;Scamp5;4930422G04Rik;Rnf44;Fbxo10;Taf5;Depdc6;Rimklb;6720456H20Rik;Zfp192;Vat1l;Epha4;Pnkd;Six4;Zfp521;Fntb;Pole4;Snrpn;Nrarp;B4galt2;Ssbp2;D1Ertd622e;Fry;Amph;Acyp2;Net1;Fbxw17;Mta3;Zfp185;Mtap7;Mapk1ip1l;Sms;…	A830080D01Rik;Cc2d1b;Siah1a;Trim2;Runx1t1;Creld1;Ccne1;Pim1;Taf5;6720456H20Rik;Six4;Ly6e;Nrarp;Lman2l;Jhdm1d;Fsd1;Gse1;Rbbp6;Tle4;Cops7b;9930012K11Rik;Tcfap4;E2f7;Spnb3;D9Ertd402e;6430527G18Rik;Siah1b;Spnb4;4932441K18Rik;Phyhipl;Pisd;Chic1;Lin28b	Rps6ka5:2;E130112L23Rik:2;A830080D01Rik:2;Cc2d1b:2;Siah1a:2;Fchsd1:2;Trim2:2;Runx1t1:3;Creld1:3;Coro2b:2;Dgka:2;Scamp5:2;Fbxo10:2;Taf5:3;6720456H20Rik:2;Epha4:2;Six4:3;Fntb:2;Nrarp:2;Amph:2;Mtap7:2;Lman2l:3;Stard3nl:2;Jhdm1d:2;Hmga1:2;Mtss1:2;Arhgef7:2;Rbbp6:3;Arnt:2;Tpd52:2;Foxo3:2;Tle4:3;Jrk:2;Rfx5:2;Flt4:2;Tagln3:2;Oraov1:2;Utp14a:2;Thap2:2;Zmat4:2;Tcfap4:2;E2f7:2;6430527G18Rik:2;Etv1:2;Siah1b…	159	153	33	63	1425	2042	1981	413	805	20245	0.0135937	0.016498	0.0551865	0.0363951	1.10623	1.09726	1.13519	1.11185	1	1	0	2
FC(Day5-Oct4+/Oct4-)>4_and_r>0.6	mmu-miR-105	n/a	0.64696	-1	-1	-1	-1	n/a	Slain1;AI661453;Rps6ka5;Zfp420;Gyk;Tasp1;Jrk;Rfx5;Fbln1;Sfrp1;Mkrn1;Nmral1;D230025D16Rik;Idh2;Sox4;E130311K13Rik;Marveld3;Wasf2;Dcaf12l1;Dock9;Uchl1;Pitpnc1;Cyfip2;Pfn2;Scn3a;Mtap2;March2;D14Ertd436e;Bcl2l11;Laptm5;Mrps11;Zfp828;Tbc1d9;Ina;Nacc2;Smg7;Telo2;Pex11b;Immp2l;Scamp5;Orai1;Ythdf2;Synj2;Sspn;Tpk1;Fyco1;Pcyt1b;Slc35f2;Taf9b;Zfp580;Camkk1;Fbxo10;Dtna;Depdc6;Rimklb;Macrod2;Sephs1;Nsun3;Trmt…	n/a	n/a	0	141	0	0	1425	0	1626	0	0	20245	1	0.0012452	1	1	0	1.23197	0	0	0	1	0	1
FC(Day5-Oct4+/Oct4-)>4_and_r>0.6	mmu-miR-106a	miR-17-5p/20/93.mr/106/519.d	0	21.3	19.9	0.37	0.00283	Atp5s;Rps6ka5;Zbtb44;Rufy1;Tsga14;Sin3a;Fundc2;Uchl1;Zfp217;Tmem63a;Mtap2;Igdcc4;Coro2b;Bcl2l11;Trim13;Ttc30b;Scamp5;Ccnd1;Gnb5;Col17a1;Xpo4;Plekhg5;Ppp1r13b;Pfkfb2;Fgf4;Kndc1;Fbxo10;Ehd3;Atp11c;Tet1;Napepld;Epha4;Gng7;Prdm10;Trib2;Cnp;Serhl;Stmn3;Txnip;Gk5;Ssbp2;Xrcc6;Morc1;1110034B05Rik;Mtap7;Tmem168;Hacl1;Tiam1;Arhgef10;Hmga1;Plekhm1;Gigyf1;Fzd8;Cdca7;Plekhg1;Irf1;Rbak;Eif2ak1;Hps1;Bambi;Cry2;…	Klhl8;Tctex1d2;Rps6ka5;Atf7ip;D230025D16Rik;E130311K13Rik;Sin3a;Cdh2;Uchl1;Mtap2;Igdcc4;Nacc2;Telo2;Scamp5;Ccnd1;Abca3;Fbxo10;Dctd;Atp11c;Dst;Taf5;Rimklb;Zfp192;Epha4;Trib2;Tsr2;Fam48a;Txnip;Wtip;Taf13;Amph;Heatr1;Irf9;Zfp185;Mtap7;Mapk1ip1l;Golim4;Tmem168;Tiam1;Gigyf1;Zbtb37;Jam2;Slc48a1;Irf1;Slc25a36;Arhgef7;Kdm3a;Prkcdbp;Tmem57;Ap1s3;Arl15;Pim3;Pla2g16;D930015E06Rik;Rbbp6;Eif2s3x;Enox1;Klf10;P…	Iffo2;Rps6ka5;Zbtb44;Coro2b;Ccnd1;Gnb5;Epha4;Txnip;Tmem168;Plekhm1;Slc25a36;Bambi;D930015E06Rik;Cry2;Ppp2r1b;Elk3;Wdr37;Sema4b;Kat2b;Tle4;Abca1;Mkrn1;Aktip;Ankrd9;Zfp238;Tcfeb;Pfn2;Dnajb6;Grhl2;Nedd4l;Fgd1;Fam13c;C77080;Fbxo31;Etv1;Pde3b;Sntb2;Plekha7;Map3k14;Slc40a1;Chd9;Pgbd5;Chic1;Ulk1;Atl3;Stk38;Sik1	Rps6ka5:3;Zbtb44:2;Sin3a:2;Uchl1:2;Mtap2:2;Igdcc4:2;Coro2b:2;Scamp5:2;Ccnd1:3;Gnb5:2;Fbxo10:2;Atp11c:2;Epha4:3;Trib2:2;Txnip:3;Mtap7:2;Tmem168:3;Tiam1:2;Plekhm1:2;Gigyf1:2;Irf1:2;Slc25a36:2;Bambi:2;D930015E06Rik:2;Cry2:2;Klf10:2;Ppp2r1b:2;Arl4a:2;Elk3:3;Wdr37:3;Mgea5:2;Sema4b:3;Kat2b:3;Tle4:3;Abca1:3;Sfrp1:2;Mkrn1:3;Aktip:3;Sox4:2;Ankrd9:2;Mapre3:2;Zfp238:2;Sorl1:2;Pfn2:3;Senp1:2;Tbc1d9:2;Dnajb6:…	152	158	47	84	1425	1943	2031	431	881	20245	0.0133618	0.013949	0.000790218	0.000867157	1.11141	1.10522	1.54926	1.35459	1	1	1	3
FC(Day5-Oct4+/Oct4-)>4_and_r>0.6	mmu-miR-106b	miR-17-5p/20/93.mr/106/519.d	0	26.6	25.9	0.63	0.0313	Atp5s;Rps6ka5;Zbtb44;Rufy1;Tsga14;Sin3a;Fundc2;Uchl1;Zfp217;Tmem63a;Mtap2;Igdcc4;Coro2b;Bcl2l11;Trim13;Ttc30b;Scamp5;Ccnd1;Gnb5;Col17a1;Xpo4;Plekhg5;Ppp1r13b;Pfkfb2;Fgf4;Kndc1;Fbxo10;Ehd3;Atp11c;Tet1;Napepld;Epha4;Gng7;Prdm10;Trib2;Cnp;Serhl;Stmn3;Txnip;Gk5;Ssbp2;Xrcc6;Morc1;1110034B05Rik;Mtap7;Tmem168;Hacl1;Tiam1;Arhgef10;Hmga1;Plekhm1;Gigyf1;Fzd8;Cdca7;Plekhg1;Irf1;Rbak;Eif2ak1;Hps1;Bambi;Cry2;…	Klhl8;Tctex1d2;Rps6ka5;E130112L23Rik;Atf7ip;D230025D16Rik;E130311K13Rik;Sin3a;Mrps2;Uchl1;Mtap2;Igdcc4;Nacc2;Telo2;Scamp5;Fbxo10;Dctd;Atp11c;Taf5;Rimklb;Nsun3;Zfp192;Epha4;Trib2;Fkbp5;Txnip;Esrrb;Wtip;Taf13;Heatr1;Irf9;Zfp185;Mtap7;Mapk1ip1l;Golim4;Tmem168;Tiam1;Gigyf1;Jam2;Slc48a1;Irf1;Slc25a36;Arhgef7;Kdm3a;Arl15;D930015E06Rik;Nr5a2;Eif2s3x;Klf10;Ppp2r1b;A830018L16Rik;Arl4a;Smarcad1;Elk3;Wdr37;…	Rps6ka5;Zbtb44;Coro2b;Ccnd1;Gnb5;Epha4;Txnip;Plekhm1;Slc25a36;Bambi;D930015E06Rik;Cry2;Ppp2r1b;Arl4a;Elk3;Wdr37;Sema4b;Kat2b;Tle4;Abca1;Mkrn1;Aktip;Ankrd9;Zfp238;Pfn2;Dnajb6;Grhl2;Camk2a;Nedd4l;Fgd1;Fam13c;C77080;Fbxo31;Etv1;Sntb2;Plekha7;Map3k14;Slc40a1;Chd9;Pgbd5;Chic1;Ulk1;Atl3;Stk38;Sik1	Rps6ka5:3;Zbtb44:2;Sin3a:2;Uchl1:2;Mtap2:2;Igdcc4:2;Coro2b:2;Scamp5:2;Ccnd1:2;Gnb5:2;Fbxo10:2;Atp11c:2;Epha4:3;Trib2:2;Txnip:3;Mtap7:2;Tmem168:2;Tiam1:2;Plekhm1:2;Gigyf1:2;Irf1:2;Slc25a36:2;Bambi:2;D930015E06Rik:2;Cry2:2;Klf10:2;Ppp2r1b:2;Arl4a:3;Elk3:3;Wdr37:3;Mgea5:2;Sema4b:3;Kat2b:3;Tle4:2;Abca1:3;Mkrn1:3;Aktip:3;Sox4:2;Ankrd9:2;Mapre3:2;Zfp238:2;Sorl1:2;Pfn2:3;Senp1:2;Tbc1d9:2;Dnajb6:2;Grhl2:…	152	134	45	83	1425	1943	1769	437	867	20245	0.0133618	0.0247968	0.00256554	0.000829132	1.11141	1.07617	1.46297	1.36007	1	1	1	3
FC(Day5-Oct4+/Oct4-)>4_and_r>0.6	mmu-miR-107	miR-103/107	0	28.5	26.4	0.22	0.00367	Rps6ka5;E130112L23Rik;Cc2d1b;G6pdx;Rrp1b;Abi3;Pcmtd1;Hlcs;P4htm;Chrnb1;Fchsd1;Runx1t1;Creld1;Kctd17;Igdcc4;Coro2b;Dgka;Mcm6;Scamp5;Rxra;Ccnd1;Slc25a23;Timm9;Slc35f2;Pfkfb2;Cables1;Gemin8;Fbxo10;Bat2d;Taf5;Nudt13;Rrp15;Tub;Epha4;Rbm38;Cldn4;1500041N16Rik;Six4;Hddc3;Mcart6;Fntb;Igfbp3;Rtkn2;Snurf;Stk30;Msc;BC032203;Dhtkd1;Amph;Kbtbd3;Adar;Mtap7;Lman2l;Parp16;Stard3nl;Zfp1;Lcmt1;Hmga1;Gle1;Mybl1;Mts…	Pvt1;Pex12;Crtac1;E130112L23Rik;A830080D01Rik;Siah1a;Mto1;Hlcs;Syne2;Gprasp1;Mrps2;Fchsd1;Trim2;Runx1t1;Creld1;Frmd5;Rraga;Klhdc8b;Cth;Coro2b;Bcl2l11;Zfp828;Nacc2;Dgka;Scamp5;Fbxo10;Sgtb;Taf5;Nudt13;Depdc6;Rimklb;6720456H20Rik;Zfp192;Vat1l;Alg10b;Epha4;Trib2;Pnkd;Six4;Fntb;Pole4;Egr1;Nrarp;B4galt2;Ssbp2;D1Ertd622e;Fry;Amph;Acyp2;Mta3;Zfp185;Mtap7;Mapk1ip1l;Sms;Cdh1;Lman2l;Lypd6b;Stard3nl;Tmem168;…	A830080D01Rik;Cc2d1b;Siah1a;Trim2;Runx1t1;Creld1;Ccne1;Pim1;Taf5;6720456H20Rik;Six4;Ly6e;Nrarp;Lman2l;Jhdm1d;Fsd1;Gse1;Rbbp6;Tle4;Cops7b;9930012K11Rik;Tcfap4;E2f7;Spnb3;D9Ertd402e;6430527G18Rik;Siah1b;Spnb4;4932441K18Rik;Phyhipl;Pisd;Chic1	E130112L23Rik:2;A830080D01Rik:2;Cc2d1b:2;Siah1a:2;Hlcs:2;Fchsd1:2;Trim2:2;Runx1t1:3;Creld1:3;Coro2b:2;Dgka:2;Scamp5:2;Fbxo10:2;Taf5:3;Nudt13:2;6720456H20Rik:2;Epha4:2;Six4:3;Fntb:2;Nrarp:2;Amph:2;Mtap7:2;Lman2l:3;Stard3nl:2;Jhdm1d:2;Hmga1:2;Mtss1:2;Arhgef7:2;Gse1:2;Rbbp6:3;Arnt:2;Tpd52:2;Foxo3:2;Tle4:3;Jrk:2;Rfx5:2;Tagln3:2;Oraov1:2;Thap2:2;Zmat4:2;Tcfap4:2;E2f7:2;6430527G18Rik:2;Etv1:2;Siah1b:2;…	159	149	32	62	1425	2042	1997	412	809	20245	0.0135937	0.0266491	0.0627819	0.042125	1.10623	1.06001	1.10346	1.08879	1	1	0	2
FC(Day5-Oct4+/Oct4-)>4_and_r>0.6	mmu-miR-10a	miR-10	1	32	32	1	0.374	Foxo3;Pcbp3;Samd10;Nt5e;Ltbp1;Syngr1;Abca1;Sfrp1;Hlcs;Flt4;Cbl;Nrp2;Trim2;Cyfip2;Mmp25;Tmem63a;Scn3a;Kctd17;Bcl2l11;Plcg1;Atp9a;Pde4a;Dnajb6;Ina;Grhl2;Cops7b;Sp5;Baiap2;Camk2a;Kcnk5;Cpne5;Abca3;Synj2;Bnc2;Slc25a23;Prom2;Fyco1;Plekhg5;Pfkfb2;Grb10;Fbf1;Pla2g4c;Cables1;Ccdc64;Dhcr7;Acacb;Zfp3;Fxyd6;Slc12a8;Ncor2;Alg10b;Epha4;Fgfr1;Ablim1;E2f7;Six4;March9;Smarcc1;Rabl2a;Mcart6;Adprh;Ttc19;Rtkn2;Nt5d…	5830433M19Rik;L3mbtl2;Foxo3;Pcbp3;Ltbp1;Abca1;Hlcs;Mest;Pramef12;Bmp2k;Mrps2;Trim2;Pitpnc1;Fam46b;Dnajb6;Cops7b;Tcfap2c;Sp5;Camk2a;Scamp5;Cep68;Fgf4;Fam13c;Taok2;6720456H20Rik;Sephs1;Nsun3;Vat1l;1700030J22Rik;Alg10b;Six4;March9;Smarcc1;Mmp17;Slc44a1;Sntb2;Ssbp2;1190002N15Rik;Zc4h2;Kif18a;Mta3;Taf1;Tiam1;Gm2a;Mybl1;Cnnm4;Auts2;Rprd2;Afap1l1;Sp6;Tmcc3;Tmem229b;Hspb8;Chd3;Arl15;Prodh;Kcnb1;Fam98a;Fu…	Trim2;Tcfap2c;6720456H20Rik;Ncor2;Epha4;E2f7;Six4;Camk2b;Tmem168;Cnnm4;Nr5a2	Foxo3:2;Pcbp3:2;Ltbp1:2;Abca1:2;Hlcs:2;Trim2:3;Dnajb6:2;Cops7b:2;Tcfap2c:2;Sp5:2;Camk2a:2;6720456H20Rik:2;Ncor2:2;Alg10b:2;Epha4:2;E2f7:2;Six4:3;March9:2;Smarcc1:2;Sntb2:2;Kif18a:2;Tmem168:2;Tiam1:2;Mybl1:2;Cnnm4:3;Afap1l1:2;Sp6:2;Hspb8:2;Chd3:2;Arl15:2;Nr5a2:2;Fut9:2;Arnt:2	113	61	11	33	1425	1358	949	97	396	20245	0.00714957	0.0402743	0.039163	0.0447992	1.18217	0.913201	1.61111	1.18392	1	1	1	3
FC(Day5-Oct4+/Oct4-)>4_and_r>0.6	mmu-miR-10b	miR-10	1	27.6	28.3	1.62	0.208	Foxo3;Pcbp3;Samd10;Nt5e;Ltbp1;Syngr1;Abca1;Sfrp1;Hlcs;Flt4;Cbl;Nrp2;Trim2;Cyfip2;Mmp25;Tmem63a;Scn3a;Kctd17;Bcl2l11;Plcg1;Atp9a;Pde4a;Dnajb6;Ina;Grhl2;Cops7b;Sp5;Baiap2;Camk2a;Kcnk5;Cpne5;Abca3;Synj2;Bnc2;Slc25a23;Prom2;Fyco1;Plekhg5;Pfkfb2;Grb10;Fbf1;Pla2g4c;Cables1;Ccdc64;Dhcr7;Acacb;Zfp3;Fxyd6;Slc12a8;Ncor2;Alg10b;Epha4;Fgfr1;Ablim1;E2f7;Six4;March9;Smarcc1;Rabl2a;Mcart6;Adprh;Ttc19;Rtkn2;Nt5d…	Dazl;5830433M19Rik;Kbtbd7;Foxo3;Ltbp1;Abca1;Hlcs;Mest;Pramef12;Bmp2k;Fchsd1;Trim2;Pitpnc1;Fam46b;Cops7b;Tcfap2c;Sp5;Camk2a;Scamp5;Cep68;Fam13c;Taok2;6720456H20Rik;Sephs1;Vat1l;1700030J22Rik;Alg10b;Six4;March9;Smarcc1;Mmp17;Nfib;Slc44a1;Sntb2;Ssbp2;Zc4h2;Kif18a;Net1;Mta3;Tiam1;Hook1;Mybl1;Cnnm4;Afap1l1;Sp6;1190005I06Rik;Fzd5;Tmem229b;Hspb8;Chd3;Lin28b;Arl15;Prodh;Kcnb1;Fam98a;Fut9;Arnt;Wdr37	Abca1;Trim2;Igdcc4;Pim1;Mybl2;Dst;Ncor2;Trib2;Nr1d2;Zbtb37	Foxo3:2;Ltbp1:2;Abca1:3;Hlcs:2;Trim2:3;Cops7b:2;Sp5:2;Camk2a:2;Ncor2:2;Alg10b:2;Six4:2;March9:2;Smarcc1:2;Sntb2:2;Kif18a:2;Tiam1:2;Hook1:2;Mybl1:2;Cnnm4:2;Afap1l1:2;Sp6:2;Hspb8:2;Chd3:2;Arl15:2;Fut9:2;Arnt:2	113	58	10	26	1425	1358	903	61	369	20245	0.00714957	0.0416827	0.00645006	0.0816359	1.18217	0.912522	2.32902	1.00104	1	1	1	3
FC(Day5-Oct4+/Oct4-)>4_and_r>0.6	mmu-miR-10b.mirbase	miR-10b	0	-1	-1	-1	-1	Klhl8;Slain1;Atad3a;Samd10;Tle4;Syngr1;Rfx5;Tsga14;Sfrp1;Gpr114;Slc38a4;P4htm;Mest;Nipsnap1;Zfp217;Mtap2;Adamts10;Igdcc4;Laptm5;Grhl2;Stxbp4;Pim1;Scamp5;Nedd4l;Abca3;Ankrd32;Fyco1;Slc35f2;Recql5;Fbxo10;Mgat3;Taok2;Klhdc5;Map3k6;Dst;Zfp3;Ric3;Prdx1;Cldn4;Ablim1;Syngr3;Tubd1;Nfib;Serhl;Mcart6;Fkbp5;Etv1;Cdh3;Rad54b;Nr1d2;E2f2;1110034B05Rik;Map3k14;Zc4h2;Itpk1;Magi1;Pi4k2b;Chd9;Tfrc;B3gnt2;Kifc2;Phy…	n/a	n/a	n/a	88	0	0	0	1425	1216	0	0	0	20245	0.0438197	1	1	1	1.02814	0	0	0	1	0	0	1
FC(Day5-Oct4+/Oct4-)>4_and_r>0.6	mmu-miR-122	n/a	0.636451	-1	-1	-1	-1	n/a	5830433M19Rik;Alpl;4732471D19Rik;D630023F18Rik;Foxo3;Rasgrp4;D230025D16Rik;Sox4;L2hgdh;Wasf2;Fundc2;Gspt2;Trim2;Oraov1;Frmd5;Mtap2;Tmco7;Igdcc4;D14Ertd436e;Plcg1;Gca;Smyd4;Tdrkh;Ina;Dem1;Sspn;Bnc2;Wipi1;Pcyt1b;Fgf4;Grb10;Casp2;Fgd1;Dctd;Ehd3;Map3k6;Macrod2;6720456H20Rik;Zfp192;Epha4;Smarcc1;Kif2a;Sp8;Fkbp5;Camk2b;Atf7ip2;Pnp1;Gab3;Nt5dc1;Spnb4;3830406C13Rik;Pptc7;Mpv17l;Rasa4;Nrarp;Rimkla;Nek8;Ch…	n/a	n/a	0	95	0	0	1425	0	1398	0	0	20245	1	0.0409411	1	1	0	0.965427	0	0	0	1	0	1
FC(Day5-Oct4+/Oct4-)>4_and_r>0.6	mmu-miR-122a	miR-122	0	32	31.8	0.85	0.375	Tpd52;Alpl;Sema4b;Frem2;Foxo3;Zbtb44;Si;Tubb3;Bckdhb;Slc30a2;Rrp1b;Rasgrp4;Dysf;Rfx5;Hlcs;Slc38a4;Ubtd1;Cbl;L2hgdh;Wasf2;Laptm4b;Fundc2;Tmem125;Hvcn1;RP23-100C5.8;Cyfip2;Oraov1;Pfn2;Kctd17;Thumpd3;Adamts10;Igdcc4;Coro2b;Tor3a;Smyd4;Senp1;Mrps11;Atp9a;Pde4a;Ina;Gadd45b;Grhl2;Stxbp4;Pdxp;Dnajc6;Mfsd10;Trp53i11;Pdcd11;Cenpv;Ttc30b;Nedd4l;Rxra;Cpne5;Fnbp1;Bnc2;Wipi1;Pcyt1b;Pfkfb2;Rnf44;Cables1;Fgd1;D…	n/a	Smyd4;Fkbp5;B4galt2	Smyd4:2;Fkbp5:2;B4galt2:2	120	0	3	3	1425	1411	0	63	51	20245	0.00376555	1	0.173639	0.218762	1.20825	0	0.676525	0.835707	1	0	0	1
FC(Day5-Oct4+/Oct4-)>4_and_r>0.6	mmu-miR-124	n/a	0.784132	-1	-1	-1	-1	n/a	Iffo2;Zfp512;Calcoco1;Tcfcp2l1;Si;Fam81a;Tle4;Lipe;Jrk;Abca1;Rfx5;Ppm1b;Atf7ip;Hlcs;Idh2;L2hgdh;Wasf2;Arrdc2;Fundc2;Cecr2;Dcaf12l1;Runx1t1;Cdh2;Cd38;Fam46b;Mcf2;Adamts10;Ydjc;Dnajb6;Nacc2;Smg7;Ccdc23;Dnajc6;Baiap2;Pim1;Slc16a13;Rundc3b;Gmeb1;4930422G04Rik;Sspn;Tpk1;Ankrd27;Lgals3;Thap2;Grb10;Zmat4;Ehd3;Dtna;Hormad2;Taf5;Macrod2;6720456H20Rik;Tub;Zfp192;Svip;Epha4;Pnkd;1810030N24Rik;Tcfap4;E2f7;Si…	n/a	n/a	0	120	0	0	1425	0	1352	0	0	20245	1	0.00121584	1	1	0	1.26098	0	0	0	1	0	1
FC(Day5-Oct4+/Oct4-)>4_and_r>0.6	mmu-miR-124a	miR-124/506	0	31	26.8	0.05	0.0275	Ppif;Calcoco1;E130112L23Rik;Cc2d1b;Lipe;Rcc2;Sorbs1;Rufy1;Atf7ip;Tmem42;Chrnb1;Vwa1;Cbl;L2hgdh;Fundc2;Cdh2;Creld1;Igdcc4;Bcl2l11;Atp9a;Pde4a;Pkn1;Ltbp4;Ryr1;Pim1;Rxra;Ccnd1;Abca3;Ankrd27;Xpo4;Lgals3;Kndc1;Pla2g4c;Recql5;Fbxo10;Dctd;Ehd3;Icam1;Slc27a1;Rrp15;Depdc6;Zfp3;Slc12a8;Tub;Tet1;Arrdc1;Rbm38;Pnkd;Btbd6;Six4;Igfbp3;Xpa;Igfals;Egr1;Mettl8;Dock6;Xrcc6;Wtip;Fsd1l;Mett5d1;Psrc1;Mtap7;Plcg2;Fmnl2…	n/a	Iffo2;Tcfcp2l1;Cc2d1b;Rufy1;L2hgdh;Gm1568;Igdcc4;Bcl2l11;Ryr1;Pim1;Diap1;6720456H20Rik;Tub;Vat1l;Arrdc1;Pnkd;Six4;Serhl;Egr1;Zfp219;B930041F14Rik;Prps1;Lman2l;Parp16;Tmem168;Pam;Jam2;Smarcad1;Elk3;Tle4;Abca1;Tcfeb;Tor3a;Cpne5;Dtna;Abca2;Macrod2;Trps1;Tcfap4;Kif2a;6430527G18Rik;Pptc7;Sntb2;Nr1d2;Tfrc;Ralgds;Chic1;Ppm1f;Tmcc3;Lin28b;Stk38;Zscan22	Cc2d1b:2;Rufy1:2;L2hgdh:2;Igdcc4:2;Bcl2l11:2;Ryr1:2;Pim1:2;Tub:2;Arrdc1:2;Pnkd:2;Six4:2;Egr1:2;Prps1:2;Lman2l:2;Parp16:2;Tmem168:2;Pam:2;Smarcad1:2;Elk3:2;Tle4:2;Abca1:2;Tcfeb:2;Tor3a:2;Cpne5:2;Dtna:2;Abca2:2;Trps1:2;Tcfap4:2;Kif2a:2;Pptc7:2;Sntb2:2;Nr1d2:2;Tfrc:2;Ralgds:2;Chic1:2;Ppm1f:2;Tmcc3:2;Lin28b:2;Stk38:2;Zscan22:2	195	0	52	40	1425	2145	0	693	529	20245	2.43503e-05	1	0.0520839	0.05943	1.29155	0	1.06604	1.07425	1	0	0	1
FC(Day5-Oct4+/Oct4-)>4_and_r>0.6	mmu-miR-124a.1	miR-124.1	1	-1	-1	-1	-1	Peli1;Bckdhb;Lipe;Ift88;Tsga14;Atf7ip;Sfrp1;Gpr114;Vwa1;Cbl;L2hgdh;Wasf2;Bmp2k;Stard5;Nrp2;Dcaf12l1;Trim2;Creld1;Prpf39;Nav2;Thumpd3;Igdcc4;Kif3c;Tor3a;Bcl2l11;Atp9a;Pde4a;Pkn1;Cops7b;Cenpv;Rxra;Cpne5;Sspn;Prom2;Xpo4;Timm9;Pcyt1b;Lgals3;Kndc1;Thap2;Alms1;Taf9b;Pla2g4c;Recql5;Dctd;Klhdc5;Icam1;Dtna;Slc27a1;Abca2;Depdc6;Zfp3;Ric3;Slc12a8;Tet1;Tub;Ncor2;Rbm38;Fn1;Fgfr1;Trps1;Btbd6;Six4;Cnp;Ceacam1;S…	n/a	n/a	n/a	134	0	0	0	1425	1611	0	0	0	20245	0.00469297	1	1	1	1.18171	0	0	0	1	0	0	1
FC(Day5-Oct4+/Oct4-)>4_and_r>0.6	mmu-miR-124a.2	miR-124/506	0	-1	-1	-1	-1	Ppif;Calcoco1;E130112L23Rik;Cc2d1b;Lipe;Rcc2;Sorbs1;Rufy1;Atf7ip;Tmem42;Chrnb1;Vwa1;Cbl;L2hgdh;Fundc2;Cdh2;Creld1;Igdcc4;Bcl2l11;Atp9a;Pde4a;Pkn1;Ltbp4;Ryr1;Pim1;Rxra;Ccnd1;Abca3;Ankrd27;Xpo4;Lgals3;Kndc1;Pla2g4c;Recql5;Fbxo10;Dctd;Ehd3;Icam1;Slc27a1;Rrp15;Depdc6;Zfp3;Slc12a8;Tub;Tet1;Arrdc1;Rbm38;Pnkd;Btbd6;Six4;Igfbp3;Xpa;Igfals;Egr1;Mettl8;Dock6;Xrcc6;Wtip;Fsd1l;Mett5d1;Psrc1;Mtap7;Plcg2;Fmnl2…	n/a	n/a	n/a	195	0	0	0	1425	2145	0	0	0	20245	2.43503e-05	1	1	1	1.29155	0	0	0	1	0	0	1
FC(Day5-Oct4+/Oct4-)>4_and_r>0.6	mmu-miR-125a	miR-125/351	0	29.6	29.3	0.81	0.244	Kirrel;Dazl;Nup210;Ppif;Alpl;Sema4b;Foxo3;Tmem30b;Samd10;Nt5e;Bckdhb;Cc2d1b;Slc30a2;Sorbs1;Gpa33;Syngr1;Abi3;Rfx5;Sfrp1;Hlcs;Gpr114;Ubac2;Cog5;Sox4;Ankrd9;Ubtd1;Vwa1;Anpep;Rnf208;Wasf2;Arrdc2;Stard5;Fchsd1;Ephx2;Map3k10;Creld1;Tmem63a;Kctd17;Coro2b;Plcg1;Atp9a;Lmnb2;Stxbp4;Cops7b;Nqo1;Kcnk5;Rxra;Fnbp1;Abca3;Synj2;Slc25a23;Prom2;Plekhg5;Rhebl1;Pfkfb2;Grb10;Taf9b;Pla2g4c;Rnf44;Camkk1;Fbxo10;Cacnb1;…	n/a	Nup210;Sema4b;Rfx5;Anpep;Frmd5;Coro2b;Cops7b;Taf9b;Ldb1;Tmem180;Ncor2;C77080;Epha4;Crem;Trib2;Serhl;Nt5dc1;Tmem168;Kcns3;Zbtb37;Rbak;Lin28b;Dis3l2	Nup210:2;Sema4b:2;Rfx5:2;Anpep:2;Coro2b:2;Cops7b:2;Taf9b:2;Ldb1:2;Tmem180:2;Ncor2:2;Epha4:2;Trib2:2;Nt5dc1:2;Tmem168:2;Kcns3:2;Rbak:2;Lin28b:2;Dis3l2:2	171	0	23	18	1425	1917	0	311	229	20245	0.000160774	1	0.0842421	0.0874249	1.26729	0	1.05068	1.11671	1	0	0	1
FC(Day5-Oct4+/Oct4-)>4_and_r>0.6	mmu-miR-125a-3p	n/a	0.574538	-1	-1	-1	-1	n/a	Tmem86a;Slain1;Zfp512;Tpm2;Dpy30;Tcfcp2l1;Fam81a;Mrpl15;Ltbp1;Syngr1;Rfx5;Mylpf;Pcmtd1;Gtsf1l;Mkrn1;D230025D16Rik;Impa2;Ubtd1;Pramef12;Flt4;Tagln3;Mapre3;Zc3h8;Nrp2;Myst4;Zfhx2;Trim2;Ccdc14;Cdh2;Pitpnc1;Gprc5a;RP23-100C5.8;Ybx2;Ubxn10;Klhdc8b;Igdcc4;Kif3c;Coro2b;Stxbp4;Pdxp;Smg7;Telo2;Cops7b;Sfxn2;Lrrc2;Sp5;Slc16a13;Abca3;Rundc3b;Gmeb1;Bnc2;Ankrd27;Fyco1;Rhebl1;Mybl2;Taf9b;Camkk1;Dctd;Fam13c;Tub;…	n/a	n/a	0	139	0	0	1425	0	1844	0	0	20245	1	0.0253361	1	1	0	1.07092	0	0	0	1	0	1
FC(Day5-Oct4+/Oct4-)>4_and_r>0.6	mmu-miR-125a-5p	n/a	0.804026	-1	-1	-1	-1	n/a	Pvt1;Dazl;Sema4b;Frem2;Foxo3;Fam81a;Jrk;Tsga14;D230025D16Rik;Impa2;E130311K13Rik;Ankrd9;Ubtd1;Anpep;Wasf2;Mapre3;Arrdc2;Fchsd1;Fundc2;Zfhx2;Creld1;Frmd5;March2;Ubxn10;Klhdc8b;Epb4.1l5;Igdcc4;Plcg1;Ina;Nacc2;Cops7b;Synj2;Rhebl1;Noxo1;Pfkfb2;Grb10;Taf9b;Recql5;Rnf44;Zmat4;Grhl1;Dtna;Rimklb;6720456H20Rik;Zbtb40;C77080;Epha4;Rbm38;Trps1;Pnkd;Spnb3;Ceacam1;Nfib;Fkbp5;Rtkn2;Nt5dc1;Slc44a1;Sept3;Rimkla;…	n/a	n/a	0	100	0	0	1425	0	1377	0	0	20245	1	0.0405907	1	1	0	1.03174	0	0	0	1	0	1
FC(Day5-Oct4+/Oct4-)>4_and_r>0.6	mmu-miR-125b	miR-125/351	0	29.4	27.3	0.22	0.00312	Kirrel;Dazl;Nup210;Ppif;Alpl;Sema4b;Foxo3;Tmem30b;Samd10;Nt5e;Bckdhb;Cc2d1b;Slc30a2;Sorbs1;Gpa33;Syngr1;Abi3;Rfx5;Sfrp1;Hlcs;Gpr114;Ubac2;Cog5;Sox4;Ankrd9;Ubtd1;Vwa1;Anpep;Rnf208;Wasf2;Arrdc2;Stard5;Fchsd1;Ephx2;Map3k10;Creld1;Tmem63a;Kctd17;Coro2b;Plcg1;Atp9a;Lmnb2;Stxbp4;Cops7b;Nqo1;Kcnk5;Rxra;Fnbp1;Abca3;Synj2;Slc25a23;Prom2;Plekhg5;Rhebl1;Pfkfb2;Grb10;Taf9b;Pla2g4c;Rnf44;Camkk1;Fbxo10;Cacnb1;…	n/a	Nup210;Sema4b;Rfx5;Anpep;Frmd5;Coro2b;Cops7b;Taf9b;Ldb1;Tmem180;Ncor2;C77080;Epha4;Crem;Trib2;Serhl;Nt5dc1;Tmem168;Kcns3;Zbtb37;Rbak;Lin28b;Dis3l2	Nup210:2;Sema4b:2;Rfx5:2;Anpep:2;Coro2b:2;Cops7b:2;Taf9b:2;Ldb1:2;Tmem180:2;Ncor2:2;Epha4:2;Trib2:2;Nt5dc1:2;Tmem168:2;Kcns3:2;Rbak:2;Lin28b:2;Dis3l2:2	171	0	23	18	1425	1917	0	313	230	20245	0.000160774	1	0.0848372	0.0881806	1.26729	0	1.04397	1.11185	1	0	0	1
FC(Day5-Oct4+/Oct4-)>4_and_r>0.6	mmu-miR-125b-3p	n/a	0.608304	-1	-1	-1	-1	n/a	Chchd10;Tmem86a;Mgea5;Etv5;Frem2;Pptc7;Mettl8;Nek8;Jrk;Qdpr;Rfx5;Tspyl2;Sfrp1;Plekha7;Itpk1;Cbl;Psrc1;2610036D13Rik;Bag4;Dnajb6;Hsf2bp;Usf1;Zbtb37;Prom1;D2Wsu81e;Rbak;Rhebl1;Tmem229b;Gldc;Mapk6;Klhdc5;Atp11c;Fez1;6720456H20Rik;1700030J22Rik;Kcnb1;Epha4;Xpo5;Fndc4;Tsr2;2410017P07Rik;Nfib;Ccdc116;Kitl;Foxg1;Camk2b	n/a	n/a	0	46	0	0	1425	0	542	0	0	20245	1	0.0268566	1	1	0	1.20576	0	0	0	1	0	1
FC(Day5-Oct4+/Oct4-)>4_and_r>0.6	mmu-miR-125b-5p	n/a	0.804026	-1	-1	-1	-1	n/a	Pvt1;Dazl;Sema4b;Foxo3;Fam81a;Jrk;Tsga14;Atf7ip;D230025D16Rik;E130311K13Rik;Ankrd9;Ubtd1;Anpep;Wasf2;Mapre3;Arrdc2;Fchsd1;Zfhx2;Cdh2;Creld1;RP23-100C5.8;Frmd5;Tmco7;Ubxn10;Klhdc8b;Epb4.1l5;Igdcc4;Zyg11b;Cops7b;Synj2;Rhebl1;Noxo1;Pfkfb2;Grb10;Taf9b;Recql5;Rnf44;Zmat4;Grhl1;6720456H20Rik;Zfp192;C77080;Alg10b;Epha4;Rbm38;Trps1;Spnb3;Ceacam1;Nfib;Fkbp5;Nt5dc1;Sept3;Mettl8;Elk1;Rimkla;Pex26;E2f2;49324…	n/a	n/a	0	92	0	0	1425	0	1223	0	0	20245	1	0.0355539	1	1	0	1.06872	0	0	0	1	0	1
FC(Day5-Oct4+/Oct4-)>4_and_r>0.6	mmu-miR-126-3p	miR-126/126-3p	0	-1	-1	-1	-1	Snurf;Alg10b;E2f7;Six4;March9;Impa2;Grhl2	Stk38;Zfp238;Sp5;Pi4k2b;Gsr;Ppm1b;Taf13;Zfp219;Flad1;Impa2;Heatr1;Jhdm1d;Net1	Itga6	Impa2:2	7	13	1	1	1425	84	99	9	19	20245	0.140806	0.0119884	0.353411	0.359601	1.18392	1.86557	1.57856	0.747738	0	1	0	1
FC(Day5-Oct4+/Oct4-)>4_and_r>0.6	mmu-miR-126-5p	miR-126-5p	0	-1	-1	-1	-1	Ppif;Peli1;Rrp1b;Slc25a5;Pcmtd1;L2hgdh;Fundc2;Trim2;Runx1t1;Dtd1;Cyfip2;Sp5;Ttc30b;Gnb5;Synj2;Xpo4;Slc35f2;Recql5;Atp11c;Lin9;Ldb1;Rrp15;Nsun3;Napepld;Rbm38;Trib2;Six4;Fntb;Snapc3;Gk5;Sap30;Zmiz2;Dhtkd1;Fsd1l;Acyp2;Kbtbd3;Rsbn1l;Psrc1;Tdgf1;Rasal2;Golim4;Stard3nl;Tmem168;Tiam1;Pms1;Gabrb3;Mybl1;Cdca7;Sp6;Arhgef7;Cd59a;Grpel2;Hspb8;Dck;Mlh3;Pkp2;Nr5a2;Kdm5b;Nefl;Pgap1;Vash1;Srfbp1;Capn5;Kitl;Necab…	D230025D16Rik;L2hgdh;Fundc2;Trim2;Runx1t1;Cyfip2;Mtap2;Slc35f2;Depdc6;Nsun3;Trib2;Tmem45a;Nlrp4f;Esrrb;Nrarp;Net1;Fmnl2;Golim4;Bag4;Jhdm1d;Gabrb3;Mybl1;Sp6;Cd59a;Haus4;Evx1;Hspb8;Dck;Mlh3;Gse1;Nr5a2;Necab1;Wdr37;Dlg3;Kbtbd7;Kat2b;Fam81a;Tle4;Sfrp1;Dusp28;Slc38a4;Aktip;Dcaf12l1;Ccdc14;Pitpnc1;Ubxn10;Dnajb6;Grhl2;Stxbp4;Lysmd2;Dnajc6;Fyco1;Thap2;Rasip1;Mgat3;Fam13c;Dtna;Fndc4;Trps1;E2f7;Nfib;Sp8;Cr…	Runx1t1;Evx1;Rbbp6;Slain1;Kat2b;Ppm1b;Pfn2;Mgat3;Kcnh2;Zfhx4	L2hgdh:2;Fundc2:2;Trim2:2;Runx1t1:3;Cyfip2:2;Slc35f2:2;Nsun3:2;Trib2:2;Golim4:2;Gabrb3:2;Mybl1:2;Sp6:2;Cd59a:2;Evx1:2;Hspb8:2;Dck:2;Mlh3:2;Nr5a2:2;Necab1:2;Wdr37:2;Dlg3:2;Kat2b:3;Ccdc14:2;Grhl2:2;Fyco1:2;Mgat3:2;Trps1:2;E2f7:2;Nfib:2;Slc44a1:2;Kcnh2:2;Rnd3:2;Zfhx4:2;Tmcc3:2;Casz1:2;Fut9:2	136	83	10	36	1425	1882	1074	158	497	20245	0.0353055	0.0314294	0.121769	0.068643	1.02665	1.09794	0.899178	1.02908	1	1	0	2
FC(Day5-Oct4+/Oct4-)>4_and_r>0.6	mmu-miR-127	miR-127	0	21.9	20.1	0.29	0.0286	Sfn;Rcc2;Rad51;Magi1;Rwdd3;Mtap2;Prps1;Zfhx4;Kat2a;Ulk1;Mapk6;Acacb;Ercc3;Rbm38;Rgs2;Rabl2a	Etv5;Frem2;Fam100a;Ruvbl1;2610019F03Rik;Lipe;Nrarp;Rasgrp4;Rimkla;B4galt2;Chka;Zfp219;Ubtd1;Ahsa1;Rwdd3;Frmd5;Mtap2;Prps1;Epb4.1l5;Slc39a5;Dnajb6;Auts2;Scamp5;Ccnd1;Sspn;Plekhg5;Nhedc1;Maneal;P2rx2;Zmat4;Inpp5d;Neil1;Depdc6;Nsun3;Rufy3;Xpo5;Zfp747;Tnfsf12;Itga6;Arnt	n/a	Rwdd3:2;Mtap2:2;Prps1:2	16	40	0	3	1425	196	461	7	44	20245	0.0867339	0.0269843	0.5999	0.231923	1.15976	1.23271	0	0.96866	0	1	0	1
FC(Day5-Oct4+/Oct4-)>4_and_r>0.6	mmu-miR-128a	miR-128	0	30.3	30.8	1.4	0.755	Atp5s;Klhl8;Atad3a;Rps6ka5;Ppif;Frem2;E130112L23Rik;Samd10;Ltbp1;Rrp1b;Pcmtd1;Hlcs;Ddx20;Atad4;Rnf208;L2hgdh;Syne2;Arrdc2;Fchsd1;Otub2;Dtd1;Cyfip2;Tmem63a;Adamts10;Igdcc4;Cth;Bcl2l11;Mrps11;Atp9a;Trim13;Pex11b;Rxra;Xpo4;Slc35f2;Pfkfb2;Kndc1;Kctd18;Rnf44;Sgtb;Ehd3;Taok2;Atp11c;Icam1;Dst;Rrp15;Depdc6;Slc12a8;Tmem180;Tet1;Tub;Napepld;Rbm38;Cldn4;Ablim1;Pnkd;Tmem45a;Rbpms;Thap3;Stmn3;Fkbp5;Fntb;Txnip…	Pvt1;Iffo2;Rps6ka5;Ppif;L3mbtl2;E130112L23Rik;Samd10;Ltbp1;Atf7ip;D230025D16Rik;Rnf208;Cbl;L2hgdh;Arrdc2;Fchsd1;Frmd5;Igdcc4;Cth;Pde4a;Taf3;Pex11b;Pim1;Klhl11;Pfkfb2;Depdc6;Tub;Zfp192;Tex21;Vat1l;1700049G17Rik;Trib2;Tmem45a;Top3b;Fntb;Txnip;Stag3;Mpv17l;Ssbp2;D1Ertd622e;Xrcc6;Marcks;Fry;Adar;2610036D13Rik;Zfp202;Jhdm1d;Rfx2;Gle1;Usf1;Arhgef7;Epb4.9;Pdk3;Tmem57;Dck;Bambi;Rbbp6;Pgap1;Ppp2r1b;Hsd17b…	Iffo2;Rps6ka5;Samd10;Ltbp1;D230025D16Rik;Cth;Atp11c;Tub;Pnkd;Nrarp;Marcks;Jhdm1d;Gabrb3;Nr5a2;Ccdc92;Abca1;Sfrp1;Tcfeb;Dtna;E2f7;Ccdc71;Spnb4;Nr1d2;Rnd3;Zfhx4;Nab1;St14;Maneal;BC057022	Iffo2:2;Rps6ka5:3;Ppif:2;E130112L23Rik:2;Samd10:3;Ltbp1:3;D230025D16Rik:2;Rnf208:2;L2hgdh:2;Arrdc2:2;Fchsd1:2;Igdcc4:2;Cth:3;Pex11b:2;Pfkfb2:2;Atp11c:2;Depdc6:2;Tub:3;Pnkd:2;Tmem45a:2;Fntb:2;Txnip:2;Mpv17l:2;Ssbp2:2;Xrcc6:2;Marcks:3;Fry:2;Adar:2;Jhdm1d:2;Gabrb3:2;Rfx2:2;Gle1:2;Arhgef7:2;Dck:2;Bambi:2;Nr5a2:2;Rbbp6:2;Pgap1:2;Ppp2r1b:2;Hsd17b4:2;Capn5:2;Tnk2:2;Foxo3:2;Ccdc92:2;Jrk:2;Abca1:2;Tspyl2:…	220	138	29	89	1425	2662	1725	425	1067	20245	0.00104724	0.010308	0.0761275	0.0113708	1.17413	1.13656	0.96942	1.18503	1	1	0	2
FC(Day5-Oct4+/Oct4-)>4_and_r>0.6	mmu-miR-128b	miR-128	0	32	32	1	0.374	Atp5s;Klhl8;Atad3a;Rps6ka5;Ppif;Frem2;E130112L23Rik;Samd10;Ltbp1;Rrp1b;Pcmtd1;Hlcs;Ddx20;Atad4;Rnf208;L2hgdh;Syne2;Arrdc2;Fchsd1;Otub2;Dtd1;Cyfip2;Tmem63a;Adamts10;Igdcc4;Cth;Bcl2l11;Mrps11;Atp9a;Trim13;Pex11b;Rxra;Xpo4;Slc35f2;Pfkfb2;Kndc1;Kctd18;Rnf44;Sgtb;Ehd3;Taok2;Atp11c;Icam1;Dst;Rrp15;Depdc6;Slc12a8;Tmem180;Tet1;Tub;Napepld;Rbm38;Cldn4;Ablim1;Pnkd;Tmem45a;Rbpms;Thap3;Stmn3;Fkbp5;Fntb;Txnip…	Pvt1;Iffo2;Rps6ka5;Ppif;L3mbtl2;E130112L23Rik;Samd10;Ltbp1;Atf7ip;D230025D16Rik;Rnf208;Cbl;L2hgdh;Arrdc2;Fchsd1;Frmd5;Igdcc4;Cth;Pde4a;Taf3;Pex11b;Pim1;Klhl11;Pfkfb2;Depdc6;Tub;Zfp192;Tex21;Vat1l;1700049G17Rik;Trib2;Tmem45a;Top3b;Fntb;Txnip;Stag3;Mpv17l;Ssbp2;D1Ertd622e;Xrcc6;Marcks;Fry;Adar;2610036D13Rik;Zfp202;Jhdm1d;Rfx2;Gle1;Usf1;Arhgef7;Epb4.9;Pdk3;Tmem57;Dck;Bambi;Rbbp6;Pgap1;Ppp2r1b;Hsd17b…	Iffo2;Rps6ka5;Samd10;Ltbp1;D230025D16Rik;Cth;Atp11c;Tub;Pnkd;Nrarp;Marcks;Jhdm1d;Gabrb3;Nr5a2;Ccdc92;Abca1;Sfrp1;Tcfeb;Dtna;E2f7;Ccdc71;Spnb4;Nr1d2;Rnd3;Zfhx4;Nab1;St14;Maneal;BC057022	Iffo2:2;Rps6ka5:3;Ppif:2;E130112L23Rik:2;Samd10:3;Ltbp1:3;D230025D16Rik:2;Rnf208:2;L2hgdh:2;Arrdc2:2;Fchsd1:2;Igdcc4:2;Cth:3;Pex11b:2;Pfkfb2:2;Atp11c:2;Depdc6:2;Tub:3;Pnkd:2;Tmem45a:2;Fntb:2;Txnip:2;Mpv17l:2;Ssbp2:2;Xrcc6:2;Marcks:3;Fry:2;Adar:2;Jhdm1d:2;Gabrb3:2;Rfx2:2;Gle1:2;Arhgef7:2;Dck:2;Bambi:2;Nr5a2:2;Rbbp6:2;Pgap1:2;Ppp2r1b:2;Hsd17b4:2;Capn5:2;Tnk2:2;Foxo3:2;Ccdc92:2;Jrk:2;Abca1:2;Tspyl2:…	220	138	29	89	1425	2662	1725	423	1066	20245	0.00104724	0.010308	0.076474	0.0112028	1.17413	1.13656	0.974004	1.18614	1	1	0	2
FC(Day5-Oct4+/Oct4-)>4_and_r>0.6	mmu-miR-129-3p	miR-129-3p	0	31.9	26.2	0.02	4.49e-05	Frem2;Zbtb44;Syngr1;Abi3;Irak1;Fundc2;Otub2;Prpf39;Cyfip2;Tmem106c;Kctd17;Bcl2l11;Mical1;Scamp5;Rxra;Tmem38a;Slc35f2;Pfkfb2;Kndc1;Fbxo10;Sgtb;Taok2;Rrp15;Tmem180;Fgfr1;Ablim1;Trib2;Cnp;Ly6e;Hddc3;Dscaml1;Stk30;Acadm;Dhtkd1;Rasal2;Fmnl2;Tiam1;Grik3;Plekhm1;Gigyf1;Bdh2;Cbx6;Slc25a36;Cd59a;Pask;Dexi;Grpel2;Exosc5;Vbp1;Itgb7;Parp1;Dhrs4;Nfatc4;Vash1;St6galnac2;Capn5;Tnk2;Dlg3;Tmem86a;Sema4b;Abca1;Fbl…	Pvt1;Syngr1;Cecr2;Prpf39;Tmem106c;Taf3;Scamp5;Fgf4;Recql5;Rnf44;Taok2;Ldb1;6720456H20Rik;Fam48a;Six4;Fkbp5;Camk2b;Rtkn2;Fam100a;Nrarp;D1Ertd622e;Marcks;Mta3;Zfp760;Fmnl2;Tiam1;Rprd2;Cbx6;Sp6;Dmc1;Tlcd1;Tpm2;Sox4;Stard5;Epb4.1l5;Senp1;Smg7;Cops7b;Tmem54;Dyrk3;Dnajc6;Lrrc2;Cpne5;Sspn;Tpk1;Camkk1;Zmat4;Eed;Gldc;Hormad2;Zbtb40;1700030J22Rik;March9;Ceacam1;Nfib;Etv5;3830406C13Rik;Syt9;Tmem107;E2f2;493…	Zbtb44;Prpf39;6720456H20Rik;Tiam1;Jhdm1d;Cbx6;Gse1;Parp1;Senp1;Dyrk3;March9;Cdyl2;4932441K18Rik;Tiparp;Gm527;Fzd10	Zbtb44:2;Syngr1:2;Prpf39:3;Tmem106c:2;Scamp5:2;Taok2:2;6720456H20Rik:2;Fmnl2:2;Tiam1:3;Cbx6:3;Parp1:2;Sox4:2;Senp1:3;Smg7:2;Dyrk3:3;Lrrc2:2;Cpne5:2;Tpk1:2;Camkk1:2;Gldc:2;March9:2;Syt9:2;Tmem107:2;E2f2:2;4932441K18Rik:2;Slc40a1:2;Gm527:2;Perp:2;Trim6:2	107	75	16	29	1425	1404	965	192	460	20245	0.0284459	0.0328517	0.0823434	0.0631036	1.08273	1.10417	1.18392	0.89566	1	1	0	2
FC(Day5-Oct4+/Oct4-)>4_and_r>0.6	mmu-miR-129-5p	miR-129-5p	0	24.7	23.4	0.39	0.0612	Rps6ka5;Frem2;Peli1;Samd10;Ankhd1;Sorbs1;Tsga14;Pcmtd1;Hlcs;Tmem42;Sin3a;Myst4;Gspt2;Runx1t1;Cdh2;Creld1;Mtap2;Bcl2l11;Plcg1;Gna14;Pde4a;Ccdc76;Immp2l;Pim1;Ccnd1;Synj2;Xpo4;Timm9;Fgf4;Recql5;Rnf44;Gemin8;Atp11c;Dst;Zfp3;Sephs1;Tet1;Tub;Alg10b;Epha4;Ablim1;Prdm10;1500041N16Rik;Six4;Cnp;Smarcc1;Ddx19a;Rbpms;Dscaml1;Fkbp5;Igfbp3;Tpmt;Egr1;Mettl8;BC032203;Gk5;Tcf7;Marcks;Irak3;Fry;1110034B05Rik;Amph;…	Iffo2;Rps6ka5;Mto1;Atf7ip;Hlcs;Mrps2;Myst4;Zfhx2;Runx1t1;Mtap2;Plcg1;Nacc2;Timm9;Atp11c;Dst;Tmem45a;Fam48a;Top3b;Ddx19a;Rbpms;Dscaml1;Fkbp5;Gab3;Egr1;Stag3;Nrarp;Marcks;Zfp219;Fry;Amph;Psrc1;Mtap7;Bag4;Zfp202;Gabrb3;Mybl1;Jam2;Cbx6;Eif2s3x;Leng8;Hsd17b4;Kitl;Arnt;Wdr37;Slain1;Kbtbd7;Rbmxl2;Nt5e;Jrk;Rfx5;Slc38a4;Sox4;2010305A19Rik;Nipsnap1;S100a11;Ccdc14;Pitpnc1;RP23-100C5.8;Prkar2b;Dnajb6;Mbd4;Sf…	Iffo2;A830080D01Rik;Ier5l;Myst4;Runx1t1;Zfp521;Cdkn1c;Tex9;Sox2;Tcfap4;6430527G18Rik;Etv1;Etv5;Tiparp;Gm527;Nudt10	Iffo2:2;Rps6ka5:2;Hlcs:2;Myst4:3;Runx1t1:3;Mtap2:2;Plcg1:2;Timm9:2;Atp11c:2;Dst:2;Ddx19a:2;Rbpms:2;Dscaml1:2;Fkbp5:2;Egr1:2;Marcks:2;Fry:2;Amph:2;Mtap7:2;Mybl1:2;Cbx6:2;Kitl:2;Arnt:2;Wdr37:2;Slain1:2;Rbmxl2:2;Sox4:2;Nipsnap1:2;S100a11:2;Pitpnc1:2;Prkar2b:2;Mbd4:2;Bnc2:2;Sspn:2;Sox2:2;Dtna:2;Hormad2:2;Trps1:2;Nfib:2;6430527G18Rik:2;Sp8:2;Etv1:3;Tnfaip8:2;Etv5:2;Magi1:2;Tfrc:2;Tiparp:2;Rnd3:2;Nhedc…	174	105	16	57	1425	2086	1455	127	591	20245	0.00189795	0.0404115	0.00886504	0.00323345	1.18505	1.02525	1.78986	1.37022	1	1	1	3
FC(Day5-Oct4+/Oct4-)>4_and_r>0.6	mmu-miR-130a	miR-130/301	1	27.4	25.6	0.28	0.004	Peli1;Itpka;Cc2d1b;Sorbs1;Rufy1;Ddx20;Trim2;Zfp217;Mtap2;March2;Igdcc4;Bcl2l11;Scamp5;Rxra;Synj2;Xpo4;Plekhg5;Timm9;Kndc1;E2f4;Recql5;Slco4a1;Slc12a8;Tub;Trib2;Mcart6;Txnip;Rtkn2;Msc;Zmiz2;Itpk1;Acyp2;Stk11ip;Mtap7;Dpysl3;Mybl1;Fzd8;Slc10a3;Plekhg1;Irf1;Arhgef7;Rbak;Ldhb;Zfand1;Sept1;Kdm5b;Nefl;Pgap1;Cox6b2;Elk3;Slain1;Kat2b;Foxo3;Abca1;Tspyl2;Sox4;Mapre3;Dcaf12l1;Ccdc99;Scn3a;Kif3c;Grhl2;Kcnk5;Y…	Kirrel;Pvt1;Rps6ka5;Ltbp1;Rcc2;Siah1a;Atf7ip;D230025D16Rik;Syne2;Mrps2;Runx1t1;Prpf39;Fam46b;Mtap2;March2;Igdcc4;Zyg11b;Nacc2;Spats1;Ccnd1;Timm9;Rnf44;Atp11c;Depdc6;Rimklb;6720456H20Rik;Sephs1;Zfp192;Vat1l;Trib2;Zfp521;Egr1;Cdkn1c;Gk5;Nrarp;B4galt2;D1Ertd622e;1810012P15Rik;Itpk1;Acyp2;Mtap7;Lypd6b;Tmem168;Tiam1;Mybl1;Zbtb37;Jam2;Plekhg1;Irf1;Arhgef7;Epb4.9;Ldhb;Grpel2;Gse1;Nlrp4a;Nefl;Ppp2r1b;Irx…	Peli1;Ltbp1;Trim2;Zbtb8a;Txnip;B4galt2;Itpk1;Sms;Irf1;Ppp2r1b;Elk3;Slain1;Abca1;Tspyl2;Zfp238;D14Ertd436e;Gca;Ythdf2;E2f7;Etv5;Pnpla6;Map3k14;Chd9;Gadd45a;Nhsl1;Chic1;Jarid2;Sik1;Fut9	Peli1:2;Ltbp1:2;Trim2:2;Mtap2:2;March2:2;Igdcc4:2;Timm9:2;Trib2:2;Txnip:2;B4galt2:2;Itpk1:3;Acyp2:2;Mtap7:2;Mybl1:2;Plekhg1:2;Irf1:3;Arhgef7:2;Ldhb:2;Nefl:2;Ppp2r1b:2;Elk3:3;Slain1:3;Kat2b:2;Abca1:3;Tspyl2:3;Sox4:2;Mapre3:2;Zfp238:2;D14Ertd436e:2;Gca:2;Ythdf2:3;Grb10:2;Taf9b:2;E2f7:2;Atf7ip2:2;Etv5:2;E2f2:2;Map3k14:3;Chd9:3;Zfyve26:2;Gadd45a:3;Limk2:2;Tiam2:2;Chic1:3;Tmcc3:2;Nudt10:2;Hprt1:2;Adam…	105	143	29	52	1425	1350	1684	351	654	20245	0.0234086	0.00221628	0.0528186	0.0387526	1.10499	1.20642	1.1738	1.12961	1	1	0	2
FC(Day5-Oct4+/Oct4-)>4_and_r>0.6	mmu-miR-130b	miR-130/301	1	27.8	26.3	0.35	0.0793	Peli1;Itpka;Cc2d1b;Sorbs1;Rufy1;Ddx20;Trim2;Zfp217;Mtap2;March2;Igdcc4;Bcl2l11;Scamp5;Rxra;Synj2;Xpo4;Plekhg5;Timm9;Kndc1;E2f4;Recql5;Slco4a1;Slc12a8;Tub;Trib2;Mcart6;Txnip;Rtkn2;Msc;Zmiz2;Itpk1;Acyp2;Stk11ip;Mtap7;Dpysl3;Mybl1;Fzd8;Slc10a3;Plekhg1;Irf1;Arhgef7;Rbak;Ldhb;Zfand1;Sept1;Kdm5b;Nefl;Pgap1;Cox6b2;Elk3;Slain1;Kat2b;Foxo3;Abca1;Tspyl2;Sox4;Mapre3;Dcaf12l1;Ccdc99;Scn3a;Kif3c;Grhl2;Kcnk5;Y…	Pvt1;Ltbp1;Rcc2;Atf7ip;D230025D16Rik;Cbl;Mrps2;Runx1t1;Prpf39;Fam46b;Mtap2;March2;Igdcc4;Zyg11b;Nacc2;Spats1;Rxra;Ccnd1;Timm9;Rnf44;Atp11c;Depdc6;Rimklb;Sephs1;Nsun3;Zfp192;Vat1l;Trib2;Zfp521;Egr1;Nrarp;B4galt2;D1Ertd622e;1810012P15Rik;Itpk1;Acyp2;Psrc1;Mtap7;Lypd6b;Tmem168;Tiam1;Mybl1;Zbtb37;Jam2;Slc48a1;Plekhg1;Irf1;Arhgef7;Epb4.9;Ldhb;Grpel2;Gse1;Nlrp4a;Kdm5b;Nefl;Ppp2r1b;Irx3;A830018L16Rik;Sm…	Peli1;Ltbp1;Trim2;Zbtb8a;Txnip;B4galt2;Itpk1;Sms;Irf1;Ppp2r1b;Elk3;Slain1;Abca1;Tspyl2;Zfp238;D14Ertd436e;Gca;Ythdf2;E2f7;Etv5;Pnpla6;Map3k14;Chd9;Gadd45a;Nhsl1;Chic1;Jarid2;Sik1;Fut9	Peli1:2;Ltbp1:2;Trim2:2;Mtap2:2;March2:2;Igdcc4:2;Rxra:2;Timm9:2;Trib2:2;Txnip:2;B4galt2:2;Itpk1:3;Acyp2:2;Mtap7:2;Mybl1:2;Plekhg1:2;Irf1:3;Arhgef7:2;Ldhb:2;Kdm5b:2;Nefl:2;Ppp2r1b:2;Elk3:3;Slain1:3;Kat2b:2;Abca1:3;Tspyl2:3;Sox4:2;Mapre3:2;Zfp238:2;D14Ertd436e:2;Gca:2;Ythdf2:3;Grb10:2;Taf9b:2;E2f7:2;Atf7ip2:2;Etv5:2;E2f2:2;Map3k14:3;Chd9:3;Tfrc:2;Zfyve26:2;Gadd45a:3;Limk2:2;Nhsl1:2;Tiam2:2;Chic1:3…	105	141	29	56	1425	1350	1705	344	669	20245	0.0234086	0.00470937	0.0477962	0.0233021	1.10499	1.17489	1.19768	1.18923	1	1	1	3
FC(Day5-Oct4+/Oct4-)>4_and_r>0.6	mmu-miR-132	miR-132/212	0	30.2	27.9	0.2	0.0645	Klhl8;E130112L23Rik;Cc2d1b;Ltbp1;Tsga14;Sin3a;Atad4;Fchsd1;Tmem125;Trim2;Zfp217;Cyfip2;Bcl2l11;Atp9a;Trim13;Pim1;Klhl11;Synj2;Xpo4;Timm9;Pfkfb2;Kndc1;Cables1;Fbxo10;Lsm11;Dctd;Ehd3;Atp11c;Lin9;Sema5b;Bid;Rrp15;Sephs1;Cercam;Alg10b;Epha4;Trib2;Six4;Pole4;Igfals;BC032203;Elk1;Acadm;Dhtkd1;Fsd1l;Net1;Adar;Prps1;Srcrb4d;Dpysl3;Tmem168;Hpdl;Gabrb3;Arhgef10;Mybl1;Gigyf1;Fzd8;Pam;Rbak;Dexi;Kdm5b;Pgap1;W…	Iffo2;Crtac1;Tasp1;Ltbp1;Tsga14;D230025D16Rik;E130311K13Rik;Sin3a;Chrnb1;Gspt2;Trim2;Frmd5;Coro2b;Telo2;Klhl11;Timm9;Pfkfb2;Ehd3;Sema5b;Sephs1;Trib2;1810030N24Rik;Six4;Smtn;Zfp521;Pole4;Nrarp;B4galt2;D1Ertd622e;Fry;Prps1;Golim4;Tmem168;Zfp202;Jhdm1d;Gabrb3;Hmga1;Mybl1;Dexi;Rbbp6;Ier5;Mgea5;Bmyc;Foxo3;Nt5e;Tle4;Ppm1b;Rfx3;Sox4;Bmp2k;Zfp238;Larp2;RP23-100C5.8;Pfn2;Ubxn10;Lmnb2;Grhl2;Cpne5;Bnc2;Noxo…	Trim2;Timm9;Sephs1;Trib2;Fam48a;Six4;Rfx3;Zfp238;RP23-100C5.8;Pfn2;Sox2;Spry1	Ltbp1:2;Tsga14:2;Sin3a:2;Trim2:3;Klhl11:2;Timm9:3;Pfkfb2:2;Ehd3:2;Sema5b:2;Sephs1:3;Trib2:3;Six4:3;Pole4:2;Prps1:2;Tmem168:2;Gabrb3:2;Mybl1:2;Dexi:2;Ier5:2;Mgea5:2;Foxo3:2;Ppm1b:2;Rfx3:2;Sox4:2;Bmp2k:2;Zfp238:2;RP23-100C5.8:3;Pfn2:2;Ubxn10:2;Lmnb2:2;Grhl2:2;Bnc2:2;Sox2:2;Dtna:2;Pdha1:2;Tnfsf12-Tnfsf13:2;Usp10:2;Spry1:3;Dapp1:2;Rrm2b:2;Rprm:2;Tmcc3:2;Lin28b:2;Adcy3:2	146	89	12	44	1425	1794	1293	129	562	20245	0.006343	0.0440714	0.0757363	0.0486167	1.1562	0.9779	1.32158	1.11229	1	1	0	2
FC(Day5-Oct4+/Oct4-)>4_and_r>0.6	mmu-miR-133a	miR-133	1	28.9	29.9	2.01	0.224	Atad3a;E130112L23Rik;G6pdx;Rcc2;Syngr1;Mto1;Tsga14;Cbl;Fchsd1;Otub2;Trim2;Frmd5;Tmem63a;Coro2b;Bcl2l11;Ttc30b;Rxra;Ccnd1;Abca3;Synj2;Slc25a23;Xpo4;Kndc1;Rnf44;Sgtb;Ehd3;Sema5b;Map3k6;Gpr172b;Fgfr1;Prdm10;Pnkd;Cnp;Rtkn2;Tpmt;Gk5;B4galt2;Tcf7;Irak3;1110034B05Rik;Adar;Srcrb4d;Parp16;Garnl3;Arhgef10;Kbtbd11;Irf1;Cd59a;Ptrf;Mlh3;Cry2;Wscd1;Nfatc4;Vash1;Leng8;Capn5;Tnk2;Tmem86a;Slain1;Sema4b;Phlda2;Slc…	4732471D19Rik;Tsga14;E130311K13Rik;Frmd5;Cth;Ccdc51;Nacc2;Immp2l;Pfkfb2;Cables1;Trib2;Pla2g10;B4galt2;D1Ertd622e;Zfp219;Stk11ip;Parp16;Garnl3;Ptrf;Nfatc4;Piwil2;9530058B02Rik;Dlg3;Foxg1;Tmem86a;Slain1;Gyk;Rasgrp4;Fbln1;Mkrn1;Sox4;Hsp90aa1;Flt4;Wasf2;Pfn2;D14Ertd436e;Senp1;Dnajb6;Cops7b;Klhdc5;Cog4;Zbtb40;C77080;Sirpa;March9;Pnp1;Cux2;Etv5;Sgms2;Plekha7;Zc4h2;Chd9;Pgbd5;Dhx16;Tmcc3;Syde1;P2rx2;Tme…	Trim2;B4galt2;Garnl3;Ppp2r1b;Capn5;Tnk2;Foxg1;Pfn2;Senp1;Dnajb6;Abca2;Sgms2	Tsga14:2;Trim2:2;Frmd5:2;B4galt2:3;Parp16:2;Garnl3:3;Ptrf:2;Nfatc4:2;Capn5:2;Tnk2:2;Foxg1:2;Tmem86a:2;Slain1:2;Mkrn1:2;Sox4:2;Wasf2:2;Pfn2:3;Senp1:3;Dnajb6:2;Klhdc5:2;Abca2:2;Sirpa:2;Cux2:2;Sgms2:3;Zc4h2:2;Dhx16:2;Tmcc3:2;Syde1:2;Kcnb1:2;Bzrap1:2	123	62	12	30	1425	1448	962	228	514	20245	0.00359776	0.0404633	0.0644654	0.0409006	1.20681	0.915629	0.747738	0.829203	1	1	0	2
FC(Day5-Oct4+/Oct4-)>4_and_r>0.6	mmu-miR-133b	miR-133	1	32	32	1	0.374	Atad3a;E130112L23Rik;G6pdx;Rcc2;Syngr1;Mto1;Tsga14;Cbl;Fchsd1;Otub2;Trim2;Frmd5;Tmem63a;Coro2b;Bcl2l11;Ttc30b;Rxra;Ccnd1;Abca3;Synj2;Slc25a23;Xpo4;Kndc1;Rnf44;Sgtb;Ehd3;Sema5b;Map3k6;Gpr172b;Fgfr1;Prdm10;Pnkd;Cnp;Rtkn2;Tpmt;Gk5;B4galt2;Tcf7;Irak3;1110034B05Rik;Adar;Srcrb4d;Parp16;Garnl3;Arhgef10;Kbtbd11;Irf1;Cd59a;Ptrf;Mlh3;Cry2;Wscd1;Nfatc4;Vash1;Leng8;Capn5;Tnk2;Tmem86a;Slain1;Sema4b;Phlda2;Slc…	4732471D19Rik;Tsga14;E130311K13Rik;Frmd5;Cth;Ccdc51;Nacc2;Ryr1;Immp2l;Pfkfb2;Cables1;Trib2;Pla2g10;B4galt2;D1Ertd622e;Zfp219;Stk11ip;Parp16;Garnl3;Ptrf;Nfatc4;Piwil2;9530058B02Rik;Dlg3;Foxg1;Tmem86a;Slain1;Gyk;Rasgrp4;Fbln1;Mkrn1;Sox4;Hsp90aa1;Flt4;Wasf2;Pfn2;D14Ertd436e;Senp1;Dnajb6;Klhdc5;Zbtb40;Sirpa;Rgs2;March9;Pnp1;Cux2;Etv5;Sgms2;Rasa4;Plekha7;Zc4h2;Chd9;Pgbd5;Dhx16;Nab1;Tmcc3;Syde1;Tmem229…	Trim2;Kat2a;B4galt2;Garnl3;Ppp2r1b;Capn5;Tnk2;Foxg1;Pfn2;Senp1;Dnajb6;Map4k1;Abca2;Sgms2	Tsga14:2;Trim2:2;Frmd5:2;B4galt2:3;Parp16:2;Garnl3:3;Ptrf:2;Nfatc4:2;Capn5:2;Tnk2:2;Foxg1:2;Tmem86a:2;Slain1:2;Mkrn1:2;Sox4:2;Wasf2:2;Pfn2:3;Senp1:3;Dnajb6:2;Klhdc5:2;Abca2:2;Sirpa:2;Cux2:2;Sgms2:3;Zc4h2:2;Dhx16:2;Nab1:2;Tmcc3:2;Syde1:2;Bzrap1:2	123	61	14	30	1425	1448	955	238	521	20245	0.00359776	0.0385863	0.0846983	0.0371668	1.20681	0.907464	0.835707	0.818062	1	1	0	2
FC(Day5-Oct4+/Oct4-)>4_and_r>0.6	mmu-miR-134	miR-134	0	22.5	22.2	0.81	0.572	Rps6ka5;Cc2d1b;Syngr1;Rrp1b;Irak1;Tsga14;Slc25a5;Pcmtd1;Myst4;Trim2;Dtd1;Runx1t1;Cyfip2;Mtap2;Igdcc4;Coro2b;Rxra;Col17a1;Sirt3;Xpo4;Plekhg5;Slc35f2;Pfkfb2;Mybl2;E2f4;Rnf44;Dctd;Ehd3;Icam1;Dst;Alg10b;Epha4;Prdm10;Capsl;Mcart6;Fntb;Xpa;Rtkn2;Gk5;Heatr1;Kbtbd3;Lgals3bp;Irf9;Tmem168;Tiam1;Hook1;Gabrb3;Chtf18;Cdca7;Grpel2;Hspb8;Dck;Aldoc;Nr5a2;Parp1;Pgap1;Ctps2;Smarcad1;Fblim1;Kitl;Arnt;Tmem86a;Nt5e;R…	L3mbtl2;Tsga14;Cbl;Mrps2;Myst4;Trim2;Runx1t1;Cyfip2;Mtap2;Tdrkh;Taf3;Ryr1;BC019943;Scamp5;Col17a1;Mybl2;Sgtb;6720456H20Rik;Zfp192;Epha4;Fam48a;Fntb;Fam100a;Mettl8;Stag3;Mpv17l;Ssbp2;Marcks;Fry;Amph;Psrc1;2610036D13Rik;Whrn;Lman2l;Timm17b;Zfp202;Tiam1;Jhdm1d;Gabrb3;Zbtb37;Cbx6;Grpel2;Aldoc;Ctps2;Arl4a;Smarcad1;Kitl;Dlg3;Kbtbd7;Gyk;Rasgrp4;Gpr114;2010305A19Rik;Pramef12;Wasf2;Bmp2k;Larp2;Pitpnc1;Epb…	Slc25a5;Runx1t1;Coro2b;Dst;Zfp219;Chtf18;Cbx6;Smarcad1;Tmem229b	Tsga14:2;Slc25a5:2;Myst4:2;Trim2:2;Runx1t1:3;Cyfip2:2;Mtap2:2;Coro2b:2;Col17a1:2;Mybl2:2;Dst:2;Epha4:2;Fntb:2;Tiam1:2;Gabrb3:2;Chtf18:2;Cbx6:2;Grpel2:2;Aldoc:2;Ctps2:2;Smarcad1:3;Kitl:2;Rasgrp4:2;Smg7:2;Bnc2:2;Dtna:2;Hormad2:2;Pecam1:2;Ceacam1:2;Nfib:2;Etv1:2;Etv5:2;Zc4h2:2;Bcat1:2;Gadd45a:2;Nab1:2;Tsku:2;Tmem229b:2;Nudt10:2	125	92	9	39	1425	1561	1220	55	437	20245	0.0120847	0.0349589	0.00932598	0.0219379	1.13765	1.07135	2.32478	1.2679	1	1	1	3
FC(Day5-Oct4+/Oct4-)>4_and_r>0.6	mmu-miR-135a	miR-135	0	32	27.9	0.06	6.53e-05	Peli1;Zbtb44;Sorbs1;Anxa6;Adam22;Slc25a5;Hlcs;Fchsd1;Myst4;Otub2;Trim2;Zfp217;Cyfip2;Ybx2;Plcg1;Pfkfb1;Zyg11b;Laptm5;Pde4a;Trim13;Gemin8;Lsm11;Sgtb;Ehd3;Bat2d;Zfp3;Tub;Nsun3;Napepld;Epha4;Gng7;Six4;Fntb;Txnip;Rtkn2;Snapc3;Elk1;Gk5;Tcf7;Taf13;Fsd1l;Kbtbd3;Net1;Rasal2;Cdh1;Fmnl2;Parp16;Tmem168;Tiam1;Kcns3;Mtss1;Kbtbd11;Arhgef7;Rbak;Dmc1;Grpel2;Vbp1;Nr5a2;Kdm5b;Pgap1;Ppp2r1b;Nfatc4;St6galnac2;Arl4a;…	Rps6ka5;Pex12;L3mbtl2;Mto1;Siah1a;Slc25a5;Pcmtd1;Arrdc2;Myst4;Trim2;Runx1t1;Fam46b;Frmd5;Ybx2;Mtap2;Ydjc;Bcl2l11;Plcg1;Nacc2;4930422G04Rik;Ppp1r13b;Ehd3;Atp11c;Depdc6;Tet1;Tex21;Napepld;Exog;Trib2;Tsr2;2410017P07Rik;Tmem45a;Fam48a;Bahcc1;Fntb;Txnip;Rtkn2;Taf13;Net1;Psrc1;Mapk1ip1l;Cdh1;Parp16;Tmem168;Tiam1;Jhdm1d;Zbtb37;Mtss1;Jam2;Sp6;Arhgef7;Rbak;Tmem57;Vbp1;Fez1;Arl15;Cry2;Kdm5b;Zfp747;Piwil2;Z…	Rps6ka5;Peli1;Siah1a;Slc25a5;Myst4;Ybx2;Zyg11b;Six4;Tmem168;Kcns3;Rbak;Elk3;Pitpnc1;Pcyt1b;Dtna;Ubox5;Siah1b;Spnb4;Sntb2;4932441K18Rik;Limk2;Maneal;Glyctk;Fut9	Rps6ka5:2;Peli1:2;Siah1a:2;Slc25a5:3;Myst4:3;Trim2:2;Ybx2:3;Plcg1:2;Zyg11b:2;Ehd3:2;Napepld:2;Six4:2;Fntb:2;Txnip:2;Rtkn2:2;Taf13:2;Net1:2;Cdh1:2;Parp16:2;Tmem168:3;Tiam1:2;Kcns3:2;Mtss1:2;Arhgef7:2;Rbak:3;Vbp1:2;Kdm5b:2;Arl4a:2;Smarcad1:2;Kitl:2;Elk3:3;Abca1:2;Rfx5:2;Pitpnc1:2;Prkar2b:2;Utp14a:2;Pcyt1b:3;Dtna:3;Pecam1:2;Enpp3:2;Ceacam1:2;Ubox5:2;Siah1b:2;Tnfaip8:2;Sntb2:3;Pdp1:2;Qdpr:2;Plekha7:2…	131	161	24	60	1425	1639	2232	237	714	20245	0.0115212	0.0326836	0.0182315	0.0202383	1.13552	1.02479	1.43869	1.19387	1	1	1	3
FC(Day5-Oct4+/Oct4-)>4_and_r>0.6	mmu-miR-135b	miR-135	0	32	24.4	0.01	4.04e-06	Peli1;Zbtb44;Sorbs1;Anxa6;Adam22;Slc25a5;Hlcs;Fchsd1;Myst4;Otub2;Trim2;Zfp217;Cyfip2;Ybx2;Plcg1;Pfkfb1;Zyg11b;Laptm5;Pde4a;Trim13;Gemin8;Lsm11;Sgtb;Ehd3;Bat2d;Zfp3;Tub;Nsun3;Napepld;Epha4;Gng7;Six4;Fntb;Txnip;Rtkn2;Snapc3;Elk1;Gk5;Tcf7;Taf13;Fsd1l;Kbtbd3;Net1;Rasal2;Cdh1;Fmnl2;Parp16;Tmem168;Tiam1;Kcns3;Mtss1;Kbtbd11;Arhgef7;Rbak;Dmc1;Grpel2;Vbp1;Nr5a2;Kdm5b;Pgap1;Ppp2r1b;Nfatc4;St6galnac2;Arl4a;…	Rps6ka5;Pex12;L3mbtl2;Mto1;Siah1a;Tsga14;Slc25a5;Pcmtd1;Arrdc2;Myst4;Gspt2;Trim2;Runx1t1;Fam46b;Ybx2;Mtap2;Ydjc;Bcl2l11;Plcg1;Nacc2;Ryr1;Scamp5;Ehd3;Atp11c;Depdc6;Napepld;Exog;Trib2;Tsr2;Tmem45a;Fam48a;Bahcc1;Fntb;Txnip;Rtkn2;Fam100a;Taf13;Net1;Mta3;Mapk1ip1l;Cdh1;Parp16;Dpysl3;Tmem168;Tiam1;Jhdm1d;Zbtb37;Mtss1;Jam2;Sp6;Arhgef7;Rbak;Dexi;Tmem57;Fez1;Cry2;Kdm5b;Zfp747;Ppp2r1b;Piwil2;Zfp445;A830018…	Rps6ka5;Peli1;Siah1a;Slc25a5;Myst4;Ybx2;Zyg11b;Six4;Tmem168;Kcns3;Rbak;Elk3;Pitpnc1;Pcyt1b;Dtna;Ubox5;Siah1b;Spnb4;Sntb2;4932441K18Rik;Limk2;Maneal;Glyctk;Fut9	Rps6ka5:2;Peli1:2;Siah1a:2;Slc25a5:3;Myst4:3;Trim2:2;Ybx2:3;Plcg1:2;Zyg11b:2;Ehd3:2;Napepld:2;Six4:2;Fntb:2;Txnip:2;Rtkn2:2;Taf13:2;Net1:2;Cdh1:2;Parp16:2;Tmem168:3;Tiam1:2;Kcns3:2;Mtss1:2;Arhgef7:2;Rbak:3;Kdm5b:2;Ppp2r1b:2;Arl4a:2;Smarcad1:2;Kitl:2;Elk3:3;Abca1:2;Rfx5:2;Pitpnc1:2;Prkar2b:2;Utp14a:2;Pcyt1b:3;Dtna:3;Pecam1:2;Enpp3:2;Ceacam1:2;Ubox5:2;Siah1b:2;Tnfaip8:2;Sntb2:3;Pdp1:2;Qdpr:2;Plekha…	131	166	24	60	1425	1639	2141	239	713	20245	0.0115212	0.0137959	0.0194935	0.0199304	1.13552	1.10152	1.42665	1.19554	1	1	1	3
FC(Day5-Oct4+/Oct4-)>4_and_r>0.6	mmu-miR-136	miR-136	0	32	32	1	0.374	Gpr4;Calcoco1;Frem2;E130112L23Rik;Cc2d1b;Ltbp1;Rrp1b;Tsga14;Hlcs;Tmem42;Cbl;Myst4;Trim2;Dtd1;Creld1;Prpf39;Zfp217;Plcg1;Ccne1;Pde4a;Telo2;Pim1;Scamp5;Plekhg5;Fgf4;Tmcc2;Kctd18;Crip2;Bat2d;Dst;Nudt13;Epha4;Ablim1;Six4;Cnp;Smarcc1;Hddc3;Dscaml1;Igfbp3;Cdh3;Phyh;BC032203;Elk1;Gk5;Xrcc6;Irak3;Mtap7;Wfdc2;Lman2l;Parp16;Slc39a5;Dpysl3;Grik3;Gabrb3;Plekhm1;Kbtbd11;Arhgef7;Kdm3a;Dexi;Nr5a2;Cry2;Mamdc4;Kl…	Pvt1;Klhl8;A830080D01Rik;Ltbp1;Sorbs1;Pcmtd1;Hlcs;E130311K13Rik;Cbl;Myst4;Zfhx2;Prpf39;Mtap2;March2;Klhdc8b;Tdrkh;Nacc2;Pfkfb2;Fgf4;Nudt13;Rimklb;Nsun3;Epha4;2410017P07Rik;Fam48a;Cnp;Smarcc1;Zfp521;Cdh3;Phyh;Mettl8;Zfp760;Mtap7;Fmnl2;Parp16;Slc39a5;Zfp202;Gabrb3;Lcmt1;Mybl1;Usp54;Irf1;Arhgef7;Kdm3a;Epb4.9;Hspb8;Mlh3;Bambi;Nr5a2;Rbbp6;Eif2s3x;Klf10;Ppp2r1b;Arnt;Wdr37;Mgea5;Nup210;Zfp512;Kbtbd7;Fox…	Nsun3	Ltbp1:2;Hlcs:2;Cbl:2;Myst4:2;Prpf39:2;Fgf4:2;Nudt13:2;Nsun3:2;Epha4:2;Cnp:2;Smarcc1:2;Cdh3:2;Phyh:2;Mtap7:2;Parp16:2;Slc39a5:2;Gabrb3:2;Arhgef7:2;Kdm3a:2;Nr5a2:2;Klf10:2;Arnt:2;Wdr37:2;Mgea5:2;Nup210:2;Foxo3:2;Nipsnap1:2;Dock9:2;RP23-100C5.8:2;Senp1:2;Tbc1d9:2;Stxbp4:2;Ccdc23:2;Tpk1:2;Thap2:2;Trps1:2;Etv1:2;Sept3:2;Tmem107:2;Mink1:2;Tbc1d13:2;Chic1:2;Rrm2b:2;Tmcc3:2;Syde1:2;Chd3:2;Lin28b:2;Slc1a3…	139	133	1	49	1425	1793	1875	66	563	20245	0.0175899	0.0374896	0.0402412	0.0192116	1.10138	1.00775	0.215258	1.23649	1	1	1	3
FC(Day5-Oct4+/Oct4-)>4_and_r>0.6	mmu-miR-137	miR-137	0	32	32	1	0.374	Calcoco1;Peli1;G6pdx;Rcc2;Sorbs1;Rrp1b;Slc25a5;Ubtd1;L2hgdh;Runx1t1;Zfp217;Laptm5;Pde4a;Ccnd1;Ankrd27;Xpo4;Gemin8;Tub;Alg10b;Epha4;Pnkd;BC032203;Gk5;Zmiz2;Dhtkd1;Morc1;Fry;Fsd1l;Acyp2;Fmnl2;Slc39a5;Hook1;Gigyf1;Casp3;Rbak;Grpel2;Dexi;Prkcdbp;Ap1s3;Arl15;Pim3;Nr5a2;Nek3;Kdm5b;Pgap1;Kitl;Necab1;Slain1;Tpd52;Wwox;Kat2b;Foxo3;Tle4;Slc38a4;RP23-100C5.8;Prkar2b;Bnc2;Zmat4;Fgd1;Grhl1;Dtna;Fxyd6;Dpys;Trp…	Calcoco1;Ltbp1;Irak1;Slc25a5;5730494M16Rik;Trim2;Runx1t1;Frmd5;Nacc2;Ptp4a3;Lsm11;Rimklb;Alg10b;Pnkd;Fam48a;Smarcc1;Xpa;Mettl8;Ssbp2;D1Ertd622e;Fry;1700019D03Rik;Zfp760;Mtap7;Mapk1ip1l;Fmnl2;Slc39a5;Bag4;Tmem168;Jhdm1d;Gabrb3;Plekhm1;Zbtb37;Casp3;Sp6;Arl15;Bambi;Eif2s3x;Kdm5b;A830018L16Rik;Wdr37;Kbtbd7;Kat2b;Nt5e;Tle4;Ppm1b;Slc38a4;Pramef12;Bmp2k;Ccdc14;Pitpnc1;Ubxn10;Epb4.1l5;Dnajb6;Tcfap2c;Dnaj…	Slc25a5;Impa2;Zfp217;Ptp4a3;Epha4;Pnkd;Cend1;Jhdm1d;Zbtb37;Dexi;Evx1;Rbbp6;Kat2b;Tle4;Zfp238;RP23-100C5.8;D14Ertd436e;Prkar2b;Ccdc151;Zmat4;Fxyd6;March9;Spnb4;Pptc7;Chd9;Rcor2;Csda;Tmem229b;Stk38;Adam23;Fam98a;Sik1	Calcoco1:2;Slc25a5:3;Runx1t1:2;Zfp217:2;Ptp4a3:2;Alg10b:2;Epha4:2;Pnkd:3;Fry:2;Fmnl2:2;Slc39a5:2;Jhdm1d:2;Zbtb37:2;Casp3:2;Dexi:2;Arl15:2;Kdm5b:2;Kat2b:3;Tle4:3;Slc38a4:2;RP23-100C5.8:2;Prkar2b:2;Bnc2:2;Zmat4:3;Fxyd6:2;Sp8:2;Etv1:2;Spnb4:2;Pptc7:2;Syt9:2;Map3k14:2;Lnx2:2;Magi1:2;Chd9:3;Rcor2:3;Csda:2;Phyhipl:2;Gadd45a:2;Gjc1:2;Rrm2b:2;Tmem229b:2;Stk38:2;Adam23:2;Fam98a:2;Sik1:3;Fut9:2	100	99	32	46	1425	1455	1383	408	643	20245	0.0414396	0.0424089	0.0607208	0.0615267	0.976427	1.01699	1.11428	1.01637	1	1	0	2
FC(Day5-Oct4+/Oct4-)>4_and_r>0.6	mmu-miR-137.mirbase	miR-137.m	0	-1	-1	-1	-1	Slain1;Tpd52;Ppif;Calcoco1;Rab3ip;Kat2b;Tle4;G6pdx;Rcc2;Rrp1b;Rufy1;Slc25a5;Slc38a4;Impa2;Myst4;Trim2;Zfp217;Gprc5a;RP23-100C5.8;Gca;Laptm5;Prkar2b;Pde4a;Grhl2;Sfxn2;Ptp4a3;Bnc2;Xpo4;Slc35f2;Rnf44;Gemin8;Sgtb;Zmat4;Grhl1;Wwc1;Fxyd6;Tet1;Tub;Epha4;Crem;Dpys;Ablim1;Trps1;Trib2;Pnkd;E2f7;March9;Nfib;Dscaml1;Etv1;Cend1;Slc44a1;Sept3;BC032203;Syt9;Gk5;Zmiz2;Dhtkd1;Fry;1110034B05Rik;Map3k14;Fsd1l;Acyp2…	n/a	n/a	n/a	101	0	0	0	1425	1422	0	0	0	20245	0.0424884	1	1	1	1.00908	0	0	0	1	0	0	1
FC(Day5-Oct4+/Oct4-)>4_and_r>0.6	mmu-miR-138	miR-138	0	32	32	1	0.374	Frem2;Tubb3;Rcc2;Anxa6;Rrp1b;Sin3a;Cbl;Syne2;Myst4;Trim2;Coq5;Creld1;Cyfip2;Ybx2;Ccne1;Atp9a;Pde4a;Dgka;Ccnd1;Klhl11;Plekhg5;Slc35f2;Kndc1;Kctd18;Recql5;Fbxo10;Lsm11;Ehd3;Atp11c;Lin9;Sema5b;Zfp3;Tmem180;Epha4;St6galnac4;Serhl;Hddc3;Rtkn2;Tpmt;Snurf;BC032203;Dock6;Zmiz2;Dhtkd1;Tcf7;Marcks;Fsd1l;Pex16;Adar;Hmga1;Plekhm1;Casp3;Cbx6;Slc25a36;Cd59a;Ptrf;Mlh3;Aldoc;Nr5a2;Wscd1;Leng8;St6galnac2;Capn5;Fb…	4732471D19Rik;Frem2;E130112L23Rik;Tsga14;Atf7ip;P4htm;Sin3a;Syne2;Cecr2;Gspt2;Trim2;Cdh2;Creld1;Uchl1;Frmd5;Ybx2;Igdcc4;Coro2b;Ydjc;Ryr1;Rxra;Klhl11;Slc35f2;Kctd18;Recql5;Gm1631;Ehd3;Atp11c;Rimklb;Tub;Nsun3;Zfp192;Alg10b;Tsr2;Fam48a;Zfp521;Camk2b;Cdh3;Cdkn1c;Marcks;Zfp219;Itpk1;Thada;Fmnl2;Kifc2;Tiam1;Jhdm1d;2410016O06Rik;Slc25a36;Epb4.9;Zfand1;Aldoc;Klf10;Ppp2r1b;Leng8;Bmyc;Zfp512;Kat2b;Tmem30b;…	Ier5l;Tsga14;Runx1t1;Coro2b;Pclo;Atp11c;Taf5;Epha4;Esrrb;Leng8;RP23-100C5.8;Pfn2;Senp1;Dnajb6;Slc44a1;Pptc7;Usp10;Chd9;Tiparp;Jarid2;Wiz;Tnfrsf19	Frem2:2;Tsga14:2;Sin3a:2;Syne2:2;Trim2:2;Creld1:2;Ybx2:2;Coro2b:2;Klhl11:2;Slc35f2:2;Kctd18:2;Recql5:2;Ehd3:2;Atp11c:3;Epha4:2;Marcks:2;Slc25a36:2;Aldoc:2;Leng8:3;Foxo3:2;Sox4:2;Anpep:2;Nol8:2;Mapre3:2;RP23-100C5.8:2;Pfn2:3;Ubxn10:2;Senp1:3;Dnajb6:2;Smg7:2;Fyco1:2;Camkk1:2;Trps1:2;Ceacam1:2;Nfib:2;Slc44a1:2;Pptc7:2;Usp10:3;E2f2:2;Pi4k2b:2;Snta1:2;Mink1:2;Map2k7:2;Csda:2;Tiparp:3;Mapk6:2;Lin28b:2;…	164	119	22	52	1425	1746	1591	269	627	20245	2.03175e-05	0.0308406	0.0688266	0.0280199	1.33445	1.06262	1.16191	1.17825	1	1	0	2
FC(Day5-Oct4+/Oct4-)>4_and_r>0.6	mmu-miR-139	miR-139	0	32	31.7	0.81	0.375	Nup210;Tpd52;Frem2;Peli1;Foxo3;Cc2d1b;Abca1;Rad51;Tsga14;Sfrp1;Mkrn1;Aktip;Flt4;Cbl;Wasf2;Msto1;Arrdc2;Larp2;Myst4;Trim2;Dock9;Prpf39;Zfp217;Cyfip2;Mcf2;Pigb;Scn3a;Mtap2;Tmem106c;Ubxn10;Coro2b;Tor3a;Bcl2l11;Gca;Pde4a;Tbc1d9;Ina;Grhl2;Stxbp4;Smg7;Pml;Camk2a;Pim1;Prom1;Bnc2;Xpo4;Pcyt1b;Ppp1r13b;Pfkfb2;Grb10;Rnf44;Zmat4;Dctd;Atp11c;Klhdc5;Zfp3;Tet1;Rpl39l;Smyd3;Lama5;Sirpa;Cldn4;Ablim1;Prdm10;Rgs2;M…	n/a	Tpd52;Myst4;Sspn;Mex3a;Zfp219;Ckb;Ldhb;Tmcc3;Tgif1;Rufy3;Rbbp6	Tpd52:2;Myst4:2;Ckb:2;Ldhb:2;Tmcc3:2;Tgif1:2;Rufy3:2	130	0	11	7	1425	1702	0	145	98	20245	0.0231809	1	0.120647	0.154872	1.08514	0	1.07777	1.01479	1	0	0	1
FC(Day5-Oct4+/Oct4-)>4_and_r>0.6	mmu-miR-139-3p	n/a	0.605565	-1	-1	-1	-1	n/a	Kirrel;Pitpnm1;Foxo3;Elk1;Rcc2;Syngr1;Ssbp2;Taf13;Hlcs;Slc38a4;D230025D16Rik;Gatsl3;Plekha7;Sox4;1810012P15Rik;Itpk1;Thada;Rlbp1l2;Adrb3;Wasf2;Ptprj;Irf9;Ppapdc3;Chd9;Mtap7;Pitpnc1;Mtap2;Ralgds;Tmco7;Parp16;Stat6;Laptm5;Senp1;Rnd3;AI480653;Tiam1;Rprd2;Camk2a;BC019943;Cep68;Lrrc39;Ythdf2;4933439F18Rik;Dnahc8;Noxo1;Mybl2;Grpel2;Sco1;Tmem57;Plxna4;Zbtb40;Bambi;1700030J22Rik;Alg10b;Ablim1;2410017P07R…	n/a	n/a	0	64	0	0	1425	0	698	0	0	20245	1	0.00530182	1	1	0	1.30265	0	0	0	1	0	1
FC(Day5-Oct4+/Oct4-)>4_and_r>0.6	mmu-miR-139-5p	n/a	0.603516	-1	-1	-1	-1	n/a	Bmyc;Iffo2;5830433M19Rik;Dpy30;Ass1;E130112L23Rik;Foxo3;Jrk;Tspyl2;Fbln1;Ppm1b;Atf7ip;Mkrn1;D230025D16Rik;Sin3a;Pramef12;Cbl;Wasf2;Arrdc2;Larp2;Trim2;Prpf39;Fam46b;Cyfip2;Frmd5;Mtap2;Ina;Nacc2;Ttc39b;Lysmd2;Ryr1;Camk2a;Rundc3b;Synj2;Sspn;Thap2;Zmat4;Macrod2;6720456H20Rik;Tet1;Zfp192;Fam136a;Sirpa;Crem;1700049G17Rik;Fndc4;Trib2;Aldh1l2;March9;Ceacam1;Nfib;Top3b;Kif2a;Fntb;Nlrp4f;Cdh3;Spnb4;Slc44a1…	n/a	n/a	0	113	0	0	1425	0	1551	0	0	20245	1	0.0375604	1	1	0	1.03507	0	0	0	1	0	1
FC(Day5-Oct4+/Oct4-)>4_and_r>0.6	mmu-miR-140	miR-140	0	27.8	29.5	3.38	0.00891	Rrp1b;Pcmtd1;Atad4;Cbl;Adat1;Fchsd1;Trim2;Uchl1;Cyfip2;Plcg1;Ptp4a3;Ccnd1;Abca3;Synj2;Slc25a23;Timm9;Iqcd;Lin9;Dst;Taf5;Rrp15;Zfp3;Tet1;Alg10b;Cnp;Camk2b;Rtkn2;Stk30;Zmiz2;Morc1;1110034B05Rik;Net1;Tdgf1;Parp16;Dpysl3;Hpdl;Hook1;Rfx2;Gigyf1;Arhgef7;Rbak;Eif2ak1;Pdk3;Ptrf;Zfand1;Pkp2;Pla2g16;Nr5a2;Nefl;Ctps2;Dazl;Slain1;Nup210;Rab3ip;Wwox;Foxo3;Abca1;Slc38a4;Sox4;Stard5;Larp2;Nav2;Esco2;Tor3a;Senp1…	Iffo2;E130112L23Rik;Tasp1;Siah1a;Sin3a;Trim2;Fam46b;Mtap2;Nacc2;Ryr1;Ptp4a3;Abca3;Timm9;Slc35f2;Mybl2;Rimklb;6720456H20Rik;Epha4;Ablim1;Tmem45a;Fntb;Pole4;Nlrp4f;Ssbp2;D1Ertd622e;Morc1;Zfp219;Amph;Itpk1;Zfp760;Lman2l;Golim4;Parp16;C87436;Hook1;Gabrb3;Tcte2;Kdm3a;Ap1s3;Nr5a2;A830018L16Rik;Kitl;Arnt;Slain1;Tpd52;D630023F18Rik;Kat2b;Gyk;Fam81a;Tle4;Abca1;Rfx5;Ppm1b;Sox4;Anpep;Larp2;RP23-100C5.8;D14E…	Siah1a;6720456H20Rik;Slain1;Kat2b;Abca1;Pitpnc1;Taf9b;Siah1b;Pptc7	Siah1a:2;Trim2:2;Ptp4a3:2;Abca3:2;Timm9:2;6720456H20Rik:2;Morc1:2;Parp16:2;Hook1:2;Nr5a2:2;Slain1:3;Kat2b:2;Abca1:3;Sox4:2;Larp2:2;Senp1:2;Ina:2;Senp8:2;Pcyt1b:2;Taf9b:3;Zmat4:2;Tcf15:2;Dtna:2;Nfib:2;Siah1b:2;Pptc7:3;Syt9:2;Sntb2:2;Afap1l1:2;Fut9:2	118	98	9	30	1425	1519	1518	134	388	20245	0.0208409	0.0278882	0.135366	0.0663601	1.10364	0.917186	0.954203	1.09848	1	1	0	2
FC(Day5-Oct4+/Oct4-)>4_and_r>0.6	mmu-miR-140*	n/a	0	23.5	25.3	3.61	0.00085	n/a	n/a	Slain1;Zfp238;Marcks;Peli1;Lrrc39;Kcnh2;Epha4;Fzd10;Foxg1;Tle4	n/a	0	0	10	0	1425	0	0	125	0	20245	1	1	0.12018	1	0	0	1.13656	0	0	0	0	0
FC(Day5-Oct4+/Oct4-)>4_and_r>0.6	mmu-miR-140.mirbase	miR-140.m	0	-1	-1	-1	-1	Kirrel;Slain1;Kat2b;E130112L23Rik;Nt5e;Ltbp1;Rcc2;Sorbs1;Rasgrp4;Abca1;Adam22;Sox4;Anpep;Flt4;Stard5;RP23-100C5.8;Esco2;Tor3a;Aen;Senp8;Ptp4a3;Abca3;Gnb5;Slc25a23;Fyco1;Timm9;Kndc1;Thap2;Taf9b;Tcf15;Lin9;Sema5b;Dtna;Slc12a8;Bcl9;Alg10b;Pnkd;Six4;March9;Cnp;Ccdc116;Fntb;Tnfaip8;Ankrd10;Pptc7;Sntb2;Alkbh1;Gk5;Dhtkd1;Morc1;Nfatc2ip;Tarsl2;Bcat1;Magi1;Cdh1;Taf1;Hook1;Rfx2;Mybl1;Afap1l1;Rbak;Pdk3;Cd59…	n/a	n/a	n/a	77	0	0	0	1425	1086	0	0	0	20245	0.0483292	1	1	1	1.00731	0	0	0	1	0	0	1
FC(Day5-Oct4+/Oct4-)>4_and_r>0.6	mmu-miR-141	miR-141/200a	0.65076	31.3	32	1.57	0.374	Klhl8;Peli1;Ankhd1;Syngr1;Tsga14;Pcmtd1;Tmem42;Cbl;Fchsd1;Myst4;Gspt2;Trim2;Tmem125;Runx1t1;Cd38;Mmp25;Mtap2;Igdcc4;Bcl2l11;Zyg11b;Rxra;Ccnd1;Gnb5;Xpo4;Kctd18;Rnf44;Ehd3;Atp11c;Lin9;Dhcr7;Rpap1;Sephs1;Tet1;Ablim1;Gng7;Prdm10;Six4;Cnp;Mcart6;Fkbp5;Fntb;Txnip;Igfbp3;Xpa;Rtkn2;Dppa5a;Stk30;Msc;BC032203;Gk5;Fry;Net1;Lman2l;Tmem168;Tiam1;Hook1;Arhgef10;Mybl1;Gigyf1;Fzd8;Mtss1;Cbx6;Plekhg1;Slc25a36;Arh…	4732471D19Rik;Siah1a;Tsga14;Pcmtd1;Mrps2;Fchsd1;Myst4;Gspt2;Runx1t1;Cd38;Frmd5;Mtap2;Bcl2l11;Zyg11b;Zfp828;Rxra;Mybl2;Kctd18;Rnf44;Atp11c;Rimklb;Sephs1;Nsun3;Tsr2;Six4;Smarcc1;Fkbp5;Txnip;Cdkn1c;Gk5;Nrarp;Marcks;1110034B05Rik;Net1;Mta3;Mapk1ip1l;Sms;Lypd6b;Bag4;C87436;Tmem168;Tiam1;Hook1;Jhdm1d;Mybl1;Zbtb37;Cbx6;2410016O06Rik;Slc25a36;Arhgef7;Pgap1;Piwil2;Leng8;A830018L16Rik;Gm4769;Arl4a;Capn5;El…	Siah1a;Myst4;Igdcc4;Fkbp5;Leng8;Dlg3;Tle4;Zfp238;Ythdf2;6430527G18Rik;Siah1b;3830406C13Rik;Chd9;B3gnt2;Lin28b;Sik1	Siah1a:2;Tsga14:2;Pcmtd1:2;Fchsd1:2;Myst4:3;Gspt2:2;Runx1t1:2;Cd38:2;Mtap2:2;Igdcc4:2;Bcl2l11:2;Zyg11b:2;Rxra:2;Kctd18:2;Rnf44:2;Atp11c:2;Sephs1:2;Six4:2;Fkbp5:3;Txnip:2;Gk5:2;Net1:2;Tmem168:2;Tiam1:2;Hook1:2;Mybl1:2;Cbx6:2;Slc25a36:2;Arhgef7:2;Pgap1:2;Leng8:3;Capn5:2;Elk3:2;Wdr37:2;Dlg3:3;Foxo3:2;Tle4:2;Jrk:2;Aktip:2;Idh2:2;Zfp238:2;Pfn2:2;Ak7:2;Dnajb6:2;Stxbp4:2;Pdxp:2;Hsf2bp:2;Ythdf2:3;Zmat4:2…	162	127	16	75	1425	2218	1844	213	970	20245	0.0302697	0.0370645	0.100071	0.0342001	1.03766	0.978466	1.06719	1.09848	1	1	0	2
FC(Day5-Oct4+/Oct4-)>4_and_r>0.6	mmu-miR-142-3p	miR-142-3p	0	29.8	30.3	1.44	0.646	Peli1;Itpka;Samd10;Cc2d1b;Adam22;Irak1;Atf7ip;Ddx20;Cbl;L2hgdh;Trim2;Zfp217;Mtap2;Plcg1;Trim13;Abca3;Sirt3;Crip2;Map3k6;Dst;Slc12a8;Six4;Cnp;Serhl;Mcart6;Fntb;Cend1;BC032203;Dhtkd1;Morc1;Marcks;1110034B05Rik;Itpk1;Fmnl2;Gabrb3;Hmga1;Fzd8;Hspb8;Arl15;Nefl;Ppp2r1b;Capn5;Tmem86a;Tpd52;Rab3ip;Kat2b;Abca1;Ubac2;Slc38a4;Idh2;Flt4;Dcaf12l1;Kif3c;Senp1;Hirip3;Stxbp4;Camk2a;Bnc2;Fyco1;Thap2;Dtna;Cog4;Dcak…	Rps6ka5;Ltbp1;Irak1;Atf7ip;D230025D16Rik;Mrps2;Trim2;Cdh2;Frmd5;Mtap2;Sgtb;Map3k6;Rimklb;Zfp192;Six4;Smarcc1;Fkbp5;Fntb;Phyh;Ssbp2;Marcks;Zfp760;Zfp185;Mapk1ip1l;Fmnl2;Zw10;Tiam1;Gabrb3;Mybl1;Zbtb37;Usp54;Rbak;Dmc1;Hspb8;Arl15;Tlcd1;Klf10;Irx3;A830018L16Rik;Zfp182;Elk3;Wdr37;Foxg1;Zfp512;Rab3ip;Sema4b;Kat2b;Gyk;Jrk;Rfx5;Ppm1b;Rfx3;Slc38a4;Idh2;Zfp238;Nipsnap1;Dcaf12l1;Pitpnc1;Epb4.1l5;Kif3c;Senp1…	Peli1;Atf7ip;Zfp217;Marcks;Arl15;C530028O21Rik;Kat2b;Tiparp;Sik1	Peli1:2;Irak1:2;Atf7ip:3;Trim2:2;Zfp217:2;Mtap2:2;Map3k6:2;Six4:2;Fntb:2;Marcks:3;Fmnl2:2;Gabrb3:2;Hspb8:2;Arl15:3;Rab3ip:2;Kat2b:3;Slc38a4:2;Idh2:2;Dcaf12l1:2;Kif3c:2;Senp1:2;Camk2a:2;Fyco1:2;Thap2:2;Cog4:2;Nfib:2;Sp8:2;Tiparp:3;Syde1:2;Slc1a3:2;Sik1:3	80	101	9	31	1425	956	1354	124	372	20245	0.0132292	0.0352645	0.136618	0.047604	1.18887	1.05976	1.03115	1.18392	1	1	0	2
FC(Day5-Oct4+/Oct4-)>4_and_r>0.6	mmu-miR-142-5p	miR-142-5p	0.644947	31.3	32	1.61	0.374	Kirrel;Klhl8;Rps6ka5;Calcoco1;Pex12;E130112L23Rik;Zbtb44;Cc2d1b;Sorbs1;Glmn;Pcmtd1;Orc3l;L2hgdh;Adat1;Myst4;Fundc2;Trim2;Runx1t1;Dtd1;Mtap2;Atp9a;Telo2;Ankrd32;Xpo4;Slc35f2;Pfkfb2;Rnf44;Gemin8;Sgtb;Ehd3;Rrp15;Tet1;Tub;Nsun3;Alg10b;Napepld;Ablim1;Prdm10;Six4;St6galnac4;Ccdc116;Mcart6;Igfbp3;Atxn7l2;Rtkn2;Mettl8;Gk5;Ssbp2;Xrcc6;Fsd1l;Tdgf1;Lman2l;Stard3nl;Bag4;Tiam1;Kcns3;Hook1;Gabrb3;Pam;Kbtbd11;C…	Dpy30;E130112L23Rik;Glmn;Siah1a;Tsga14;Atf7ip;Pcmtd1;Myst4;Cecr2;Gspt2;Trim2;Prpf39;Frmd5;Mtap2;Rraga;Igdcc4;Gcat;Slc35f2;Fgf4;Dctd;Atp11c;6720456H20Rik;Sephs1;Zfp192;Epha4;Trib2;Six4;Top3b;Atxn7l2;Egr1;Mettl8;Ssbp2;D1Ertd622e;Zfp185;Whrn;Bag4;Tmem168;Tiam1;Hook1;Jhdm1d;Gabrb3;Lcmt1;Plekhm1;Rprd2;Zbtb37;Jam2;Cbx6;Slc25a36;Arhgef7;Kdm3a;Evx1;Vbp1;Pla2g16;Gse1;Rbbp6;Pgap1;A830018L16Rik;Hsd17b4;Tcfl…	Rps6ka5;E130112L23Rik;Sorbs1;Ier5l;Fgf4;Atxn7l2;Golim4;Tiam1;Klf10;A830018L16Rik;Kitl;Slain1;Tle4;Abca1;Camk2a;Etv1;Etv5;Usp10;Spry1;Nr1d2;Chd9;Tiparp;Rnd3;Cnnm4;Ulk1	Rps6ka5:2;E130112L23Rik:3;Sorbs1:2;Glmn:2;Pcmtd1:2;Myst4:2;Trim2:2;Mtap2:2;Slc35f2:2;Fgf4:2;Six4:2;Atxn7l2:3;Mettl8:2;Ssbp2:2;Bag4:2;Tiam1:3;Hook1:2;Gabrb3:2;Pla2g16:2;Rbbp6:2;Pgap1:2;Klf10:2;A830018L16Rik:2;Tcfl5:2;Kitl:3;Necab1:2;Dazl:2;Slain1:3;Tle4:3;Abca1:3;Ppm1b:2;Tbc1d9:2;Stxbp4:2;Camk2a:3;Bnc2:2;Etv1:3;Usp10:3;Spry1:2;Nr1d2:2;Zc4h2:2;Hnrnph2:2;Chd9:3;Tbc1d13:2;Phyhipl:2;Tiparp:3;Cnnm4:3;U…	141	129	25	49	1425	2005	1785	207	732	20245	0.0366835	0.0362544	0.00286294	0.0558901	0.999097	1.02673	1.71582	0.951016	1	1	1	3
FC(Day5-Oct4+/Oct4-)>4_and_r>0.6	mmu-miR-143	miR-143	0	27.4	28.4	2.05	0.141	Kirrel;Ppif;Frem2;E130112L23Rik;Anxa6;Rrp1b;Adam22;Rufy1;Hlcs;Fchsd1;Coq5;Creld1;Gprc5a;Cyfip2;Rraga;Coro2b;Bcl2l11;Zyg11b;Atp9a;Utf1;Scamp5;Abca3;Gnb5;Slc25a23;Kcnn1;Pfkfb2;Mybl2;Recql5;Gemin8;Taok2;Taf5;Rrp15;Sephs1;Tmem180;Tub;Alg10b;Prdm10;Six4;Fkbp5;Rtkn2;Cdh3;Igfals;Tpmt;Elk1;Gk5;Marcks;Itpk1;Pex16;Kbtbd3;Tarsl2;Adar;Tigd5;Lgals3bp;Cdk2ap2;Prps1;Lman2l;Dpysl3;Grik3;Gabrb3;Arhgef10;Hmga1;Rfx…	Pvt1;Klhl8;Pex12;E130112L23Rik;Atf7ip;Pcmtd1;Hlcs;5730494M16Rik;Fchsd1;Myst4;Gspt2;Creld1;Cyfip2;Frmd5;Rraga;Coro2b;Scamp5;Synj2;4930422G04Rik;Kcnn1;Fgf4;Mybl2;Dctd;Taok2;Depdc6;6720456H20Rik;Sephs1;Trib2;Ccdc116;Zfp521;Ssbp2;Marcks;Amph;1810012P15Rik;Itpk1;Fbxw17;Mta3;Irf9;Cdk2ap2;Tdgf1;Kifc2;Jhdm1d;Gabrb3;Dnahc8;Hspb8;Aldoc;Arl15;Kdm5b;Ppp2r1b;Wdr37;Dazl;Kbtbd7;Gyk;Jrk;Lrrc34;Slc38a4;Larp2;Nips…	Creld1;Frmd5;Coro2b;Marcks;Hmga1;Arl15;Grhl2;Dtna;Tsku;Atg2b	E130112L23Rik:2;Hlcs:2;Fchsd1:2;Creld1:3;Cyfip2:2;Frmd5:2;Rraga:2;Coro2b:3;Scamp5:2;Kcnn1:2;Mybl2:2;Taok2:2;Sephs1:2;Marcks:3;Itpk1:2;Cdk2ap2:2;Gabrb3:2;Hmga1:2;Aldoc:2;Arl15:3;Ppp2r1b:2;Wdr37:2;Dazl:2;Lrrc34:2;Slc38a4:2;Nipsnap1:2;Mcf2:2;Smyd4:2;Grhl2:2;Stxbp4:2;Pcyt1b:2;Dtna:3;Nfib:2;Etv1:2;Slc40a1:2;Tsku:2;Socs2:2;Nudt10:2;Xpo5:2;Fut9:2	146	97	10	40	1425	1739	1587	117	545	20245	0.00285379	0.0133704	0.108295	0.0638399	1.19277	0.868356	1.21428	1.04272	1	1	0	2
FC(Day5-Oct4+/Oct4-)>4_and_r>0.6	mmu-miR-144	miR-144	0	32	32	1	0.374	Atad3a;Rps6ka5;Sorbs1;Mto1;Sin3a;Cbl;L2hgdh;Fchsd1;Myst4;Trim2;Cdh2;Bcl2l11;Plcg1;Pde4a;Trim13;Pex11b;Pim1;Synj2;Xpo4;Ppp1r13b;Pfkfb2;Rnf44;Gemin8;Sgtb;Atp11c;Bat2d;Dst;Nudt13;Tet1;Napepld;Six4;Smarcc1;Mcart6;Stmn3;Cend1;Mettl8;BC032203;Gk5;Xrcc6;Marcks;Fry;Fsd1l;Dcp1b;Fmnl2;Prps1;Zfp1;Garnl3;Tmem168;Cox7b2;Mybl1;Gigyf1;Mtss1;Casp3;Plekhg1;Slc25a36;Kdm3a;Psma8;Pask;Ap1s3;Nr5a2;Rbbp6;Wscd1;Ppp2r1b…	Tctex1d2;Rps6ka5;Sin3a;Cbl;L2hgdh;Fchsd1;Myst4;Trim2;Cdh2;Cd38;Fam46b;Cyfip2;Bcl2l11;Nacc2;Pex11b;Immp2l;Rnf44;Atp11c;6720456H20Rik;Tub;Vat1l;Trib2;Six4;Zfp521;Mettl8;Ssbp2;Marcks;Fry;Amph;Zfp760;Mtap7;Mapk1ip1l;Golim4;Garnl3;Tmem168;Jhdm1d;Cox7b2;Gabrb3;Tcte2;Mybl1;Foxd3;Dmc1;Kdm3a;Dck;Ap1s3;Gse1;Rbbp6;Kdm5b;Enox1;Hsd17b4;Tcfl5;Zfp182;Arnt;Foxg1;Gm13154;Dazl;Zfp512;Kat2b;Tmem30b;Gyk;Fam81a;Abca1…	A830080D01Rik;Sin3a;Myst4;Trim2;Pfkfb2;Marcks;Kdm3a;Gse1;Foxg1;Abca1;Sfrp1;Zfp238;Tcfap4;Kif2a;Etv1;Pptc7;Nr1d2;Hnrnph2;Zfhx4;Tgif1;Mapk6;Rufy3;Hdhd2;BC057022	Rps6ka5:2;Sin3a:3;Cbl:2;L2hgdh:2;Fchsd1:2;Myst4:3;Trim2:3;Cdh2:2;Bcl2l11:2;Pex11b:2;Pfkfb2:2;Rnf44:2;Atp11c:2;Six4:2;Mettl8:2;Marcks:3;Fry:2;Garnl3:2;Tmem168:2;Cox7b2:2;Mybl1:2;Kdm3a:3;Ap1s3:2;Gse1:2;Rbbp6:2;Hsd17b4:2;Arnt:2;Foxg1:2;Abca1:3;Ppm1b:2;Sfrp1:3;Idh2:2;Bmp2k:2;Zfp238:2;Larp2:2;Lrrc2:2;Fyco1:2;Dtna:2;Tcfap4:3;Nfib:2;Kif2a:3;Etv1:3;Pde3b:2;Pptc7:2;Sntb2:2;Pdp1:2;Chka:2;Magi1:2;Ptprj:2;Hn…	137	128	24	61	1425	1865	1770	317	850	20245	0.0321517	0.0363037	0.079515	0.0534261	1.04363	1.0274	1.07561	1.01956	1	1	0	2
FC(Day5-Oct4+/Oct4-)>4_and_r>0.6	mmu-miR-145	miR-145	0	28.2	28.3	1.04	0.904	Itpka;Zbtb44;Adam22;Atad4;Cbl;Trim2;Coq5;Cdh2;Gprc5a;Cyfip2;Cth;Coro2b;Bcl2l11;Atp9a;Trim13;Telo2;Scamp5;Rxra;Gnb5;Ankrd27;Xpo4;Ppp1r13b;Pfkfb2;Fbxo10;Dhcr7;Tub;Epha4;Fgfr1;Ablim1;Pnkd;Six4;Hddc3;Rbpms;Stmn3;Egr1;Zmiz2;Dhtkd1;Morc1;Irak3;Net1;Irf9;Tdgf1;Cdk10;Cdh1;Fmnl2;Zw10;Bag4;Zfp1;Tiam1;Pms1;Gabrb3;Hmga1;Arhgef10;Casp3;Cdca7;Sp6;Itgb4;Rbak;Grpel2;Mlh3;Fez1;Npdc1;Nr5a2;Ddc;Pgap1;Wscd1;Piwil2;L…	Frem2;Tcfcp2l1;Lipe;Syngr1;D230025D16Rik;Sin3a;Rnf208;Trim2;Cyfip2;Igdcc4;Cth;Pde4a;Nacc2;Pex11b;Ryr1;Pim1;Scamp5;Rxra;Gmeb1;Kcnn1;Pfkfb2;Dst;Ldb1;Rimklb;Alg10b;Epha4;Six4;Ccdc116;Txnip;Egr1;Snurf;Fam100a;Stag3;D1Ertd622e;Morc1;Taf13;Net1;Psrc1;Irf9;Zfp760;Zw10;Bag4;Jhdm1d;Gabrb3;Tcte2;Zbtb37;D930015E06Rik;Nr5a2;Enox1;Ppp2r1b;Leng8;Smarcad1;Kitl;Dlg3;Tmem86a;AI661453;Zfp512;Kbtbd7;Tle4;Jrk;Rad51;…	Trim2;Ldb1;Net1;Slc25a36;Leng8;Tle4;Abca1;Mest;Fkbp3;Epb4.1l5;Ythdf2;Taf9b;Vasn;4932441K18Rik	Trim2:3;Cyfip2:2;Cth:2;Scamp5:2;Rxra:2;Pfkfb2:2;Ldb1:2;Epha4:2;Six4:2;Egr1:2;Morc1:2;Net1:3;Irf9:2;Zw10:2;Bag4:2;Gabrb3:2;Nr5a2:2;Leng8:3;Smarcad1:2;Tmem86a:2;Kbtbd7:2;Tle4:3;Abca1:2;Rad51:2;Mest:3;Fkbp3:3;Wasf2:2;Dock9:2;Nudt2:2;Epb4.1l5:2;Lmnb2:2;Hsf2bp:2;Ythdf2:3;Grb10:2;Taf9b:2;Grhl1:2;Dtna:2;Pecam1:2;Sirpa:2;Vasn:2;Tnfsf12-Tnfsf13:2;Nfib:2;Ubox5:2;Sp8:2;Hnrnph2:2;Slc40a1:2;B3gnt2:2;Phyhipl:2…	150	117	14	51	1425	1968	1663	179	693	20245	0.0205677	0.0398973	0.102222	0.0558155	1.08285	0.999532	1.11116	1.04554	1	1	0	2
FC(Day5-Oct4+/Oct4-)>4_and_r>0.6	mmu-miR-146	miR-146	0	-1	-1	-1	-1	Rps6ka5;Tpd52;Ppif;Frem2;Foxo3;Tmem30b;Pcbp3;Samd10;Tasp1;Jrk;Irak1;Fbln1;Sfrp1;Pcmtd1;Ubac2;Slc38a4;Zswim1;Flt4;Wasf2;Adat1;Fchsd1;Nrp2;Trim2;Runx1t1;Dock9;Creld1;Cyfip2;Nav2;Kif3c;Coro2b;Pfkfb1;Tbc1d9;Ina;Trim13;Pml;Sp5;Mcm6;Camk2a;Scamp5;Rxra;Bnc2;Plekhg5;Pfkfb2;Thap2;Taf9b;Rnf44;Cables1;Fbxo10;Sgtb;Zmat4;Atp11c;Klhdc5;Dtna;Rin1;Nudt13;Depdc6;Zfp3;Tet1;Alg10b;Epha4;Rbm38;Fn1;Ablim1;Trps1;Vasn;…	n/a	Ier5l;Irak1;Runx1t1;Taf9b	Irak1:2;Runx1t1:2;Taf9b:2	139	0	4	3	1425	1684	0	65	46	20245	0.00512339	1	0.1939	0.229717	1.17267	0	0.874278	0.926545	1	0	0	1
FC(Day5-Oct4+/Oct4-)>4_and_r>0.6	mmu-miR-146a	n/a	0.804026	32	30.6	0.37	0.177	n/a	Dazl;Klhl8;Tmem86a;Mgea5;5830433M19Rik;Scaper;Kbtbd7;D630023F18Rik;Foxo3;Nt5e;Tasp1;Jrk;Irak1;Lrrc34;Fbln1;Ppm1b;Sfrp1;Pcmtd1;Mkrn1;Pramef12;Bmp2k;Fchsd1;Zfhx2;Dcaf12l1;Trim2;Runx1t1;Dock9;Cdh2;Pitpnc1;RP23-100C5.8;Scn3a;Igdcc4;Coro2b;Pfkfb1;Tdrkh;Tbc1d9;Ina;Mbd4;Dnajc6;Senp8;Camk2a;Immp2l;Gpatch1;Slc39a3;Scamp5;Cpne5;Tpk1;Noxo1;Pfkfb2;Thap2;Kctd18;Rasip1;Lsm11;Zmat4;Klhdc5;Atp11c;Dtna;Depdc6;Rim…	n/a	n/a	0	131	0	0	1425	0	1565	0	0	20245	1	0.0042852	1	1	0	1.18921	0	0	0	1	0	1
FC(Day5-Oct4+/Oct4-)>4_and_r>0.6	mmu-miR-146b	miR-146	0	-1	-1	-1	-1	Rps6ka5;Ppif;Frem2;Pcbp3;Samd10;Tasp1;Irak1;Pcmtd1;Adat1;Fchsd1;Trim2;Runx1t1;Creld1;Cyfip2;Coro2b;Pfkfb1;Trim13;Sp5;Mcm6;Scamp5;Rxra;Plekhg5;Pfkfb2;Rnf44;Cables1;Fbxo10;Sgtb;Atp11c;Nudt13;Depdc6;Zfp3;Tet1;Alg10b;Epha4;Rbm38;Ablim1;Ddx19a;Thap3;Fkbp5;Rtkn2;Tpmt;Phyh;Dhtkd1;Wtip;Tcf7;Amph;Itpk1;Adar;Psrc1;Plcg2;Kifc2;Lman2l;Bag4;Tmem168;Gabrb3;Hmga1;Mybl1;Plekhm1;Slc10a3;Cd59a;Grpel2;Sept1;Mlh3;Pk…	Klhl8;Tasp1;Irak1;Pcmtd1;L2hgdh;Fchsd1;Zfhx2;Trim2;Runx1t1;Cdh2;Igdcc4;Coro2b;Pfkfb1;Tdrkh;Immp2l;Slc39a3;Scamp5;Pfkfb2;Lsm11;Depdc6;Rimklb;6720456H20Rik;Epha4;Ablim1;Tmem45a;Bahcc1;Ccdc116;Zfp521;Stag3;Mpv17l;Ssbp2;D1Ertd622e;Wtip;Amph;Thada;Psrc1;Mapk1ip1l;Kifc2;Lman2l;Garnl3;Tiam1;Gabrb3;Sp6;Slc10a3;Dnahc8;Kdm3a;Vbp1;Pkp2;Pla2g16;Rbbp6;Enox1;Nefl;Zfp445;Arl4a;Capn5;Wdr37;Dlg3;Dazl;Tmem86a;5830…	n/a	Tasp1:2;Irak1:2;Pcmtd1:2;Fchsd1:2;Trim2:2;Runx1t1:2;Coro2b:2;Pfkfb1:2;Scamp5:2;Pfkfb2:2;Depdc6:2;Epha4:2;Ablim1:2;Wtip:2;Amph:2;Psrc1:2;Kifc2:2;Lman2l:2;Gabrb3:2;Slc10a3:2;Pkp2:2;Nefl:2;Capn5:2;Dlg3:2;Foxo3:2;Jrk:2;Fbln1:2;Sfrp1:2;Slc38a4:2;Dock9:2;Tbc1d9:2;Ina:2;Camk2a:2;Thap2:2;Taf9b:2;Zmat4:2;Dtna:2;Fn1:2;Trps1:2;Nf2:2;Ceacam1:2;Sp8:2;Apool:2;Pde3b:2;Etv5:2;Pptc7:2;Acss1:2;Stk10:2;Tex15:2;Mks1…	139	130	0	55	1425	1684	1563	0	509	20245	0.00512339	0.00509765	1	0.000415487	1.17267	1.18165	0	1.53514	1	1	0	2
FC(Day5-Oct4+/Oct4-)>4_and_r>0.6	mmu-miR-147	miR-147	1	-1	-1	-1	-1	Rtkn2;Rab3ip;Cecr5;Usp10;Spry1;Amph;Flt4;Bcat1;Zfp217;Lamb2;Ubxn10;Stat6;Gjc1;Pde4a;Xrn1;Arhgef10;Hsf2bp;Zfhx4;Mtss1;Pim1;Rbak;Dtna;Gart;Bid;Cog4;Rufy3;Ncor2;E2f7;Bzrap1;Hipk2;Mcart6;Dscaml1	Siah1b;Mgea5;Gab3;4732471D19Rik;Fam100a;Gyk;Jak3;Usp10;Gpr114;Ubac2;Flt4;Tagln3;Zfp238;6530401N04Rik;Zfp185;Mtap7;Fam46b;Oraov1;Frmd5;Pigb;D14Ertd436e;Hsf2bp;Foxd3;Rhebl1;Noxo1;Thap2;Hps1;Zfp580;Camkk1;Haus4;Fam13c;Macrod2;Cog4;6720456H20Rik;Bambi;Rufy3;Zfp192;Zfp747;Tmem45a;Fam48a;E2f7;Bzrap1;Arl4a;Jarid2;Tnk2	n/a	Usp10:2;Flt4:2;Hsf2bp:2;Cog4:2;Rufy3:2;E2f7:2;Bzrap1:2	32	45	0	7	1425	268	504	0	70	20245	0.00114304	0.0170487	1	0.103412	1.69636	1.26848	0	1.4207	1	1	0	2
FC(Day5-Oct4+/Oct4-)>4_and_r>0.6	mmu-miR-148a	miR-148/152	0	32	31.5	0.69	0.374	Rps6ka5;Crtac1;Frem2;Ltbp1;Rcc2;Sorbs1;Abi3;Tsga14;Hlcs;Vwa1;Syne2;Laptm4b;Fchsd1;Trim2;Zfp217;Gprc5a;Cyfip2;March2;Adamts10;Igdcc4;Cth;Bcl2l11;Trim13;Mcm6;Scamp5;Rxra;Xpo4;Timm9;Slc35f2;Pfkfb2;E2f4;Fbf1;Rnf44;Sgtb;Sema5b;Dst;Rrp15;Slco4a1;Tub;Lama5;Exog;Epha4;Ablim1;Trib2;Six4;Cnp;Mcart6;Thap3;Fkbp5;Txnip;Rtkn2;Stk30;Dock6;Gk5;Stag3;Zmiz2;B4galt2;Tcf7;Irak3;Itpk1;Fsd1l;Acyp2;Kbtbd3;Adar;Rsbn1l;T…	Rps6ka5;Ltbp1;Rcc2;Tsga14;D230025D16Rik;Gatsl3;Fchsd1;Runx1t1;Fam46b;March2;Cth;Spats1;Zbtb8a;Scamp5;Timm9;Pfkfb2;Fgf4;Rnf44;Sema5b;Dst;Rimklb;Alg10b;Trib2;1810030N24Rik;Tsr2;Fam48a;Six4;Fntb;Stk30;2610019F03Rik;Nrarp;B4galt2;D1Ertd622e;Itpk1;Acyp2;Zfp185;Sms;Lypd6b;Tmem168;Tiam1;Gabrb3;Mybl1;Usf1;Plekhg1;Arhgef7;Epb4.9;Dexi;Grpel2;Rbbp6;Leng8;Arl4a;Zfp182;Elk3;Arnt;AI661453;Kbtbd7;Kat2b;Foxo3;Gy…	Ltbp1;Zbtb8a;Txnip;B4galt2;Itpk1;Sms;Leng8;Abca1;Zfp238;D14Ertd436e;Dtna;E2f7;Etv5;Pnpla6;Chd9;Tfrc;Gadd45a;Sik1	Rps6ka5:2;Ltbp1:3;Rcc2:2;Tsga14:2;Fchsd1:2;March2:2;Cth:2;Zbtb8a:2;Scamp5:2;Timm9:2;Pfkfb2:2;Rnf44:2;Sema5b:2;Dst:2;Trib2:2;Six4:2;Txnip:2;Stk30:2;B4galt2:3;Itpk1:3;Acyp2:2;Sms:3;Tiam1:2;Mybl1:2;Usf1:2;Plekhg1:2;Arhgef7:2;Dexi:2;Leng8:3;Foxo3:2;Abca1:3;Tspyl2:2;Zfp238:2;S100a11:2;RP23-100C5.8:2;D14Ertd436e:2;Ccdc23:2;Tmem54:2;Camk2a:2;Dtna:3;E2f7:2;Nfib:2;Ccdc71:2;Nt5dc1:2;Etv5:3;Pnpla6:3;Dapp1:2…	165	126	18	63	1425	1906	1509	211	666	20245	0.000651297	0.00505754	0.0699882	0.00323606	1.22988	1.18627	1.21197	1.34391	1	1	0	2
FC(Day5-Oct4+/Oct4-)>4_and_r>0.6	mmu-miR-148b	miR-148/152	0	29.5	29.4	0.96	0.941	Rps6ka5;Crtac1;Frem2;Ltbp1;Rcc2;Sorbs1;Abi3;Tsga14;Hlcs;Vwa1;Syne2;Laptm4b;Fchsd1;Trim2;Zfp217;Gprc5a;Cyfip2;March2;Adamts10;Igdcc4;Cth;Bcl2l11;Trim13;Mcm6;Scamp5;Rxra;Xpo4;Timm9;Slc35f2;Pfkfb2;E2f4;Fbf1;Rnf44;Sgtb;Sema5b;Dst;Rrp15;Slco4a1;Tub;Lama5;Exog;Epha4;Ablim1;Trib2;Six4;Cnp;Mcart6;Thap3;Fkbp5;Txnip;Rtkn2;Stk30;Dock6;Gk5;Stag3;Zmiz2;B4galt2;Tcf7;Irak3;Itpk1;Fsd1l;Acyp2;Kbtbd3;Adar;Rsbn1l;T…	Rps6ka5;Ltbp1;Rcc2;Tsga14;D230025D16Rik;Gatsl3;Mrps2;Fchsd1;Runx1t1;Fam46b;March2;Cth;Spats1;Zbtb8a;Scamp5;Timm9;Pfkfb2;Rnf44;Sema5b;Dst;Rimklb;Trib2;Fam48a;Six4;Fntb;Stk30;2610019F03Rik;Nrarp;B4galt2;D1Ertd622e;Itpk1;Acyp2;Zfp185;Sms;Lypd6b;Tmem168;Tiam1;Gabrb3;Mybl1;Usf1;Cbx6;Plekhg1;Slc25a36;Arhgef7;Epb4.9;Dexi;Rbbp6;Enox1;Leng8;Arl4a;Zfp182;Arnt;5830433M19Rik;Kbtbd7;Foxo3;Gyk;Tle4;Abca1;Rfx5;…	Ltbp1;Zbtb8a;Txnip;B4galt2;Itpk1;Sms;Leng8;Abca1;Zfp238;D14Ertd436e;Dtna;E2f7;Etv5;Pnpla6;Chd9;Tfrc;Gadd45a;Sik1	Rps6ka5:2;Ltbp1:3;Rcc2:2;Tsga14:2;Fchsd1:2;March2:2;Cth:2;Zbtb8a:2;Scamp5:2;Timm9:2;Pfkfb2:2;Rnf44:2;Sema5b:2;Dst:2;Trib2:2;Six4:2;Txnip:2;Stk30:2;B4galt2:3;Itpk1:3;Acyp2:2;Sms:3;Tiam1:2;Mybl1:2;Usf1:2;Plekhg1:2;Arhgef7:2;Dexi:2;Leng8:3;Foxo3:2;Abca1:3;Tspyl2:2;Zfp238:2;S100a11:2;RP23-100C5.8:2;D14Ertd436e:2;Ccdc23:2;Tmem54:2;Camk2a:2;Dtna:3;Ric3:2;E2f7:2;Nfib:2;Ccdc71:2;Nt5dc1:2;Etv5:3;Pnpla6:3;…	165	125	18	65	1425	1906	1510	211	681	20245	0.000651297	0.00626613	0.0699882	0.00245105	1.22988	1.17608	1.21197	1.35603	1	1	0	2
FC(Day5-Oct4+/Oct4-)>4_and_r>0.6	mmu-miR-149	miR-149	0	28.1	26.1	0.25	0.000518	Kirrel;Gpr4;Rps6ka5;Samd10;Sorbs1;Rrp1b;Sin3a;Cbl;Fchsd1;Myst4;Zfp217;Cyfip2;Mtap2;Igdcc4;Coro2b;Bcl2l11;Plcg1;Pde4a;Gadd45b;Scamp5;Ccnd1;Abca3;Xpo4;Rnf44;Cables1;Sgtb;Ehd3;Dst;Bid;Rrp15;Slc12a8;Cercam;Epha4;Rbm38;Fgfr1;Prdm10;Pnkd;Btbd6;Six4;Cnp;Fkbp5;Txnip;Rtkn2;Snurf;Zmiz2;Wtip;Tcf7;Net1;Adar;Rsbn1l;Ppapdc3;Kifc2;Parp16;Zw10;Dpysl3;Hook1;Thumpd2;Plekhm1;Usf1;Casp3;Sp6;Itgb4;Cd59a;Grpel2;Osbpl7…	Rps6ka5;L3mbtl2;Ltbp1;Sorbs1;Rrp1b;D230025D16Rik;Pnldc1;Cbl;Mrps2;Fchsd1;Myst4;Trim2;Mtap2;Cpne9;March2;Bcl2l11;Taf3;BC019943;Scamp5;4930422G04Rik;Pfkfb2;Mybl2;Ehd3;Sema5b;6720456H20Rik;Epha4;Rbm38;Fgfr1;Pnkd;Fam48a;Ly6e;Zfp521;Cend1;Snapc3;Esrrb;Stag3;Tcf7;Amph;Itpk1;Net1;Kifc2;Parp16;Lypd6b;Slc39a5;Zw10;Zfp202;Usf1;Rprd2;Sp6;Rbak;Haus4;Evx1;Dck;Pkp2;Fez1;Kdm5b;Tlcd1;Klf10;Leng8;Gm4769;9530058B0…	Bcl2l11;Bag4;Baiap2;Tcfap4;Nfib;Sntb2;Usp10;Nfatc2ip;Ppm1f	Rps6ka5:2;Sorbs1:2;Rrp1b:2;Cbl:2;Fchsd1:2;Myst4:2;Mtap2:2;Bcl2l11:3;Scamp5:2;Ehd3:2;Epha4:2;Rbm38:2;Fgfr1:2;Pnkd:2;Tcf7:2;Net1:2;Kifc2:2;Parp16:2;Zw10:2;Usf1:2;Sp6:2;Dck:2;Pkp2:2;Kdm5b:2;Klf10:2;Leng8:2;Tnk2:2;Dlg3:2;Jrk:2;Gpr114:2;Anpep:2;Wasf2:2;Dcaf12l1:2;Ubxn10:2;Nat6:2;Senp1:2;Baiap2:2;Camk2a:2;Kcnk5:2;Sspn:2;Camkk1:2;Mgat3:2;Zmat4:2;Tcf15:2;Sirpa:2;Tcfap4:3;Nfib:3;Sntb2:3;Usp10:3;Nfatc2ip:2…	174	143	9	59	1425	2271	1787	114	700	20245	0.0159888	0.00958457	0.12944	0.0200962	1.08852	1.13688	1.12161	1.19745	1	1	0	2
FC(Day5-Oct4+/Oct4-)>4_and_r>0.6	mmu-miR-150	miR-150	0	28	23.7	0.05	7.43e-06	Frem2;E130112L23Rik;Cc2d1b;Sorbs1;Syngr1;Pcmtd1;Cbl;L2hgdh;Arrdc2;Fchsd1;Dtd1;Tmem63a;Bcl2l11;Plcg1;Laptm5;Sp5;Pim1;Slc25a23;Plekhg5;Ppp1r13b;Pfkfb2;Sgtb;Sema5b;Slc27a1;Ccdc57;Rrp15;Epha4;Ablim1;Prdm10;St6galnac4;Smarcc1;Mcart6;Rbpms;Thap3;Fntb;Txnip;Igfbp3;Snurf;Elk1;Gk5;Tigd5;Cdk10;Cdh1;Prps1;Srcrb4d;Dpysl3;Gabrb3;Gigyf1;Kbtbd11;Cbx6;Rbak;Kdm3a;Cd59a;Ptrf;Osbpl7;Hspb8;Dck;Pim3;Npdc1;Pgap1;Wscd1…	Crtac1;Arrdc2;Fchsd1;Trim2;Prpf39;Tmem106c;Sp5;Ryr1;Ppp1r13b;Pfkfb2;Rnf44;Gm1631;Rimklb;6720456H20Rik;Sephs1;Tsr2;Fntb;Txnip;Amph;Prps1;Lcmt1;Zbtb37;Foxd3;Sp6;Irf1;Kdm3a;Hspb8;Pim3;Pgap1;Ier5;Leng8;A830018L16Rik;Arl4a;Kitl;C530028O21Rik;Mgea5;AI661453;Foxo3;Gyk;Mrpl15;Jrk;Rfx5;Ppm1b;Slc38a4;Sox4;Wasf2;Zfp238;Zc3h8;Pfn2;Thumpd3;Cops7b;Camk2a;Rasip1;Gldc;Dtna;Fndc4;Tcfap4;Aldh1l2;Ceacam1;6430527G18…	Cc2d1b;Pim1;Foxd3;C530028O21Rik;Pfn2;Grhl2;Nr1d2;4933439F18Rik;Rab9	Cc2d1b:2;Arrdc2:2;Fchsd1:2;Sp5:2;Pim1:2;Ppp1r13b:2;Pfkfb2:2;Fntb:2;Txnip:2;Prps1:2;Foxd3:2;Kdm3a:2;Hspb8:2;Pim3:2;Pgap1:2;Leng8:2;Arl4a:2;Kitl:2;C530028O21Rik:2;Mgea5:2;Foxo3:2;Jrk:2;Slc38a4:2;Pfn2:3;Thumpd3:2;Grhl2:2;Camk2a:2;Rasip1:2;Gldc:2;Nr1d2:2;Map3k14:2;Dapp1:2;Chd9:2;Rprm:2;Tmcc3:2;Dhodh:2;Chd3:2	159	85	9	37	1425	2050	1167	111	570	20245	0.0145826	0.0437639	0.125587	0.0597559	1.10191	1.03479	1.15192	0.92221	1	1	0	2
FC(Day5-Oct4+/Oct4-)>4_and_r>0.6	mmu-miR-151	miR-151	0	32	32	1	0.374	Etv1;Rbmxl2;Rab3ip;Nt5dc1;Syt9;Bbs2;Sntb2;Rcc2;Sorbs1;Morc1;Pgpep1;Mkrn1;Nfatc2ip;Slc38a4;Zswim1;Casp7;Flt4;Bcat1;Magi1;Adar;Nrp2;Fundc2;Tdgf1;Prpf39;B3gnt2;Phyhipl;Pdzd4;Parp16;Gca;Hpdl;Gjc1;Grhl2;Mdn1;Pex11b;Mybl1;Plekhm1;Dgka;Lrrc2;Bdh2;Ccdc76;Mtss1;Trp53i11;Slc25a42;Nab1;Tmem38a;Sp6;Gnb5;Synj2;Slc25a23;Irf1;Fzd5;Plekhg5;Pfkfb2;Mybl2;Cd59a;Thap2;Mgat3;Taok2;Hspb8;Bat2d;Mlh3;Depdc6;Wwc1;Zfp3;Tu…	n/a	Pfn2;Msh6	n/a	79	0	2	0	1425	938	0	40	12	20245	0.0123333	1	0.241415	0.416404	1.19654	0	0.710351	0	1	0	0	1
FC(Day5-Oct4+/Oct4-)>4_and_r>0.6	mmu-miR-151-3p	n/a	0.600275	-1	-1	-1	-1	n/a	Abca1;Mto1;Mkrn1;Trp53;Pramef12;Fchsd1;Nrp2;Trim2;Ints10;Pfn2;Pigb;Klhdc8b;Gca;Laptm5;Smg7;Gpatch1;BC019943;Slc16a13;Rundc3b;Plxna4;Dtna;Depdc6;Ric3;Zfp192;1700030J22Rik;5730419I09Rik;Pdha1;Zfp521;Txnip;Pnp1;Etv5;Mettl8;Syt9;Usp10;Zfp507;Xrcc6;1190002N15Rik;Kif18a;Thada;Magi1;Ptprj;6530401N04Rik;Mta3;Chd9;Mapk1ip1l;Taf1;Golim4;Timm17b;Tiparp;Gadd45a;Asrgl1;Ddx17;Jhdm1d;Gabrb3;Rprd2;Zbtb37;Mtss1;A…	n/a	n/a	0	84	0	0	1425	0	988	0	0	20245	1	0.009403	1	1	0	1.20788	0	0	0	1	0	1
FC(Day5-Oct4+/Oct4-)>4_and_r>0.6	mmu-miR-151-5p	n/a	0.590888	-1	-1	-1	-1	n/a	Zfp512;Cdkn1c;Sgms2;Rasa4;Zfp219;E2f2;D230025D16Rik;Amph;2010305A19Rik;Fbxw17;Irf9;Cdk2ap2;Zfp185;Runx1t1;Snta1;Pitpnc1;Cyfip2;Scn3a;Coro2b;Asrgl1;Lrrc56;Lcmt1;Smg7;Nhsl1;Gm2a;Pex11b;Cnnm4;Dnajc6;Zbtb37;Sp5;Tpk1;Rrm2b;D2Wsu81e;Rprm;Kcnn1;Sema5b;Ldb1;Ap1s3;Zfp192;Pecam1;Enpp3;Xpo5;Enox1;Fndc4;Ablim1;Klf10;Fam98a;Six4;Aldh1l2;Leng8;A830018L16Rik;Mmp17;Fut9;C530028O21Rik;Elk3;Fkbp5;Zfp521;Fntb	n/a	n/a	0	58	0	0	1425	0	816	0	0	20245	1	0.0552398	1	1	0	1.00981	0	0	0	0	0	0
FC(Day5-Oct4+/Oct4-)>4_and_r>0.6	mmu-miR-151.mirbase	miR-151.m	0	-1	-1	-1	-1	Tpd52;Pcbp3;Abca1;Irak1;Tsga14;Sfrp1;Pcmtd1;Mkrn1;Impa2;Mest;Nrp2;Cd38;Oraov1;Pfn2;Igdcc4;Senp1;Grhl2;Lrrc2;Senp8;Utf1;Pdcd11;Tmem38a;Gnb5;Bnc2;Plekhg5;Wipi1;Pfkfb2;Thap2;Mgat3;Dctd;Klhdc5;Grhl1;Tub;Ncor2;Rdh14;Napepld;Trps1;Cnp;Smarcc1;Sp8;Etv1;Tpmt;Etv5;Phyh;Syt9;Gk5;B4galt2;Tcf7;Irak3;Nfatc2ip;Amph;Zc4h2;Dapp1;Bcat1;Adar;Pi4k2b;Chd9;Tiparp;Ddx17;Gabrb3;Thumpd2;Mdn1;Auts2;Pxmp2;Mtss1;Irf1;Cd59a…	n/a	n/a	n/a	89	0	0	0	1425	1032	0	0	0	20245	0.0063955	1	1	1	1.22522	0	0	0	1	0	0	1
FC(Day5-Oct4+/Oct4-)>4_and_r>0.6	mmu-miR-152	miR-148/152	0	32	32	1	0.374	Rps6ka5;Crtac1;Frem2;Ltbp1;Rcc2;Sorbs1;Abi3;Tsga14;Hlcs;Vwa1;Syne2;Laptm4b;Fchsd1;Trim2;Zfp217;Gprc5a;Cyfip2;March2;Adamts10;Igdcc4;Cth;Bcl2l11;Trim13;Mcm6;Scamp5;Rxra;Xpo4;Timm9;Slc35f2;Pfkfb2;E2f4;Fbf1;Rnf44;Sgtb;Sema5b;Dst;Rrp15;Slco4a1;Tub;Lama5;Exog;Epha4;Ablim1;Trib2;Six4;Cnp;Mcart6;Thap3;Fkbp5;Txnip;Rtkn2;Stk30;Dock6;Gk5;Stag3;Zmiz2;B4galt2;Tcf7;Irak3;Itpk1;Fsd1l;Acyp2;Kbtbd3;Adar;Rsbn1l;T…	Rps6ka5;4732471D19Rik;Ltbp1;Rcc2;Tsga14;D230025D16Rik;Gatsl3;Mrps2;Fchsd1;Runx1t1;Fam46b;March2;Igdcc4;Cth;Spats1;Zbtb8a;Scamp5;Timm9;Pfkfb2;Rnf44;Dst;Rimklb;Trib2;Tsr2;Fam48a;Six4;Fntb;Stk30;2610019F03Rik;Nrarp;B4galt2;D1Ertd622e;Itpk1;Thada;Acyp2;Sms;Lypd6b;Tiam1;Gabrb3;Usf1;Slc10a3;Plekhg1;Arhgef7;Epb4.9;Dexi;Bambi;Gse1;Kdm5b;Enox1;Leng8;Arl4a;Zfp182;Kbtbd7;Foxo3;Gyk;Tle4;Abca1;Rfx5;Tspyl2;Fbl…	Ltbp1;Zbtb8a;Txnip;B4galt2;Itpk1;Sms;Leng8;Abca1;Zfp238;D14Ertd436e;Dtna;E2f7;Etv5;Pnpla6;Chd9;Tfrc;Gadd45a;Sik1	Rps6ka5:2;Ltbp1:3;Rcc2:2;Tsga14:2;Fchsd1:2;March2:2;Igdcc4:2;Cth:2;Zbtb8a:2;Scamp5:2;Timm9:2;Pfkfb2:2;Rnf44:2;Dst:2;Trib2:2;Six4:2;Txnip:2;Stk30:2;B4galt2:3;Itpk1:3;Acyp2:2;Sms:3;Tiam1:2;Usf1:2;Plekhg1:2;Arhgef7:2;Dexi:2;Leng8:3;Foxo3:2;Abca1:3;Tspyl2:2;Zfp238:2;S100a11:2;RP23-100C5.8:2;D14Ertd436e:2;Ccdc23:2;Tmem54:2;Camk2a:2;Dtna:3;Ric3:2;E2f7:2;Ccdc71:2;Etv1:2;Nt5dc1:2;Etv5:3;Pnpla6:3;Chd9:3;T…	165	126	18	64	1425	1906	1470	210	664	20245	0.000651297	0.00264848	0.068853	0.0021507	1.22988	1.21774	1.21774	1.36935	1	1	0	2
FC(Day5-Oct4+/Oct4-)>4_and_r>0.6	mmu-miR-153	miR-153	0	32	32	1	0.374	Gpr4;Rps6ka5;Peli1;Samd10;Irak1;Hlcs;Cbl;Otub2;Trim2;Gprc5a;Cyfip2;Mtap2;Igdcc4;Bcl2l11;Plcg1;Nqo1;Scamp5;Slc25a23;Pfkfb2;Kndc1;Gemin8;Sgtb;Atp11c;Slc27a1;Taf5;Zfp3;Tub;Epha4;Ablim1;Six4;Serhl;Snapc3;Phyh;Stk30;Gk5;Mpv17l;Taf13;Amph;Mett5d1;Acyp2;Ppapdc3;Tdgf1;Golim4;Tmem168;Plekhm1;Cbx6;Sp6;Slc10a3;Rbak;Dmc1;Pask;Aldoc;Kdm5b;Arl4a;Sass6;Arnt;Necab1;Wdr37;Kbtbd7;Foxo3;Tmem30b;Bckdhb;Rfx5;Sfrp1;Ta…	Iffo2;Rps6ka5;Ltbp1;Siah1a;Fundc2;Trim2;Cdh2;Cyfip2;Frmd5;Igdcc4;Gcat;Scamp5;4930422G04Rik;Kctd18;Taf5;Depdc6;Rimklb;Alg10b;Tmem45a;Six4;Bahcc1;Mpv17l;Nrarp;Taf13;Mtap7;Mapk1ip1l;Prps1;Tmem168;Ppm1h;Slc10a3;Arhgef7;Rbak;Tmsb15b1-Tmsb15b2;Vbp1;Pkp2;Aldoc;Pim3;Eif2s3x;Kdm5b;A830018L16Rik;Arl4a;Smarcad1;Kitl;Dazl;Slain1;Scaper;Foxo3;Mia1;Aktip;Fkbp3;Tagln3;Mapre3;Dcaf12l1;Senp1;Smg7;Dnajc6;Camk2a;No…	Gpr4;Iffo2;Peli1;Hlcs;Acap3;Cyfip2;Frmd5;Pclo;Taf5;6720456H20Rik;Epha4;Six4;Zfp521;Nrarp;Tmem168;Arl4a;Arnt;Foxo3;Tagln3;C77080;Spnb4;4932441K18Rik;Socs2;Adam23;Kcnb1;Jarid2	Gpr4:2;Iffo2:2;Rps6ka5:2;Peli1:2;Hlcs:2;Trim2:2;Cyfip2:3;Frmd5:2;Igdcc4:2;Scamp5:2;Taf5:3;Epha4:2;Six4:3;Mpv17l:2;Nrarp:2;Taf13:2;Tmem168:3;Slc10a3:2;Rbak:2;Aldoc:2;Kdm5b:2;Arl4a:3;Arnt:2;Foxo3:3;Tagln3:3;Senp1:2;Dnajc6:2;Camk2a:2;Thap2:2;Crem:2;Nfib:2;Etv1:2;Lefty2:2;Pdp1:2;Plekha7:2;Lnx2:2;Magi1:2;Gm2a:2;Tiam2:2;Auts2:2;Socs2:3;Adam23:2;Kcnb1:2;Jarid2:3	121	95	26	44	1425	1280	1160	295	533	20245	0.000151129	0.0134221	0.0421084	0.0353048	1.34301	1.16351	1.25214	1.17281	1	1	1	3
FC(Day5-Oct4+/Oct4-)>4_and_r>0.6	mmu-miR-154	miR-154	0.689879	32	29.5	0.18	0.133	Dazl;Rps6ka5;Wwox;Foxo3;Ltbp1;Sorbs1;Abca1;Ppm1b;Hsp90aa1;Cbl;Tmem125;Gca;Pcolce2;Ttc30b;Kcnk5;Nedd4l;Rxra;Tpk1;Xpo4;Pfkfb2;Kndc1;Thap2;Grb10;Sgtb;Klhdc5;Lin9;Fxyd6;Napepld;Trib2;Nfib;Ubox5;Ly6e;Rbpms;Bspry;Fntb;Adprh;Etv5;Phyh;Slc44a1;Foxred1;BC032203;Sntb2;Pdp1;Pnpla6;Tarsl2;Tfrc;B3gnt2;Map2k7;Pgbd5;Kifc2;Stat6;Tiam1;Grik3;Thumpd2;Rfx2;Gigyf1;Afap1l1;Mtss1;Pask;Hdhd2;Pgap1;Casz1;Vash1;Ipp;Fut9;…	Pvt1;Dazl;Rps6ka5;Frem2;Foxo3;Ltbp1;Jrk;Mto1;Ppm1b;Pnldc1;Rlbp1l2;Mrps2;Zfp238;Otub2;Trim2;Ccdc14;Pitpnc1;Tmco7;Ubxn10;D14Ertd436e;Grhl2;Lrrc2;Senp8;Pcolce2;Ptp4a3;Ythdf2;Grb10;Fam13c;Ehd3;Taf5;Svip;Trib2;Tmem45a;Ceacam1;Nfib;Ly6e;Dscaml1;Adprh;Tnfaip8;Etv5;Rimkla;Nek8;Pnpla6;1110034B05Rik;Adar;Slc40a1;Chd9;Zfp760;Zfp185;Map2k7;Taf1;Pgbd5;Bag4;Tiam1;Jhdm1d;Lcmt1;Hmga1;Tcte2;Foxd3;D2Wsu81e;Nhedc1;…	Ltbp1;Pclo;Trib2;Hdhd2	Dazl:2;Rps6ka5:2;Foxo3:2;Ltbp1:3;Ppm1b:2;Pcolce2:2;Grb10:2;Trib2:3;Nfib:2;Ly6e:2;Adprh:2;Etv5:2;Pnpla6:2;Map2k7:2;Pgbd5:2;Tiam1:2;Hdhd2:3;Fut9:2	67	79	4	18	1425	864	911	51	275	20245	0.0368238	0.00777878	0.198847	0.0924096	1.1017	1.232	1.11428	0.929914	1	1	0	2
FC(Day5-Oct4+/Oct4-)>4_and_r>0.6	mmu-miR-155	miR-155	0	31	31.5	1.4	0.689	Peli1;Tsga14;Tmem42;Mocos;Arrdc2;Trim2;Map3k10;Prpf39;Mtap2;Igdcc4;Kat2a;Pla2g4c;Cables1;Bid;Epha4;St6galnac4;Fkbp5;Snurf;Snrpn;Tcf7;Fry;Fsd1l;Mett5d1;Kbtbd3;Srcrb4d;Zw10;Dpysl3;Mybl1;Plekhm1;Kdm3a;Tmem57;Ap1s3;Fez1;Arl15;Nr5a2;Dkc1;Hsd17b4;Arl4a;Kitl;Necab1;Wdr37;Anxa8;Ass1;Kat2b;Bckdhb;Tle4;Slc38a4;Aktip;Mest;Ccdc73;Mapre3;Dock9;Ccdc14;RP23-100C5.8;Kif3c;Dnajc6;Baiap2;Bnc2;Tpk1;Prom2;Thap2;Zmat…	Rps6ka5;Tsga14;Pcmtd1;D230025D16Rik;Pnldc1;L2hgdh;Myst4;Trim2;Runx1t1;Cd38;Frmd5;Mtap2;Rraga;Igdcc4;Cth;Taf3;Tcf3;Immp2l;Lsm11;Atp11c;Rimklb;Zfp192;Alg10b;Epha4;Trib2;Mettl8;Ssbp2;D1Ertd622e;Taf13;Marcks;Fry;Amph;Zfp185;Fmnl2;Mmgt2;Tmem168;Sp6;2410016O06Rik;Arhgef7;Vbp1;Arl15;Nr5a2;Zfp747;Leng8;A830018L16Rik;Hsd17b4;Arl4a;Elk3;Necab1;Wdr37;Dazl;Zfp512;Anxa8;Ass1;Tle4;Jrk;Ppm1b;Slc38a4;Mest;Zfp238…	Rps6ka5;Peli1;Trim2;Jhdm1d;Kdm3a;Arl15;Tle4;Zfp238;Nfib;Map3k14;Zfhx4;Inpp5d;Jarid2	Rps6ka5:2;Peli1:2;Tsga14:2;Trim2:3;Mtap2:2;Igdcc4:2;Epha4:2;Fry:2;Kdm3a:2;Arl15:3;Nr5a2:2;Hsd17b4:2;Arl4a:2;Necab1:2;Wdr37:2;Anxa8:2;Ass1:2;Tle4:3;Slc38a4:2;Mest:2;Zfp238:2;Dock9:2;Kif3c:2;Dnajc6:2;Bnc2:2;Zmat4:2;Dtna:2;Wwc1:2;Samhd1:2;Nfib:3;Etv1:2;Ankrd10:2;Etv5:2;E2f2:2;Map3k14:3;Ddx17:2;Rnd3:2;Zfhx4:2;Inpp5d:3;Jarid2:3;Fut9:2	102	103	13	41	1425	1109	1556	130	477	20245	0.000909785	0.0335244	0.0531991	0.028192	1.30669	0.940439	1.4207	1.22115	1	1	0	2
FC(Day5-Oct4+/Oct4-)>4_and_r>0.6	mmu-miR-15a	miR-15/16/195/424/497	0	31.2	32	1.79	0.249	Klhl8;Ppif;Samd10;Cc2d1b;G6pdx;Lipe;Tasp1;Sorbs1;Syngr1;Tsga14;Hlcs;P4htm;Ubtd1;Atad4;Vwa1;Cbl;Fchsd1;Otub2;Trim2;Runx1t1;Zfp217;Gprc5a;Plcg1;Ccne1;Trim13;Immp2l;Pim1;Rxra;Ccnd1;Synj2;Slc25a23;Sirt3;Xpo4;Slc35f2;Cables1;Fbxo10;Dctd;Atp11c;Icam1;Sema5b;Bat2d;Taf5;Tub;Alg10b;Cldn4;Fgfr1;Ablim1;1500041N16Rik;Six4;Cnp;Ly6e;Fkbp5;Txnip;Igfbp3;Rtkn2;Snurf;Acadm;Tcf7;Fry;Tigd5;Mtap7;Mxd3;Prps1;Lman2l;St…	Ppif;Crtac1;Frem2;Lipe;Tasp1;Glmn;Siah1a;Tsga14;D230025D16Rik;Cbl;Mrps2;Fchsd1;Trim2;Runx1t1;Fam46b;Frmd5;Mtap2;Gcat;Fam113b;Taf3;Immp2l;Zbtb8a;Pim1;Sema5b;Taf5;Nsun3;Zfp192;Fgfr1;1810030N24Rik;Tmem45a;Six4;Ly6e;Fkbp5;Zfp521;Fntb;Txnip;Camk2b;Gab3;Stag3;Nrarp;Ssbp2;D1Ertd622e;Thada;Mta3;Zfp185;Mtap7;Mapk1ip1l;Sms;Cdh1;Prps1;Lman2l;Stard3nl;Bag4;Tmem168;Hmga1;Mybl1;Plekhm1;Jam2;Sp6;Slc25a36;Arhgef…	Cc2d1b;Siah1a;Trim2;Runx1t1;Ccne1;Pim1;Ccnd1;Taf5;Six4;Nrarp;Lman2l;Pam;Fsd1;Gse1;Rbbp6;Tle4;Zfp238;9930012K11Rik;Tcfap4;E2f7;Spnb3;D9Ertd402e;6430527G18Rik;Siah1b;4932441K18Rik;Chd9;Pisd;Tut1;Sik1	Ppif:2;Cc2d1b:2;Lipe:2;Tasp1:2;Siah1a:2;Tsga14:2;Cbl:2;Fchsd1:2;Trim2:3;Runx1t1:3;Ccne1:2;Immp2l:2;Pim1:3;Ccnd1:2;Sema5b:2;Taf5:3;Fgfr1:2;Six4:3;Ly6e:2;Fkbp5:2;Txnip:2;Nrarp:2;Mtap7:2;Prps1:2;Lman2l:3;Stard3nl:2;Bag4:2;Hmga1:2;Mybl1:2;Plekhm1:2;Pam:2;Sp6:2;Fsd1:2;Arhgef7:2;Dmc1:2;Cd59a:2;Vbp1:2;Gse1:2;Nr5a2:2;Plcd4:2;Rbbp6:3;Pgap1:2;Ppp2r1b:2;Wdr37:2;Tpd52:2;Foxo3:2;Tle4:3;Tspyl2:2;Zfp238:2;Nrp2:…	216	163	29	85	1425	2538	2219	402	1120	20245	0.000320575	0.0288707	0.0767407	0.0354448	1.20911	1.0436	1.02488	1.07821	1	1	0	2
FC(Day5-Oct4+/Oct4-)>4_and_r>0.6	mmu-miR-15b	miR-15/16/195/424/497	0	22.2	21.8	0.76	0.115	Klhl8;Ppif;Samd10;Cc2d1b;G6pdx;Lipe;Tasp1;Sorbs1;Syngr1;Tsga14;Hlcs;P4htm;Ubtd1;Atad4;Vwa1;Cbl;Fchsd1;Otub2;Trim2;Runx1t1;Zfp217;Gprc5a;Plcg1;Ccne1;Trim13;Immp2l;Pim1;Rxra;Ccnd1;Synj2;Slc25a23;Sirt3;Xpo4;Slc35f2;Cables1;Fbxo10;Dctd;Atp11c;Icam1;Sema5b;Bat2d;Taf5;Tub;Alg10b;Cldn4;Fgfr1;Ablim1;1500041N16Rik;Six4;Cnp;Ly6e;Fkbp5;Txnip;Igfbp3;Rtkn2;Snurf;Acadm;Tcf7;Fry;Tigd5;Mtap7;Mxd3;Prps1;Lman2l;St…	Ppif;Crtac1;Frem2;Lipe;Tasp1;Siah1a;Tsga14;D230025D16Rik;Mrps2;Fchsd1;Trim2;Runx1t1;Fam46b;Frmd5;Mtap2;Gcat;Nacc2;Taf3;Immp2l;Zbtb8a;Pim1;4930422G04Rik;Tmcc2;Atp11c;Sema5b;Taf5;Zfp192;Trmt2b;Fgfr1;1810030N24Rik;Tmem45a;Six4;Ly6e;Fkbp5;Txnip;Camk2b;Gab3;Stag3;Nrarp;D1Ertd622e;Taf13;Marcks;Fry;Mta3;Zfp185;Mtap7;Mapk1ip1l;Sms;Cdh1;Lman2l;Stard3nl;Bag4;Hmga1;Mybl1;Plekhm1;Zbtb37;Jam2;Sp6;Slc25a36;Dmc…	Cc2d1b;Siah1a;Trim2;Runx1t1;Ccne1;Pim1;Ccnd1;Taf5;Nrarp;Lman2l;Pam;Fsd1;Gse1;Rbbp6;Tle4;Zfp238;9930012K11Rik;Tcfap4;E2f7;Spnb3;D9Ertd402e;6430527G18Rik;Siah1b;4932441K18Rik;Chd9;Pisd;Tut1;Sik1	Ppif:2;Cc2d1b:2;Lipe:2;Tasp1:2;Siah1a:2;Tsga14:2;Fchsd1:2;Trim2:3;Runx1t1:3;Ccne1:2;Immp2l:2;Pim1:3;Ccnd1:2;Atp11c:2;Sema5b:2;Taf5:3;Fgfr1:2;Six4:2;Ly6e:2;Fkbp5:2;Txnip:2;Nrarp:2;Fry:2;Mtap7:2;Lman2l:3;Stard3nl:2;Bag4:2;Hmga1:2;Mybl1:2;Plekhm1:2;Pam:2;Sp6:2;Fsd1:2;Dmc1:2;Cd59a:2;Vbp1:2;Gse1:2;Nr5a2:2;Plcd4:2;Rbbp6:3;Pgap1:2;Ppp2r1b:2;Tpd52:2;Foxo3:2;Tle4:3;Tspyl2:2;Zfp238:2;Ubxn10:2;Kif3c:2;Smg7:…	216	152	28	82	1425	2538	2242	406	1125	20245	0.000320575	0.0311039	0.0781747	0.0444987	1.20911	0.963188	0.979794	1.03553	1	1	0	2
FC(Day5-Oct4+/Oct4-)>4_and_r>0.6	mmu-miR-16	miR-15/16/195/424/497	0	22.8	22.9	1.1	0.482	Klhl8;Ppif;Samd10;Cc2d1b;G6pdx;Lipe;Tasp1;Sorbs1;Syngr1;Tsga14;Hlcs;P4htm;Ubtd1;Atad4;Vwa1;Cbl;Fchsd1;Otub2;Trim2;Runx1t1;Zfp217;Gprc5a;Plcg1;Ccne1;Trim13;Immp2l;Pim1;Rxra;Ccnd1;Synj2;Slc25a23;Sirt3;Xpo4;Slc35f2;Cables1;Fbxo10;Dctd;Atp11c;Icam1;Sema5b;Bat2d;Taf5;Tub;Alg10b;Cldn4;Fgfr1;Ablim1;1500041N16Rik;Six4;Cnp;Ly6e;Fkbp5;Txnip;Igfbp3;Rtkn2;Snurf;Acadm;Tcf7;Fry;Tigd5;Mtap7;Mxd3;Prps1;Lman2l;St…	Ppif;Calcoco1;Crtac1;Frem2;Lipe;Tasp1;Siah1a;Tsga14;D230025D16Rik;Fchsd1;Trim2;Runx1t1;Frmd5;Mtap2;Coro2b;Gcat;Zfp828;Fam113b;Taf3;Dgka;Immp2l;Zbtb8a;Pim1;Klhl11;4930422G04Rik;Rnf44;Sema5b;Taf5;Tet1;Zfp192;Fgfr1;1810030N24Rik;Tmem45a;Six4;Ly6e;Stmn3;Fkbp5;Fntb;Txnip;Camk2b;Gab3;Fam100a;Pla2g10;Stag3;Nrarp;D1Ertd622e;Mta3;Zfp185;Mtap7;Mapk1ip1l;Sms;Cdh1;Lman2l;Lypd6b;Stard3nl;Bag4;Hmga1;Rfx2;Mybl1…	Cc2d1b;Siah1a;Trim2;Runx1t1;Ccne1;Pim1;Ccnd1;Taf5;Nrarp;Lman2l;Pam;Fsd1;Gse1;Rbbp6;Tle4;9930012K11Rik;Tcfap4;E2f7;Spnb3;D9Ertd402e;6430527G18Rik;Siah1b;4932441K18Rik;Chd9;Pisd;Tut1;Jarid2;Sik1	Ppif:2;Cc2d1b:2;Lipe:2;Tasp1:2;Siah1a:2;Tsga14:2;Fchsd1:2;Trim2:3;Runx1t1:3;Ccne1:2;Immp2l:2;Pim1:3;Ccnd1:2;Sema5b:2;Taf5:3;Fgfr1:2;Six4:2;Ly6e:2;Fkbp5:2;Txnip:2;Nrarp:2;Mtap7:2;Lman2l:3;Stard3nl:2;Bag4:2;Hmga1:2;Rfx2:2;Mybl1:2;Plekhm1:2;Pam:2;Sp6:2;Fsd1:2;Dmc1:2;Cd59a:2;Gse1:2;Nr5a2:2;Plcd4:2;Rbbp6:3;Pgap1:2;Ppp2r1b:2;Tpd52:2;Tle4:3;Tspyl2:2;Ubxn10:2;Kif3c:2;Smg7:2;Hsf2bp:2;Cops7b:2;Baiap2:2;Taf…	216	149	28	78	1425	2538	2058	398	1110	20245	0.000320575	0.033401	0.0787371	0.0481269	1.20911	1.02859	0.999489	0.998331	1	1	0	2
FC(Day5-Oct4+/Oct4-)>4_and_r>0.6	mmu-miR-17	n/a	0.65076	-1	-1	-1	-1	n/a	Klhl8;Tctex1d2;Rps6ka5;Zfp420;E130112L23Rik;Atf7ip;D230025D16Rik;E130311K13Rik;Sin3a;Uchl1;Mtap2;Igdcc4;Zyg11b;Nacc2;Telo2;Scamp5;Synj2;Kctd18;Cables1;Dctd;Atp11c;Dst;Taf5;Rimklb;Sephs1;Zfp192;Epha4;Trib2;Tsr2;Fam48a;Bahcc1;Txnip;Pla2g10;Taf13;Amph;Heatr1;Irf9;Zfp185;Mtap7;Mapk1ip1l;Prps1;Golim4;Lypd6b;Tmem168;Tiam1;Jhdm1d;Mybl1;Gigyf1;Rprd2;Zbtb37;Jam2;Slc48a1;Usp54;Irf1;Slc25a36;Arhgef7;Kdm3a;E…	n/a	n/a	0	171	0	0	1425	0	2156	0	0	20245	1	0.00817164	1	1	0	1.12681	0	0	0	1	0	1
FC(Day5-Oct4+/Oct4-)>4_and_r>0.6	mmu-miR-17-3p	miR-17-3p	0	29.1	25.8	0.1	0.0685	Klhl8;E130112L23Rik;Cc2d1b;G6pdx;Sorbs1;Syngr1;Rrp1b;Abi3;Pcmtd1;P4htm;Ubtd1;Sin3a;Atad4;Cbl;L2hgdh;Fchsd1;Trim2;Dtd1;Cyfip2;Tmem106c;Coro2b;Bcl2l11;Ccne1;Gcat;Trim13;Scamp5;Rxra;Abca3;Gnb5;Xpo4;Pla2g4c;Fbxo10;Crip2;Ehd3;Lin9;Sema5b;Bat2d;Dst;Ldb1;Rrp15;Zfp3;Tub;Alg10b;Epha4;Rbm38;Prdm10;Six4;Hddc3;Thap3;Stmn3;Fkbp5;Camk2b;Cend1;Igfbp3;Rtkn2;Snurf;Msc;BC032203;Gk5;Mpv17l;Zmiz2;Xrcc6;Tcf7;Marcks;A…	n/a	Ier5l;Zfhx2;Runx1t1;6720456H20Rik;Vat1l;Camk2b;Cdk2ap2;Ina;Ythdf2;Zfhx4;Fam98a;Jarid2	Camk2b:2;Cdk2ap2:2;Ina:2;Ythdf2:2;Zfhx4:2;Jarid2:2	208	0	12	6	1425	2518	0	131	66	20245	0.0013485	1	0.0794012	0.138694	1.17357	0	1.30141	1.29155	1	0	0	1
FC(Day5-Oct4+/Oct4-)>4_and_r>0.6	mmu-miR-17-5p	miR-17-5p/20/93.mr/106/519.d	0	20.7	19.9	0.55	0.0238	Atp5s;Rps6ka5;Zbtb44;Rufy1;Tsga14;Sin3a;Fundc2;Uchl1;Zfp217;Tmem63a;Mtap2;Igdcc4;Coro2b;Bcl2l11;Trim13;Ttc30b;Scamp5;Ccnd1;Gnb5;Col17a1;Xpo4;Plekhg5;Ppp1r13b;Pfkfb2;Fgf4;Kndc1;Fbxo10;Ehd3;Atp11c;Tet1;Napepld;Epha4;Gng7;Prdm10;Trib2;Cnp;Serhl;Stmn3;Txnip;Gk5;Ssbp2;Xrcc6;Morc1;1110034B05Rik;Mtap7;Tmem168;Hacl1;Tiam1;Hmga1;Arhgef10;Plekhm1;Gigyf1;Fzd8;Cdca7;Plekhg1;Irf1;Rbak;Eif2ak1;Hps1;Bambi;Cry2;…	n/a	Iffo2;Rps6ka5;Zbtb44;Coro2b;Ccnd1;Gnb5;Epha4;Txnip;Tmem168;Plekhm1;Slc25a36;Bambi;D930015E06Rik;Cry2;Ppp2r1b;Elk3;Wdr37;Sema4b;Kat2b;Tle4;Abca1;Mkrn1;Aktip;Ankrd9;Zfp238;Tcfeb;Pfn2;Dnajb6;Grhl2;Nedd4l;Fgd1;Fam13c;C77080;Fbxo31;Etv1;Pde3b;Sntb2;Map3k14;Plekha7;Slc40a1;Chd9;Pgbd5;Chic1;Ulk1;Atl3;Stk38;Sik1	Rps6ka5:2;Zbtb44:2;Coro2b:2;Ccnd1:2;Gnb5:2;Epha4:2;Txnip:2;Tmem168:2;Plekhm1:2;Bambi:2;Cry2:2;Elk3:2;Wdr37:2;Sema4b:2;Kat2b:2;Tle4:2;Abca1:2;Mkrn1:2;Aktip:2;Ankrd9:2;Pfn2:2;Grhl2:2;Nedd4l:2;Fgd1:2;Fbxo31:2;Etv1:2;Pde3b:2;Sntb2:2;Map3k14:2;Slc40a1:2;Chd9:2;Pgbd5:2;Chic1:2;Ulk1:2;Stk38:2;Sik1:2	152	0	47	36	1425	1943	0	425	309	20245	0.0133618	1	0.00060646	0.000942518	1.11141	0	1.57113	1.65519	1	0	1	2
FC(Day5-Oct4+/Oct4-)>4_and_r>0.6	mmu-miR-18	miR-18	0	-1	-1	-1	-1	Dazl;Rps6ka5;Alpl;Frem2;Kat2b;Foxo3;Abi3;Mkrn1;Ccdc73;Cbl;Trim2;Zfp217;Cyfip2;Scn3a;Mtap2;Ubxn10;Kctd17;Nav2;Kif3c;Zranb3;Grhl2;Stxbp4;Lysmd2;Smg7;Sp5;Fnbp1;Ptp4a3;Slc25a23;Xpo4;Pfkfb2;Thap2;Qprt;Rnf44;Klhdc5;Rrp15;Depdc6;Ric3;Pecam1;Trib2;Tubd1;Pnkd;Tmem45a;Ceacam1;Smarcc1;Rabl2a;Thap3;Acad10;Fntb;Cend1;Ung;Rtkn2;Egr1;Snurf;Stk30;Slc41a3;Pex26;Nek8;E2f2;Nfatc2ip;Fry;Brwd3;Slc40a1;Cdk2ap2;Pnck;Ta…	n/a	Trim2;Fnbp1;Fam136a;Trib2;D1Ertd622e;Hdhd2	Trim2:2;Fnbp1:2;Trib2:2;Hdhd2:2	86	0	6	4	1425	1171	0	89	64	20245	0.0421969	1	0.165653	0.195751	1.04338	0	0.957776	0.887939	1	0	0	1
FC(Day5-Oct4+/Oct4-)>4_and_r>0.6	mmu-miR-181a	miR-181	0	30.6	27.9	0.15	0.0299	Klhl8;Samd10;Tsga14;Pcmtd1;Cbl;Laptm4b;Trim2;Map3k10;Coro2b;Bcl2l11;Plcg1;Zyg11b;Pde4a;Trim13;Ccdc76;Sirt3;Ankrd27;Plekhg5;Pla2g4c;Recql5;Rnf44;Gemin8;Atp11c;Bat2d;Depdc6;Slc12a8;Alg10b;Napepld;Epha4;Ablim1;Six4;Med7;Mcart6;Stmn3;Egr1;Stk30;Gk5;Marcks;Itpk1;Mett5d1;Kbtbd3;Ppapdc3;Mtap7;Fmnl2;Timm17b;Stard3nl;Tmem168;Hook1;Gabrb3;Rfx2;Mybl1;Gigyf1;Pam;Kbtbd11;Xrcc6bp1;Plekhg1;Arhgef7;Eif2ak1;Cd59a…	Klhl8;Tsga14;Pcmtd1;D230025D16Rik;Mrps2;Trim2;Cdh2;Uchl1;Bcl2l11;Plcg1;Nacc2;Scamp5;Ankrd27;Gm347;Recql5;Rnf44;Atp11c;Depdc6;Rimklb;Nsun3;Trmt2b;Ablim1;Six4;Zfp97;Fkbp5;Zfp521;Egr1;Stag3;Ssbp2;Taf13;1810012P15Rik;Itpk1;Thada;1700019D03Rik;2610036D13Rik;Zfp185;Mtap7;Sms;Fmnl2;Cdc5l;Timm17b;Stard3nl;Tmem168;Gabrb3;Lcmt1;Rfx2;Mybl1;Pam;Jam2;Sp6;Slc25a36;Arhgef7;Evx1;Ap1s3;Gse1;Pgap1;Ppp2r1b;Gm4769;A…	Peli1;Trim2;Cdh2;Rraga;Bcl2l11;Atp11c;Taf5;Pam;Evx1;Gse1;Wdr37;Kat2b;Senp1;Baiap2;Ythdf2;Taf9b;Eed;5730419I09Rik;E2f7;6430527G18Rik;Nr1d2;Chd9;Chn1;Csda;Lin28b;BC057022;Jarid2	Klhl8:2;Tsga14:2;Pcmtd1:2;Trim2:3;Cdh2:2;Bcl2l11:3;Plcg1:2;Ankrd27:2;Recql5:2;Rnf44:2;Atp11c:3;Depdc6:2;Ablim1:2;Six4:2;Egr1:2;Itpk1:2;Mtap7:2;Fmnl2:2;Timm17b:2;Stard3nl:2;Tmem168:2;Gabrb3:2;Rfx2:2;Mybl1:2;Pam:3;Arhgef7:2;Evx1:2;Ap1s3:2;Gse1:2;Pgap1:2;Wdr37:3;Kat2b:3;Nt5e:2;Ppm1b:2;Mkrn1:2;Mest:2;Nol8:2;Bmp2k:2;Dcaf12l1:2;Pitpnc1:2;Senp1:3;Smg7:2;Baiap2:3;Kcnk5:2;Ythdf2:3;Prom2:2;Thap2:2;Grb10:2;…	155	140	27	73	1425	2038	1870	351	928	20245	0.0204701	0.0270414	0.071799	0.0304788	1.08051	1.06363	1.09285	1.11758	1	1	0	2
FC(Day5-Oct4+/Oct4-)>4_and_r>0.6	mmu-miR-181b	miR-181	0	32	30.3	0.3	0.116	Klhl8;Samd10;Tsga14;Pcmtd1;Cbl;Laptm4b;Trim2;Map3k10;Coro2b;Bcl2l11;Plcg1;Zyg11b;Pde4a;Trim13;Ccdc76;Sirt3;Ankrd27;Plekhg5;Pla2g4c;Recql5;Rnf44;Gemin8;Atp11c;Bat2d;Depdc6;Slc12a8;Alg10b;Napepld;Epha4;Ablim1;Six4;Med7;Mcart6;Stmn3;Egr1;Stk30;Gk5;Marcks;Itpk1;Mett5d1;Kbtbd3;Ppapdc3;Mtap7;Fmnl2;Timm17b;Stard3nl;Tmem168;Hook1;Gabrb3;Rfx2;Mybl1;Gigyf1;Pam;Kbtbd11;Xrcc6bp1;Plekhg1;Arhgef7;Eif2ak1;Cd59a…	Klhl8;Syngr1;Tsga14;Pcmtd1;D230025D16Rik;Cbl;Mrps2;Trim2;Runx1t1;Bcl2l11;Plcg1;Nacc2;Zbtb8a;Scamp5;Ptp4a3;Ankrd27;Gm347;Recql5;Rnf44;Atp11c;Depdc6;Rimklb;Nsun3;Trmt2b;1700049G17Rik;Ablim1;1500041N16Rik;Tmem45a;Fam48a;Six4;Zfp97;Zfp521;Egr1;Stag3;D1Ertd622e;Taf13;Fry;1810012P15Rik;Itpk1;Thada;1700019D03Rik;2610036D13Rik;Zfp185;Mtap7;Fmnl2;Timm17b;Stard3nl;Tmem168;Ppm1h;Jhdm1d;Gabrb3;Rfx2;Mybl1;Zbt…	Peli1;Trim2;Cdh2;Rraga;Bcl2l11;Atp11c;Taf5;Pam;Evx1;Gse1;Wdr37;Kat2b;Abca1;Senp1;Baiap2;Ythdf2;Taf9b;Eed;5730419I09Rik;E2f7;6430527G18Rik;Nr1d2;Chd9;Chn1;Csda;Lin28b;BC057022;Jarid2	Klhl8:2;Tsga14:2;Pcmtd1:2;Cbl:2;Trim2:3;Bcl2l11:3;Plcg1:2;Ankrd27:2;Recql5:2;Rnf44:2;Atp11c:3;Depdc6:2;Ablim1:2;Six4:2;Egr1:2;Itpk1:2;Mtap7:2;Fmnl2:2;Timm17b:2;Stard3nl:2;Tmem168:2;Gabrb3:2;Rfx2:2;Mybl1:2;Pam:3;Arhgef7:2;Evx1:2;Ap1s3:2;Gse1:2;Pgap1:2;Wdr37:3;Kat2b:3;Nt5e:2;Abca1:2;Ppm1b:2;Mkrn1:2;Mest:2;Nol8:2;Bmp2k:2;Senp1:3;Smg7:2;Baiap2:3;Kcnk5:2;Ythdf2:3;Prom2:2;Thap2:2;Grb10:2;Taf9b:3;Eed:3;…	155	150	28	73	1425	2038	2029	353	957	20245	0.0204701	0.0288949	0.0640555	0.0383987	1.08051	1.0503	1.1269	1.08371	1	1	0	2
FC(Day5-Oct4+/Oct4-)>4_and_r>0.6	mmu-miR-181c	miR-181	0	29.8	25.6	0.05	0.0217	Klhl8;Samd10;Tsga14;Pcmtd1;Cbl;Laptm4b;Trim2;Map3k10;Coro2b;Bcl2l11;Plcg1;Zyg11b;Pde4a;Trim13;Ccdc76;Sirt3;Ankrd27;Plekhg5;Pla2g4c;Recql5;Rnf44;Gemin8;Atp11c;Bat2d;Depdc6;Slc12a8;Alg10b;Napepld;Epha4;Ablim1;Six4;Med7;Mcart6;Stmn3;Egr1;Stk30;Gk5;Marcks;Itpk1;Mett5d1;Kbtbd3;Ppapdc3;Mtap7;Fmnl2;Timm17b;Stard3nl;Tmem168;Hook1;Gabrb3;Rfx2;Mybl1;Gigyf1;Pam;Kbtbd11;Xrcc6bp1;Plekhg1;Arhgef7;Eif2ak1;Cd59a…	Klhl8;Tsga14;Pcmtd1;D230025D16Rik;Cbl;Trim2;Cdh2;Rraga;Bcl2l11;Plcg1;Nacc2;Scamp5;Ankrd27;Gm347;Rnf44;Sgtb;Atp11c;Depdc6;Rimklb;Nsun3;Trmt2b;Ablim1;Pnkd;1500041N16Rik;Six4;Zfp97;Fkbp5;Zfp521;Egr1;Stag3;Ssbp2;D1Ertd622e;Taf13;1810012P15Rik;Itpk1;1700019D03Rik;Zfp185;Mtap7;Cdh1;Fmnl2;Golim4;Timm17b;Stard3nl;Tmem168;Gabrb3;Rfx2;Mybl1;Pam;Jam2;Slc25a36;Arhgef7;Evx1;Ap1s3;Gse1;Pgap1;A830018L16Rik;Gm47…	Peli1;Trim2;Cdh2;Rraga;Bcl2l11;Atp11c;Taf5;Pam;Evx1;Gse1;Wdr37;Kat2b;Senp1;Baiap2;Ythdf2;Taf9b;Eed;5730419I09Rik;E2f7;6430527G18Rik;Nr1d2;Chd9;Chn1;Csda;Lin28b;BC057022;Jarid2	Klhl8:2;Tsga14:2;Pcmtd1:2;Cbl:2;Trim2:3;Cdh2:2;Rraga:2;Bcl2l11:3;Plcg1:2;Ankrd27:2;Rnf44:2;Atp11c:3;Depdc6:2;Ablim1:2;Six4:2;Egr1:2;Itpk1:2;Mtap7:2;Fmnl2:2;Timm17b:2;Stard3nl:2;Tmem168:2;Gabrb3:2;Rfx2:2;Mybl1:2;Pam:3;Arhgef7:2;Evx1:2;Ap1s3:2;Gse1:2;Pgap1:2;Wdr37:3;Kat2b:3;Nt5e:2;Ppm1b:2;Mkrn1:2;Mest:2;Nol8:2;Bmp2k:2;Dcaf12l1:2;Senp1:3;Smg7:2;Baiap2:3;Kcnk5:2;Ythdf2:3;Prom2:2;Grb10:2;Taf9b:3;Eed:3…	155	130	27	72	1425	2038	1695	350	903	20245	0.0204701	0.0220382	0.0712851	0.02735	1.08051	1.08962	1.09597	1.13279	1	1	0	2
FC(Day5-Oct4+/Oct4-)>4_and_r>0.6	mmu-miR-181d	n/a	0.65076	-1	-1	-1	-1	n/a	Klhl8;Syngr1;Tsga14;Pcmtd1;D230025D16Rik;Mrps2;Trim2;Runx1t1;Frmd5;Bcl2l11;Plcg1;Nacc2;Ankrd27;Gm347;Rnf44;Taok2;Atp11c;Depdc6;Rimklb;Nsun3;Trmt2b;Epha4;1700049G17Rik;Ablim1;1500041N16Rik;Tmem45a;Six4;Zfp97;Zfp521;Egr1;Stag3;D1Ertd622e;Taf13;Fry;1810012P15Rik;Itpk1;2610036D13Rik;Zfp185;Mtap7;Fmnl2;Golim4;Timm17b;Stard3nl;Tmem168;Ppm1h;Tiam1;Gabrb3;Rfx2;Mybl1;Zbtb37;Pam;Jam2;Slc25a36;Arhgef7;Evx1;…	n/a	n/a	0	156	0	0	1425	0	2116	0	0	20245	1	0.0288166	1	1	0	1.0474	0	0	0	1	0	1
FC(Day5-Oct4+/Oct4-)>4_and_r>0.6	mmu-miR-182	miR-182	0.639724	29.7	29	0.63	0.0737	Klhl8;Alpl;Frem2;Rcc2;Rufy1;Pcmtd1;Ubtd1;Chrnb1;Vwa1;Rnf208;L2hgdh;Syne2;Gprasp1;Fundc2;Otub2;Map3k10;Mtap2;Rraga;Bcl2l11;Plcg1;Zyg11b;Atp9a;Pex11b;Ccnd1;Ankrd27;Ppp1r13b;Pfkfb2;Rnf44;Gemin8;Taok2;Nudt13;Zfp3;Napepld;Ablim1;Prdm10;Pnkd;Cnp;Capsl;Mcart6;Elk1;Stag3;Marcks;Amph;Tarsl2;Dpysl3;Bag4;Tiam1;Gabrb3;Plekhm1;Mtss1;Casp3;Kbtbd11;Slc10a3;Arhgef7;Ptrf;Ap1s3;Nr5a2;Pgap1;St6galnac2;Arl4a;Tnk2;Tm…	Alpl;4732471D19Rik;A830080D01Rik;Siah1a;Tsga14;Atf7ip;Pcmtd1;Ubtd1;Rnf208;Fundc2;Zfhx2;Trim2;Cd38;Cyfip2;Frmd5;Mtap2;Zfp828;Nacc2;Pex11b;Orai1;Synj2;Ppp1r13b;Pfkfb2;Rnf44;6720456H20Rik;Sephs1;Trmt2b;Ablim1;Six4;Cdkn1c;Stag3;Nrarp;D1Ertd622e;Marcks;Zfp219;Fry;Amph;Stk11ip;Parp16;Bag4;Zfp202;Kcns3;Jhdm1d;Gabrb3;Zbtb37;2410016O06Rik;Arhgef7;Epb4.9;Tmem57;Aldoc;Pla2g16;Tcfl5;Arl4a;Tnk2;Kitl;Gm13154;S…	Ier5l;Pcmtd1;D230025D16Rik;Rnf208;Frmd5;Rraga;Gemin8;Depdc6;Vat1l;D1Ertd622e;Marcks;Zbtb37;Leng8;Tmem86a;Foxo3;Ccdc92;Gca;Grhl2;Rundc3b;Casp2;Sh3bgrl3;Sox2;Abca2;Rgs2;6430527G18Rik;Nr1d2;B3gnt2;Ralgds;Phyhipl;4933439F18Rik;Sik1;Fut9;Pbx2	Alpl:2;Pcmtd1:3;Ubtd1:2;Rnf208:3;Fundc2:2;Frmd5:2;Mtap2:2;Rraga:2;Pex11b:2;Ppp1r13b:2;Pfkfb2:2;Rnf44:2;Gemin8:2;Ablim1:2;Stag3:2;D1Ertd622e:2;Marcks:3;Amph:2;Bag4:2;Gabrb3:2;Zbtb37:2;Arhgef7:2;Arl4a:2;Tnk2:2;Tmem86a:2;Foxo3:3;Ccdc92:2;Tle4:2;Fbln1:2;Ppm1b:2;Tagln3:2;Wasf2:2;Dock9:2;Gca:2;Grhl2:3;Tpk1:2;Rhebl1:2;Sh3bgrl3:2;Sox2:2;Dtna:2;Abca2:2;Smyd3:2;Rgs2:2;Kif2a:2;6430527G18Rik:2;Sp8:2;Tnfaip8:…	136	139	33	64	1425	1837	1875	397	823	20245	0.0305063	0.0297327	0.0454341	0.0375296	1.0518	1.05321	1.18094	1.1048	1	1	1	3
FC(Day5-Oct4+/Oct4-)>4_and_r>0.6	mmu-miR-183	miR-183	0	25.5	25	0.73	0.247	Itpka;Sin3a;Cbl;L2hgdh;Syne2;Fundc2;Trim2;Runx1t1;Zfp217;Nqo1;Pim1;Synj2;Pfkfb2;Atp11c;Rrp15;Slc12a8;Tub;Tet1;Epha4;Rbm38;Cnp;Med7;Smarcc1;Hddc3;Rbpms;Txnip;Igfbp3;Egr1;Dhtkd1;Heatr1;Mett5d1;Tdgf1;Parp16;Garnl3;Tiam1;Gabrb3;Plekhm1;Pam;Kbtbd11;Slc25a36;Dkc1;Cry2;Nefl;Pgap1;Tcfl5;Kitl;Slain1;Rbmxl2;Wwox;Nt5e;Tle4;Abca1;Pbx4;Gpr114;Idh2;Stard5;Nrp2;Nipsnap1;Ephx2;Dcaf12l1;Pfn2;Scn3a;Nav2;Dnajb6;Stx…	Klhl8;Rps6ka5;Tsga14;D230025D16Rik;Sin3a;Marveld3;L2hgdh;Syne2;Trim2;Frmd5;Ybx2;Mtap2;Igdcc4;Pim1;Synj2;Depdc6;6720456H20Rik;Epha4;Tsr2;Tmem45a;Fam48a;Six4;Hddc3;Egr1;Fry;Heatr1;Stk11ip;Tdgf1;Cdc5l;Garnl3;Zfp202;Tiam1;Jhdm1d;Gabrb3;Pam;Arhgef7;Pdk3;Zfand1;Gse1;Pgap1;Ctps2;Tcfl5;Smarcad1;Elk3;Slain1;Tpd52;Tpm2;Gyk;Fam81a;Tle4;Jrk;Abca1;Gpr114;Slc38a4;Idh2;Rlbp1l2;Larp2;Dcaf12l1;Ccdc14;Pitpnc1;Pfn2…	Runx1t1;Frmd5;Pim1;Epha4;Egr1;Tiam1;Gse1;Slain1;Tle4;Abca1;Nrp2;Pfn2;Bnc2;Dtna;2900006K08Rik;B3gnt2;Ralgds	Sin3a:2;L2hgdh:2;Syne2:2;Trim2:2;Runx1t1:2;Frmd5:2;Pim1:3;Synj2:2;Epha4:3;Hddc3:2;Egr1:3;Heatr1:2;Tdgf1:2;Garnl3:2;Tiam1:3;Gabrb3:2;Pam:2;Gse1:2;Pgap1:2;Tcfl5:2;Slain1:3;Tle4:3;Abca1:3;Gpr114:2;Idh2:2;Nrp2:2;Dcaf12l1:2;Pfn2:3;Scn3a:2;Bnc2:2;Dtna:2;Kif2a:2;Etv1:2;Tnfaip8:2;Syt9:2;Slc41a3:2;Qdpr:2;B3gnt2:3;Ralgds:2;Notch1:2;Auts2:2;Syde1:2;Inpp5d:2;Perp:2	106	94	17	44	1425	1333	1288	143	470	20245	0.017434	0.041191	0.0116895	0.010432	1.12974	1.03685	1.68895	1.33002	1	1	1	3
FC(Day5-Oct4+/Oct4-)>4_and_r>0.6	mmu-miR-184	miR-184	0.57412	31.8	32	1.15	0.155	Rcc2;Anxa6;Syngr1;Rfx5;Cog5;Stard5;Fchsd1;Nipsnap1;Zfp217;Nav2;Pdxp;Cops7b;Pml;Camk2a;Gnb5;Ankrd27;Fcho1;Abca2;Zfp3;Slc12a8;Ncor2;Epha4;Gng7;Lpin3;Nf2;Cux2;Mettl8;Bcat1;Axin2;Xrn1;Tiam1;Cbx6;Sp6;Rufy3;Pgap1	Tmem86a;Ltbp1;Rfx5;Slc38a4;Anpep;Flt4;Mapre3;Fchsd1;Ccdc14;Epb4.1l5;Igdcc4;Cops7b;Spats1;Scamp5;Prom1;Rundc3b;Fcho1;9930012K11Rik;Dtna;Pecam1;Vat1l;Epha4;Trib2;Ceacam1;Nfib;Fkbp5;Sept3;Pdp1;D1Ertd622e;Fry;Ptprj;Cdk2ap2;Axin2;Pgbd5;Galnt6;Afap1l1;4933439F18Rik;D2Wsu81e;Epb4.9;Hps1;Mlh3;Pim3;Rufy3;Plcd4;Hprt1;Glyctk;Adam23;Pgap1;Helb;Tcfl5;Dlg3	Epb4.1l5	Rfx5:2;Fchsd1:2;Epb4.1l5:2;Cops7b:2;Fcho1:2;Epha4:2;Axin2:2;Rufy3:2;Pgap1:2	35	51	1	9	1425	458	783	9	136	20245	0.0624154	0.0492814	0.353411	0.134211	1.08569	0.925361	1.57856	0.94017	0	1	0	1
FC(Day5-Oct4+/Oct4-)>4_and_r>0.6	mmu-miR-185	miR-185	0	30.8	31	1.09	0.939	Alpl;Frem2;Cc2d1b;Tsga14;Ubtd1;Fchsd1;Coro2b;Bcl2l11;Pde4a;Scamp5;Ppp1r13b;Lgals3;Rltpr;Crip2;Ehd3;Rrp15;Ablim1;Cnp;Thap3;Egr1;Stk30;Acadm;Ssbp2;Itpk1;Adar;Rasal2;Cdh1;Zfp1;Tbc1d2;Fzd8;Cd59a;Dexi;Ap1s3;Mmrn2;Ppp2r1b;Vash1;Arl4a;Pcsk6;Dlg3;Tpm2;Nt5e;Bckdhb;Dars;Zscan10;Tspyl2;Rfx3;Sox4;Flt4;Tagln3;Tcfeb;RP23-100C5.8;Jag2;Kif3c;Stxbp4;Camk2a;Kcnk5;Dact1;Fnbp1;Prom1;Cacnb1;Bcl9;Fbxo31;Crem;E2f7;Gtf2…	Alpl;Crtac1;Tcfcp2l1;Tasp1;L2hgdh;Fchsd1;Gspt2;Coro2b;Bcl2l11;Zyg11b;Zbtb8a;Scamp5;Gmeb1;Col17a1;Lgals3;Rltpr;Recql5;Atp11c;6720456H20Rik;Vat1l;Ccdc116;Snrpn;Ssbp2;Itpk1;Lrrc16b;Fmnl2;Timm17b;Garnl3;Tcte2;Rprd2;Cd59a;Grpel2;Aldoc;Ppp2r1b;Leng8;A830018L16Rik;Arl4a;Necab1;Dlg3;Foxg1;Rasgrp4;Tspyl2;Pbx4;Sox4;Tagln3;Wasf2;Zc3h8;Nrp2;Pitpnc1;RP23-100C5.8;Pfn2;Kif3c;Prkar2b;Dnajb6;Cops7b;Camk2a;Cep68;R…	Crtac1;Egr1;Mex3a;Ssbp2;Lrrc16b;Leng8;Pitpnc1;Kitl;Smg7;Mllt11;Dtna;Tcfap4	Alpl:2;Crtac1:2;Fchsd1:2;Coro2b:2;Bcl2l11:2;Scamp5:2;Lgals3:2;Rltpr:2;Egr1:2;Ssbp2:3;Itpk1:2;Lrrc16b:2;Cd59a:2;Ppp2r1b:2;Leng8:2;Arl4a:2;Dlg3:2;Tspyl2:2;Sox4:2;Tagln3:2;Pitpnc1:2;RP23-100C5.8:2;Kif3c:2;Camk2a:2;Crem:2;Sp8:2;Cdyl2:2;Zc4h2:2;Magi1:2;Ptprj:2;Ralgds:2;Ddx17:2;Xpo5:2;Kirrel:2;Calcoco1:2;Cbl:2;Trim2:2;Creld1:2;Mtap2:2;Pfkfb2:2;Smarcc1:2;Mta3:2;Mtap7:2;Tiam1:2;Hmga1:2;Sp6:2;Arl15:2;Nfat…	181	193	12	70	1425	2482	2678	131	936	20245	0.0286981	0.029989	0.0794012	0.0440266	1.03605	1.02388	1.30141	1.06249	1	1	0	2
FC(Day5-Oct4+/Oct4-)>4_and_r>0.6	mmu-miR-186	miR-186	0	28	28.4	1.39	0.301	Klhl8;Pex12;Frem2;Zbtb44;Pcbp3;Rrp1b;Tsga14;Sin3a;Igdcc4;Zyg11b;Pex11b;Pim1;Scamp5;Col17a1;Xpo4;Gemin8;Ehd3;Atp11c;Lin9;Bat2d;Rpap1;Rrp15;Tmem180;Sephs1;Epha4;Rbm38;Fgfr1;Ablim1;Cnp;Mcart6;Stmn3;Igfbp3;Cdh3;Mettl8;Fry;1110034B05Rik;Fsd1l;Kbtbd3;Rsbn1l;Psrc1;Fmnl2;Cdc5l;Dpysl3;Pam;Rbak;Cd59a;Dck;Pkp2;Ap1s3;Nefl;Pgap1;Hsd17b4;Necab1;Dlg3;Dazl;Mgea5;Tpd52;Tmem30b;Si;Nt5e;Gpa33;Abca1;Fbln1;Rfx3;Sfrp1…	Frem2;L2hgdh;Cdh2;Igdcc4;Nacc2;Scamp5;6720456H20Rik;Sephs1;Vat1l;Epha4;Fgfr1;Fam48a;Txnip;Camk2b;Cdh3;Nrarp;Ssbp2;Fry;1110034B05Rik;Psrc1;Zfp185;Cdc5l;Jhdm1d;Pam;Hps1;Grpel2;Tmem57;Pgap1;A830018L16Rik;Arl4a;Arnt;Necab1;Dlg3;Dazl;Mgea5;Gpa33;Dars;Sfrp1;Sox4;Pitpnc1;BC028528;Gca;Tbc1d9;Dnajb6;Pcolce2;Tpk1;Gldc;Wwc1;Crem;Sp8;Etv1;Tnfaip8;Etv5;3830406C13Rik;Pdp1;Ube2t;Chka;Plekha7;Kif18a;Lnx2;Magi1;C…	Crtac1;Cdc5l;Necab1;Camk2a;Zfhx4;Itga6;Acap3;Fcho1;Marcks;Foxd3;Smarcad1;Eed;Dtna;Nr1d2;Chic1	Frem2:2;Igdcc4:2;Scamp5:2;Sephs1:2;Epha4:2;Fgfr1:2;Cdh3:2;Fry:2;1110034B05Rik:2;Psrc1:2;Cdc5l:3;Pam:2;Pgap1:2;Necab1:3;Dlg3:2;Dazl:2;Mgea5:2;Gpa33:2;Sfrp1:2;Sox4:2;Tbc1d9:2;Dnajb6:2;Pcolce2:2;Tpk1:2;Gldc:2;Sp8:2;Etv1:2;Etv5:2;Ube2t:2;Lnx2:2;Magi1:2;Chd9:2;Lmbr1:2;Ddx17:2;Zfhx4:2;Mapk6:2;Rufy3:2;Slc1a3:2;Fzd10:2;Itga6:3;Prpf39:2;Mtap2:2;Spats1:2;Fcho1:3;Tub:2;Six4:2;Smarcc1:2;Stag3:2;Marcks:3;Bag4…	223	162	15	76	1425	2840	2059	298	1033	20245	0.00597285	0.0107814	0.0379742	0.0449076	1.11555	1.11779	0.715118	1.04524	1	1	1	3
FC(Day5-Oct4+/Oct4-)>4_and_r>0.6	mmu-miR-187	miR-187	0	29	31.1	4.43	0.299	Ppm1b;Atp9a;Ythdf2;Bnc2;Ankrd27;Pfkfb2;Sgtb;Dctd;Slc27a1;Hormad2;Epha4;Nf2;Igfbp3;Bbs2;Gk5;Irak3;Kbtbd3;Mybl1;Kbtbd11;Rbak;Gpr126;Cry2;Elk3	Zfp512;E130112L23Rik;Fam81a;Tle4;Siah1a;Rfx5;Sox4;Sin3a;Wasf2;Mapre3;Trim2;Cyfip2;Ubxn10;Ydjc;Tdrkh;Pde4a;Dnajc6;Lrrc2;Senp8;Zbtb8a;Ccnd1;Rundc3b;Sspn;Pfkfb2;Mybl2;Dctd;Map3k6;Hormad2;Dst;6430527G18Rik;Sp8;Siah1b;Sgms2;Chka;E2f2;Nfatc2ip;Fry;Plekha7;Mta3;Zfp760;Taf1;Parp16;Tiparp;Ddx17;Zfp202;Nab1;Slc25a36;Rbak;Tmcc3;Grpel2;Tmsb15b1-Tmsb15b2;Bambi;Adam23;Leng8;A830018L16Rik;Adcy3;Capn5;Elk3;Arnt;…	n/a	Pfkfb2:2;Dctd:2;Hormad2:2;Rbak:2;Elk3:2	23	60	0	5	1425	371	859	6	116	20245	0.069854	0.0543788	0.645337	0.0838137	0.880759	0.992341	0	0.612371	0	0	0	0
FC(Day5-Oct4+/Oct4-)>4_and_r>0.6	mmu-miR-188	miR-188	1	32	32	1	0.374	Tmem86a;Slain1;Nup210;Tpd52;Calcoco1;Sema4b;Tmem30b;Abca1;Rfx5;Tsga14;Sfrp1;Pcmtd1;Sox4;Vwa1;Cbl;Nrp2;Dcaf12l1;Tmem125;Map3k10;Dock9;Hvcn1;Frmd5;Ybx2;Kif3c;Dcps;Aen;Senp1;Pde4a;Ina;Grhl2;Cops7b;Pml;Camk2a;Scamp5;Prom1;Ccnd1;Synj2;Bnc2;Tpk1;Fyco1;Xpo4;Pcyt1b;Rhebl1;Recql5;Rnf44;Lsm11;Zmat4;Klhdc5;Grhl1;Bat2d;Dst;Ttf2;Rrp15;Depdc6;Tub;Bcl9;Alg10b;Gpr172b;Fbxo31;Epha4;Prdm10;Chrna9;Thap3;Etv1;Tnfaip…	n/a	Pde4a;Cops7b;Mgat3;Epha4;Mex3a;Jarid2;Kitl	Pde4a:2;Cops7b:2;Epha4:2;Jarid2:2;Kitl:2	113	0	7	5	1425	1127	0	81	46	20245	2.74976e-05	1	0.134531	0.118865	1.42448	0	1.22777	1.54424	1	0	0	1
FC(Day5-Oct4+/Oct4-)>4_and_r>0.6	mmu-miR-188-3p	n/a	0.64719	-1	-1	-1	-1	n/a	5830433M19Rik;Anxa8;Kat2b;E130112L23Rik;Foxo3;Ltbp1;Jrk;Tspyl2;Pcmtd1;Sin3a;Rlbp1l2;Cbl;Mrps2;Fchsd1;Larp2;Trim2;Dock9;Prpf39;Pitpnc1;Cd38;Fam46b;Oraov1;Frmd5;Mtap2;Klhdc8b;Coro2b;Ydjc;Bcl2l11;Senp1;Smg7;Mbd4;1700094D03Rik;Sp5;Ryr1;Synj2;4930422G04Rik;Sspn;Grb10;Rnf44;Gldc;4930455F23Rik;2410022L05Rik;Macrod2;6720456H20Rik;Smyd3;1700049G17Rik;Trib2;Tsr2;Fam48a;Spnb3;Six4;Bahcc1;Ceacam1;Nfib;Dscaml…	n/a	n/a	0	95	0	0	1425	0	1336	0	0	20245	1	0.0436713	1	1	0	1.01023	0	0	0	1	0	1
FC(Day5-Oct4+/Oct4-)>4_and_r>0.6	mmu-miR-188-5p	n/a	0.623282	-1	-1	-1	-1	n/a	AI661453;Tpd52;Calcoco1;Sema4b;Ltbp1;Tsga14;Gatsl3;Sox4;Pramef12;Fchsd1;Nrp2;Dock9;Frmd5;Ybx2;Mtap2;Epb4.1l5;Adamts10;Ina;Cops7b;Dgka;Dnajc6;Baiap2;Camk2a;Scamp5;Rxra;Ccnd1;Synj2;Tpk1;Fyco1;Gm1631;Mgat3;Gldc;Ehd3;Grhl1;Dst;Depdc6;Rimklb;Alg10b;Ablim1;Ly6e;Rtkn2;Tnfaip8;Spnb4;Etv5;Pptc7;Syt9;Rimkla;1110034B05Rik;1190002N15Rik;Magi1;Zfp185;Axin2;Timm17b;Stat6;Zfp202;Tiam1;Car11;Jhdm1d;Zbtb37;Tsku;S…	n/a	n/a	0	83	0	0	1425	0	1049	0	0	20245	1	0.0251848	1	1	0	1.1241	0	0	0	1	0	1
FC(Day5-Oct4+/Oct4-)>4_and_r>0.6	mmu-miR-189	miR-24*	0	31.8	32	1.15	0.373	Etv1;Dazl;Ung;Rtkn2;Rps6ka5;Ankrd10;Phyh;Dhtkd1;Abca1;Pcmtd1;Dpysl4;Aktip;Stk10;Tigd5;Laptm4b;Fchsd1;Dtd1;Mtap2;March2;Pisd;Bcl2l11;Aen;Atp9a;Ddx17;Stxbp4;Mybl1;Usf1;Mtss1;Trp53i11;Nab1;Kcnk5;Chic1;Orai1;Smpdl3b;Synj2;Akr1b10;Bnc2;Sspn;Ankrd27;Ppm1f;Pcyt1b;Kndc1;Recql5;Mapk6;Ehd3;Nudt13;Exoc7;Zfp3;Arl15;Ric3;Nefl;Wscd1;Flywch1;Chrna9;Nf2;Smarcc1;Ubox5;Fut9;Kitl;Wdr37	n/a	Kcnh2;Nr1d2;Mtss1;6720456H20Rik	Mtss1:2	60	0	4	1	1425	903	0	25	9	20245	0.0485245	1	0.0670159	0.353411	0.943988	0	2.27312	1.57856	1	0	0	1
FC(Day5-Oct4+/Oct4-)>4_and_r>0.6	mmu-miR-18a	n/a	0.57566	24.4	23.8	0.65	0.16	n/a	Dazl;Klhl8;Mgea5;5830433M19Rik;Rps6ka5;Alpl;Sema4b;Kat2b;Foxo3;Fam81a;Mrpl15;Jrk;Abca1;Siah1a;Atf7ip;Hlcs;Mkrn1;Aktip;D230025D16Rik;Cbl;Mapre3;Bmp2k;Zfp238;Sorl1;Trim2;Cdh2;Pitpnc1;Cyfip2;Frmd5;Mtap2;March2;Kif3c;D14Ertd436e;Dnajb6;Smg7;Camk2a;Scamp5;Ptp4a3;Rundc3b;Sspn;Bnc2;Fyco1;Mybl2;Thap2;Taf9b;Rnf44;Camkk1;Zmat4;Fam13c;Atp11c;Depdc6;Rimklb;6720456H20Rik;Pecam1;Vat1l;C77080;Alg10b;Gpr172b;Sir…	n/a	n/a	0	132	0	0	1425	0	1668	0	0	20245	1	0.0135698	1	1	0	1.1243	0	0	0	1	0	1
FC(Day5-Oct4+/Oct4-)>4_and_r>0.6	mmu-miR-18b	n/a	0.655441	-1	-1	-1	-1	n/a	Dazl;Klhl8;5830433M19Rik;Alpl;Sema4b;Zfp420;Foxo3;Tcfcp2l1;Fam81a;Mrpl15;Jrk;Abca1;Hlcs;Mapre3;Bmp2k;Sorl1;Trim2;Pitpnc1;Cyfip2;Frmd5;Mtap2;Kif3c;D14Ertd436e;Tdrkh;Dnajb6;Smg7;Immp2l;Scamp5;Ptp4a3;Sspn;Bnc2;Fyco1;Mybl2;Thap2;Rnf44;Zmat4;Eed;Fam13c;Depdc6;Rimklb;Zfp192;Pecam1;Vat1l;Sirpa;Napepld;Epha4;Pdha1;3110056O03Rik;Trib2;Pnkd;Tmem45a;Aldh1l2;Ceacam1;6430527G18Rik;Sp8;Fntb;Etv1;Fam100a;383040…	n/a	n/a	0	126	0	0	1425	0	1690	0	0	20245	1	0.0303848	1	1	0	1.05922	0	0	0	1	0	1
FC(Day5-Oct4+/Oct4-)>4_and_r>0.6	mmu-miR-190	miR-190	0	32	32	1	0.374	Cdh2;Synj2;Slc25a23;Qprt;Rrp15;Depdc6;Alg10b;Mcart6;Fsd1l;Mett5d1;Srcrb4d;Zfp1;Gabrb3;Bdh2;Slc25a36;Rbak;Pgap1;Smarcad1;Pcsk6;Dazl;Sema4b;Zscan10;Nrp2;Prkar2b;Dyrk3;Nedd4l;Prom1;Bnc2;Pcyt1b;Trps1;Nfib;Kif2a;Syt9;Spry1;Nfatc2ip;Bcat1;Notch1;Stat6;Galnt6;Chic1;Ulk1;Fut9;Ddhd2	Rps6ka5;4732471D19Rik;Frem2;E130112L23Rik;Ankhd1;Syngr1;Pcmtd1;Myst4;Fundc2;Zfhx2;Otub2;Trim2;Frmd5;Immp2l;Synj2;Rnf44;Atp11c;Dst;Taf5;6720456H20Rik;Nsun3;Alg10b;Fgfr1;Tsr2;Tmem45a;Gab3;Sap30;Nrarp;Net1;Mta3;Zfp760;Mtap7;Tmem168;Tiam1;Gabrb3;Mybl1;Cbx6;Dnahc8;Slc25a36;Rbak;Epb4.9;Grpel2;Haus4;Tmsb15b1-Tmsb15b2;Ap1s3;Arl15;Bambi;Nr5a2;Rbbp6;Pgap1;Ppp2r1b;A830018L16Rik;Hsd17b4;Arl4a;Smarcad1;Dlg3;D…	Cdh2;Zbtb37;Pptc7	Cdh2:2;Synj2:2;Alg10b:2;Gabrb3:2;Slc25a36:2;Rbak:2;Pgap1:2;Smarcad1:2;Dazl:2;Nrp2:2;Prkar2b:2;Trps1:2;Nfib:2;Kif2a:2;Pptc7:2;Syt9:2;Spry1:2;Chic1:2;Fut9:2	43	124	3	19	1425	842	1752	56	345	20245	0.00408109	0.0387832	0.202118	0.0480203	0.725537	1.00552	0.76109	0.782415	1	1	0	2
FC(Day5-Oct4+/Oct4-)>4_and_r>0.6	mmu-miR-190b	n/a	0.804026	-1	-1	-1	-1	n/a	Dazl;Rps6ka5;Frem2;Pcmtd1;Mkrn1;Slc38a4;Larp2;Myst4;Fundc2;Zfhx2;Otub2;Frmd5;March2;Ubxn10;Prkar2b;Lysmd2;Immp2l;Rundc3b;Synj2;Rnf44;Zmat4;Atp11c;Dst;Nsun3;1700030J22Rik;Alg10b;Crem;Fndc4;Trps1;Samhd1;Rgs2;Aldh1l2;Ceacam1;Nfib;Sp8;Etv1;Gab3;Pde3b;Esrrb;Nt5dc1;Etv5;3830406C13Rik;Pptc7;Sept3;Syt9;Pdp1;Sap30;Nrarp;Spry1;Plekha7;Zc4h2;Kif18a;Net1;Ptprj;Mta3;Chd9;Taf1;Phyhipl;Golim4;Tiparp;Bag4;AI4806…	n/a	n/a	0	90	0	0	1425	0	1393	0	0	20245	1	0.0303602	1	1	0	0.917898	0	0	0	1	0	1
FC(Day5-Oct4+/Oct4-)>4_and_r>0.6	mmu-miR-191	miR-191	0	22.4	22.8	1.4	0.038	Pex12;Bckdhb;Lipe;Abca1;Slc38a4;P4htm;Sox4;Mapre3;Fchsd1;Gspt2;Nav2;Tbc1d9;Pml;Camk2a;Fnbp1;Bnc2;Ankrd27;Klhdc5;Taf5;Zfp3;Pecam1;Six4;Txnip;Cux2;Egr1;Stk30;Fry;Notch1;Tbc1d2;Plekhm1;Cbx6;Fzd5;Socs2;Gpr19;Gart;Wscd1;Jarid2	Foxo3;Siah1a;Pcmtd1;Slc38a4;Sox4;Wasf2;Mapre3;Fchsd1;Larp2;Gspt2;Trim2;Cdh2;Pitpnc1;RP23-100C5.8;Mtap2;Ydjc;Tbc1d9;Sfxn2;Dnajc6;Slc16a13;Sspn;Ankrd27;Ccdc64;9930012K11Rik;Atp11c;Taf5;Ric3;Pecam1;Vat1l;Trib2;E2f7;Six4;Rgs2;Sp8;Egr1;Cdkn1c;Pptc7;Syt9;2610019F03Rik;Zfp507;Ssbp2;Fry;Casp7;Ptprj;6530401N04Rik;Zfp185;Mtap7;Mapk1ip1l;Cdc5l;Parp16;Zfyve26;Ddx17;Rnd3;Zfp202;Jhdm1d;Nhsl1;Rprd2;Slc25a36;Arh…	Taf5;Egr1;Fzd5	Slc38a4:2;Sox4:2;Mapre3:2;Fchsd1:2;Gspt2:2;Tbc1d9:2;Ankrd27:2;Taf5:3;Pecam1:2;Six4:2;Egr1:3;Fry:2;Fzd5:3;Socs2:2	37	76	3	14	1425	420	804	14	150	20245	0.0266258	0.00163897	0.0568435	0.0641612	1.25157	1.34295	3.04436	1.32599	1	1	0	2
FC(Day5-Oct4+/Oct4-)>4_and_r>0.6	mmu-miR-192	miR-192/215	0.589628	32	32	1	0.374	Atad3a;Nt5e;Irak1;Atf7ip;Cbl;Trim2;Ccdc99;Runx1t1;Ankle1;Igdcc4;Dcps;Atp9a;Grhl2;Dyrk3;Sfxn2;Dnajc6;Nqo1;Prom1;Synj2;Bnc2;Xpo4;Thap2;Fbxo10;Klhdc5;Grhl1;Bat2d;Tub;Alg10b;Epha4;Crem;Fn1;Ablim1;Prdm10;Syngr3;Pnkd;Six4;Rabl2a;Mcart6;Thap3;Fntb;Atf7ip2;Rtkn2;Igfals;Egr1;Nod1;Ddx59;Pdp1;B4galt2;Tcf7;Dpysl4;Dapp1;Bcat1;Psrc1;Map2k7;Kifc2;Tmem168;Gjc1;Gm2a;Pxmp2;Afap1l1;Nab1;Chic1;Rbak;Ldhb;Agtrap;Hspb8…	Cbl;Zfp238;Trim2;Pfn2;Mtap2;Epb4.1l5;Dnajb6;Cops7b;Pml;Dyrk3;Tcfap2c;Sfxn2;Dnajc6;Fyco1;Zmat4;Klhdc5;Grhl1;Macrod2;Tub;Zfp192;Pecam1;Ablim1;Trps1;Aldh1l2;Sp8;Fntb;B3galt6;2610019F03Rik;Pdp1;Nek8;B4galt2;D1Ertd622e;Ppapdc3;Snta1;Rbak;Ldhb;Tmcc3;Maneal;Grpel2;Socs2;Hspb8;Chd3;Lin28b;Exoc7;Adam23;Glyctk;Adcy3;Smarcad1;Sik1;Fut9;Kitl;AW551984	Dazl;Ubxn10;Sgms2;B4galt2;Tcf7;Zfhx4	Cbl:2;Trim2:2;Dyrk3:2;Sfxn2:2;Dnajc6:2;Klhdc5:2;Grhl1:2;Tub:2;Ablim1:2;Fntb:2;Pdp1:2;B4galt2:3;Tcf7:2;Rbak:2;Ldhb:2;Hspb8:2;Lin28b:2;Glyctk:2;Adcy3:2;Smarcad1:2;Sik1:2;Kitl:2	80	52	6	22	1425	958	652	60	220	20245	0.0136312	0.0379654	0.118354	0.0237605	1.18639	1.13308	1.4207	1.4207	1	1	0	2
FC(Day5-Oct4+/Oct4-)>4_and_r>0.6	mmu-miR-193	miR-193	0	-1	-1	-1	-1	Tmem86a;Alpl;Kat2b;Bckdhb;Rcc2;Rrp1b;Jrk;Abca1;Hlcs;Tmem42;Gpr114;Slc38a4;Cbl;Adat1;Nrp2;Otub2;Tmem125;Runx1t1;Coq5;RP23-100C5.8;Mtap2;Ubxn10;Klhdc8b;Gca;Stxbp4;Kcnk5;Scamp5;Mllt11;Fnbp1;Bnc2;Tmcc2;Grb10;Cables1;Sgtb;Dctd;Taok2;Sema5b;Rrp15;Ric3;Pecam1;Napepld;Epha4;Cldn4;Trps1;Trib2;Six4;Cnp;Ceacam1;Ubox5;Etv1;Cend1;Dppa5a;Etv5;Mettl8;Syt9;Zmiz2;Nek8;1110034B05Rik;Lnx2;Kbtbd3;Magi1;Adar;Brwd3;No…	Tmem86a;Tpm2;Kbtbd7;Alpl;L3mbtl2;4732471D19Rik;Mrpl15;Jrk;Abca1;Siah1a;Rfx5;Trp53;Gpr114;D230025D16Rik;Wasf2;Zfp238;Zc3h8;Nrp2;Runx1t1;RP23-100C5.8;Cyfip2;Nat6;Klhdc8b;Senp1;Smg7;Cops7b;1700094D03Rik;Bnc2;Sgtb;Taok2;Dtna;Rimklb;Zfp192;Pecam1;Ablim1;Trps1;Polr1b;Six4;Ceacam1;6430527G18Rik;Camk2b;Etv1;Siah1b;Cend1;Etv5;Mettl8;Sntb2;Rimkla;Nek8;D1Ertd622e;Plekha7;Magi1;Psrc1;Fbxw17;Mta3;Zfp185;Snta1…	Siah1a;Runx1t1;Ybx2;Pclo;Col17a1;Taf5;Tub;Epha4;Six4;6430527G18Rik;Etv1;Siah1b;Slc39a5;Cbx6	Tmem86a:2;Alpl:2;Jrk:2;Abca1:2;Siah1a:2;Gpr114:2;Nrp2:2;Runx1t1:3;RP23-100C5.8:2;Klhdc8b:2;Bnc2:2;Sgtb:2;Taok2:2;Pecam1:2;Epha4:2;Trps1:2;Six4:3;Ceacam1:2;6430527G18Rik:2;Etv1:3;Siah1b:2;Cend1:2;Etv5:2;Mettl8:2;Nek8:2;Magi1:2;Notch1:2;Slc39a5:3;Hmga1:2;Hprt1:2;Glyctk:2;Xpo5:2;Pgap1:2	88	82	14	33	1425	1194	949	84	354	20245	0.041024	0.00756447	0.00137697	0.0197807	1.04708	1.22758	2.36784	1.32438	1	1	1	3
FC(Day5-Oct4+/Oct4-)>4_and_r>0.6	mmu-miR-193b	n/a	0.589628	-1	-1	-1	-1	n/a	Etv1;Cend1;Siah1b;Tmem86a;Tpm2;Kbtbd7;Alpl;L3mbtl2;4732471D19Rik;Etv5;Mettl8;Sntb2;Mrpl15;Rimkla;Nek8;Jrk;Abca1;Ier5l;Rfx5;Siah1a;Mkrn1;Trp53;Gpr114;D230025D16Rik;Plekha7;Magi1;Zfp238;Zc3h8;Fbxw17;Nrp2;Mta3;Stk11ip;Runx1t1;Snta1;RP23-100C5.8;Klhdc8b;Slc39a5;Zw10;Bag4;Senp1;AI480653;Hmga1;1700094D03Rik;Nab1;Bnc2;2410016O06Rik;Cd59a;2810432D09Rik;Dexi;Tmem229b;Sgtb;Taok2;Dtna;Rimklb;Pecam1;D930015E…	n/a	n/a	0	69	0	0	1425	0	839	0	0	20245	1	0.020934	1	1	0	1.1684	0	0	0	1	0	1
FC(Day5-Oct4+/Oct4-)>4_and_r>0.6	mmu-miR-194	miR-194	0	27.9	30.5	5.78	0.0444	E130112L23Rik;Ltbp1;Irak1;Pcmtd1;Cbl;Myst4;Fundc2;Otub2;Trim2;Cdh2;Mtap2;Igdcc4;Cth;Atp9a;Pde4a;Trim13;Utf1;Scamp5;Ccnd1;Klhl11;Sirt3;Xpo4;Qprt;Cables1;Fbxo10;Ehd3;Sephs1;Slc12a8;Alg10b;Epha4;Fgfr1;Trib2;Six4;Rbpms;Fkbp5;Igfals;Dppa5a;Adar;Rsbn1l;Cdc5l;Lman2l;Hook1;Gabrb3;Rfx2;Mybl1;Gigyf1;Mtss1;Slc25a36;Arhgef7;Rbak;Kdm3a;Zfand1;Dck;Ap1s3;Fez1;Pgap1;Klf10;Ppp2r1b;Arl4a;Capn5;Wdr37;Dazl;Tpd52;Bck…	Frem2;E130112L23Rik;Pcmtd1;Hlcs;Myst4;Trim2;Cdh2;Frmd5;Mtap2;Zfp828;Fam113b;Telo2;Scamp5;Klhl11;Synj2;4930422G04Rik;Sephs1;Nsun3;Zfp192;Alg10b;Exog;Six4;2610019F03Rik;Fbxw17;Zfp185;Sms;Lman2l;Bag4;Jhdm1d;Gabrb3;Mybl1;Cbx6;Kdm3a;Evx1;Rbbp6;Eif2s3x;Enox1;Piwil2;A830018L16Rik;Arl4a;Capn5;Kitl;Dlg3;Dazl;Zfp512;Tpd52;Tmem30b;Tle4;Ppm1b;Mbd1;Mest;Fkbp3;Nipsnap1;Dcaf12l1;Ccdc14;Pitpnc1;Dnajb6;Grhl2;Mbd4…	Myst4;Cdh2;Pfkfb2;Sephs1;Nsun3;Jhdm1d;Gabrb3;Pfn2;Gca;Grhl2;3830406C13Rik;Chd9;Tfrc;Zfhx4;Tgif1	E130112L23Rik:2;Pcmtd1:2;Myst4:3;Trim2:2;Cdh2:3;Mtap2:2;Scamp5:2;Klhl11:2;Sephs1:3;Nsun3:2;Alg10b:2;Six4:2;Lman2l:2;Jhdm1d:2;Gabrb3:3;Mybl1:2;Kdm3a:2;Arl4a:2;Capn5:2;Dazl:2;Tpd52:2;Mest:2;Fkbp3:2;Dcaf12l1:2;Ccdc14:2;Pfn2:2;Grhl2:3;Ccdc23:2;Taf9b:2;Dtna:2;Cog4:2;Syngr3:2;Rgs2:2;Nfib:2;Atf7ip2:2;3830406C13Rik:2;Pptc7:2;Pdp1:2;Slc40a1:2;Chd9:3;Tfrc:2;Chn1:2;Axin2:2;Phyhipl:2;Ddx17:2;Rnd3:2;Limk2:2;Z…	130	106	15	55	1425	1660	1380	129	596	20245	0.0164551	0.0265575	0.0186257	0.00726732	1.1126	1.09126	1.65198	1.31105	1	1	1	3
[truncated: 434 more rows]

## Sheet: repressor genes
GDE_panel	mirbaseID	mirna_family	conserved?	Avg_ICM	Avg_EC	FC_ICM/ES	pvalue_Taqman_expression	targeted_genes_in_selected_by_targetscan	targeted_genes_in_selected_by_miranda	targeted_genes_in_selected_by_pictar	targeted_genes_in_selected_by_all	number_targeted_geness_in_selected_by_targetScan	number_targeted_geness_in_selected_by_miRANDA	number_targeted_geness_in_selected_by_picTar	number_targeted_geness_in_selected_by_two_of_predictions	total_selected_genes	number_targeted_geness_in_background_by_targetScan	number_targeted_geness_in_background_by_miRANDA	number_targeted_geness_in_background_by_picTar	number_targeted_geness_in_background_by_one_of_predictions	total_background_genes	targetScan_pvalue	miranda_pvalue	pictar_pvalue	combine_pvalue	targetScan_enrichment	miranda_enrichment	pictar_enrichment	combine_enrichment	targetscan_flag	miranda_flag	pictar_flag	all_flag
[truncated: 544 more rows]

[truncated: 4 more sheets: maintain pluripotency, ICM specific, calculation, ES specific]
