# Supplementary material for: Tracing the Derivation of Embryonic Stem Cells from the Inner Cell Mass by Single-Cell RNA-Seq Analysis
Source: Cell Stem Cell. 2010 May 7;6(5-2):468–78. doi: 10.1016/j.stem.2010.03.015 (PMC2954317; doi:10.1016/j.stem.2010.03.015)
Supplement: Table S7. The Lists of 1,378 Potential Pluripotency Genes — The lists of 1,378 potential pluripotency genes (FC[Day5-Oct4+/Day5-Oct4−]>4, p<0.01, and r >0.6). Here r represents the averaged correlation coefficient with the expression of Oct4, Sox2, and Nanog in ICM outgrowth. [file mmc8.xls]

## Sheet: repsressor pluipotency
RefSeqID	GeneID	Chromosome	Strand	Start	End	Size	NoExons	ES_Counts	ICM_Counts	ES_Day3_Counts	ES_Day5_Oct4pos_Counts	ES_Day5_Oct4neg_Counts	E4-5_Epiblast_Counts	ES_RPM	ICM_RPM	ES_Day3_RPM	ES_Day5_Oct4pos_RPM	ES_Day5_Oct4neg_RPM	E4.5_Epiblast_RPM	FC(ES/ICM)	p-value(ES/ICM)	FC(ES/E4.5_Epiblast)	p-value(ES/E4.5_Epiblast)	FC(Day5_oct4pos/Day5_oct4neg)	p-value(Day5_oct4neg/Day5_oct4pos)	Pou5f1	Sox2	Klf4	Nanog	Dppa3	AVG(cor of Nanog, Oct4, and Sox2)
NM_007837	Ddit3	chr10	+	126727848	126733344	871	4	325	317	1142	122	5821	45	6.77264	11.2725	63.215	8.3732	421.329	14.4188	0.600979	1.37e-10	0.464285	9.58e-06	0.0200346	0	-0.968618	-0.826438	0.127321	-0.917442	-0.742674	-0.904166
NM_009026	Rasd1	chr11	-	59776684	59778444	1607	2	59	14	135	11	2034	8	1.22949	0.49784	7.47288	0.754961	147.223	2.56333	2.34492	0.00143132	0.436751	0.036345	0.00559197	0	-0.977745	-0.810244	0.139239	-0.889342	-0.842147	-0.892444
NM_029364	Gns	chr10	+	120802145	120834301	3855	14	2472	1442	2352	549	6114	130	51.5137	51.2775	130.194	37.6794	442.536	41.6542	1.00468	0.887951	1.23674	0.0143881	0.0852932	0	-0.958492	-0.827759	0.14058	-0.883585	-0.78272	-0.889946
NM_021554	Mettl9	chr7	+	128177958	128220349	1823	5	3042	2724	2029	773	2990	235	63.3919	96.8654	112.315	53.0531	216.419	75.2979	0.654643	3.19e-57	0.844724	0.0147601	0.245399	0	-0.886913	-0.904464	0.215976	-0.867373	-0.536801	-0.88625
NM_016797	Stx7	chr10	+	23869122	23908765	2500	10	1594	2179	2242	855	6665	262	33.2172	77.4852	124.105	58.681	482.418	83.9492	0.428917	1.31e-147	0.39731	2.14e-35	0.121775	0	-0.940287	-0.874237	0.292515	-0.830391	-0.614532	-0.881638
NM_010562	Ilk	chr7	+	112885238	112891439	1752	13	577	396	293	125	649	62	12.024	14.0818	16.2189	8.5791	46.9751	19.8658	0.853505	0.0156476	0.601052	0.000335003	0.183825	2.12e-92	-0.890101	-0.938201	0.31995	-0.814779	-0.569374	-0.881027
NM_001161724	Ilk	chr7	+	112885103	112891439	1797	13	578	396	293	125	649	62	12.0449	14.0818	16.2189	8.5791	46.9751	19.8658	0.854982	0.0167751	0.602092	0.000349606	0.183825	2.12e-92	-0.890043	-0.938192	0.319908	-0.814677	-0.569656	-0.880971
NM_011595	Timp3	chr10	+	85763156	85812250	4681	5	238	46	199	24	2444	9	4.95965	1.63576	11.0156	1.64719	176.899	2.88375	2.98105	2e-14	1.56575	0.136137	0.00969637	0	-0.968346	-0.826119	0.178849	-0.848035	-0.863724	-0.880833
NM_033617	Atp6v0b	chr4	-	117556934	117559934	996	8	5087	4997	4462	1395	6260	423	106.007	177.693	246.992	95.7427	453.104	135.536	0.596787	2.61e-146	0.786152	4.18e-06	0.211441	0	-0.884584	-0.856145	0.132531	-0.900259	-0.550942	-0.880329
NM_029572	Erp44	chr4	-	48206202	48292461	2647	12	3363	2297	1906	1178	5316	394	70.0812	81.6813	105.506	80.8494	384.776	126.244	0.858173	1.89e-08	0.557935	2.78e-24	0.210279	0	-0.960454	-0.915802	0.41164	-0.764397	-0.698445	-0.880218
NM_146120	Gsn	chr2	+	35137959	35163412	2593	17	304	322	430	46	3053	104	6.33502	11.4503	23.8025	3.15711	220.979	33.3233	0.553562	1.65e-13	0.190299	3.31e-36	0.0145941	0	-0.875148	-0.896431	0.217003	-0.865478	-0.544992	-0.879019
NM_177282	Mical2	chr7	+	119369403	119496926	4853	20	25	36	20	2	219	1	0.520972	1.28016	1.10709	0.137266	15.8514	0.320417	0.411946	0.000466636	0.851664	0.830644	0.0129314	8.18e-65	-0.885668	-0.960187	0.35457	-0.789148	-0.544632	-0.878334
NM_001033380	Itpripl2	chr7	-	125628625	125635489	6864	1	48	51	228	14	497	5	1.00027	1.81356	12.6209	0.960859	35.9733	1.60208	0.55241	0.0029982	0.53502	0.182252	0.0285634	7.35e-133	-0.914302	-0.75662	-0.020348	-0.958336	-0.690148	-0.876419
NM_031251	Ctns	chr11	-	72996634	73012521	3010	11	756	265	994	85	2567	38	15.7542	9.4234	55.0225	5.83379	185.801	12.1758	1.66833	9.17e-14	1.27162	0.129056	0.0317579	0	-0.920366	-0.766587	-0.0169793	-0.940156	-0.788363	-0.875703
NM_025821	Carhsp1	chr16	-	8658679	8672246	2849	4	2652	1412	1637	259	5323	110	55.2647	50.2107	90.6156	17.7759	385.283	35.2458	1.10069	0.00342579	1.56581	6.84e-07	0.0463109	0	-0.889186	-0.868249	0.16427	-0.853466	-0.674004	-0.8703
NM_028608	Glipr1	chr10	-	111422503	111434320	1081	6	1185	604	932	298	4347	48	24.6941	21.4782	51.5905	20.4526	314.639	15.38	1.14921	0.00505218	1.58567	0.000673722	0.0652123	0	-0.969259	-0.836116	0.2574	-0.799464	-0.825344	-0.86828
NM_001033713	Mef2a	chr7	-	74378716	74517744	2870	12	11	13	16	5	84	3	0.229228	0.46228	0.885674	0.343164	6.07999	0.96125	0.502484	0.0805256	0.196538	0.0156661	0.0669392	1.64e-20	-0.917434	-0.870842	0.304846	-0.811937	-0.604784	-0.866737
NM_178870	Hs3st3a1	chr11	+	64248833	64336337	3933	2	1	0	4	0	73	0	0.0208389	0	0.221419	0	5.2838	0	1.17246	0.895771	0.131025	0.15599	0.0128149	6.02e-23	-0.951324	-0.810437	0.215896	-0.838053	-0.762125	-0.866605
NM_001013389	Mrs2	chr13	-	25084351	25112248	2035	11	192	318	284	94	653	24	4.00107	11.3081	15.7207	6.45148	47.2647	7.69	0.354679	3.84e-31	0.505758	0.00327996	0.137751	1.73e-110	-0.901819	-0.859311	0.258445	-0.827819	-0.546396	-0.862983
NM_001122766	Sirt2	chr7	+	29551770	29573684	1653	13	1631	711	1363	194	2733	67	33.9882	25.2832	75.4484	13.3148	197.817	21.4679	1.34372	2.13e-11	1.5723	8.65e-05	0.067637	0	-0.894665	-0.781614	0.0139369	-0.909881	-0.744953	-0.862053
NM_001122765	Sirt2	chr7	+	29551770	29573684	1816	15	1655	719	1377	194	2768	68	34.4883	25.5676	76.2234	13.3148	200.35	21.7883	1.34833	9.25e-12	1.5723	7.68e-05	0.066782	0	-0.893538	-0.782065	0.0135013	-0.909955	-0.743211	-0.861853
NM_022432	Sirt2	chr7	+	29551770	29573684	1863	16	1658	719	1377	194	2770	68	34.5509	25.5676	76.2234	13.3148	200.495	21.7883	1.35077	6.8e-12	1.57515	7.14e-05	0.0667338	0	-0.893429	-0.781991	0.0135705	-0.909738	-0.743349	-0.861719
NM_010228	Flt1	chr5	-	148373771	148537564	6280	30	11	10	6	3	727	0	0.229228	0.3556	0.332128	0.205898	52.6208	0	0.639525	0.287727	0.786152	0.823137	0.00521047	2.36e-220	-0.959443	-0.945759	0.528632	-0.676531	-0.720318	-0.860578
NM_010736	Ltbr	chr6	-	125256588	125263888	2092	10	89	38	588	41	2405	21	1.85466	1.35128	32.5485	2.81394	174.076	6.72875	1.35284	0.108341	0.268006	1.49e-06	0.0165539	0	-0.942219	-0.708615	-0.0102917	-0.929913	-0.811124	-0.860249
NM_172615	1700021K19Rik	chr16	-	32821821	32868425	5237	19	412	245	406	206	1080	52	8.58562	8.7122	22.474	14.1384	78.1713	16.6617	0.984201	0.843357	0.510504	2.35e-05	0.18159	1.21e-153	-0.97399	-0.784816	0.225654	-0.82083	-0.811744	-0.859879
NM_172579	Sipa1l1	chr12	+	83357571	83551258	6002	22	283	256	174	125	549	34	5.8974	9.10336	9.63171	8.5791	39.7371	10.8942	0.64782	5.58e-07	0.531588	0.001149	0.217248	2.32e-69	-0.944456	-0.926627	0.496425	-0.706415	-0.638221	-0.859166
NM_018861	Slc1a4	chr11	-	20202182	20232716	3926	8	1022	400	554	319	2066	68	21.2973	14.224	30.6665	21.8939	149.539	21.7883	1.49555	2.27e-12	0.971296	0.815633	0.146811	0	-0.988456	-0.826659	0.315542	-0.762335	-0.88773	-0.85915
NM_001111050	Cd151	chr7	+	148654687	148657380	1661	7	2801	1282	974	323	3811	133	58.3697	45.5879	53.9154	22.1684	275.843	42.6154	1.2803	1.04e-13	1.3699	0.000187151	0.0806009	0	-0.894138	-0.921892	0.333167	-0.760643	-0.683086	-0.858891
NM_001111049	Cd151	chr7	+	148653260	148657380	1786	8	2800	1291	974	324	3818	133	58.3489	45.908	53.9154	22.237	276.35	42.6154	1.27092	4.92e-13	1.36941	0.000190513	0.0807015	0	-0.893979	-0.922804	0.335139	-0.759799	-0.681633	-0.858861
NM_008872	Plat	chr8	+	23868215	23893320	2532	14	52	34	23	14	2670	5	1.08362	1.20904	1.27316	0.960859	193.257	1.60208	0.887721	0.586137	0.578695	0.237294	0.00532556	0	-0.9566	-0.946775	0.533546	-0.67299	-0.726504	-0.858788
NM_009842	Cd151	chr7	+	148653260	148657380	1904	8	2805	1291	974	324	3822	133	58.4531	45.908	53.9154	22.237	276.639	42.6154	1.27319	3.23e-13	1.37185	0.000174261	0.0806171	0	-0.893785	-0.922608	0.335155	-0.759496	-0.681757	-0.85863
NM_026179	Abhd5	chr9	+	122260733	122290641	3148	7	1138	485	663	72	2735	38	23.7146	17.2466	36.7001	4.94156	197.961	12.1758	1.3739	2.24e-09	1.9133	9.68e-06	0.025302	0	-0.872126	-0.851137	0.1422	-0.846477	-0.678152	-0.85658
NM_001162489	Heatr7a	chr15	+	76220460	76270174	5111	31	7	1	5	1	39	0	0.145872	0.03556	0.276773	0.0686328	2.82285	0	2.34492	0.244348	0.524101	0.575081	0.0474152	2.98e-11	-0.959656	-0.793951	0.210716	-0.814228	-0.859232	-0.855945
NM_011832	Insrr	chr3	+	87600872	87620023	5102	22	3	1	1	0	92	0	0.0625166	0.03556	0.0553547	0	6.65903	0	1.17246	0.853018	0.262051	0.298349	0.0101968	7.67e-29	-0.93505	-0.921524	0.466516	-0.705368	-0.704057	-0.853981
NM_024207	Derl1	chr15	-	57701056	57723973	3145	8	2645	1461	2453	712	2705	290	55.1188	51.9532	135.785	48.8665	195.79	92.9209	1.06099	0.0684853	0.595692	4.79e-15	0.249867	7.77e-295	-0.883385	-0.702941	-0.103521	-0.974539	-0.707326	-0.853622
NM_009365	Tgfb1i1	chr7	+	135390384	135397226	3026	10	3	4	94	1	274	2	0.0625166	0.14224	5.20334	0.0686328	19.8323	0.640834	0.468985	0.257974	0.0873502	0.00558131	0.00689676	1.54e-83	-0.886143	-0.709024	-0.0675761	-0.963329	-0.662662	-0.852832
NM_198113	Ssh3	chr19	-	4261667	4269172	2728	14	6	15	25	6	89	1	0.125033	0.5334	1.38387	0.411797	6.44189	0.320417	0.256476	0.00152782	0.229294	0.113159	0.073757	4.69e-21	-0.909173	-0.800209	0.215585	-0.830745	-0.595924	-0.846709
NM_018830	Asah2	chr19	-	32059140	32177630	4818	24	3	6	2	1	69	0	0.0625166	0.21336	0.110709	0.0686328	4.99427	0	0.334989	0.0733724	0.262051	0.298349	0.0270944	2.7e-20	-0.912703	-0.964779	0.567945	-0.662133	-0.568954	-0.846538
NM_018784	St3gal6	chr16	-	58470654	58523425	1592	11	25	107	37	3	485	3	0.520972	3.80492	2.04812	0.205898	35.1047	0.96125	0.14113	4.15e-25	0.425832	0.152107	0.00780498	2.75e-145	-0.826555	-0.951363	0.369267	-0.760743	-0.404603	-0.84622
NM_008768	Orm1	chr4	+	63005599	63009196	768	6	1	0	1	0	116	0	0.0208389	0	0.0553547	0	8.39617	0	1.17246	0.895771	0.131025	0.15599	0.00810517	2.67e-36	-0.942532	-0.869437	0.406344	-0.725837	-0.735322	-0.845935
NM_027225	Cobll1	chr2	-	64926395	65076683	4931	13	36	59	662	17	1521	4	0.7502	2.09804	36.6448	1.16676	110.091	1.28167	0.361509	6.97e-07	0.484793	0.165473	0.0112152	0	-0.892462	-0.704611	-0.0524307	-0.938255	-0.685632	-0.845109
NM_001163305	Pxmp3	chr3	-	5560187	5576150	2051	5	1249	796	400	220	2156	69	26.0278	28.3058	22.1419	15.0992	156.053	22.1088	0.919434	0.0647354	1.16987	0.190943	0.0971606	0	-0.901158	-0.971541	0.524493	-0.660869	-0.639132	-0.844523
NM_177025	Cobll1	chr2	-	64926395	65076683	5042	14	36	59	672	17	1521	4	0.7502	2.09804	37.1983	1.16676	110.091	1.28167	0.361509	6.97e-07	0.484793	0.165473	0.0112152	0	-0.891431	-0.702902	-0.0549444	-0.938539	-0.685152	-0.844291
NM_010098	Opn3	chr1	-	177592558	177622721	1720	4	10	19	69	4	104	2	0.208389	0.67564	3.81947	0.274531	7.5276	0.640834	0.322427	0.00190199	0.240213	0.0584226	0.0451574	2.6e-27	-0.854898	-0.724691	-0.0522823	-0.953187	-0.564438	-0.844259
NM_016775	Dnajc5	chr2	+	181255209	181286954	3674	5	1814	1238	844	429	1784	84	37.8017	44.0233	46.7193	29.4435	129.127	26.915	0.858765	3.95e-05	1.39889	0.00144474	0.228443	1.28e-211	-0.908423	-0.894643	0.366978	-0.727754	-0.679691	-0.843607
NM_001013785	Akr1c19	chr13	+	4232985	4247604	1241	9	0	0	1	0	140	0	0	0	0.0553547	0	10.1333	0	0.586231	0.707351	0.0655126	0.0868259	0.00672557	9.14e-44	-0.935805	-0.864508	0.407735	-0.727989	-0.691883	-0.842767
NM_008994	Pxmp3	chr3	-	5560187	5576150	2115	6	1274	808	400	220	2161	69	26.5487	28.7325	22.1419	15.0992	156.415	22.1088	0.923912	0.0792179	1.19327	0.139371	0.0969359	0	-0.896996	-0.970682	0.526211	-0.656428	-0.635439	-0.841369
NM_007489	Arntl	chr7	+	120350978	120457636	2904	20	1799	908	1598	360	1745	192	37.4891	32.2885	88.4567	24.7078	126.304	61.52	1.16085	0.00022047	0.610999	1.12e-09	0.19607	8.39e-234	-0.840353	-0.699809	-0.141657	-0.976574	-0.66033	-0.838912
NM_026278	Lrp2bp	chr8	+	47095955	47114830	3420	9	3	3	4	2	98	1	0.0625166	0.10668	0.221419	0.137266	7.09332	0.320417	0.586231	0.452754	0.131025	0.0448213	0.0287365	8.14e-28	-0.927616	-0.871061	0.425579	-0.717587	-0.666744	-0.838755
NM_178373	Cidec	chr6	-	113374629	113385749	1702	6	3	0	1	0	126	0	0.0625166	0	0.0553547	0	9.11998	0	2.34492	0.410391	0.262051	0.298349	0.00746697	2.08e-39	-0.938943	-0.86748	0.407716	-0.709751	-0.775479	-0.838725
NM_172903	Man2a2	chr7	-	87505335	87516012	4022	15	4	3	2	2	144	0	0.0833555	0.10668	0.110709	0.137266	10.4228	0	0.732789	0.645582	0.327563	0.369376	0.0196201	8.41e-42	-0.947807	-0.914261	0.550681	-0.644603	-0.71579	-0.835557
NM_010860	Myl6	chr10	-	127927916	127930881	614	6	81	42	27	8	82	4	1.68795	1.49352	1.49458	0.549062	5.93522	1.28167	1.11793	0.551587	1.07441	0.874879	0.102828	1.59e-17	-0.829671	-0.922244	0.313053	-0.753695	-0.566687	-0.835203
NM_008551	Mapkapk2	chr1	-	132950280	132994120	2567	10	2020	685	863	164	2020	95	42.0945	24.3586	47.7711	11.2558	146.209	30.4396	1.72707	5.9e-38	1.37918	0.0012214	0.0774222	0	-0.840834	-0.815932	0.087342	-0.847676	-0.68465	-0.834814
NM_001081499	Tbc1d8b	chrX	+	136219534	136288757	5907	21	56	36	218	18	269	10	1.16698	1.28016	12.0673	1.23539	19.4704	3.20417	0.903113	0.63061	0.339475	0.00375266	0.0667326	1.52e-61	-0.871045	-0.653598	-0.15627	-0.978679	-0.701367	-0.83444
NM_026646	Slc25a22	chr7	-	148615650	148623517	2529	10	797	697	349	169	1317	106	16.6086	24.7853	19.3188	11.5989	95.3255	33.9642	0.670218	1.83e-14	0.48859	2.09e-10	0.122315	4.01e-234	-0.836887	-0.967513	0.474554	-0.697261	-0.465119	-0.833887
NM_146234	Mmgt1	chrX	-	53838688	53851096	4084	4	2014	1529	2501	711	3505	117	41.9695	54.3712	138.442	48.7979	253.695	37.4888	0.772063	3.62e-14	1.11871	0.228462	0.192582	0	-0.908542	-0.717138	0.0336064	-0.87575	-0.741899	-0.83381
NM_001163306	Pxmp3	chr3	-	5560187	5576150	1970	5	1226	792	388	219	2146	58	25.5485	28.1635	21.4776	15.0306	155.329	18.5842	0.907069	0.0329383	1.36244	0.0149568	0.0971714	0	-0.896115	-0.959302	0.528152	-0.644127	-0.645573	-0.833181
NR_028264	Dleu2	chr14	-	62221673	62301210	1693	7	79	15	47	2	172	2	1.64627	0.5334	2.60167	0.137266	12.4495	0.640834	2.93116	1.2e-05	1.747	0.299781	0.0164446	2.27e-50	-0.845382	-0.770564	0.00546018	-0.880174	-0.724847	-0.83204
NM_001163301	Pxmp3	chr3	-	5560187	5576151	1973	5	1256	806	390	220	2158	60	26.1736	28.6614	21.5883	15.0992	156.198	19.225	0.913126	0.044663	1.34999	0.0165377	0.0970706	0	-0.893085	-0.960927	0.530522	-0.642043	-0.640872	-0.832018
NM_174847	C2cd2	chr16	-	98076816	98144243	6555	14	70	168	209	12	422	6	1.45872	5.97408	11.5691	0.823593	30.5447	1.9225	0.246286	7.77e-26	0.664485	0.328952	0.0291441	7.92e-113	-0.803636	-0.804982	0.0553788	-0.887099	-0.451245	-0.831906
NM_001163303	Pxmp3	chr3	-	5560187	5576239	2061	5	1267	807	392	220	2158	60	26.4029	28.6969	21.699	15.0992	156.198	19.225	0.919976	0.0647514	1.3618	0.0134974	0.0970706	0	-0.892578	-0.960045	0.528451	-0.642439	-0.6417	-0.831687
NM_007551	Cxcr5	chr9	-	44319869	44334504	2615	2	27	5	16	3	46	0	0.56265	0.1778	0.885674	0.205898	3.32952	0	2.73575	0.0135712	1.83435	0.511122	0.0807068	1.99e-11	-0.928604	-0.723348	0.0561202	-0.842901	-0.909842	-0.831618
NM_133808	Hdlbp	chr1	-	95302516	95375385	6238	28	13450	11117	5485	3120	12966	1314	280.283	395.32	303.62	214.134	938.489	421.028	0.709246	7.77e-156	0.670122	2.45e-39	0.228246	0	-0.83052	-0.984544	0.505785	-0.679612	-0.441545	-0.831559
NM_177226	Zfp629	chr7	-	134750548	134757947	6116	3	3	2	1	1	175	0	0.0625166	0.07112	0.0553547	0.0686328	12.6666	0	0.781641	0.748749	0.262051	0.298349	0.0107762	7.27e-53	-0.935013	-0.923472	0.562084	-0.636111	-0.696263	-0.831532
NM_001163304	Pxmp3	chr3	-	5560187	5576150	2038	6	1262	806	390	220	2159	60	26.2987	28.6614	21.5883	15.0992	156.27	19.225	0.917484	0.0568218	1.35643	0.01481	0.0970256	0	-0.89258	-0.960477	0.530341	-0.64144	-0.641186	-0.831499
NM_008557	Fxyd3	chr7	-	31855553	31861716	524	8	53	5	13	5	1687	4	1.10446	0.1778	0.71961	0.343164	122.106	1.28167	5.27608	1.83e-06	0.707536	0.480304	0.00337075	0	-0.93763	-0.861813	0.401378	-0.69458	-0.823298	-0.831341
NM_178626	Cdc42se2	chr11	-	54530916	54601205	3138	6	6301	4393	2171	1510	7053	373	131.306	156.215	120.175	103.635	510.502	119.515	0.840789	1.74e-18	1.10391	0.0594406	0.203131	0	-0.897982	-0.972557	0.57902	-0.622024	-0.621977	-0.830854
NM_144832	BC017643	chr11	-	121083902	121090579	2372	7	1410	595	1230	108	1879	85	29.3828	21.1582	68.0862	7.41234	136.003	27.2354	1.38787	7.49e-12	1.07486	0.511201	0.0549815	0	-0.808656	-0.745168	-0.0967831	-0.937443	-0.624946	-0.830422
NM_001163302	Pxmp3	chr3	-	5560187	5576239	2057	5	1256	805	390	219	2150	58	26.1736	28.6258	21.5883	15.0306	155.619	18.5842	0.914259	0.0477312	1.39575	0.00840931	0.0969907	0	-0.891719	-0.957705	0.527779	-0.640527	-0.642282	-0.829984
NM_177321	Mia2	chr12	+	60196786	60210117	1628	4	2	3	1	0	22	0	0.0416778	0.10668	0.0553547	0	1.59238	0	0.439673	0.279264	0.196538	0.226931	0.0412306	3.17e-07	-0.86136	-0.944142	0.49871	-0.684218	-0.497484	-0.829907
NM_011715	Wdr1	chr5	-	38918051	38952834	2878	15	3913	3223	4598	1602	8311	931	81.5425	114.61	254.521	109.95	601.557	298.308	0.711696	1.08e-45	0.275125	1.08e-208	0.182884	0	-0.860073	-0.7625	0.116442	-0.860393	-0.583379	-0.827655
NM_008523	Ltk	chr2	-	119577061	119584261	2234	14	3	5	2	1	107	1	0.0625166	0.1778	0.110709	0.0686328	7.74474	0.320417	0.390821	0.140226	0.131025	0.0448213	0.0175612	6.58e-32	-0.888947	-0.936541	0.540193	-0.657289	-0.560036	-0.827592
NM_203345	Ltk	chr2	-	119577061	119586167	3080	20	3	5	2	1	107	1	0.0625166	0.1778	0.110709	0.0686328	7.74474	0.320417	0.390821	0.140226	0.131025	0.0448213	0.0175612	6.58e-32	-0.888947	-0.936541	0.540193	-0.657289	-0.560036	-0.827592
NM_206941	Ltk	chr2	-	119577061	119584261	2417	15	3	5	2	1	107	1	0.0625166	0.1778	0.110709	0.0686328	7.74474	0.320417	0.390821	0.140226	0.131025	0.0448213	0.0175612	6.58e-32	-0.888947	-0.936541	0.540193	-0.657289	-0.560036	-0.827592
NM_206942	Ltk	chr2	-	119577061	119586167	2897	19	3	5	2	1	107	1	0.0625166	0.1778	0.110709	0.0686328	7.74474	0.320417	0.390821	0.140226	0.131025	0.0448213	0.0175612	6.58e-32	-0.888947	-0.936541	0.540193	-0.657289	-0.560036	-0.827592
NM_001110275	Itsn1	chr16	+	91729615	91871900	5364	29	1583	800	613	270	1188	62	32.9879	28.448	33.9324	18.5308	85.9884	19.8658	1.15929	0.000591474	1.64717	2.63e-05	0.21614	2.56e-148	-0.879314	-0.858797	0.276658	-0.744448	-0.714102	-0.82752
NM_001038703	Gpr146	chr5	+	139865857	139872368	4145	2	5	6	197	1	424	7	0.104194	0.21336	10.9049	0.0686328	30.6895	2.24292	0.502484	0.216544	0.0491345	2.98e-07	0.00446261	3.64e-130	-0.836916	-0.675702	-0.129498	-0.967975	-0.6088	-0.826864
NM_030258	Gpr146	chr5	+	139856620	139872363	4065	2	5	6	197	1	424	7	0.104194	0.21336	10.9049	0.0686328	30.6895	2.24292	0.502484	0.216544	0.0491345	2.98e-07	0.00446261	3.64e-130	-0.836916	-0.675702	-0.129498	-0.967975	-0.6088	-0.826864
NM_133626	Rrbp1	chr2	-	143811599	143836999	2690	3	570	750	252	36	3630	67	11.8782	26.67	13.9494	2.47078	262.742	21.4679	0.445723	1.96e-48	0.550113	1.63e-05	0.00966326	0	-0.799054	-0.963301	0.40351	-0.71803	-0.42441	-0.826795
NM_028173	Tram1	chr1	-	13554782	13579945	2888	11	3710	2511	5362	1299	5116	333	77.3122	89.2911	296.812	89.154	370.3	106.699	0.866044	3.05e-08	0.727896	1.03e-07	0.240922	0	-0.877724	-0.639977	-0.149045	-0.960692	-0.722086	-0.826131
NM_001012396	Ptpla	chr2	-	13948457	13977662	886	6	149	80	66	15	138	11	3.10499	2.8448	3.65341	1.02949	9.98855	3.52458	1.08561	0.549762	0.818908	0.517345	0.109157	1.31e-27	-0.788553	-0.863983	0.154238	-0.825552	-0.513411	-0.826029
NM_009184	Ptk6	chr2	-	180929828	180937494	2286	8	16	8	18	16	1368	6	0.333422	0.28448	0.996384	1.09812	99.0169	1.9225	1.10733	0.803704	0.159102	0.000470657	0.0117759	0	-0.94997	-0.842131	0.441262	-0.682894	-0.771125	-0.824999
NM_026345	Mansc1	chr6	-	134559227	134582506	2373	4	13	6	3	2	18	0	0.270905	0.21336	0.166064	0.137266	1.30285	0	1.17246	0.728887	0.917177	0.934257	0.149732	0.000199294	-0.905814	-0.947186	0.563679	-0.619138	-0.690169	-0.824046
NM_138605	Ppp1r3f	chrX	-	7135687	7151246	3328	4	54	5	112	5	344	2	1.1253	0.1778	6.19972	0.343164	24.899	0.640834	5.37378	1.27e-06	1.20106	0.750743	0.0164923	1.38e-98	-0.903349	-0.648239	-0.105946	-0.915814	-0.888089	-0.822467
NM_030685	Serp1	chr3	-	58325897	58329806	2444	3	16565	5961	4744	2898	14619	822	345.196	211.973	262.602	198.898	1058.13	263.383	1.6289	2.74e-245	1.31869	6.43e-16	0.188039	0	-0.913349	-0.87801	0.40874	-0.674694	-0.801929	-0.822017
NM_028922	Ppapdc2	chr19	+	29038409	29041284	2875	1	93	138	354	18	373	14	1.93802	4.90728	19.5955	1.23539	26.998	4.48584	0.396444	2.32e-12	0.410546	0.00403973	0.0481759	1.52e-91	-0.78746	-0.711632	-0.133243	-0.966783	-0.483454	-0.821958
NM_011030	P4ha1	chr10	+	58786043	58836051	4042	15	1376	2125	1714	698	14969	815	28.6743	75.565	94.8779	47.9057	1083.47	261.14	0.379699	8.72e-178	0.110553	0	0.0442796	0	-0.855007	-0.880197	0.390944	-0.730102	-0.501557	-0.821769
NM_029508	Pcgf5	chr19	+	36453556	36530694	1509	9	974	955	454	382	3589	162	20.2971	33.9598	25.131	26.2177	259.775	51.9075	0.597882	2.9e-29	0.39187	4.22e-23	0.10117	0	-0.892018	-0.952605	0.599721	-0.618889	-0.569872	-0.821171
NM_011578	Tgfbr3	chr5	-	107535590	107718614	6051	17	73	53	1052	33	1393	13	1.52124	1.88468	58.2331	2.26488	100.826	4.16542	0.803354	0.224247	0.346281	0.00128318	0.0231294	0	-0.874863	-0.624631	-0.167212	-0.963978	-0.732149	-0.821157
NM_053195	Slc24a3	chr2	+	145068346	145467675	3422	17	2	12	2	1	143	0	0.0416778	0.42672	0.110709	0.0686328	10.3505	0	0.135284	0.000279034	0.196538	0.226931	0.0131709	5.51e-43	-0.872608	-0.967573	0.603799	-0.623032	-0.48005	-0.821071
NM_173182	Fndc3b	chr3	-	27315083	27609361	6875	26	1224	903	380	48	5676	46	25.5068	32.1107	21.0348	3.29437	410.833	14.7392	0.794395	1.85e-07	1.70751	8.89e-05	0.00818512	0	-0.81509	-0.935428	0.368303	-0.712609	-0.523009	-0.821042
NM_023530	Pla2g12b	chr10	+	58866432	58884724	1066	4	39	44	40	28	2378	33	0.812716	1.56464	2.21419	1.92172	172.122	10.5738	0.521094	0.00276815	0.0770737	6.31e-22	0.0115598	0	-0.900652	-0.888154	0.48483	-0.671601	-0.623655	-0.820136
NM_013935	Ptpla	chr2	-	13948457	13977662	1008	7	155	80	66	15	138	11	3.23003	2.8448	3.65341	1.02949	9.98855	3.52458	1.12904	0.372582	0.851664	0.600357	0.109157	1.31e-27	-0.782447	-0.858547	0.151541	-0.819149	-0.515432	-0.820048
NM_133352	Tm9sf3	chr19	-	41285331	41338494	6144	15	8307	3829	3110	1815	8612	909	173.109	136.159	172.153	124.568	623.343	291.259	1.27165	1.02e-35	0.598109	5e-43	0.199944	0	-0.872627	-0.875284	0.376528	-0.711645	-0.66335	-0.819852
NM_001146005	Gpr77	chr7	-	16819933	16827680	3429	2	3	4	1	1	74	0	0.0625166	0.14224	0.0553547	0.0686328	5.35618	0	0.468985	0.257974	0.262051	0.298349	0.0252881	8.14e-22	-0.902961	-0.949498	0.615221	-0.606672	-0.599061	-0.81971
NM_176912	Gpr77	chr7	-	16819933	16829503	3522	2	3	4	1	1	74	0	0.0625166	0.14224	0.0553547	0.0686328	5.35618	0	0.468985	0.257974	0.262051	0.298349	0.0252881	8.14e-22	-0.902961	-0.949498	0.615221	-0.606672	-0.599061	-0.81971
NM_172583	Tmem63c	chr12	+	88367513	88430989	3333	25	1	0	5	1	134	1	0.0208389	0	0.276773	0.0686328	9.69903	0.320417	1.17246	0.895771	0.0655126	0.0154491	0.014049	3.27e-40	-0.919598	-0.765297	0.248724	-0.773514	-0.74639	-0.819469
NM_028876	Tmed5	chr5	-	108550665	108561610	3751	4	3842	4568	2892	997	3794	401	80.063	162.438	160.086	68.4269	274.613	128.487	0.493081	7.21e-229	0.626281	5.04e-17	0.249383	0	-0.763492	-0.867478	0.190945	-0.824282	-0.315352	-0.818417
NM_001034851	Fam134b	chr15	+	25773018	25903442	3164	9	129	37	589	130	5452	40	2.68822	1.31572	32.6039	8.92226	394.62	12.8167	2.00553	6.44e-05	0.207723	4.78e-14	0.0227816	0	-0.943612	-0.686675	0.108866	-0.824573	-0.860422	-0.818287
NM_007471	App	chr16	-	84954687	85173948	3121	16	372	81	1076	183	4263	48	7.75206	2.88036	59.5616	12.5598	308.559	15.38	2.66664	9.55e-19	0.498698	2.77e-05	0.0409212	0	-0.937872	-0.650406	0.00741585	-0.863904	-0.899999	-0.817394
NM_013499	Cr1l	chr1	-	196929981	196957764	1662	10	727	316	365	46	884	52	15.1499	11.237	20.2044	3.15711	63.9846	16.6617	1.3463	6.82e-06	0.899872	0.465137	0.050362	8.13e-212	-0.780214	-0.819993	0.0679596	-0.851819	-0.545649	-0.817342
NM_001127376	Wisp3	chr10	-	38870776	38883600	1418	5	1	2	5	0	11	0	0.0208389	0.07112	0.276773	0	0.796189	0	0.390821	0.296973	0.131025	0.15599	0.0790254	0.000672436	-0.821643	-0.745086	0.0570055	-0.88329	-0.495008	-0.816673
NM_009262	Spock1	chr13	-	57527454	58009636	4614	12	22	7	29	20	2728	14	0.458455	0.24892	1.60528	1.37266	197.455	4.48584	1.68541	0.186428	0.100453	2.42e-09	0.00729733	0	-0.936781	-0.812198	0.383042	-0.701034	-0.779554	-0.816671
NM_009371	Tgfbr2	chr9	-	115996813	116084481	4787	8	12	5	3	3	940	3	0.250067	0.1778	0.166064	0.205898	68.0379	0.96125	1.27017	0.623253	0.212916	0.0200058	0.00403105	1.42e-286	-0.912416	-0.91545	0.556943	-0.620196	-0.692563	-0.81602
NM_029575	Tgfbr2	chr9	-	115996813	116084481	4712	7	12	5	3	3	940	3	0.250067	0.1778	0.166064	0.205898	68.0379	0.96125	1.27017	0.623253	0.212916	0.0200058	0.00403105	1.42e-286	-0.912416	-0.91545	0.556943	-0.620196	-0.692563	-0.81602
NM_001033416	Gal3st4	chr5	-	138706152	138713982	3162	3	49	58	90	2	183	2	1.02111	2.06248	4.98192	0.137266	13.2457	0.640834	0.496806	0.000275298	1.09188	0.880911	0.0154615	9.57e-54	-0.767632	-0.784807	-0.0163673	-0.895182	-0.470897	-0.815873
NM_144556	Lgi4	chr7	+	31844953	31855954	3444	9	40	4	13	8	1163	4	0.833555	0.14224	0.71961	0.549062	84.1789	1.28167	4.80709	5.83e-05	0.537204	0.22608	0.00733225	0	-0.940151	-0.828481	0.39901	-0.678708	-0.846539	-0.81578
NM_175414	Tspan9	chr6	-	127911417	128093596	3930	9	904	399	213	36	3256	67	18.8383	14.1884	11.7905	2.47078	235.672	21.4679	1.32635	1.72e-06	0.871896	0.285025	0.0107729	0	-0.811559	-0.927663	0.371641	-0.707505	-0.543142	-0.815575
NM_133859	Olfml3	chr3	-	103539316	103541924	1736	3	4	7	2	0	112	2	0.0833555	0.24892	0.110709	0	8.10665	0.640834	0.366394	0.0728859	0.109188	0.00920116	0.00839208	4.69e-35	-0.827767	-0.945616	0.491663	-0.671714	-0.459668	-0.815033
NM_001081172	Frmpd1	chr4	+	45197777	45298808	4812	16	46	205	35	14	1125	10	0.958589	7.2898	1.93741	0.960859	81.4284	3.20417	0.133752	1.03e-47	0.279918	0.000921824	0.0126328	0	-0.828244	-0.984901	0.583917	-0.626853	-0.397709	-0.813333
NM_027727	Dym	chr18	+	75178425	75446620	2471	17	1132	1370	813	196	1522	147	23.5896	48.7172	45.0033	13.452	110.164	47.1013	0.484464	6.43e-73	0.501526	4.76e-13	0.122663	7.68e-270	-0.738415	-0.884273	0.21117	-0.803249	-0.305545	-0.808645
NM_001079844	Gpc6	chr14	+	117324536	118378751	6762	10	19	5	11	11	1886	8	0.395939	0.1778	0.608901	0.754961	136.51	2.56333	1.9541	0.128656	0.145584	4.12e-05	0.00603056	0	-0.927672	-0.844226	0.461935	-0.653414	-0.765453	-0.808437
NM_011821	Gpc6	chr14	+	117324536	118378751	6732	9	19	5	11	11	1886	8	0.395939	0.1778	0.608901	0.754961	136.51	2.56333	1.9541	0.128656	0.145584	4.12e-05	0.00603056	0	-0.927672	-0.844226	0.461935	-0.653414	-0.765453	-0.808437
NM_145505	Fam160b1	chr19	+	57435498	57464084	5630	17	1487	451	548	166	963	65	30.9874	16.0376	30.3343	11.393	69.7027	20.8271	1.92989	4.21e-38	1.47701	0.000986109	0.164281	1.94e-146	-0.839693	-0.764393	0.0645191	-0.819673	-0.763317	-0.80792
NM_015789	Dkkl1	chr7	-	52462895	52467253	902	5	62	69	12	6	1520	9	1.29201	2.45364	0.664256	0.411797	110.019	2.88375	0.527608	0.000241224	0.41273	0.0195188	0.00436432	0	-0.845096	-0.985225	0.613171	-0.592833	-0.520392	-0.807718
NM_008482	Lamb1-1	chr12	+	31950158	32014504	5778	33	6332	5749	5703	2470	149456	5591	131.952	204.434	315.688	169.523	10817.7	1791.45	0.64567	1.34e-125	0.0741938	0	0.0156785	0	-0.856983	-0.868894	0.4111	-0.697256	-0.567623	-0.807711
NM_008925	Prkcsh	chr9	+	21807478	21818666	1995	18	4524	2769	1369	981	3846	246	94.2751	98.4656	75.7805	67.3288	278.377	78.8225	0.957652	0.0733801	1.20018	0.00409943	0.242068	0	-0.872014	-0.961408	0.586566	-0.589639	-0.620444	-0.807687
NM_001083903	Sbsn	chr7	+	31536489	31541153	732	4	74	8	112	2	235	3	1.54208	0.28448	6.19972	0.137266	17.0095	0.96125	4.88526	4.51e-08	1.22836	0.679258	0.0120547	9.64e-70	-0.831266	-0.652093	-0.175828	-0.937129	-0.773521	-0.806829
NM_019725	Tle2	chr10	+	81038276	81053590	2749	21	24	2	3	0	94	0	0.500133	0.07112	0.166064	0	6.80379	0	4.88526	0.00158899	1.63782	0.600987	0.00998216	1.84e-29	-0.870142	-0.8539	0.334559	-0.695066	-0.761506	-0.806369
NM_198101	Gmip	chr8	+	72332585	72345769	3925	21	68	20	196	5	233	9	1.41704	0.7112	10.8495	0.343164	16.8647	2.88375	1.92619	0.00556639	0.452037	0.0334629	0.0243155	8.78e-65	-0.80371	-0.634055	-0.238261	-0.981217	-0.670731	-0.806327
NM_010284	Ghr	chr15	-	3267759	3533230	4175	11	24	4	29	21	2226	8	0.500133	0.14224	1.60528	1.44129	161.12	2.56333	2.93116	0.0144004	0.18198	0.000175612	0.00936808	0	-0.944227	-0.774178	0.344363	-0.70021	-0.843058	-0.806205
NM_011113	Plaur	chr7	+	25247518	25260892	1396	7	380	339	286	13	1131	15	7.91877	12.0548	15.8314	0.892226	81.8627	4.80625	0.656924	2.27e-08	1.56002	0.061702	0.0117282	0	-0.759381	-0.841975	0.120707	-0.816302	-0.463232	-0.805886
NM_172628	Sh3tc2	chr18	+	62112728	62175373	4540	17	17	59	15	16	936	6	0.354261	2.09804	0.83032	1.09812	67.7484	1.9225	0.175869	6.19e-13	0.168461	0.000630972	0.0172051	3.03e-263	-0.880343	-0.945838	0.630799	-0.591456	-0.522173	-0.805879
NM_172205	Sbsn	chr7	+	31536489	31541153	2286	4	76	8	112	2	236	3	1.58375	0.28448	6.19972	0.137266	17.0819	0.96125	5.01553	2.19e-08	1.26112	0.639344	0.0120039	4.74e-70	-0.829725	-0.650831	-0.175929	-0.935099	-0.774161	-0.805218
NM_010859	Myl3	chr9	+	110666184	110672298	898	7	0	0	3	2	182	0	0	0	0.166064	0.137266	13.1733	0	0.586231	0.707351	0.0655126	0.0868259	0.015546	1.94e-53	-0.930036	-0.77714	0.355879	-0.707104	-0.740547	-0.80476
NM_022325	Ctsz	chr2	-	174252994	174264493	1393	6	2201	2187	1116	965	8619	472	45.8664	77.7697	61.7758	66.2306	623.85	151.237	0.589982	1.25e-67	0.304987	9.75e-94	0.106272	0	-0.8738	-0.926161	0.578962	-0.614025	-0.552264	-0.804662
NM_001048178	Ghr	chr15	-	3277524	3533230	1213	9	0	1	4	3	203	0	0	0.03556	0.221419	0.205898	14.6933	0	0.293116	0.297527	0.0655126	0.0868259	0.0185942	2.12e-58	-0.923835	-0.794266	0.389336	-0.695489	-0.691983	-0.80453
NM_010942	Nsg1	chr5	-	38528431	38550706	2140	5	95	8	147	4	345	3	1.97969	0.28448	8.13713	0.274531	24.9714	0.96125	6.25313	1.9e-11	1.5723	0.341052	0.0137038	2.07e-100	-0.856113	-0.635069	-0.161864	-0.922387	-0.838625	-0.804523
NM_144916	Tmem150	chr6	+	72305476	72309756	1510	8	642	1070	1162	155	2266	231	13.3786	38.0492	64.3221	10.6381	164.015	74.0163	0.351958	1.8e-101	0.181572	4.77e-81	0.0652561	0	-0.751938	-0.79769	0.0835284	-0.863701	-0.350985	-0.804443
NM_015774	Ero1l	chr14	-	45903995	45938202	3139	16	594	447	923	159	881	105	12.3783	15.8953	51.0923	10.9126	63.7675	33.6438	0.778588	7.11e-05	0.367736	3.24e-17	0.172028	2.61e-130	-0.788801	-0.657167	-0.171525	-0.966996	-0.542505	-0.804321
NM_001048147	Ghr	chr15	-	3277524	3421487	1070	9	0	1	4	3	201	0	0	0.03556	0.221419	0.205898	14.5485	0	0.293116	0.297527	0.0655126	0.0868259	0.0187783	8.65e-58	-0.923575	-0.793841	0.388953	-0.695435	-0.691722	-0.804284
NM_001142921	Tcf7l2	chr19	+	55816299	56008144	4017	12	692	539	1196	665	4012	75	14.4205	19.1668	66.2042	45.6408	290.392	24.0313	0.75233	8.62e-07	0.597372	6.81e-05	0.157381	0	-0.943828	-0.712213	0.22676	-0.754274	-0.809659	-0.803438
NM_001142920	Tcf7l2	chr19	+	55816299	56008144	4025	12	692	537	1196	665	4012	75	14.4205	19.0957	66.2042	45.6408	290.392	24.0313	0.755127	1.22e-06	0.597372	6.81e-05	0.157381	0	-0.94383	-0.711761	0.226239	-0.754318	-0.810262	-0.803303
NM_001142918	Tcf7l2	chr19	+	55816299	56008144	4151	15	692	534	1196	665	4014	75	14.4205	18.989	66.2042	45.6408	290.536	24.0313	0.759361	2.06e-06	0.597372	6.81e-05	0.157303	0	-0.943856	-0.711138	0.22552	-0.75438	-0.811177	-0.803125
NM_001142919	Tcf7l2	chr19	+	55816299	56008144	4100	14	692	534	1196	665	4014	75	14.4205	18.989	66.2042	45.6408	290.536	24.0313	0.759361	2.06e-06	0.597372	6.81e-05	0.157303	0	-0.943856	-0.711138	0.22552	-0.75438	-0.811177	-0.803125
NM_001142922	Tcf7l2	chr19	+	55816299	56008144	4126	14	692	534	1196	665	4014	75	14.4205	18.989	66.2042	45.6408	290.536	24.0313	0.759361	2.06e-06	0.597372	6.81e-05	0.157303	0	-0.943856	-0.711138	0.22552	-0.75438	-0.811177	-0.803125
NM_001142923	Tcf7l2	chr19	+	55816299	56008144	4002	12	692	534	1196	665	4012	75	14.4205	18.989	66.2042	45.6408	290.392	24.0313	0.759361	2.06e-06	0.597372	6.81e-05	0.157381	0	-0.94383	-0.711079	0.225453	-0.754382	-0.811168	-0.803097
NM_009333	Tcf7l2	chr19	+	55816299	56008144	4053	13	692	534	1196	665	4012	75	14.4205	18.989	66.2042	45.6408	290.392	24.0313	0.759361	2.06e-06	0.597372	6.81e-05	0.157381	0	-0.94383	-0.711079	0.225453	-0.754382	-0.811168	-0.803097
NM_207213	Snx25	chr8	-	47118625	47202056	3275	17	378	191	404	14	1070	7	7.8771	6.79196	22.3633	0.960859	77.4474	2.24292	1.1572	0.0967649	3.10366	0.000117901	0.0132816	2.74e-307	-0.793915	-0.755555	-0.0072404	-0.858431	-0.607436	-0.802633
NM_007874	Reep5	chr18	-	34504539	34533069	2897	5	1073	1659	2603	1312	7587	222	22.3601	58.994	144.088	90.0462	549.153	71.1325	0.379284	1.67e-139	0.315518	3.72e-43	0.164091	0	-0.905649	-0.740658	0.247988	-0.761538	-0.655951	-0.802615
NM_177280	B230206H07Rik	chr7	-	148545076	148551009	2935	2	6	1	30	3	71	0	0.125033	0.03556	1.66064	0.205898	5.13904	0	2.05181	0.341192	0.458588	0.50809	0.0526836	1.21e-18	-0.912584	-0.605021	-0.0760893	-0.889322	-0.869424	-0.802309
NM_031198	Tcfec	chr6	-	16783391	16848441	1768	7	27	5	10	14	1622	2	0.56265	0.1778	0.553547	0.960859	117.402	0.640834	2.73575	0.0135712	0.611451	0.448173	0.00876437	0	-0.94784	-0.835825	0.48989	-0.620865	-0.838653	-0.80151
NM_009931	Col4a1	chr8	-	11198422	11312826	6615	52	1069	4103	1360	787	80435	1401	22.2768	145.903	75.2823	54.014	5821.95	448.904	0.152843	0	0.0499989	0	0.00929017	0	-0.839361	-0.925504	0.539378	-0.639132	-0.451798	-0.801332
NM_133697	1110003E01Rik	chr5	-	65839993	65884074	2084	5	1226	236	389	28	2324	26	25.5485	8.39216	21.533	1.92172	168.213	8.33084	3.03504	7.53e-69	2.97719	1.42e-11	0.0118283	0	-0.809236	-0.800937	0.11662	-0.791417	-0.67622	-0.80053
NM_001077596	Shroom3	chr5	+	93327023	93394785	6881	10	954	718	306	250	1096	79	19.8803	25.5321	16.9385	17.1582	79.3293	25.3129	0.778652	4.87e-07	0.782057	0.0412799	0.216978	1.44e-136	-0.856042	-0.984322	0.662388	-0.561186	-0.533585	-0.800517
NM_023476	Tinagl1	chr4	-	129842962	129852366	1976	12	59	122	56	58	2587	39	1.22949	4.33832	3.09986	3.9807	187.249	12.4963	0.285966	1.16e-16	0.0982689	1.08e-22	0.021619	0	-0.879258	-0.908575	0.573311	-0.613646	-0.553374	-0.800493
NM_054064	Psg29	chr7	+	17788825	17801105	5441	5	0	2	1	1	93	0	0	0.07112	0.0553547	0.0686328	6.73141	0	0.19541	0.121611	0.0655126	0.0868259	0.0201767	1.29e-27	-0.888926	-0.872688	0.521072	-0.638179	-0.570719	-0.799931
NM_001077595	Shroom3	chr5	+	93238413	93394785	6832	10	961	719	306	250	1096	79	20.0262	25.5676	16.9385	17.1582	79.3293	25.3129	0.78327	8.55e-07	0.787789	0.0474155	0.216978	1.44e-136	-0.855155	-0.984125	0.662801	-0.559919	-0.533852	-0.799733
NM_009673	Anxa5	chr3	-	36347847	36374809	1721	13	112	40	53	36	556	25	2.33395	1.4224	2.9338	2.47078	40.2437	8.01042	1.61571	0.00648023	0.284728	4.67e-07	0.0629933	6.16e-127	-0.894517	-0.82473	0.396712	-0.677437	-0.727574	-0.798894
NM_001163144	Pcsk5	chr19	-	17632648	17912122	5783	21	3	4	1	1	120	1	0.0625166	0.14224	0.0553547	0.0686328	8.68569	0.320417	0.468985	0.257974	0.131025	0.0448213	0.0156745	6.67e-36	-0.870478	-0.927439	0.593883	-0.598267	-0.563073	-0.798728
NM_001113548	Adamtsl5	chr10	-	79803460	79811191	2402	14	34	2	7	3	375	2	0.708522	0.07112	0.387483	0.205898	27.1428	0.640834	6.83936	3.23e-05	0.764314	0.666924	0.0100883	2.83e-111	-0.91084	-0.808748	0.358081	-0.675762	-0.844568	-0.79845
NM_013584	Lifr	chr15	+	7090541	7147489	9663	20	5029	1314	1720	661	9179	643	104.799	46.7258	95.21	45.3663	664.383	206.028	2.24239	1.97e-172	0.51169	6.87e-49	0.0683854	0	-0.850255	-0.814912	0.273632	-0.729684	-0.705938	-0.798284
NM_001142924	Tcf7l2	chr19	+	55969810	56008144	3453	12	664	487	1195	662	3968	75	13.837	17.3177	66.1488	45.4349	287.207	24.0313	0.79886	0.000182389	0.573236	1.94e-05	0.158409	0	-0.940971	-0.698287	0.211448	-0.755192	-0.818294	-0.79815
NM_134099	Fbxo4	chr15	-	3915462	3929573	1547	7	0	1	2	1	123	1	0	0.03556	0.110709	0.0686328	8.90284	0.320417	0.293116	0.297527	0.0327563	0.00629555	0.0152952	7.97e-37	-0.881662	-0.823537	0.412386	-0.686004	-0.599226	-0.797067
NM_001128094	Atp13a3	chr16	-	30312509	30388616	7219	33	7428	16801	7852	1660	18077	856	154.791	597.443	434.645	113.93	1308.43	274.277	0.259202	0	0.567904	4.75e-48	0.0871299	0	-0.744872	-0.884606	0.271603	-0.760708	-0.286288	-0.796728
NM_001128096	Atp13a3	chr16	-	30312509	30388616	7309	34	7457	16858	7854	1660	18126	856	155.396	599.47	434.755	113.93	1311.97	274.277	0.259334	0	0.57012	1.79e-47	0.0868944	0	-0.744552	-0.884814	0.272248	-0.760079	-0.286065	-0.796482
NM_027258	Rnf157	chr11	-	116197658	116274346	4655	19	159	7	210	9	935	4	3.31338	0.24892	11.6245	0.617695	67.676	1.28167	11.7246	2.24e-23	2.0964	0.0658478	0.0101315	6.91e-274	-0.884732	-0.631526	-0.0875337	-0.871956	-0.912908	-0.796071
NM_009707	Arhgap6	chrX	+	165233030	165742367	5510	13	86	4	165	10	829	7	1.79214	0.14224	9.13352	0.686328	60.0037	2.24292	10.2004	7.6e-13	0.71245	0.381051	0.0125679	1.29e-239	-0.892705	-0.623981	-0.070352	-0.870575	-0.906402	-0.795753
NM_146168	AW146242	chr6	-	57702257	57775119	2886	5	19	0	2	0	247	0	0.395939	0	0.110709	0	17.8781	0	11.7246	0.000428281	1.31025	0.783454	0.00382381	4.17e-77	-0.896757	-0.812236	0.339465	-0.678174	-0.838934	-0.795723
NM_153557	BC029214	chr2	-	25315007	25316614	975	7	33	6	176	2	311	11	0.687683	0.21336	9.74242	0.137266	22.5104	3.52458	2.84741	0.00513715	0.185619	1.75e-05	0.00911832	3.28e-93	-0.807643	-0.623144	-0.204393	-0.955629	-0.687274	-0.795472
NM_011787	Amfr	chr8	-	96495487	96536540	3678	14	1765	1332	2012	422	1980	87	36.7806	47.3659	111.374	28.963	143.314	27.8763	0.776657	4.62e-12	1.31472	0.00899771	0.20249	1.15e-258	-0.819301	-0.666821	-0.100534	-0.897754	-0.639292	-0.794625
NM_027102	Esam	chr9	+	37335712	37345898	1809	7	500	164	495	23	1013	67	10.4194	5.83184	27.4006	1.57855	73.3217	21.4679	1.78001	1.92e-11	0.482674	2.72e-07	0.0224451	7.54e-277	-0.755431	-0.720648	-0.0958746	-0.907117	-0.5584	-0.794399
NM_026400	Dnajb11	chr16	+	22857938	22879707	2513	11	2815	1115	772	263	2330	169	58.6615	39.6494	42.7338	18.0504	168.647	54.1504	1.47924	6.74e-30	1.0852	0.294696	0.107401	0	-0.789943	-0.878082	0.295709	-0.713072	-0.577886	-0.793699
NM_206935	Arl9	chr5	+	77433079	77438502	401	4	0	2	0	0	77	0	0	0.07112	0	0	5.57332	0	0.19541	0.121611	0.0655126	0.0868259	0.0121578	3.47e-24	-0.857888	-0.919246	0.588672	-0.601763	-0.504838	-0.792966
NM_145100	Lypd1	chr1	-	127768618	127808791	2044	3	1	0	0	0	57	0	0.0208389	0	0	0	4.1257	0	1.17246	0.895771	0.131025	0.15599	0.0163501	5.42e-18	-0.88979	-0.860863	0.500989	-0.625593	-0.677214	-0.792082
NM_011157	Srgn	chr10	-	61957175	61970503	938	3	611	262	1095	578	50483	852	12.7326	9.31672	60.6133	39.6697	3654	272.995	1.36416	1.76e-05	0.0470032	0	0.0108761	0	-0.891909	-0.774295	0.323682	-0.709809	-0.714987	-0.792005
NM_010474	Hs3st1	chr5	-	40005173	40035870	1685	2	109	352	104	105	10302	118	2.27144	12.5171	5.75688	7.20644	745.667	37.8092	0.182678	1.86e-66	0.0605579	2.06e-80	0.00975641	0	-0.85374	-0.9238	0.596395	-0.596613	-0.497094	-0.791384
NM_175483	Snx33	chr9	-	56765006	56776178	4564	2	14	18	6	11	1258	6	0.291744	0.64008	0.332128	0.754961	91.055	1.9225	0.462814	0.0252921	0.140384	0.000247947	0.00903865	0	-0.890285	-0.917589	0.632463	-0.566019	-0.616946	-0.791298
NM_001039546	Myo6	chr9	+	80012846	80159536	7862	33	559	236	872	581	6214	57	11.6489	8.39216	48.2693	39.8756	449.774	18.2638	1.38519	1.78e-05	0.632536	0.00179134	0.0888034	0	-0.95144	-0.701354	0.254168	-0.719383	-0.883708	-0.790726
NM_001024716	Triobp	chr15	+	78813485	78836294	2555	14	778	241	344	169	1025	100	16.2126	8.56996	19.042	11.5989	74.1903	32.0417	1.88708	1.15e-19	0.505291	3.28e-09	0.157127	5.53e-160	-0.865197	-0.761108	0.221278	-0.745778	-0.753835	-0.790695
NM_015756	Shroom3	chr5	+	93112460	93394785	7210	11	1054	731	307	250	1096	79	21.9642	25.9944	16.9939	17.1582	79.3293	25.3129	0.84491	0.000494521	0.863948	0.216794	0.216978	1.44e-136	-0.843135	-0.979752	0.664992	-0.544463	-0.537537	-0.789117
NM_011863	Papss1	chr3	+	131227731	131306634	2599	12	905	303	1073	118	962	48	18.8592	10.7747	59.3955	8.09867	69.6303	15.38	1.74712	1.66e-18	1.21132	0.178488	0.117184	4.52e-175	-0.808881	-0.593309	-0.27216	-0.964061	-0.744158	-0.78875
NM_009230	Soat1	chr1	-	158358238	158404459	4785	16	737	1865	857	217	3627	38	15.3583	66.3194	47.4389	14.8933	262.525	12.1758	0.231853	9.79e-283	1.2397	0.176694	0.0569819	0	-0.808341	-0.862624	0.351674	-0.694243	-0.453729	-0.788403
NM_153158	E130308A19Rik	chr4	+	59639092	59733841	2795	3	17	76	16	3	147	1	0.354261	2.70256	0.885674	0.205898	10.64	0.320417	0.137041	1.22e-18	0.589614	0.508588	0.0256299	2.31e-41	-0.768866	-0.939919	0.463375	-0.656416	-0.319103	-0.7884
NM_023842	Dsp	chr13	+	38243162	38290446	9592	24	674	1010	461	236	1760	34	14.0454	35.9156	25.5185	16.1973	127.39	10.8942	0.391401	1.65e-81	1.26346	0.162193	0.127625	9.82e-306	-0.844316	-0.884336	0.464424	-0.635385	-0.523789	-0.788012
NM_011561	Tdg	chr10	+	82092582	82113239	3119	10	18	3	12	0	20	0	0.3751	0.10668	0.664256	0	1.44762	0	2.7846	0.0394536	1.24474	0.825419	0.0451574	1.29e-06	-0.783225	-0.674555	-0.14741	-0.906109	-0.694353	-0.787963
NM_172552	Tdg	chr10	+	82092582	82113239	3218	10	18	3	12	0	20	0	0.3751	0.10668	0.664256	0	1.44762	0	2.7846	0.0394536	1.24474	0.825419	0.0451574	1.29e-06	-0.783225	-0.674555	-0.14741	-0.906109	-0.694353	-0.787963
NM_011324	Scnn1a	chr6	+	125271870	125294960	2985	12	1	2	2	2	102	1	0.0208389	0.07112	0.110709	0.137266	7.38284	0.320417	0.390821	0.296973	0.0655126	0.0154491	0.0276205	5.02e-29	-0.882826	-0.838799	0.479655	-0.641781	-0.60925	-0.787802
NM_023663	Ripk4	chr16	-	97963548	97985362	3550	8	226	347	823	37	1316	125	4.70959	12.3393	45.5569	2.53941	95.2531	40.0521	0.382398	2.75e-30	0.118027	5.15e-61	0.0273619	0	-0.728847	-0.722779	-0.0657074	-0.910297	-0.385385	-0.787308
NM_153055	Sec63	chr10	+	42481301	42552320	6032	21	4040	1685	1381	342	3303	293	84.1891	59.9186	76.4448	23.4724	239.074	93.8821	1.40508	4.28e-33	0.900464	0.0873102	0.0984469	0	-0.754642	-0.836681	0.17214	-0.769915	-0.524786	-0.787079
NM_023543	Chn2	chr6	+	54222815	54251806	2653	7	95	21	14	4	1108	18	1.97969	0.74676	0.774965	0.274531	80.1979	5.7675	2.5581	1.41e-05	0.331011	0.000103405	0.0042755	0	-0.827283	-0.892186	0.445335	-0.641385	-0.613617	-0.786952
NM_207682	Kif1b	chr4	-	148550429	148681807	10099	47	1184	844	981	172	914	69	24.6732	30.0126	54.3029	11.8048	66.156	22.1088	0.822111	1.54e-05	1.10904	0.392872	0.179297	1.76e-131	-0.736417	-0.70408	-0.141515	-0.91813	-0.487454	-0.786209
NM_178620	Mfsd11	chr11	+	116715328	116736951	3105	13	432	388	563	111	764	16	9.0024	13.7973	31.1647	7.61824	55.2989	5.12667	0.65254	1.32e-09	1.66865	0.0247236	0.138837	2.25e-128	-0.829257	-0.697849	0.0172013	-0.831053	-0.641517	-0.786053
NM_133710	Ctdspl	chr9	+	118835653	118953237	4627	8	102	71	30	26	1651	38	2.12557	2.52476	1.66064	1.78445	119.501	12.1758	0.838636	0.254721	0.173021	1.47e-15	0.0154989	0	-0.847165	-0.916871	0.573677	-0.588339	-0.570123	-0.784125
NM_022983	Lpar3	chr3	+	145883924	145949178	2494	3	48	2	8	6	1105	2	1.00027	0.07112	0.442837	0.411797	79.9808	0.640834	9.57511	1.07e-07	1.07004	0.908473	0.00600193	0	-0.917435	-0.799672	0.404139	-0.634343	-0.871593	-0.783817
NM_001162983	Lrrc38	chr4	+	142939652	142960931	2327	2	5	8	4	10	629	0	0.104194	0.28448	0.221419	0.686328	45.5275	0	0.390821	0.07085	0.393076	0.439426	0.0165577	2.57e-178	-0.920917	-0.867974	0.603871	-0.560581	-0.699877	-0.783157
NR_027993	Gm3414	chr5	-	46110905	46118817	7912	1	6	40	90	0	131	0	0.125033	1.4224	4.98192	0	9.48188	0	0.100088	3.84e-12	0.458588	0.50809	0.00718413	5.78e-41	-0.732454	-0.726588	-0.0545104	-0.889265	-0.378427	-0.782769
NM_001110204	Acvr1	chr2	-	58298848	58419239	3298	13	1045	123	273	26	2394	75	21.7766	4.37388	15.1118	1.78445	173.28	24.0313	4.94514	1.46e-93	0.901661	0.390623	0.0106907	0	-0.795321	-0.781466	0.135646	-0.770618	-0.674193	-0.782468
NM_172289	Slc36a4	chr9	+	15514212	15543233	1937	11	2	1	1	1	176	2	0.0416778	0.03556	0.0553547	0.0686328	12.739	0.640834	0.879347	0.888501	0.0655126	0.00301763	0.0107153	3.57e-53	-0.87171	-0.851909	0.493816	-0.623284	-0.636334	-0.782301
NM_001163640	Chn2	chr6	+	53989925	54251806	3150	13	97	31	14	4	1145	20	2.02137	1.10236	0.774965	0.274531	82.876	6.40834	1.79533	0.00264973	0.305726	1.56e-05	0.00413746	0	-0.81014	-0.910251	0.475037	-0.626132	-0.561938	-0.782175
NM_010871	Birc1f	chr13	-	101051075	101086571	6705	14	3	0	2	0	37	1	0.0625166	0	0.110709	0	2.67809	0.320417	2.34492	0.410391	0.131025	0.0448213	0.0249554	8.04e-12	-0.852258	-0.758636	0.241083	-0.735197	-0.700109	-0.78203
NM_001110205	Acvr1	chr2	-	58298848	58419239	2776	11	1045	123	273	25	2394	75	21.7766	4.37388	15.1118	1.71582	173.28	24.0313	4.94514	1.46e-93	0.901661	0.390623	0.0102947	0	-0.792519	-0.780829	0.132944	-0.771018	-0.66971	-0.781455
NM_007394	Acvr1	chr2	-	58298848	58419239	3053	12	1045	123	273	25	2394	75	21.7766	4.37388	15.1118	1.71582	173.28	24.0313	4.94514	1.46e-93	0.901661	0.390623	0.0102947	0	-0.792519	-0.780829	0.132944	-0.771018	-0.66971	-0.781455
NM_178885	AI182371	chr2	-	34939565	34956180	1699	10	0	0	0	0	43	0	0	0	0	0	3.11237	0	0.586231	0.707351	0.0655126	0.0868259	0.0215524	1.14e-13	-0.872271	-0.840828	0.483551	-0.630903	-0.616864	-0.781334
NM_013674	Irf4	chr13	+	30841126	30858796	4683	9	2	0	3	2	335	3	0.0416778	0	0.166064	0.137266	24.2476	0.96125	1.75869	0.609922	0.0491345	0.00029033	0.00846701	1.23e-100	-0.891677	-0.776031	0.364181	-0.676221	-0.731801	-0.781309
NM_181547	Nostrin	chr2	+	68973856	69027384	1805	16	36	9	32	17	1422	32	0.7502	0.32004	1.77135	1.16676	102.925	10.2533	2.16906	0.0202004	0.0734536	8.86e-22	0.0119954	0	-0.876277	-0.777625	0.335016	-0.689951	-0.71829	-0.781284
NM_178655	Ank2	chr3	-	126624524	126701370	5770	25	297	172	56	13	944	6	6.18915	6.11632	3.09986	0.892226	68.3275	1.9225	1.00981	0.918629	2.78897	0.0014154	0.014049	3.36e-270	-0.799155	-0.921429	0.450785	-0.623123	-0.548167	-0.781236
NM_001159572	4632428N05Rik	chr10	+	59809598	59835432	4843	7	208	57	20	16	2005	11	4.33449	2.02692	1.10709	1.09812	145.123	3.52458	2.11245	7.89e-08	1.14101	0.650379	0.00803648	0	-0.859788	-0.927103	0.591255	-0.556118	-0.668032	-0.781003
NM_001034168	Ank2	chr3	-	126624524	126646304	5467	10	297	173	56	13	944	6	6.18915	6.15188	3.09986	0.892226	68.3275	1.9225	1.004	0.966578	2.78897	0.0014154	0.014049	3.36e-270	-0.798524	-0.921453	0.45122	-0.62257	-0.546933	-0.780849
NM_178754	Arhgap6	chrX	+	165474560	165742367	4035	13	86	3	165	10	829	7	1.79214	0.10668	9.13352	0.686328	60.0037	2.24292	12.7505	9.72e-14	0.71245	0.381051	0.0125679	1.29e-239	-0.881325	-0.602456	-0.0812892	-0.858214	-0.911617	-0.780665
NM_001111142	Gm88	chr17	+	46391113	46394265	1384	6	36	6	3	2	252	1	0.7502	0.21336	0.166064	0.137266	18.24	0.320417	3.09865	0.00203432	1.21198	0.78514	0.0112447	5.52e-75	-0.868924	-0.897355	0.539874	-0.575477	-0.720622	-0.780585
NM_007405	Adcy6	chr15	-	98420420	98438064	6021	22	239	51	107	3	427	4	4.98049	1.81356	5.92295	0.205898	30.9066	1.28167	2.70568	7.58e-13	3.14461	0.00201797	0.00886266	2.43e-127	-0.763633	-0.757274	0.0150416	-0.820586	-0.617453	-0.780497
NM_198013	Cuedc1	chr11	+	87912810	88006420	1795	11	44	4	5	3	246	1	0.916911	0.14224	0.276773	0.205898	17.8057	0.320417	5.27608	1.33e-05	1.47403	0.568467	0.0153572	1.46e-71	-0.889868	-0.839876	0.446117	-0.611501	-0.81495	-0.780415
NM_001002011	Lmna	chr3	-	88285070	88307254	3152	12	935	1746	632	103	2463	129	19.4844	62.0877	34.9841	7.06918	178.274	41.3338	0.314088	1.79e-191	0.471691	2.74e-13	0.0400259	0	-0.707671	-0.91099	0.314761	-0.7224	-0.260259	-0.780354
NM_010174	Fabp3	chr4	+	129986021	129992707	640	4	234	147	238	209	917	30	4.8763	5.22732	13.1744	14.3443	66.3732	9.6125	0.93084	0.495849	0.496628	0.000803673	0.216932	1.25e-114	-0.935604	-0.722686	0.330938	-0.680989	-0.81395	-0.779759
NM_019979	Selk	chr14	+	30781565	30788260	1018	5	1546	578	522	209	1026	128	32.2169	20.5537	28.8951	14.3443	74.2627	41.0134	1.56632	2.09e-21	0.785644	0.0109233	0.193908	1.71e-139	-0.782696	-0.804638	0.187792	-0.75143	-0.612964	-0.779588
NM_028732	4632428N05Rik	chr10	+	59809598	59835432	4846	7	208	57	20	17	2021	11	4.33449	2.02692	1.10709	1.16676	146.282	3.52458	2.11245	7.89e-08	1.14101	0.650379	0.00844188	0	-0.860869	-0.925588	0.596338	-0.551753	-0.67146	-0.779403
NM_001039156	Triobp	chr15	+	78778153	78836299	7327	25	907	248	346	171	1036	100	18.9009	8.81888	19.1527	11.7362	74.9865	32.0417	2.13774	8.92e-30	0.588965	2.52e-06	0.157289	1.41e-161	-0.853138	-0.75346	0.220611	-0.72894	-0.765132	-0.778512
NM_138579	Triobp	chr15	+	78778153	78836299	7189	24	907	248	346	171	1036	100	18.9009	8.81888	19.1527	11.7362	74.9865	32.0417	2.13774	8.92e-30	0.588965	2.52e-06	0.157289	1.41e-161	-0.853138	-0.75346	0.220611	-0.72894	-0.765132	-0.778512
NM_007553	Bmp2	chr2	+	133378934	133388621	2515	3	51	3	10	8	1220	6	1.06278	0.10668	0.553547	0.549062	88.3046	1.9225	7.621	1.91e-07	0.486665	0.102407	0.00698996	0	-0.901068	-0.798978	0.408115	-0.631965	-0.830461	-0.777337
NM_133674	Arhgef5	chr6	+	43215642	43239319	5407	15	155	14	408	20	761	5	3.23003	0.49784	22.5847	1.37266	55.0818	1.60208	6.0968	1.99e-17	1.70333	0.163573	0.0261344	1.12e-204	-0.868607	-0.563985	-0.18374	-0.89806	-0.9027	-0.776884
NM_019390	Lmna	chr3	-	88287127	88297221	1523	10	670	1654	682	112	2047	137	13.9621	58.8162	37.7519	7.68687	148.163	43.8971	0.23768	2.35e-245	0.318543	5.26e-27	0.0523235	0	-0.698313	-0.883989	0.274354	-0.743938	-0.219758	-0.775413
NM_172884	2900026A02Rik	chr5	-	113517969	113592311	3189	8	10	8	2	1	38	1	0.208389	0.28448	0.110709	0.0686328	2.75047	0.320417	0.716505	0.461761	0.360319	0.238488	0.048631	5.92e-11	-0.800624	-0.949914	0.591439	-0.574506	-0.468633	-0.775015
NM_001160261	Fam78b	chr1	+	168931547	169021433	4666	3	2	1	1	3	142	0	0.0416778	0.03556	0.0553547	0.205898	10.2781	0	0.879347	0.888501	0.196538	0.226931	0.026526	7.53e-40	-0.913484	-0.833789	0.552203	-0.577231	-0.73003	-0.774835
NM_001160262	Fam78b	chr1	+	168931547	169021433	4986	3	2	1	1	3	142	0	0.0416778	0.03556	0.0553547	0.205898	10.2781	0	0.879347	0.888501	0.196538	0.226931	0.026526	7.53e-40	-0.913484	-0.833789	0.552203	-0.577231	-0.73003	-0.774835
NM_175461	Fam78b	chr1	+	168931547	169021433	4668	3	2	1	1	3	142	0	0.0416778	0.03556	0.0553547	0.205898	10.2781	0	0.879347	0.888501	0.196538	0.226931	0.026526	7.53e-40	-0.913484	-0.833789	0.552203	-0.577231	-0.73003	-0.774835
NM_001111102	Lmna	chr3	-	88287127	88307254	2045	10	673	1672	682	112	2054	137	14.0246	59.4563	37.7519	7.68687	148.67	43.8971	0.236174	1.83e-249	0.319967	7.63e-27	0.0521452	0	-0.696758	-0.883941	0.275765	-0.742042	-0.217551	-0.774247
NM_001001491	Tpm4	chr8	+	74659190	74677028	2082	8	1144	2838	1703	922	4579	301	23.8397	100.919	94.269	63.2794	331.432	96.4455	0.236433	0	0.248384	1.54e-77	0.19111	0	-0.805319	-0.829152	0.389216	-0.688193	-0.376442	-0.774222
NM_198037	Cachd1	chr4	+	100449283	100676353	4965	27	130	63	600	80	705	29	2.70905	2.24028	33.2128	5.49062	51.0285	9.29209	1.19994	0.227424	0.286072	6.79e-08	0.1088	3.67e-133	-0.853761	-0.55412	-0.168396	-0.91335	-0.765565	-0.773744
NM_001160139	Kcnq5	chr1	-	21388488	21952023	6975	15	5	0	3	3	353	2	0.104194	0	0.166064	0.205898	25.5504	0.640834	3.51739	0.181475	0.131025	0.0140009	0.0107153	1.74e-104	-0.903113	-0.767934	0.383306	-0.649156	-0.798604	-0.773401
NM_023872	Kcnq5	chr1	-	21388488	21952023	6918	14	5	0	3	3	353	2	0.104194	0	0.166064	0.205898	25.5504	0.640834	3.51739	0.181475	0.131025	0.0140009	0.0107153	1.74e-104	-0.903113	-0.767934	0.383306	-0.649156	-0.798604	-0.773401
NM_009825	Serpinh1	chr7	-	106493884	106501749	2400	5	1457	2941	1942	1055	48137	2294	30.3622	104.582	107.499	72.4076	3484.19	735.036	0.290525	0	0.0416198	0	0.0208029	0	-0.81246	-0.855024	0.448025	-0.652623	-0.465937	-0.773369
NM_001111043	Serpinh1	chr7	-	106493884	106501749	2273	6	1456	2941	1942	1055	48137	2294	30.3414	104.582	107.499	72.4076	3484.19	735.036	0.290326	0	0.0415912	0	0.0208029	0	-0.81244	-0.854995	0.448007	-0.652618	-0.465886	-0.773351
NM_001111044	Serpinh1	chr7	-	106493884	106501749	2229	5	1456	2941	1942	1055	48137	2294	30.3414	104.582	107.499	72.4076	3484.19	735.036	0.290326	0	0.0415912	0	0.0208029	0	-0.81244	-0.854995	0.448007	-0.652618	-0.465886	-0.773351
NM_139272	Galnt2	chr8	+	126755293	126869622	4110	16	2466	1240	989	652	3152	384	51.3887	44.0944	54.7458	44.7486	228.144	123.04	1.16538	9.29e-06	0.419791	4.33e-46	0.196398	0	-0.826507	-0.834682	0.399952	-0.657297	-0.60053	-0.772829
NM_009072	Rock2	chr12	+	16901783	16995080	8012	33	2491	1384	1801	440	1749	288	51.9097	49.215	99.6937	30.1984	126.594	92.28	1.05479	0.110583	0.564905	1.47e-17	0.238973	1.89e-199	-0.722049	-0.670147	-0.163038	-0.925377	-0.489816	-0.772524
NM_027892	Ppp1r12a	chr10	+	107599455	107714631	3403	26	1106	974	792	102	1109	78	23.0478	34.6354	43.8409	7.00054	80.2703	24.9925	0.665598	3.66e-20	0.918006	0.46806	0.0879959	3.51e-226	-0.688502	-0.786573	0.0122729	-0.840975	-0.354789	-0.772017
NM_001038642	Ets1	chr9	+	32503626	32565405	4799	7	129	8	33	21	1086	8	2.68822	0.28448	1.8267	1.44129	78.6055	2.56333	8.46778	3.23e-17	0.946294	0.873762	0.0191929	9.1e-302	-0.908077	-0.748321	0.322444	-0.657153	-0.899048	-0.771183
NM_011808	Ets1	chr9	+	32503626	32565405	5060	8	129	8	33	21	1086	8	2.68822	0.28448	1.8267	1.44129	78.6055	2.56333	8.46778	3.23e-17	0.946294	0.873762	0.0191929	9.1e-302	-0.908077	-0.748321	0.322444	-0.657153	-0.899048	-0.771183
NM_007875	Dpagt1	chr9	+	44134927	44141683	1905	9	1079	2647	882	350	3338	244	22.4852	94.1273	48.8228	24.0215	241.607	78.1817	0.239097	0	0.28879	4.92e-53	0.099687	0	-0.7352	-0.924338	0.463031	-0.653891	-0.23779	-0.771143
NM_007484	Rhoc	chr3	+	104591951	104597377	1056	5	1524	581	251	47	3702	93	31.7585	20.6604	13.894	3.22574	267.954	29.7988	1.53609	1.18e-19	1.06284	0.562835	0.0122924	0	-0.756982	-0.903249	0.383783	-0.651951	-0.500023	-0.770727
NM_183145	Zfp748	chr13	-	67645890	67654088	714	3	6	2	3	4	142	2	0.125033	0.07112	0.166064	0.274531	10.2781	0.640834	1.36787	0.643513	0.152863	0.0200802	0.0331575	1.29e-38	-0.889623	-0.811905	0.477509	-0.61003	-0.718331	-0.770519
NM_007592	Car8	chr4	-	8068639	8166188	5722	9	4	17	8	10	167	1	0.0833555	0.60452	0.442837	0.686328	12.0876	0.320417	0.162842	5.23e-05	0.163782	0.0646198	0.0620914	1.03e-39	-0.870158	-0.851229	0.555987	-0.588691	-0.539783	-0.770026
NM_020611	Srd5a3	chr5	+	76569301	76584496	1733	6	793	226	506	15	1188	24	16.5252	8.03656	28.0095	1.02949	85.9884	7.69	2.05052	4.07e-24	2.08068	4.8e-05	0.012761	0	-0.729335	-0.726409	-0.0671495	-0.853513	-0.559656	-0.769752
NM_008451	Klc2	chr19	-	5107745	5118408	3017	16	17	12	42	0	38	0	0.354261	0.42672	2.3249	0	2.75047	0	0.811705	0.569034	1.17923	0.869348	0.0243155	3.96e-12	-0.717502	-0.656271	-0.218783	-0.93507	-0.499099	-0.769614
NM_025459	Fam134b	chr15	+	25870641	25902099	1516	8	9	3	53	25	655	4	0.18755	0.10668	2.9338	1.71582	47.4094	1.28167	1.46558	0.507662	0.131025	0.00151246	0.0375853	5.7e-167	-0.913523	-0.650168	0.172329	-0.744691	-0.831168	-0.769461
NM_019517	Bace2	chr16	+	97578334	97660619	3736	9	15	30	6	11	556	5	0.312583	1.0668	0.332128	0.754961	40.2437	1.60208	0.302571	5.72e-05	0.1747	0.00182641	0.0204303	1.23e-154	-0.852984	-0.933165	0.689207	-0.521505	-0.528354	-0.769218
NM_001039710	Coq10b	chr1	+	55109613	55129546	1733	5	1203	610	326	126	930	42	25.0692	21.6916	18.0456	8.64773	67.3141	13.4575	1.15519	0.00343055	1.83435	1.64e-05	0.129361	1.52e-161	-0.777502	-0.882436	0.363499	-0.647095	-0.558693	-0.769011
NM_013526	Gdf6	chr4	+	9771518	9789492	3532	2	5	0	6	3	106	1	0.104194	0	0.332128	0.205898	7.67236	0.320417	3.51739	0.181475	0.196538	0.0874888	0.0354506	5.13e-29	-0.903147	-0.68853	0.226097	-0.714777	-0.847954	-0.768818
NM_027476	Zdhhc24	chr19	+	4878703	4884508	1637	3	154	57	65	3	201	5	3.20919	2.02692	3.59805	0.205898	14.5485	1.60208	1.56665	0.00262522	1.69241	0.169238	0.0187783	8.65e-58	-0.718596	-0.783262	0.0482737	-0.801928	-0.50272	-0.767928
NM_027677	Gpr39	chr1	+	127573572	127770436	2687	2	1	0	0	0	98	1	0.0208389	0	0	0	7.09332	0.320417	1.17246	0.895771	0.0655126	0.0154491	0.00957884	1.05e-30	-0.853175	-0.841146	0.489014	-0.608629	-0.63115	-0.76765
NM_011063	Pea15a	chr1	-	174126859	174136912	2477	4	1303	156	781	93	1773	100	27.1531	5.54736	43.232	6.38285	128.331	32.0417	4.86908	7.43e-115	0.845826	0.113401	0.0502484	0	-0.809134	-0.634848	-0.100432	-0.857819	-0.794163	-0.767267
NM_181395	Pxdn	chr12	+	30622900	30700724	4815	23	9	33	3	0	100	0	0.18755	1.17348	0.166064	0	7.23808	0	0.172421	4.91e-08	0.655126	0.703299	0.00938916	2.51e-31	-0.742914	-0.96828	0.54787	-0.590006	-0.314108	-0.767067
NM_007498	Atf3	chr1	-	192994175	193007212	1976	4	148	56	28	30	817	22	3.08415	1.99136	1.54993	2.05898	59.1351	7.04917	1.53243	0.00478167	0.424408	0.000569514	0.0359382	2.6e-209	-0.851239	-0.895581	0.589539	-0.54924	-0.646624	-0.765353
NM_010171	F3	chr3	+	121426454	121437970	1876	6	1291	39	1887	209	18482	129	26.903	1.38684	104.454	14.3443	1337.74	41.3338	18.9353	1.83e-200	0.651095	1.08e-05	0.0107744	0	-0.88543	-0.60597	-0.00577259	-0.804474	-0.931528	-0.765291
NM_019651	Ptpn9	chr9	+	56842774	56910614	4056	13	218	396	1249	17	1300	9	4.54288	14.0818	69.138	1.16676	94.095	2.88375	0.323387	2.3e-43	1.43473	0.237807	0.0131203	0	-0.727899	-0.672325	-0.138702	-0.89518	-0.467864	-0.765135
NM_001142916	Plod2	chr9	+	92437060	92503258	3704	20	1734	1780	2645	2446	32249	1241	36.1346	63.2968	146.413	167.876	2334.21	397.637	0.57109	2.6e-61	0.0915172	0	0.0719535	0	-0.869076	-0.76984	0.398032	-0.652592	-0.638245	-0.763836
NM_021899	Foxj2	chr6	+	122770528	122795379	4638	12	20	43	4	1	213	0	0.416778	1.52908	0.221419	0.0686328	15.4171	0	0.279792	5.22e-07	1.37577	0.743396	0.00886266	1.27e-64	-0.777008	-0.967585	0.606675	-0.546657	-0.415962	-0.76375
NM_011961	Plod2	chr9	+	92437060	92503258	3641	19	1733	1780	2645	2446	32203	1241	36.1138	63.2968	146.413	167.876	2330.88	397.637	0.570761	2.03e-61	0.0914645	0	0.0720563	0	-0.868954	-0.7697	0.397929	-0.652544	-0.63809	-0.763733
NM_008230	Hdc	chr2	-	126419403	126444401	2378	12	36	26	5	10	658	3	0.7502	0.92456	0.276773	0.686328	47.6266	0.96125	0.803354	0.390144	0.605992	0.373236	0.0158291	3.5e-187	-0.861453	-0.93764	0.709283	-0.489775	-0.61565	-0.762956
NM_001081354	Mamld1	chrX	+	68303430	68407892	3352	8	0	0	1	1	40	0	0	0	0.0553547	0.0686328	2.89523	0	0.586231	0.707351	0.0655126	0.0868259	0.0462588	1.5e-11	-0.876763	-0.758891	0.389501	-0.652774	-0.66565	-0.762809
NM_175091	Tnks	chr8	-	35892232	36028744	6444	27	67	176	325	14	282	16	1.39621	6.25856	17.9903	0.960859	20.4114	5.12667	0.225219	3.56e-29	0.262051	1.8e-05	0.0502635	4.3e-69	-0.691411	-0.679686	-0.134754	-0.915221	-0.318564	-0.762106
NM_181071	Tanc2	chr11	+	105451299	105790617	11859	26	258	249	147	104	1862	134	5.37643	8.85444	8.13713	7.13781	134.773	42.9359	0.607335	2.3e-08	0.125687	1.02e-62	0.0534471	0	-0.806151	-0.863317	0.489428	-0.614692	-0.49336	-0.761387
NM_197990	1700025G04Rik	chr1	-	153731653	153937450	9754	6	560	593	552	372	1680	183	11.6698	21.0871	30.5558	25.5314	121.6	58.6363	0.553663	1.56e-23	0.199742	1.67e-59	0.210421	2.27e-213	-0.824359	-0.776789	0.353021	-0.682524	-0.52061	-0.761224
NM_139298	Wnt9a	chr11	+	59120431	59147054	3318	4	1	1	0	0	20	0	0.0208389	0.03556	0	0	1.44762	0	0.586231	0.595476	0.131025	0.15599	0.0451574	1.29e-06	-0.826758	-0.878994	0.560011	-0.577472	-0.526498	-0.761075
NM_019657	Hsd17b12	chr2	-	93872853	93998066	1839	11	2414	2563	2132	487	1929	208	50.3051	91.1403	118.016	33.4242	139.623	66.6467	0.552164	1.4e-96	0.757	0.000203551	0.239779	4.4e-219	-0.677158	-0.728916	-0.0682885	-0.877036	-0.298289	-0.761036
NM_013641	Ptger1	chr8	+	86190538	86194002	2082	3	18	2	84	0	89	3	0.3751	0.07112	4.64979	0	6.44189	0.96125	3.7128	0.0144804	0.311185	0.0625148	0.0105367	6.55e-28	-0.757744	-0.568622	-0.293268	-0.956383	-0.666674	-0.760916
NM_153526	Insig1	chr5	+	28397951	28405202	2648	5	488	303	487	154	1062	165	10.1694	10.7747	26.9577	10.5694	76.8684	52.8688	0.942984	0.42261	0.192986	1.55e-55	0.138276	5.66e-178	-0.777851	-0.709442	0.103103	-0.794087	-0.536279	-0.76046
NM_031170	Krt8	chr15	-	101827141	101834773	1805	9	60	226	92	68	550	10	1.25033	8.03656	5.09263	4.66703	39.8094	3.20417	0.157533	9.25e-48	0.363297	0.00603667	0.118753	2.05e-100	-0.826729	-0.853299	0.516896	-0.600029	-0.436961	-0.760019
NM_011817	Gadd45g	chr13	+	51942043	51943841	1078	4	247	597	217	12	953	22	5.1472	21.2293	12.012	0.823593	68.9789	7.04917	0.243119	4.58e-88	0.706397	0.128402	0.0129224	1.58e-274	-0.676542	-0.862452	0.214799	-0.740695	-0.261733	-0.759896
NM_015800	Crim1	chr17	+	78599836	78773654	3468	17	2	0	1	2	71	0	0.0416778	0	0.0553547	0.137266	5.13904	0	1.75869	0.609922	0.196538	0.226931	0.0395127	1.06e-19	-0.903357	-0.769257	0.447528	-0.605426	-0.783277	-0.759346
NM_009868	Cdh5	chr8	+	106625524	106668402	3986	12	16	4	16	13	694	15	0.333422	0.14224	0.885674	0.892226	50.2323	4.80625	1.99319	0.151404	0.0696072	1.39e-11	0.0191025	8.39e-194	-0.870663	-0.748843	0.35113	-0.657723	-0.728413	-0.759076
NM_173379	Leprel1	chr16	-	25960408	26105870	2248	15	7	0	4	6	839	3	0.145872	0	0.221419	0.411797	60.7275	0.96125	4.68985	0.0786008	0.131025	0.0045486	0.00790254	1.89e-249	-0.900484	-0.752431	0.397486	-0.624149	-0.816272	-0.759021
NM_001081219	Myo1a	chr10	+	127142311	127157996	3353	27	4	43	3	0	118	0	0.0833555	1.52908	0.166064	0	8.54093	0	0.0666172	9.91e-15	0.327563	0.369376	0.00796895	6.39e-37	-0.732751	-0.954988	0.551511	-0.587587	-0.258275	-0.758442
NM_008344	Igfbp6	chr15	+	101974616	101979943	1289	4	1	12	1	2	145	0	0.0208389	0.42672	0.0553547	0.137266	10.4952	0	0.0901894	6.52e-05	0.131025	0.15599	0.0194857	4.16e-42	-0.827411	-0.924324	0.677231	-0.523406	-0.437137	-0.75838
NM_001164185	Lsr	chr7	-	31742790	31758488	1971	8	3129	1500	902	759	3077	115	65.2049	53.34	49.9299	52.0923	222.716	36.8479	1.22245	9.87e-11	1.76771	4.15e-11	0.234149	0	-0.88046	-0.852038	0.537532	-0.541577	-0.760688	-0.758025
NM_028472	Bmper	chr9	+	23027519	23289646	3793	15	62	6	49	50	5481	36	1.29201	0.21336	2.71238	3.43164	396.719	11.535	5.27608	2.56e-07	0.111549	1.01e-19	0.00882224	0	-0.894485	-0.730106	0.343905	-0.648243	-0.819658	-0.757611
NM_011803	Klf6	chr13	+	5860734	5869639	4217	4	2739	1075	2190	1351	5299	127	57.0777	38.227	121.227	92.7229	383.546	40.6929	1.49282	2.72e-30	1.40238	8.15e-05	0.241907	0	-0.922776	-0.643841	0.17972	-0.706199	-0.919611	-0.757606
NM_175184	Fam125b	chr2	-	33585475	33743466	4995	10	113	270	153	74	1038	90	2.35479	9.6012	8.46926	5.07883	75.1313	28.8375	0.246606	2.3e-40	0.0820708	3.13e-54	0.0684532	1.26e-229	-0.769348	-0.840702	0.413599	-0.659714	-0.363423	-0.756588
NM_008168	Grik5	chr7	-	25794869	25857388	3838	20	51	4	23	0	68	1	1.06278	0.14224	1.27316	0	4.92189	0.320417	6.0968	9.38e-07	1.70333	0.421202	0.0137435	2.13e-21	-0.754762	-0.669497	-0.0976558	-0.844314	-0.694578	-0.756191
NM_009242	Sparc	chr11	-	55208002	55233582	2299	10	7299	13670	5411	5763	195015	6910	152.103	486.105	299.524	395.531	14115.3	2214.08	0.313034	0	0.0692001	0	0.0280286	0	-0.815534	-0.881003	0.572337	-0.571989	-0.475756	-0.756176
NM_009519	Wnt11	chr7	+	105987354	106003257	2788	5	7	0	3	3	460	4	0.145872	0	0.166064	0.205898	33.2952	1.28167	4.68985	0.0786008	0.10482	0.000666026	0.00822824	1.51e-137	-0.876537	-0.757926	0.381429	-0.63115	-0.775648	-0.755204
NM_178116	Camta2	chr11	-	70482967	70501436	4473	23	159	24	210	2	298	9	3.31338	0.85344	11.6245	0.137266	21.5695	2.88375	3.75188	9.85e-13	1.0482	0.884372	0.00951476	3.43e-89	-0.721911	-0.625644	-0.233257	-0.916094	-0.612203	-0.75455
NM_001164184	Lsr	chr7	-	31742790	31758488	2118	9	3202	1529	903	774	3125	118	66.7261	54.3712	49.9853	53.1218	226.19	37.8092	1.22725	2.66e-11	1.76334	2.91e-11	0.235104	0	-0.877127	-0.852939	0.546841	-0.533461	-0.757175	-0.754509
NM_201518	Flrt2	chr12	+	96930435	97023421	7095	2	15	1	4	8	1535	6	0.312583	0.03556	0.221419	0.549062	111.105	1.9225	4.68985	0.0128678	0.149743	0.000344957	0.00555647	0	-0.887117	-0.788719	0.468637	-0.586249	-0.782212	-0.754029
NM_020332	Ank	chr15	+	27396431	27524662	3496	12	860	888	523	676	3107	73	17.9214	31.5773	28.9505	46.3958	224.887	23.3904	0.567767	5.07e-32	0.762248	0.030928	0.206564	0	-0.897462	-0.830513	0.59241	-0.533584	-0.678711	-0.753853
NM_029438	Smurf1	chr5	-	145637363	145726699	5324	18	1532	377	249	105	1573	40	31.9252	13.4061	13.7833	7.20644	113.855	12.8167	2.37749	7.56e-60	2.44953	4.92e-11	0.063863	0	-0.807976	-0.846637	0.390339	-0.606626	-0.697974	-0.753747
NM_010683	Lamc1	chr1	-	155066051	155179916	7622	28	10611	5151	2833	4302	96213	2488	221.121	183.17	156.82	295.258	6963.97	797.197	1.20751	3.28e-29	0.279317	0	0.0424112	0	-0.859039	-0.870509	0.607171	-0.531283	-0.652474	-0.75361
NM_017405	Lsr	chr7	-	31742790	31758488	2175	10	3210	1532	903	776	3129	118	66.8928	54.4779	49.9853	53.259	226.479	37.8092	1.22791	2.24e-11	1.76774	2.33e-11	0.23541	0	-0.876315	-0.852327	0.547603	-0.532008	-0.756761	-0.75355
NM_008450	Klc1	chr12	+	112997059	113033110	2381	14	765	402	400	35	711	37	15.9417	14.2951	22.1419	2.40215	51.4627	11.8554	1.11428	0.0770855	1.3206	0.0808249	0.047948	1.16e-172	-0.683391	-0.760384	-0.00427995	-0.816639	-0.435136	-0.753471
NM_134246	Acot3	chr12	+	85393100	85400514	2593	4	18	26	2	1	183	1	0.3751	0.92456	0.110709	0.0686328	13.2457	0.320417	0.412533	0.00283259	0.62237	0.549324	0.0103077	2.44e-55	-0.772532	-0.97919	0.673083	-0.508491	-0.415974	-0.753404
NM_013724	Nrk	chrX	+	135448968	135543627	6600	28	3	0	1	3	145	0	0.0625166	0	0.0553547	0.205898	10.4952	0	2.34492	0.410391	0.262051	0.298349	0.025981	9.32e-41	-0.90737	-0.774189	0.480441	-0.578578	-0.808187	-0.753379
NM_011303	Dhrs3	chr4	+	144482979	144518112	2337	6	280	66	151	73	492	6	5.83489	2.34696	8.35855	5.01019	35.6113	1.9225	2.45867	6.4e-13	2.62986	0.0029459	0.142342	2.52e-82	-0.904354	-0.659463	0.171608	-0.695512	-0.939808	-0.75311
NM_001038627	Smurf1	chr5	-	145637363	145726699	5333	18	1538	377	249	106	1575	40	32.0502	13.4061	13.7833	7.27507	114	12.8167	2.3868	1.77e-60	2.45912	3.92e-11	0.0643836	0	-0.80799	-0.845891	0.391614	-0.604992	-0.699351	-0.752958
NM_008338	Ifngr2	chr16	+	91547338	91564252	2070	7	100	12	121	5	263	0	2.08389	0.42672	6.69791	0.343164	19.0361	0	4.55456	6.5e-10	6.61678	0.00747159	0.0215524	6.98e-74	-0.823537	-0.601532	-0.115183	-0.833686	-0.834773	-0.752919
NM_009984	Ctsl	chr13	-	64464521	64471614	1971	8	13015	41171	28848	12787	61896	2736	271.218	1464.04	1596.87	877.607	4480.08	876.66	0.185329	0	0.31155	0	0.195921	0	-0.789131	-0.767101	0.299632	-0.702013	-0.385409	-0.752748
NM_178382	Flrt3	chr2	-	140483936	140497205	3974	3	196	95	283	73	4287	347	4.08442	3.3782	15.6654	5.01019	310.296	111.185	1.203	0.133673	0.0370862	1.87e-274	0.0163653	0	-0.796593	-0.739646	0.230247	-0.721361	-0.577299	-0.752533
NM_007982	Ptk2	chr15	-	73035534	73253621	4414	32	4053	908	1438	670	2585	232	84.46	32.2885	79.6	45.984	187.104	74.3367	2.6145	3.04e-181	1.13986	0.0475293	0.246061	6e-286	-0.84628	-0.655217	0.0658495	-0.750598	-0.892528	-0.750698
NM_001161746	Tnfrsf12a	chr17	-	23812413	23814416	858	3	150	341	69	19	521	23	3.12583	12.126	3.81947	1.30402	37.7104	7.36959	0.258833	3.52e-48	0.412184	0.000291505	0.0363335	4.63e-134	-0.695964	-0.946654	0.492643	-0.607893	-0.230654	-0.75017
NM_008480	Lama1	chr17	+	68046604	68171985	9518	63	3207	802	1287	1655	100644	1835	66.8303	28.5191	71.2414	113.587	7284.69	587.965	2.342	6.07e-120	0.114469	0	0.0156033	0	-0.862664	-0.794503	0.462172	-0.593164	-0.714694	-0.750111
NM_030080	Creb3l4	chr3	-	90041421	90047434	1553	10	1	25	3	1	182	3	0.0208389	0.889	0.166064	0.0686328	13.1733	0.96125	0.0450947	3.83e-10	0.0327563	0.000111728	0.010364	4.98e-55	-0.753143	-0.905195	0.550042	-0.589302	-0.284848	-0.749213
NM_001004176	Maml3	chr3	-	51491536	51908928	6510	5	24	7	2	5	337	0	0.500133	0.24892	0.110709	0.343164	24.3923	0	1.83197	0.118289	1.63782	0.600987	0.0168338	1.91e-96	-0.878517	-0.883149	0.655197	-0.484597	-0.733369	-0.748754
NM_001045523	Bahd1	chr2	+	118727350	118750260	4428	7	689	701	799	23	1356	55	14.358	24.9276	44.2284	1.57855	98.1483	17.6229	0.57621	1.49e-24	0.807209	0.134745	0.0167718	0	-0.654635	-0.74593	-0.0499867	-0.845144	-0.336214	-0.74857
NM_008443	Kif3a	chr11	+	53380880	53417746	5438	18	1626	497	294	119	1362	50	33.884	17.6733	16.2743	8.1673	98.5826	16.0208	1.91526	9.62e-41	2.08998	5.01e-09	0.0834898	2.23e-282	-0.78049	-0.855625	0.381786	-0.609071	-0.637613	-0.748395
NM_026424	Coq10b	chr1	+	55109613	55129546	1583	4	1007	585	248	125	829	36	20.9848	20.8026	13.728	8.5791	60.0037	11.535	1.0084	0.872064	1.78478	0.00014674	0.14396	1.98e-136	-0.768238	-0.906436	0.483861	-0.570373	-0.524907	-0.748349
NM_019764	Amotl2	chr9	+	102620133	102635747	4191	10	3588	595	1009	340	2645	181	74.7699	21.1582	55.8528	23.3351	191.447	57.9954	3.53017	3.72e-235	1.29189	0.000456805	0.122212	0	-0.811324	-0.695748	0.0958988	-0.736324	-0.816393	-0.747799
NM_011175	Lgmn	chr12	-	103632307	103677907	1874	14	1642	4238	786	945	19520	524	34.2174	150.703	43.5088	64.858	1412.87	167.898	0.227218	0	0.205023	3.1e-162	0.0459555	0	-0.795971	-0.945117	0.702429	-0.502166	-0.39597	-0.747751
NM_153528	Gramd1c	chr16	-	43980467	44016472	3424	13	197	38	82	4	213	2	4.10526	1.35128	4.53908	0.274531	15.4171	0.640834	2.97625	3.49e-12	4.32383	0.00108344	0.0221567	4.71e-60	-0.746203	-0.699316	-0.0284346	-0.797098	-0.657415	-0.747539
NM_029932	Spns3	chr11	-	72311657	72363748	1819	12	0	0	0	0	20	0	0	0	0	0	1.44762	0	0.586231	0.707351	0.0655126	0.0868259	0.0451574	1.29e-06	-0.83173	-0.799622	0.456611	-0.610951	-0.57381	-0.747435
NM_173863	Crtc3	chr7	-	87731517	87833763	5110	15	175	75	13	7	971	6	3.6468	2.667	0.71961	0.480429	70.2817	1.9225	1.35759	0.0232505	1.64717	0.161166	0.00780498	1.72e-288	-0.785566	-0.939277	0.606056	-0.516604	-0.540632	-0.747149
NM_008858	Prkd1	chr12	-	51442218	51750210	3777	19	71	41	345	3	196	6	1.47956	1.45796	19.0974	0.205898	14.1866	1.9225	1.00497	0.979635	0.673844	0.344631	0.0192549	2.91e-56	-0.695492	-0.577277	-0.336912	-0.968324	-0.5121	-0.747031
NM_001081236	2410131K14Rik	chr5	+	118695235	118713123	2670	5	697	523	690	26	983	31	14.5247	18.5979	38.1947	1.78445	71.1503	9.93292	0.780896	2.15e-05	1.42899	0.0369106	0.0260206	7.66e-264	-0.669712	-0.719584	-0.0855505	-0.849723	-0.404885	-0.74634
NM_013497	Creb3	chr4	+	43575505	43579932	1582	9	915	483	253	335	2514	127	19.0676	17.1755	14.0047	22.992	181.965	40.6929	1.10948	0.0631251	0.468825	2.84e-13	0.126692	0	-0.853619	-0.875939	0.637939	-0.507434	-0.645651	-0.745664
NM_007399	Adam10	chr9	+	70526807	70628036	4589	16	2133	4562	4186	117	7152	363	44.4493	162.225	231.715	8.03003	517.667	116.311	0.274165	0	0.384077	2.93e-51	0.0156438	0	-0.639954	-0.758169	-0.0155869	-0.838033	-0.248512	-0.745385
NM_021478	Tulp1	chr17	-	28488463	28502088	2008	15	8	69	108	1	116	2	0.166711	2.45364	5.9783	0.0686328	8.39617	0.640834	0.0753726	1.05e-21	0.196538	0.0363635	0.0162103	1.13e-34	-0.670139	-0.699245	-0.0645891	-0.865944	-0.260495	-0.745109
NM_001081412	Bcr	chr10	+	74523640	74647668	6537	23	834	694	444	48	1726	174	17.3796	24.6786	24.5775	3.29437	124.929	55.7525	0.704321	1.26e-11	0.312589	1.14e-34	0.0269062	0	-0.666207	-0.824872	0.179486	-0.743165	-0.312355	-0.744748
NR_003292	Zxda	chrX	-	92036623	92043628	7005	1	142	34	330	5	245	4	2.95912	1.20904	18.267	0.343164	17.7333	1.28167	2.39517	5.28e-07	1.87366	0.126803	0.0231294	2.03e-68	-0.731417	-0.561774	-0.321638	-0.940917	-0.651965	-0.744703
NM_028097	Tmem68	chr4	-	3476187	3501915	2605	8	830	415	1959	188	1193	111	17.2963	14.7574	108.44	12.903	86.3503	35.5663	1.17105	0.00802387	0.48608	6.04e-11	0.150109	7.5e-191	-0.745971	-0.507209	-0.370416	-0.980741	-0.628557	-0.74464
NM_178618	Fam83g	chr11	+	61497911	61523452	4786	5	203	46	124	9	152	6	4.23029	1.63576	6.86398	0.617695	11.0019	1.9225	2.54449	2.91e-10	1.90923	0.0618457	0.0619807	2.44e-36	-0.728078	-0.627792	-0.196668	-0.877506	-0.657284	-0.744458
NM_028071	Cotl1	chr8	-	122333113	122364479	1639	4	839	633	137	47	2738	16	17.4838	22.5095	7.58359	3.22574	198.179	5.12667	0.77671	1.85e-06	3.23709	4.3e-09	0.0166187	0	-0.767159	-0.915813	0.523094	-0.549939	-0.50263	-0.744304
NM_145419	Hkdc1	chr10	-	61845884	61885205	3483	18	23	373	23	16	2639	20	0.479294	13.2639	1.27316	1.09812	191.013	6.40834	0.0376191	2.53e-129	0.0748716	2.62e-14	0.00610651	0	-0.754765	-0.947343	0.6507	-0.530353	-0.28764	-0.744154
NM_008092	Gata4	chr14	-	63817751	63864097	3393	7	312	3219	1279	571	19633	732	6.50173	114.468	70.7986	39.1893	1421.05	234.545	0.0569846	0	0.0279747	0	0.0276271	0	-0.759058	-0.833643	0.438682	-0.637243	-0.314353	-0.743315
NM_013749	Tnfrsf12a	chr17	-	23812413	23814416	963	4	169	346	69	19	527	24	3.52177	12.3038	3.81947	1.30402	38.1447	7.69	0.287203	7.79e-44	0.445486	0.000635537	0.0359206	7.65e-136	-0.687039	-0.943954	0.493329	-0.598781	-0.230153	-0.743258
NM_026279	Bend5	chr4	+	111087610	111132530	1453	6	423	79	1269	61	5469	530	8.81485	2.80924	70.2451	4.1866	395.851	169.821	3.10702	1.3e-25	0.0523114	0	0.0107486	0	-0.766318	-0.62452	-0.0590292	-0.838407	-0.631377	-0.743082
NM_019588	Plce1	chr19	+	38598686	38859590	9509	32	225	15	323	8	425	5	4.68875	0.5334	17.8796	0.549062	30.7618	1.60208	8.28051	1.75e-28	2.46764	0.0111169	0.0200346	5.51e-119	-0.787462	-0.542006	-0.266148	-0.899461	-0.822462	-0.742977
NM_009932	Col4a2	chr8	+	11312828	11449286	6425	48	830	2301	626	565	62456	1916	17.2963	81.8235	34.652	38.7775	4520.61	613.919	0.211624	0	0.0283991	0	0.00859376	0	-0.780427	-0.882903	0.564399	-0.564549	-0.418602	-0.742627
NM_033325	Loxl2	chr14	+	70009282	70095640	5179	14	250	78	48	137	5360	24	5.20972	2.77368	2.65702	9.40269	387.961	7.69	1.86258	4.14e-07	0.657747	0.0590727	0.0244108	0	-0.890462	-0.841628	0.628976	-0.493607	-0.761081	-0.741899
NM_001080941	Zfp429	chr13	-	67490264	67500703	2031	4	26	31	6	1	56	1	0.541811	1.10236	0.332128	0.0686328	4.05332	0.320417	0.494632	0.00708187	0.884421	0.869194	0.0332739	2.35e-16	-0.697938	-0.941622	0.490491	-0.585026	-0.309973	-0.741529
NR_027343	Gorasp2	chr2	+	70499565	70529782	2484	11	7155	3477	2783	1760	7609	1128	149.102	123.642	154.052	120.794	550.745	361.43	1.20617	5.11e-20	0.415242	2.28e-134	0.219443	0	-0.780456	-0.799884	0.361095	-0.643321	-0.558839	-0.74122
NM_027352	Gorasp2	chr2	+	70499565	70529782	2287	10	7154	3477	2783	1760	7603	1128	149.081	123.642	154.052	120.794	550.311	361.43	1.206	5.46e-20	0.415184	2.1e-134	0.219617	0	-0.78029	-0.799734	0.360961	-0.643263	-0.55866	-0.741096
NM_013904	Hey2	chr10	-	30552164	30562589	2532	5	3	34	2	2	167	0	0.0625166	1.20904	0.110709	0.137266	12.0876	0	0.0669978	5.29e-12	0.262051	0.298349	0.016934	7.73e-49	-0.777879	-0.944851	0.690138	-0.499642	-0.34389	-0.740791
NM_172155	Prl3d2	chr13	+	27213572	27219351	774	5	0	0	2	0	9	0	0	0	0.110709	0	0.651427	0	0.586231	0.707351	0.0655126	0.0868259	0.0948305	0.00265192	-0.798929	-0.660236	0.127751	-0.761889	-0.567428	-0.740351
NM_011101	Prkca	chr11	-	107794700	108205202	8369	17	176	18	10	9	1129	6	3.66764	0.64008	0.553547	0.617695	81.7179	1.9225	5.46121	2.35e-18	1.65653	0.15602	0.00839208	0	-0.834904	-0.857554	0.537594	-0.528156	-0.728992	-0.740205
NM_009804	Cat	chr2	-	103294060	103325310	2551	13	4081	1190	1652	842	3883	100	85.0435	42.3164	91.4459	57.7888	281.055	32.0417	2.00923	1.6e-111	2.64775	4.75e-30	0.205824	0	-0.873389	-0.676086	0.190486	-0.670071	-0.899638	-0.739849
NM_145459	Zfp503	chr14	-	22803183	22808823	4213	3	6	58	2	0	307	2	0.125033	2.06248	0.110709	0	22.2209	0.640834	0.0695528	5.41e-19	0.152863	0.0200802	0.00307891	8e-96	-0.714166	-0.964072	0.613202	-0.539561	-0.249916	-0.739267
NM_013558	Hspa1l	chr17	+	35109647	35116173	2415	2	6	4	1	1	11	0	0.125033	0.14224	0.0553547	0.0686328	0.796189	0	0.820724	0.737391	0.458588	0.50809	0.158051	0.00361942	-0.79525	-0.919229	0.660289	-0.501332	-0.492769	-0.738604
NM_007801	Ctsh	chr9	+	89949104	89970933	1623	12	39	526	36	35	2958	12	0.812716	18.7046	1.99277	2.40215	214.102	3.845	0.0444957	2.63e-175	0.201577	1.67e-05	0.0115373	0	-0.77232	-0.939892	0.681069	-0.502921	-0.330304	-0.738378
NM_145577	BC023179	chr7	-	7154832	7162709	2772	5	89	42	22	2	97	2	1.85466	1.49352	1.2178	0.137266	7.02094	0.640834	1.227	0.264394	1.96538	0.198986	0.0290297	1.63e-27	-0.691296	-0.834173	0.222798	-0.688254	-0.440697	-0.737908
NM_001033259	Ccdc109a	chr10	-	58911180	59079440	1423	8	1	2	0	2	107	0	0.0208389	0.07112	0	0.137266	7.74474	0	0.390821	0.296973	0.131025	0.15599	0.0263418	1.54e-30	-0.853272	-0.86907	0.672719	-0.491068	-0.588286	-0.737803
NM_024439	H47	chr7	+	73224534	73234291	1191	6	4400	7352	2390	360	9784	687	91.6911	261.437	132.298	24.7078	708.174	220.126	0.350878	0	0.419071	3.37e-81	0.034986	0	-0.647296	-0.881091	0.303464	-0.682388	-0.206154	-0.736925
NM_173377	Svs3b	chr2	-	164080098	164082379	1252	3	0	0	0	0	86	2	0	0	0	0	6.22475	0.640834	0.586231	0.707351	0.0218375	0.000438151	0.0109001	5.59e-27	-0.80895	-0.803365	0.461659	-0.597435	-0.548708	-0.736583
NM_019642	Rpn2	chr2	+	157104833	157152054	2716	17	11623	7880	3601	1991	11111	1437	242.21	280.213	199.332	136.648	804.223	460.439	0.864656	3.55e-23	0.529568	1.79e-97	0.169998	0	-0.715491	-0.90344	0.47968	-0.589981	-0.369906	-0.736304
NM_173371	H6pd	chr4	-	149353589	149383132	4739	5	106	195	287	7	339	3	2.20892	6.9342	15.8868	0.480429	24.5371	0.96125	0.320034	1.55e-22	1.75246	0.22831	0.0223131	3.1e-94	-0.683033	-0.688094	-0.0791492	-0.83712	-0.395446	-0.736082
NM_027569	Spag9	chr11	+	93857404	93987396	7349	29	1958	2487	1625	646	5463	53	40.8025	88.4377	89.9513	44.3368	395.416	16.9821	0.461586	2.52e-145	2.37665	4.29e-13	0.11229	0	-0.808702	-0.768291	0.326477	-0.630771	-0.587178	-0.735921
NM_023420	Col4a3bp	chr13	+	97312700	97407505	2735	18	116	373	124	9	396	14	2.41731	13.2639	6.86398	0.617695	28.6628	4.48584	0.183393	4.17e-70	0.510999	0.0246507	0.0238868	7.92e-109	-0.640478	-0.844957	0.21571	-0.722269	-0.183312	-0.735902
NM_025286	Slc31a2	chr4	+	61947478	61959445	1824	4	911	268	359	77	538	65	18.9842	9.53008	19.8723	5.28472	38.9409	20.8271	1.98752	1.16e-25	0.905265	0.441467	0.137231	1.4e-91	-0.70694	-0.687757	-0.0524452	-0.81277	-0.58555	-0.735822
NM_029935	Chst15	chr7	-	139427937	139508838	4265	8	113	2	225	23	1452	9	2.35479	0.07112	12.4548	1.57855	105.097	2.88375	22.2768	7.2e-20	0.746844	0.395338	0.0156637	0	-0.864063	-0.546054	-0.0634537	-0.796853	-0.944167	-0.735657
NM_146203	Zfp764	chr7	-	134547181	134550336	2508	3	32	14	2	0	105	0	0.666844	0.49784	0.110709	0	7.59998	0	1.28971	0.406988	2.16192	0.388696	0.00894627	7.03e-33	-0.74501	-0.921268	0.531367	-0.538659	-0.490334	-0.734979
NM_011512	Surf4	chr2	-	26775560	26789031	2863	6	8586	4202	2188	1745	8729	934	178.923	149.423	121.116	119.764	631.812	299.269	1.19771	3.76e-22	0.601665	2.85e-43	0.189661	0	-0.781093	-0.886004	0.558664	-0.537203	-0.541886	-0.734767
NM_153100	Rtp3	chr9	-	110887448	110892217	2453	3	0	10	1	0	32	0	0	0.3556	0.0553547	0	2.31619	0	0.0532937	6.55e-05	0.0655126	0.0868259	0.0287365	2.77e-10	-0.731515	-0.888112	0.534368	-0.583201	-0.24023	-0.734276
NM_001025360	Klc1	chr12	+	112997059	113044986	2504	16	1098	553	174	74	1488	63	22.8811	19.6647	9.63171	5.07883	107.703	20.1863	1.16294	0.00350053	1.12497	0.351328	0.0477655	0	-0.728603	-0.920777	0.512902	-0.552591	-0.45242	-0.73399
NM_138581	1700088E04Rik	chr15	-	78965084	78971681	1253	7	123	58	39	4	174	14	2.56318	2.06248	2.15883	0.274531	12.5943	4.48584	1.23208	0.181875	0.541571	0.0382533	0.0270944	3.06e-48	-0.669053	-0.816032	0.187988	-0.715951	-0.382453	-0.733679
NM_145568	Krcc1	chr6	+	71222012	71235313	1749	4	3633	1699	1821	268	2169	180	75.7077	60.4164	100.801	18.3936	156.994	57.675	1.25316	7.33e-15	1.31532	0.000174873	0.117555	0	-0.664564	-0.702834	-0.0945387	-0.833562	-0.460522	-0.733653
NM_009275	Srprb	chr9	-	103090362	103104395	2991	7	2551	2824	865	181	3657	198	53.16	100.421	47.8818	12.4225	264.697	63.4425	0.529579	3.86e-119	0.840142	0.0209473	0.0471819	0	-0.660358	-0.899638	0.361658	-0.639385	-0.266085	-0.733127
NM_007585	Anxa2	chr9	+	69301489	69339592	1374	13	455	263	522	573	8954	372	9.48169	9.35228	28.8951	39.3266	648.098	119.195	1.01258	0.8715	0.0800905	6.19e-219	0.0607847	0	-0.84726	-0.730312	0.38255	-0.62098	-0.673234	-0.732851
NR_002322	Tug1	chr11	-	3543270	3547536	3233	2	655	538	429	19	1056	15	13.6495	19.1313	23.7471	1.30402	76.4341	4.80625	0.713483	8.31e-09	2.68602	3.97e-06	0.0179433	1.73e-295	-0.67265	-0.759977	0.0522314	-0.764308	-0.40772	-0.732312
NM_026582	Gpr177	chr3	+	159502658	159598042	2591	12	97	7	731	10	586	10	2.02137	0.24892	40.4643	0.686328	42.4151	3.20417	7.18133	1.86e-12	0.583658	0.114705	0.0177706	3.46e-165	-0.785757	-0.476409	-0.340792	-0.933964	-0.803339	-0.732043
NM_198862	Nlgn2	chr11	-	69636624	69648351	5002	7	620	234	304	237	961	19	12.9201	8.32104	16.8278	16.266	69.5579	6.08792	1.54915	3.88e-09	2.03417	0.000450574	0.234612	2.3e-112	-0.899264	-0.686035	0.313247	-0.610368	-0.894756	-0.731889
NM_007474	Aqp8	chr7	+	130605807	130611517	1486	6	160	1033	101	105	8024	148	3.33422	36.7335	5.59082	7.20644	580.783	47.4217	0.0912797	1.73e-276	0.0707888	7.87e-94	0.0125259	0	-0.753982	-0.934665	0.671492	-0.506119	-0.317298	-0.731589
NM_133775	Il33	chr19	+	29999626	30035207	2513	8	86	22	14	13	133	6	1.79214	0.78232	0.774965	0.892226	9.62664	1.9225	2.21748	0.00027108	0.814228	0.611331	0.0990766	1.06e-27	-0.824439	-0.842851	0.534599	-0.527203	-0.703039	-0.731498
NM_016846	Rgl1	chr1	-	154364659	154472241	3887	18	26	63	4	1	331	4	0.541811	2.24028	0.221419	0.0686328	23.958	1.28167	0.247316	1.09e-10	0.353768	0.0585221	0.00571268	3.05e-101	-0.711782	-0.964108	0.621349	-0.518574	-0.303313	-0.731488
NM_001025428	Spag9	chr11	+	93905518	93987396	6915	27	1958	2502	1417	646	5420	53	40.8025	88.9711	78.4375	44.3368	392.304	16.9821	0.45882	4.86e-148	2.37665	4.29e-13	0.113181	0	-0.806681	-0.784019	0.374449	-0.603661	-0.578622	-0.731453
NM_001025429	Spag9	chr11	+	93905518	93987396	6912	27	1958	2502	1417	646	5420	53	40.8025	88.9711	78.4375	44.3368	392.304	16.9821	0.45882	4.86e-148	2.37665	4.29e-13	0.113181	0	-0.806681	-0.784019	0.374449	-0.603661	-0.578622	-0.731453
NM_001025430	Spag9	chr11	+	93905518	93987396	6900	26	1958	2502	1417	646	5420	53	40.8025	88.9711	78.4375	44.3368	392.304	16.9821	0.45882	4.86e-148	2.37665	4.29e-13	0.113181	0	-0.806681	-0.784019	0.374449	-0.603661	-0.578622	-0.731453
NM_173425	Fam124b	chr1	-	80195280	80210519	2855	2	2	0	0	0	88	2	0.0416778	0	0	0	6.36951	0.640834	1.75869	0.609922	0.0655126	0.00301763	0.0106551	1.34e-27	-0.808537	-0.80821	0.471326	-0.576853	-0.60779	-0.7312
NM_030887	Jdp2	chr12	+	86940365	86980828	1643	4	4	11	2	5	99	1	0.0833555	0.39116	0.110709	0.343164	7.1657	0.320417	0.244263	0.00492672	0.163782	0.0646198	0.0568983	7.77e-25	-0.821477	-0.891272	0.699528	-0.480352	-0.481925	-0.731034
NM_001109045	Aqp8	chr7	+	130605807	130611517	1483	6	160	1033	100	105	8012	148	3.33422	36.7335	5.53547	7.20644	579.915	47.4217	0.0912797	1.73e-276	0.0707888	7.87e-94	0.0125447	0	-0.753125	-0.934399	0.672819	-0.504506	-0.316541	-0.730676
NM_010353	Gsg2	chr11	-	72948986	72951796	2810	1	1743	1614	519	49	3330	57	36.3222	57.3938	28.7291	3.36301	241.028	18.2638	0.633057	1.84e-39	1.9699	1.43e-08	0.0142345	0	-0.671908	-0.859667	0.283142	-0.659689	-0.351045	-0.730422
NM_130888	Nxf7	chrX	-	132114325	132128394	1863	22	83	7	62	54	5152	77	1.72963	0.24892	3.43199	3.70617	372.906	24.6721	6.15543	4.08e-10	0.0705521	4.52e-50	0.0101216	0	-0.853907	-0.697649	0.307156	-0.638869	-0.781396	-0.730142
NM_001039192	Gmfg	chr7	+	29225955	29231914	983	7	81	26	21	3	61	4	1.68795	0.92456	1.16245	0.205898	4.41523	1.28167	1.78041	0.00660195	1.07441	0.874879	0.061181	9.95e-16	-0.683824	-0.786418	0.141801	-0.719216	-0.481026	-0.729819
NM_001127330	Pparg	chr6	+	115311238	115440419	1857	8	3	18	0	0	134	0	0.0625166	0.64008	0	0	9.69903	0	0.123417	6.75e-06	0.262051	0.298349	0.00702448	6.73e-42	-0.748291	-0.971463	0.726644	-0.467509	-0.331429	-0.729088
NM_011146	Pparg	chr6	+	115372083	115440419	1769	7	3	18	0	0	134	0	0.0625166	0.64008	0	0	9.69903	0	0.123417	6.75e-06	0.262051	0.298349	0.00702448	6.73e-42	-0.748291	-0.971463	0.726644	-0.467509	-0.331429	-0.729088
NM_174870	Slc26a1	chr5	-	109099565	109104668	3223	3	0	3	1	0	11	0	0	0.10668	0.0553547	0	0.796189	0	0.146558	0.0488089	0.0655126	0.0868259	0.0790254	0.000672436	-0.737558	-0.812745	0.410097	-0.636808	-0.299494	-0.729037
NM_013780	Npas3	chr12	+	54349663	55173162	5879	12	27	1	1	1	151	0	0.56265	0.03556	0.0553547	0.0686328	10.9295	0	8.20724	0.000100781	1.83435	0.511122	0.0124777	1.88e-45	-0.844904	-0.808186	0.487336	-0.533863	-0.797175	-0.728984
NM_009055	Rfx1	chr8	+	86590734	86620891	4172	21	1865	583	763	187	848	82	38.8645	20.7315	42.2356	12.8343	61.3789	26.2742	1.87313	5.78e-44	1.47285	0.000246554	0.20999	6.14e-109	-0.714807	-0.637863	-0.144371	-0.834005	-0.659271	-0.728892
NM_001081088	Lrp2	chr2	-	69262391	69424124	15467	79	4311	322	980	288	8156	374	89.8364	11.4503	54.2476	19.7662	590.338	119.836	7.82609	0	0.753308	4.22e-07	0.0335981	0	-0.803046	-0.693996	0.166894	-0.689504	-0.791237	-0.728848
NM_011894	Sh3bp5	chr14	-	32187149	32249219	2473	9	121	94	12	12	656	5	2.5215	3.34264	0.664256	0.823593	47.4818	1.60208	0.752844	0.0394654	1.33209	0.473674	0.018764	1.18e-183	-0.779031	-0.952766	0.707341	-0.452952	-0.497026	-0.72825
NM_008377	Lrig1	chr6	-	94554522	94650139	4966	19	1042	195	261	23	1103	10	21.7141	6.9342	14.4476	1.57855	79.836	3.20417	3.11959	8.6e-61	6.21179	2.82e-17	0.0206153	3.89e-304	-0.738733	-0.729022	0.0955189	-0.713458	-0.651292	-0.727071
NM_146101	Habp2	chr19	+	56362427	56394579	2066	12	33	3	28	19	626	16	0.687683	0.10668	1.54993	1.30402	45.3104	5.12667	4.98296	0.000207483	0.131025	4.93e-09	0.030249	2.24e-165	-0.854518	-0.661939	0.24044	-0.664552	-0.80827	-0.727003
NM_177725	Lrrc8a	chr2	+	30093288	30119310	4254	4	789	1021	266	236	1260	81	16.4419	36.3068	14.7243	16.1973	91.1998	25.9538	0.453153	3.77e-63	0.631158	0.00019192	0.17823	3.7e-181	-0.748418	-0.969156	0.73224	-0.462656	-0.327263	-0.726743
NM_023790	Wdr54	chr6	-	83102704	83106373	1266	10	2	39	5	3	138	2	0.0416778	1.38684	0.276773	0.205898	9.98855	0.640834	0.0439673	6.86e-15	0.0655126	0.00301763	0.0272893	1.22e-38	-0.737874	-0.888645	0.576587	-0.55285	-0.255677	-0.726457
NM_015730	Chrna4	chr2	-	180757015	180773882	4437	6	5	3	498	3	207	3	0.104194	0.10668	27.5666	0.205898	14.9828	0.96125	0.879347	0.84283	0.0982689	0.00193206	0.0182366	1.27e-59	-0.760394	-0.471786	-0.337796	-0.947121	-0.651066	-0.726434
NM_022024	Gmfg	chr7	+	29222465	29231914	1006	7	203	60	70	5	156	5	4.23029	2.1336	3.87483	0.343164	11.2914	1.60208	1.96051	1.1e-06	2.22743	0.0273816	0.0362409	1.25e-41	-0.679505	-0.727048	0.00234294	-0.770955	-0.516859	-0.725836
NM_201352	Gdpd5	chr7	+	106530058	106609494	3583	18	93	166	37	23	2728	131	1.93802	5.90296	2.04812	1.57855	197.455	41.9746	0.329974	9.95e-19	0.0466529	5.55e-98	0.0083398	0	-0.737657	-0.887128	0.550311	-0.55261	-0.373488	-0.725798
NM_175529	Leng9	chr7	-	4099784	4101474	1690	1	9	23	1	0	105	1	0.18755	0.81788	0.0553547	0	7.59998	0.320417	0.244263	6.99e-05	0.327563	0.204278	0.00894627	7.03e-33	-0.710253	-0.963983	0.644377	-0.503029	-0.295656	-0.725755
NM_029383	Cldn22	chr8	+	48909835	48910829	994	1	0	6	1	1	61	1	0	0.21336	0.0553547	0.0686328	4.41523	0.320417	0.0837473	0.00296314	0.0327563	0.00629555	0.0305905	7.23e-18	-0.768215	-0.849691	0.55411	-0.558849	-0.356007	-0.725585
NM_001163567	Fam102b	chr3	-	108773915	108830525	5701	11	316	24	344	18	561	3	6.58509	0.85344	19.042	1.23539	40.6056	0.96125	7.43341	2.1e-37	5.19188	1e-05	0.0320601	3.81e-147	-0.803714	-0.535684	-0.191995	-0.836235	-0.875163	-0.725211
NM_001081959	Klc1	chr12	+	112997059	113044986	2480	16	1074	545	161	71	1437	60	22.381	19.3802	8.9121	4.87293	104.011	19.225	1.15421	0.00597056	1.15453	0.264659	0.0474812	0	-0.718818	-0.918239	0.525148	-0.536594	-0.442062	-0.72455
NM_008037	Fosl2	chr5	+	32438844	32460207	5858	4	15	18	9	5	999	53	0.312583	0.64008	0.498192	0.343164	72.3084	16.9821	0.493668	0.0375348	0.0194112	1.64e-51	0.00568983	6.77e-301	-0.755741	-0.830722	0.467723	-0.586883	-0.447526	-0.724449
NM_172506	Boc	chr16	-	44485157	44558983	4428	19	10	46	1	0	250	0	0.208389	1.63576	0.0553547	0	18.0952	0	0.137203	5.87e-12	0.720639	0.764297	0.00377811	4.83e-78	-0.722145	-0.967438	0.669836	-0.483112	-0.315717	-0.724232
NM_022305	B4galt1	chr4	-	40751634	40801031	3976	6	1578	4115	1649	481	3913	450	32.8838	146.329	91.2798	33.0124	283.226	144.188	0.224893	0	0.229367	4.8e-125	0.116782	0	-0.651278	-0.843219	0.320448	-0.678047	-0.136498	-0.724181
NM_021409	Pard6b	chr2	+	167906503	167926702	3398	3	1105	1024	304	225	1317	114	23.027	36.4134	16.8278	15.4424	95.3255	36.5275	0.632558	9.85e-26	0.630061	9.34e-06	0.162608	1.01e-200	-0.721857	-0.961188	0.66703	-0.488281	-0.329307	-0.723775
NM_001160229	Zfp275	chrX	+	70587959	70604418	6283	5	1176	309	342	28	957	26	24.5065	10.988	18.9313	1.92172	69.2684	8.33084	2.22579	3.37e-41	2.85587	1.17e-10	0.0287065	1.69e-253	-0.688468	-0.736767	0.0449695	-0.744785	-0.539539	-0.72334
NM_031494	Zfp275	chrX	+	70587958	70604418	6376	6	1176	309	342	28	957	26	24.5065	10.988	18.9313	1.92172	69.2684	8.33084	2.22579	3.37e-41	2.85587	1.17e-10	0.0287065	1.69e-253	-0.688468	-0.736767	0.0449695	-0.744785	-0.539539	-0.72334
NM_133902	Sdsl	chr5	-	120908210	120922772	1209	8	2	0	0	2	199	1	0.0416778	0	0	0.137266	14.4038	0.320417	1.75869	0.609922	0.0982689	0.0283527	0.0142246	1.16e-58	-0.850983	-0.796532	0.5561	-0.519196	-0.694459	-0.722237
NM_010078	Drp2	chrX	+	130939318	130991112	6983	23	166	8	11	19	2131	6	3.45925	0.28448	0.608901	1.30402	154.243	1.9225	10.8778	9.38e-24	1.56294	0.214424	0.00889592	0	-0.860756	-0.786517	0.502892	-0.51864	-0.829253	-0.721971
NM_007811	Cyp26a1	chr19	+	37772297	37776026	1781	7	45	0	8	8	1588	6	0.93775	0	0.442837	0.549062	114.941	1.9225	26.9666	3.74e-09	0.430512	0.0609877	0.00537114	0	-0.862386	-0.697968	0.327162	-0.604113	-0.868914	-0.721489
NM_026043	Rnpc3	chr3	-	113307984	113333067	2236	15	2288	1359	1708	281	1299	139	47.6794	48.326	94.5457	19.2858	94.0226	44.5379	0.986679	0.695439	1.07113	0.425255	0.205709	2.01e-168	-0.643765	-0.612993	-0.266609	-0.906497	-0.431696	-0.721085
NM_011104	Prkce	chr17	+	86567929	87054029	2219	15	34	7	115	3	72	0	0.708522	0.24892	6.36578	0.205898	5.21142	0	2.56476	0.00860075	2.29294	0.347966	0.0519619	6.17e-19	-0.764528	-0.483109	-0.340705	-0.915476	-0.763765	-0.721038
NM_001105190	Vmn2r79	chr7	+	94144974	94186478	2556	6	0	0	1	0	8	0	0	0	0.0553547	0	0.579046	0	0.586231	0.707351	0.0655126	0.0868259	0.105367	0.00524502	-0.783442	-0.681252	0.224004	-0.696754	-0.540129	-0.720483
NM_001033785	Akap14	chrX	-	34690692	34708837	1792	6	14	2	1	0	18	0	0.291744	0.07112	0.0553547	0	1.30285	0	2.93116	0.0580223	0.982689	0.986545	0.0499108	5.22e-06	-0.761257	-0.828324	0.416888	-0.570836	-0.628485	-0.720139
NM_001081319	C030046E11Rik	chr19	+	29596771	29680411	6282	26	513	495	185	118	1177	11	10.6903	17.6022	10.2406	8.09867	85.1922	3.52458	0.607506	3.65e-15	2.80612	2.57e-05	0.0957965	1.71e-232	-0.79787	-0.84023	0.515946	-0.521182	-0.575742	-0.719761
NM_001145954	Lpp	chr16	+	24721940	24992662	14854	8	886	1013	676	29	2491	229	18.4632	36.0223	37.4197	1.99035	180.301	73.3754	0.512808	1.2e-47	0.252651	2.16e-58	0.0114162	0	-0.617495	-0.78512	0.100557	-0.755317	-0.24847	-0.719311
NM_001145952	Lpp	chr16	+	24448176	24992662	15440	12	888	1015	676	29	2491	229	18.5049	36.0934	37.4197	1.99035	180.301	73.3754	0.512952	1.05e-47	0.253221	3.02e-58	0.0114162	0	-0.617171	-0.78504	0.100644	-0.755013	-0.248143	-0.719075
NM_178665	Lpp	chr16	+	24393435	24992662	15647	13	888	1021	676	29	2491	229	18.5049	36.3068	37.4197	1.99035	180.301	73.3754	0.509941	1.14e-48	0.253221	3.02e-58	0.0114162	0	-0.616573	-0.785076	0.101103	-0.75446	-0.24697	-0.718703
NM_011387	Slc10a1	chr12	-	82056478	82068971	1411	4	5	5	0	3	220	0	0.104194	0.1778	0	0.205898	15.9238	0	0.586231	0.357794	0.393076	0.439426	0.0171639	1.35e-63	-0.834841	-0.8992	0.757049	-0.421927	-0.59224	-0.718656
NM_026666	Ubn1	chr16	+	5050160	5086378	6455	19	2015	1363	1706	266	1383	82	41.9903	48.4683	94.435	18.2563	100.103	26.2742	0.866453	4.74e-05	1.59125	8.13e-06	0.182946	3.88e-195	-0.676804	-0.61836	-0.193375	-0.860636	-0.484176	-0.7186
NM_133684	Mosc2	chr1	-	186636946	186669726	1883	8	984	1413	234	107	4027	207	20.5055	50.2463	12.953	7.34371	291.477	66.3263	0.408372	2.27e-105	0.31024	2.68e-41	0.0254262	0	-0.689995	-0.939157	0.583725	-0.526176	-0.283195	-0.718443
NM_019803	Ube2g2	chr10	+	77085065	77108735	1982	6	2360	509	1341	276	1488	178	49.1798	18.1	74.2306	18.9426	107.703	57.0342	2.71391	1.92e-112	0.864108	0.0650066	0.176414	5.32e-215	-0.739864	-0.549089	-0.227515	-0.866261	-0.743186	-0.718405
NM_009523	Wnt4	chr4	+	136833549	136852694	1101	5	0	1	0	0	13	0	0	0.03556	0	0	0.94095	0	0.293116	0.297527	0.0655126	0.0868259	0.0677361	0.000169057	-0.771359	-0.820699	0.517816	-0.563106	-0.421316	-0.718388
NM_030218	9130017N09Rik	chr10	+	79283765	79293197	2427	5	2	25	0	0	164	0	0.0416778	0.889	0	0	11.8704	0	0.067642	2.92e-09	0.196538	0.226931	0.0057473	3.08e-51	-0.731721	-0.962614	0.724728	-0.460484	-0.290644	-0.718273
NM_010564	Inha	chr1	+	75503651	75506929	1463	2	13	0	0	1	216	0	0.270905	0	0	0.0686328	15.6343	0	8.20724	0.00596447	0.917177	0.934257	0.00874014	1.49e-65	-0.849749	-0.801694	0.539824	-0.502519	-0.787155	-0.717988
NM_001081378	Kidins220	chr12	+	25659796	25744562	7402	32	1481	549	1866	249	1742	34	30.8624	19.5224	103.292	17.0896	126.087	10.8942	1.57963	3.31e-21	2.77399	1.33e-12	0.136016	5.3e-293	-0.77966	-0.534464	-0.196304	-0.839411	-0.764713	-0.717845
NM_015817	Ppap2c	chr10	-	78989173	78996532	1646	6	552	828	249	50	761	41	11.5031	29.4437	13.7833	3.43164	55.0818	13.1371	0.391056	2.87e-67	0.862583	0.365815	0.0634692	1.46e-172	-0.632126	-0.878091	0.329509	-0.6416	-0.202195	-0.717273
NM_011945	Map3k1	chr13	-	112536642	112599191	6961	20	1014	240	454	437	1836	100	21.1306	8.5344	25.131	29.9925	132.891	32.0417	2.46898	8.1e-43	0.65837	0.000152988	0.226106	1.21e-219	-0.881829	-0.654365	0.295595	-0.615608	-0.896359	-0.717267
NM_001083936	Pth1r	chr9	-	110624588	110645114	2255	14	155	542	110	111	10739	414	3.23003	19.2735	6.08901	7.61824	777.297	132.653	0.16842	5.37e-107	0.0246264	0	0.00988921	0	-0.746594	-0.873013	0.582617	-0.531592	-0.367052	-0.717066
NM_001083935	Pth1r	chr9	-	110624588	110646190	2222	15	155	542	110	111	10737	414	3.23003	19.2735	6.08901	7.61824	777.153	132.653	0.16842	5.37e-107	0.0246264	0	0.00989105	0	-0.746581	-0.873004	0.582614	-0.531584	-0.367035	-0.717056
NM_011199	Pth1r	chr9	-	110624588	110649649	2224	16	155	542	110	111	10736	414	3.23003	19.2735	6.08901	7.61824	777.08	132.653	0.16842	5.37e-107	0.0246264	0	0.00989198	0	-0.746575	-0.873	0.582612	-0.53158	-0.367027	-0.717051
NM_001014973	Snx13	chr12	+	35731860	35832144	6221	26	848	759	1445	30	1380	83	17.6714	26.99	79.9875	2.05898	99.8855	26.5946	0.654882	3.99e-17	0.662146	0.000652243	0.0212871	0	-0.61325	-0.658008	-0.191304	-0.877209	-0.326165	-0.716156
NM_011446	Sox7	chr14	+	64562542	64569569	3266	2	83	12	69	73	3216	78	1.72963	0.42672	3.81947	5.01019	232.777	24.9925	3.78795	2.08e-07	0.069659	5.7e-51	0.0218137	0	-0.840704	-0.685301	0.31939	-0.620296	-0.756563	-0.715434
NR_002864	Peg13	chr15	-	72636029	72640754	4725	1	113	4	7	3	292	1	2.35479	0.14224	0.387483	0.205898	21.1352	0.320417	13.3661	9.28e-18	3.73422	0.0199444	0.0129461	1.08e-85	-0.819072	-0.7555	0.358182	-0.571655	-0.825427	-0.715409
NM_001163247	Birc7	chr2	+	180663727	180668714	1177	7	23	0	3	5	492	2	0.479294	0	0.166064	0.343164	35.6113	0.640834	14.0695	7.27e-05	0.524101	0.331567	0.0115412	5.01e-144	-0.862477	-0.718042	0.396118	-0.565439	-0.856441	-0.715319
NM_018774	Phc2	chr4	+	128382239	128430118	3829	14	1500	1674	844	89	1683	85	31.2583	59.5274	46.7193	6.10832	121.817	27.2354	0.525333	6.24e-73	1.14342	0.217489	0.0506814	0	-0.619018	-0.796314	0.119461	-0.729954	-0.25816	-0.715095
NM_007754	Cpd	chr11	-	76590709	76660510	9152	21	658	866	1342	32	1607	163	13.712	30.795	74.2859	2.19625	116.316	52.2279	0.44559	1.14e-55	0.263249	2.93e-40	0.0194615	0	-0.603359	-0.684159	-0.126011	-0.857346	-0.257436	-0.714955
NM_020601	Tbl1x	chrX	+	74756565	74905604	2302	16	1040	607	549	38	977	26	21.6724	21.5849	30.3897	2.60805	70.716	8.33084	1.00373	0.941877	2.52588	2.84e-08	0.0378158	1.23e-247	-0.652203	-0.724621	0.000703986	-0.764726	-0.424491	-0.71385
NM_011675	Uck1	chr2	-	32110521	32115625	1951	7	143	61	113	17	77	7	2.97996	2.16916	6.25508	1.16676	5.57332	2.24292	1.36157	0.0383895	1.17923	0.641761	0.21884	3.86e-11	-0.673375	-0.533842	-0.367461	-0.934231	-0.572595	-0.713816
NM_146025	Samd14	chr11	+	94871192	94887401	3318	10	9	4	4	5	218	10	0.18755	0.14224	0.221419	0.343164	15.779	3.20417	1.17246	0.769571	0.0595569	6.9e-09	0.025981	3.02e-60	-0.797251	-0.781426	0.470189	-0.562557	-0.585926	-0.713744
NM_001039543	Mlf1	chr3	+	67178018	67203922	1161	8	579	35	321	9	569	9	12.0657	1.2446	17.7688	0.617695	41.1847	2.88375	9.44483	2.7e-74	3.79973	1.21e-07	0.0166369	1.85e-161	-0.728931	-0.57056	-0.206435	-0.836485	-0.750937	-0.711992
NM_010801	Mlf1	chr3	+	67178018	67203922	1116	7	579	35	321	9	569	9	12.0657	1.2446	17.7688	0.617695	41.1847	2.88375	9.44483	2.7e-74	3.79973	1.21e-07	0.0166369	1.85e-161	-0.728931	-0.57056	-0.206435	-0.836485	-0.750937	-0.711992
NM_019654	Socs5	chr17	+	87507018	87536925	4394	3	414	13	202	10	604	3	8.6273	0.46228	11.1816	0.686328	43.718	0.96125	17.3776	1.8e-64	6.79694	4.78e-08	0.0172419	1.11e-170	-0.787728	-0.557733	-0.128674	-0.788449	-0.88146	-0.711303
NM_175093	Trib3	chr2	-	152163160	152169796	2051	4	423	448	438	11	1654	2	8.81485	15.9309	24.2453	0.754961	119.718	0.640834	0.55359	3.5e-18	9.25912	3.62e-09	0.00687593	0	-0.695625	-0.717914	0.0797684	-0.718354	-0.482023	-0.710631
NM_010222	Fkbp7	chr2	-	76501090	76511155	898	4	43	3	1	1	243	1	0.896072	0.10668	0.0553547	0.0686328	17.5885	0.320417	6.44854	4.53e-06	1.44128	0.59262	0.00777299	6.39e-74	-0.797409	-0.840002	0.544751	-0.494214	-0.69329	-0.710542
NM_010748	Lyst	chr13	+	13682675	13869707	11806	53	17	5	1	1	31	0	0.354261	0.1778	0.0553547	0.0686328	2.2438	0	1.75869	0.211413	1.17923	0.869348	0.0592691	6.99e-09	-0.779441	-0.89561	0.642416	-0.455407	-0.596713	-0.710153
NM_008984	Ptprm	chr17	-	67016188	67703799	5568	31	41	1	2	2	367	3	0.854394	0.03556	0.110709	0.137266	26.5637	0.96125	12.3109	2.68e-07	0.687883	0.496855	0.00773075	1.52e-110	-0.816635	-0.772513	0.44321	-0.54087	-0.764934	-0.710006
NM_031172	Trim17	chr11	+	58777282	58785231	1680	7	0	7	0	0	33	0	0	0.24892	0	0	2.38857	0	0.0732789	0.00114927	0.0655126	0.0868259	0.0278913	1.36e-10	-0.72743	-0.900837	0.644721	-0.500934	-0.265407	-0.709734
NM_021530	Slc4a8	chr15	+	100592177	100654402	11793	25	99	44	166	1	143	2	2.06305	1.56464	9.18887	0.0686328	10.3505	0.640834	1.30274	0.134549	2.18375	0.129661	0.0131709	5.51e-43	-0.643125	-0.60898	-0.245853	-0.876896	-0.466605	-0.709667
NM_175451	Ckap4	chr10	-	83989049	83996633	2915	2	4939	1604	1613	1274	12500	1261	102.923	57.0382	89.2871	87.4382	904.76	404.046	1.80435	1.78e-102	0.256444	2.22e-306	0.0967194	0	-0.78292	-0.762632	0.401632	-0.582803	-0.622975	-0.709452
NM_001081302	Trio	chr15	-	27660403	27955603	11497	57	898	314	1260	25	1049	72	18.7133	11.1658	69.7469	1.71582	75.9274	23.07	1.67308	3.35e-16	0.806793	0.0869688	0.0234818	4.58e-285	-0.632833	-0.591863	-0.287533	-0.903118	-0.458459	-0.709271
NM_011451	Sphk1	chr11	+	116396053	116397984	1532	4	32	101	5	4	395	2	0.666844	3.59156	0.276773	0.274531	28.5904	0.640834	0.189663	6.87e-20	0.720639	0.603522	0.0119735	8.7e-116	-0.722285	-0.964072	0.723111	-0.441311	-0.323699	-0.709223
NM_001145970	Mtap7d1	chr4	-	125909413	125933563	3168	17	1326	223	415	272	1371	103	27.6324	7.92988	22.9722	18.6681	99.2341	33.0029	3.4729	1.04e-86	0.835916	0.0861626	0.188693	2.46e-189	-0.83534	-0.647562	0.205932	-0.644508	-0.879147	-0.709137
NM_144941	Mtap7d1	chr4	-	125909413	125933563	3384	17	1326	223	415	272	1371	103	27.6324	7.92988	22.9722	18.6681	99.2341	33.0029	3.4729	1.04e-86	0.835916	0.0861626	0.188693	2.46e-189	-0.83534	-0.647562	0.205932	-0.644508	-0.879147	-0.709137
NM_008915	Ppp3cc	chr14	-	70617704	70689256	1948	14	15	14	1	0	47	0	0.312583	0.49784	0.0553547	0	3.4019	0	0.625313	0.19456	1.0482	0.963319	0.0197564	6.67e-15	-0.700927	-0.945137	0.623193	-0.480595	-0.361128	-0.708886
NM_001081076	Gucy2g	chr19	-	55272590	55315726	3886	21	17	1	1	1	72	1	0.354261	0.03556	0.0553547	0.0686328	5.21142	0.320417	5.27608	0.00587816	0.589614	0.508588	0.025981	3.31e-21	-0.80777	-0.787199	0.469878	-0.531371	-0.727707	-0.70878
NM_025367	Sphk1	chr11	+	116394660	116397984	1649	6	32	102	5	4	395	2	0.666844	3.62712	0.276773	0.274531	28.5904	0.640834	0.187822	3.33e-20	0.720639	0.603522	0.0119735	8.7e-116	-0.721047	-0.963635	0.723343	-0.440335	-0.321813	-0.708339
NM_133821	Phlpp1	chr1	+	108069852	108290821	4696	17	575	97	302	51	761	105	11.9824	3.44932	16.7171	3.50027	55.0818	33.6438	3.4456	2.42e-38	0.355993	4.46e-18	0.0647137	1.19e-171	-0.722023	-0.624606	-0.0304683	-0.776609	-0.640804	-0.707746
NM_133903	Spon2	chr5	-	33556166	33560887	2237	6	17	36	1	0	182	0	0.354261	1.28016	0.0553547	0	13.1733	0	0.285193	5.31e-06	1.17923	0.869348	0.00518199	7.62e-57	-0.704794	-0.954235	0.661027	-0.463214	-0.336391	-0.707414
NM_009649	Akap2	chr4	+	57867031	57909856	6994	2	3430	825	466	411	3538	112	71.4774	29.337	25.7953	28.2081	256.083	35.8867	2.43506	4.07e-137	1.98915	8.84e-16	0.110399	0	-0.808562	-0.830192	0.541706	-0.482488	-0.737485	-0.707081
NM_178598	Tagln2	chr1	+	174430376	174437506	1382	5	3168	5382	1148	1422	11383	615	66.0176	191.384	63.5471	97.5958	823.911	197.056	0.345117	0	0.337028	1.92e-105	0.118538	0	-0.749751	-0.934598	0.750563	-0.436294	-0.344539	-0.706881
NM_001136076	P4ha2	chr11	+	53914425	53945169	2278	16	747	1720	267	228	7267	391	15.5666	61.1632	14.7797	15.6483	525.991	125.283	0.254794	1.59e-238	0.125009	4.5e-179	0.0298792	0	-0.711599	-0.918471	0.646629	-0.490479	-0.294985	-0.70685
NR_027827	A030009H04Rik	chr11	+	69154270	69156149	1779	2	167	38	751	5	322	8	3.48009	1.35128	41.5713	0.343164	23.3066	2.56333	2.5253	1.31e-08	1.2229	0.544321	0.0176156	7.35e-92	-0.676936	-0.49251	-0.417791	-0.94984	-0.598727	-0.706429
NM_027996	2310021P13Rik	chr14	+	21526773	21542840	6072	26	564	84	895	322	2110	32	11.7531	2.98704	49.5424	22.0998	152.723	10.2533	3.89671	1.99e-42	1.12166	0.514327	0.145098	0	-0.868764	-0.501121	-0.0354458	-0.749294	-0.959162	-0.706393
NM_133225	Acbd3	chr1	+	182656173	182684334	3470	8	3435	979	1792	212	2094	254	71.5816	34.8132	99.1955	14.5501	151.565	81.3859	2.0554	4.3e-99	0.882751	0.0590913	0.0964148	0	-0.651286	-0.619705	-0.187532	-0.846669	-0.524909	-0.705887
NM_010162	Ext1	chr15	-	52899817	53177738	3462	11	4704	1482	790	865	5325	309	98.0261	52.6999	43.7302	59.3674	385.428	99.0088	1.85989	4.54e-106	0.994313	0.922578	0.154193	0	-0.807193	-0.847768	0.609709	-0.461522	-0.686734	-0.705494
NM_145484	Zfp758	chr17	+	22498419	22514248	2974	4	116	243	1437	12	651	5	2.41731	8.64108	79.5446	0.823593	47.1199	1.60208	0.281103	4.61e-32	1.2775	0.543663	0.0189079	3.95e-182	-0.66484	-0.558965	-0.268705	-0.892304	-0.435994	-0.70537
NM_019519	Rabggta	chr14	-	56334713	56341013	2547	16	2027	504	886	192	915	85	42.2404	17.9222	49.0442	13.1775	66.2284	27.2354	2.35421	3.09e-77	1.54488	2.35e-05	0.199807	6.39e-122	-0.708597	-0.567877	-0.221026	-0.839488	-0.715714	-0.705321
NM_011031	P4ha2	chr11	+	53914425	53945169	2284	16	737	1701	264	228	7126	389	15.3583	60.4875	14.6136	15.6483	515.785	124.642	0.254194	1.81e-236	0.12397	3.9e-179	0.0304703	0	-0.710138	-0.917068	0.647431	-0.488508	-0.293394	-0.705238
NM_029102	Glt8d2	chr10	-	82113177	82153395	2153	10	23	11	11	0	19	1	0.479294	0.39116	0.608901	0	1.37523	0.320417	1.17246	0.649962	0.786152	0.751931	0.0474152	2.6e-06	-0.608692	-0.716844	-0.0356627	-0.786911	-0.345175	-0.704149
NM_001145821	Ggta1	chr2	-	35255699	35316945	3549	8	315	85	1132	152	1745	185	6.56425	3.0226	62.6615	10.4322	126.304	59.2771	2.15406	1.59e-11	0.111301	2.07e-92	0.0830989	0	-0.767393	-0.507805	-0.153667	-0.836066	-0.699325	-0.703755
NM_010283	Ggta1	chr2	-	35255699	35316945	3585	9	315	85	1132	152	1745	185	6.56425	3.0226	62.6615	10.4322	126.304	59.2771	2.15406	1.59e-11	0.111301	2.07e-92	0.0830989	0	-0.767393	-0.507805	-0.153667	-0.836066	-0.699325	-0.703755
NM_011448	Sox9	chr11	+	112643523	112649071	4146	3	4	31	2	2	108	2	0.0833555	1.10236	0.110709	0.137266	7.81713	0.640834	0.0915986	4.21e-10	0.109188	0.00920116	0.0261001	7.65e-31	-0.712407	-0.926352	0.687803	-0.471503	-0.246099	-0.703421
NM_001025572	Ankrd12	chr17	-	66316840	66426386	8991	13	513	250	2229	42	936	20	10.6903	8.89	123.386	2.88258	67.7484	6.40834	1.20049	0.0165488	1.6035	0.0223349	0.0435188	3.71e-231	-0.683411	-0.491253	-0.392533	-0.934519	-0.579511	-0.703061
NR_002853	Airn	chr17	+	12934176	13008423	1176	2	0	0	1	2	29	0	0	0	0.0553547	0.137266	2.09904	0	0.586231	0.707351	0.0655126	0.0868259	0.0948305	1.93e-07	-0.831766	-0.687674	0.388698	-0.58771	-0.648764	-0.702383
NR_027784	Airn	chr17	+	12934176	13008423	1399	3	0	0	1	2	29	0	0	0	0.0553547	0.137266	2.09904	0	0.586231	0.707351	0.0655126	0.0868259	0.0948305	1.93e-07	-0.831766	-0.687674	0.388698	-0.58771	-0.648764	-0.702383
NM_001039510	Adora1	chr1	-	136095798	136132008	4971	3	27	15	20	101	2891	14	0.56265	0.5334	1.10709	6.93191	209.253	4.48584	1.0259	0.934886	0.12229	1.89e-08	0.0334464	0	-0.863655	-0.745477	0.55046	-0.497778	-0.72812	-0.702303
NM_001013024	Usp13	chr3	+	32716547	32834179	4686	21	229	58	900	108	943	7	4.7721	2.06248	49.8192	7.41234	68.2551	2.24292	2.28531	1.09e-09	1.88349	0.0512534	0.109497	6.97e-177	-0.821788	-0.462434	-0.193648	-0.821538	-0.866706	-0.70192
NM_001008533	Adora1	chr1	-	136095798	136132004	5782	2	27	15	20	101	2891	15	0.56265	0.5334	1.10709	6.93191	209.253	4.80625	1.0259	0.934886	0.114647	3.1e-09	0.0334464	0	-0.8611	-0.744377	0.549594	-0.497107	-0.724303	-0.700861
NM_027388	Pigw	chr11	-	84689814	84693697	2677	2	105	93	11	5	383	1	2.18808	3.30708	0.608901	0.343164	27.7218	0.320417	0.661069	0.00374059	3.47217	0.0303407	0.0148173	1.57e-110	-0.724759	-0.910018	0.602073	-0.46755	-0.44862	-0.700775
NM_001077636	Pigw	chr11	-	84689814	84693787	2258	2	105	93	11	5	379	1	2.18808	3.30708	0.608901	0.343164	27.4323	0.320417	0.661069	0.00374059	3.47217	0.0303407	0.0149732	2.65e-109	-0.72385	-0.909608	0.601976	-0.466895	-0.447617	-0.700118
NM_054096	Tirap	chr9	-	34994360	35007459	2265	7	115	106	8	4	629	2	2.39647	3.76936	0.442837	0.274531	45.5275	0.640834	0.63554	0.00078709	2.53316	0.0632971	0.00752623	4.6e-188	-0.716465	-0.929882	0.642804	-0.451337	-0.420513	-0.699228
NM_008669	Naga	chr15	-	82159961	82169256	1913	10	436	410	138	210	1235	82	9.08575	14.5796	7.63894	14.4129	89.3903	26.2742	0.623316	8.4e-12	0.344928	3.73e-15	0.161887	7.05e-189	-0.782436	-0.88368	0.725744	-0.429958	-0.477723	-0.698691
NM_008711	Nog	chr11	-	89161951	89163873	1922	1	77	195	17	8	1837	72	1.60459	6.9342	0.941029	0.549062	132.964	23.07	0.233296	3.57e-31	0.0699998	3.9e-47	0.00464349	0	-0.679439	-0.909608	0.590521	-0.505441	-0.275798	-0.698163
NM_001101431	2510049J12Rik	chr6	-	115533564	115542594	2539	4	21	357	828	10	552	7	0.437617	12.6949	45.8337	0.686328	39.9542	2.24292	0.0360254	7.06e-125	0.18016	0.000381509	0.0188632	7.99e-155	-0.641118	-0.618235	-0.109087	-0.834241	-0.256453	-0.697865
NM_146014	Ccm2	chr11	+	6446958	6496747	1789	10	3812	1181	1136	295	1842	222	79.4378	41.9964	62.8829	20.2467	133.325	71.1325	1.89112	4.02e-90	1.12018	0.0938688	0.152305	5.42e-291	-0.656317	-0.705869	0.0312337	-0.730104	-0.523217	-0.69743
NM_181347	Dennd1b	chr1	+	140864297	141068489	3941	21	64	24	3	4	276	1	1.33369	0.85344	0.166064	0.274531	19.9771	0.320417	1.5242	0.0653784	2.12916	0.233522	0.0171174	2.92e-79	-0.768001	-0.907997	0.69376	-0.415937	-0.56445	-0.697312
NM_001081184	BC057079	chr4	+	87740533	88056915	5796	44	1214	353	308	212	1186	22	25.2984	12.5527	17.0492	14.5501	85.8436	7.04917	2.01206	1.44e-34	3.46078	2.49e-13	0.170168	6.74e-176	-0.827977	-0.721972	0.367746	-0.540632	-0.825315	-0.69686
NM_009755	Bmp1	chr14	-	70874364	70919995	3684	20	37	251	16	18	684	8	0.771039	8.92556	0.885674	1.23539	49.5085	2.56333	0.0883999	1.03e-69	0.276609	0.00253272	0.0263033	4.76e-184	-0.714104	-0.941255	0.736749	-0.433352	-0.258623	-0.696237
NM_033560	Vps37a	chr8	+	41597136	41636488	6379	12	2542	2726	1202	769	3021	504	52.9724	96.9365	66.5363	52.7786	218.662	161.49	0.546676	1.54e-105	0.329898	1.46e-89	0.241626	0	-0.67062	-0.857244	0.489487	-0.56083	-0.239322	-0.696231
NM_001164058	Prl7a1	chr13	-	27725239	27734362	952	7	4	0	1	5	231	2	0.0833555	0	0.0553547	0.343164	16.72	0.640834	2.93116	0.273786	0.109188	0.00920116	0.0245251	3.54e-64	-0.840908	-0.727066	0.483928	-0.51987	-0.744194	-0.695948
NM_008930	Prl7a1	chr13	-	27725239	27734362	949	7	4	0	1	5	231	2	0.0833555	0	0.0553547	0.343164	16.72	0.640834	2.93116	0.273786	0.109188	0.00920116	0.0245251	3.54e-64	-0.840908	-0.727066	0.483928	-0.51987	-0.744194	-0.695948
NM_001038625	Sertad2	chr11	+	20531979	20553026	5519	2	1090	265	247	27	906	68	22.7144	9.4234	13.6726	1.85308	65.577	21.7883	2.40443	6.18e-44	1.03586	0.775423	0.0292751	1.92e-239	-0.642166	-0.745149	0.105007	-0.699782	-0.456382	-0.695699
NM_021372	Sertad2	chr11	+	20443255	20553026	5730	2	1090	265	247	27	906	68	22.7144	9.4234	13.6726	1.85308	65.577	21.7883	2.40443	6.18e-44	1.03586	0.775423	0.0292751	1.92e-239	-0.642166	-0.745149	0.105007	-0.699782	-0.456382	-0.695699
NM_001081347	Rhobtb1	chr10	+	68675404	68754532	4322	11	3	128	3	1	412	3	0.0625166	4.55168	0.166064	0.0686328	29.8209	0.96125	0.0181777	9e-51	0.0655126	0.000615323	0.00459228	1.97e-126	-0.670786	-0.922617	0.635688	-0.489274	-0.162225	-0.694226
NM_008864	Prl3d1	chr13	+	27186058	27192126	871	5	2	1	0	3	73	0	0.0416778	0.03556	0	0.205898	5.2838	0	0.879347	0.888501	0.196538	0.226931	0.0512597	3.14e-19	-0.83581	-0.80426	0.658847	-0.441822	-0.653132	-0.693964
NM_001163688	Ptpra	chr2	+	130276013	130380036	3501	21	1155	937	333	33	1367	39	24.0689	33.3197	18.4331	2.26488	98.9445	12.4963	0.722477	2.13e-13	1.89332	1.09e-05	0.023569	0	-0.616811	-0.817253	0.229279	-0.645221	-0.303704	-0.693095
NM_008980	Ptpra	chr2	+	130276013	130380036	3609	22	1155	937	333	33	1367	39	24.0689	33.3197	18.4331	2.26488	98.9445	12.4963	0.722477	2.13e-13	1.89332	1.09e-05	0.023569	0	-0.616811	-0.817253	0.229279	-0.645221	-0.303704	-0.693095
NM_145367	Txndc5	chr13	-	38592143	38620329	2617	10	7338	680	1618	686	7445	459	152.916	24.1808	89.5638	47.0821	538.875	147.071	6.31769	0	1.04521	0.35444	0.0874947	0	-0.784323	-0.643189	0.150211	-0.65121	-0.830774	-0.692907
NR_001463	Xist	chrX	-	100655711	100678572	17918	7	1211	4625	1438	1158	6785	125	25.2359	164.465	79.6	79.4768	491.104	40.0521	0.153591	0	0.630169	3.53e-06	0.161964	0	-0.75378	-0.810664	0.538795	-0.513596	-0.367321	-0.69268
NM_024217	Cmtm3	chr8	+	106864493	106871572	1616	5	350	23	29	11	928	33	7.29361	0.81788	1.60528	0.754961	67.1694	10.5738	8.57363	6.12e-44	0.676322	0.0389498	0.0122494	1.93e-268	-0.746067	-0.757514	0.342601	-0.574361	-0.666343	-0.692647
NM_080461	Zfp358	chr8	+	3493137	3497208	1999	2	494	34	39	8	503	7	10.2944	1.20904	2.15883	0.549062	36.4075	2.24292	8.29098	2.33e-60	4.05359	4.87e-07	0.016934	9.13e-143	-0.735959	-0.743575	0.257419	-0.597669	-0.704705	-0.692401
NM_008748	Dusp8	chr7	-	149267400	149276175	2452	6	0	14	2	3	158	3	0	0.49784	0.110709	0.205898	11.4362	0.96125	0.0390821	1.38e-06	0.0163782	2.97e-05	0.0238567	1.07e-44	-0.735581	-0.824	0.570917	-0.517584	-0.31283	-0.692388
NM_001146199	Ptpn21	chr12	-	99914950	99975615	5562	19	550	1244	2229	418	1592	82	11.4614	44.2366	123.386	28.6885	115.23	26.2742	0.259448	5.23e-170	0.434909	1.72e-10	0.249429	1e-174	-0.70625	-0.54934	-0.113628	-0.821552	-0.415049	-0.692381
NM_011877	Ptpn21	chr12	-	99914950	99972855	5697	19	550	1244	2229	418	1592	82	11.4614	44.2366	123.386	28.6885	115.23	26.2742	0.259448	5.23e-170	0.434909	1.72e-10	0.249429	1e-174	-0.70625	-0.54934	-0.113628	-0.821552	-0.415049	-0.692381
NM_009735	B2m	chr2	+	121973422	121978818	858	4	2232	660	924	1057	6172	54	46.5124	23.4696	51.1477	72.5448	446.734	17.3025	1.98041	7.51e-60	2.65981	2.88e-17	0.162531	0	-0.87496	-0.670804	0.387499	-0.531222	-0.888738	-0.692329
NM_133886	AU040320	chr4	+	126431013	126531580	4384	21	387	280	277	143	813	7	8.06465	9.9568	15.3332	9.81449	58.8456	2.24292	0.809458	0.0073379	3.17736	7.84e-05	0.167759	2.34e-122	-0.809512	-0.672825	0.273656	-0.594278	-0.710455	-0.692205
NM_001035532	Akap2	chr4	+	57867031	57909856	7173	3	3590	839	469	459	3651	112	74.8116	29.8348	25.9613	31.5024	264.262	35.8867	2.50614	2.06e-150	2.08191	5.1e-18	0.119447	0	-0.801896	-0.815247	0.556391	-0.456807	-0.745612	-0.691317
NM_001035533	Akap2	chr4	+	57867031	57909856	7212	4	3590	839	469	459	3651	112	74.8116	29.8348	25.9613	31.5024	264.262	35.8867	2.50614	2.06e-150	2.08191	5.1e-18	0.119447	0	-0.801896	-0.815247	0.556391	-0.456807	-0.745612	-0.691317
NM_001081344	Stxbp5	chr10	-	9475344	9620838	9074	26	637	620	1177	32	932	17	13.2744	22.0472	65.1524	2.19625	67.4589	5.44709	0.602279	4e-19	2.32206	5.07e-05	0.0335413	3.48e-241	-0.627838	-0.610273	-0.192373	-0.835061	-0.403425	-0.691057
NM_016695	Mpp2	chr11	-	101918330	101949829	4087	13	3	2	0	2	80	1	0.0625166	0.07112	0	0.137266	5.79046	0.320417	0.781641	0.748749	0.131025	0.0448213	0.0351224	2.15e-22	-0.795421	-0.837653	0.673293	-0.439607	-0.560041	-0.690894
NM_026194	1810074P20Rik	chr4	-	25175733	25208968	4334	19	1657	2229	913	249	1415	150	34.53	79.2632	50.5388	17.0896	102.419	48.0625	0.435861	2.11e-146	0.719337	0.000212461	0.167427	1.32e-211	-0.579876	-0.826936	0.238843	-0.664784	-0.111679	-0.690532
NM_030221	Nadsyn1	chr7	-	150981498	151008746	2631	21	258	18	59	5	179	7	5.37643	0.64008	3.26592	0.343164	12.9562	2.24292	7.99126	6.66e-32	2.12097	0.0178488	0.0316102	1.66e-48	-0.705093	-0.622818	-0.0502296	-0.742882	-0.712859	-0.690264
NM_001039093	Tom1l2	chr11	-	60054071	60166407	2623	12	3	15	0	0	50	0	0.0625166	0.5334	0	0	3.61904	0	0.146558	8.13e-05	0.262051	0.298349	0.0185942	7.9e-16	-0.692294	-0.951869	0.736695	-0.425568	-0.251205	-0.68991
NM_024189	Yaf2	chr15	-	93114328	93167339	2156	4	2468	555	917	340	2686	29	51.4304	19.7358	50.7602	23.3351	194.415	9.29209	2.60325	1.94e-110	5.39169	9.85e-36	0.120347	0	-0.806764	-0.630482	0.149639	-0.63224	-0.844518	-0.689829
NM_175478	Lrfn3	chr7	-	31140532	31147791	2861	3	47	1	2	1	134	1	0.979427	0.03556	0.110709	0.0686328	9.69903	0.320417	14.0695	2.02e-08	1.5723	0.500802	0.014049	3.27e-40	-0.786637	-0.741776	0.383206	-0.538699	-0.778092	-0.689037
NM_176835	Dnajc22	chr15	+	98929914	98935138	1462	3	87	110	6	4	610	5	1.81298	3.9116	0.332128	0.274531	44.1523	1.60208	0.46476	7.35e-08	0.960852	0.92503	0.00776027	3.5e-182	-0.693733	-0.945638	0.692153	-0.427593	-0.349728	-0.688988
NM_009289	Slk	chr19	+	47654508	47716945	4239	19	553	371	1347	21	729	26	11.5239	13.1928	74.5627	1.44129	52.7656	8.33084	0.873043	0.0438243	1.34422	0.11627	0.0285791	8.62e-194	-0.610106	-0.558655	-0.324514	-0.898006	-0.411531	-0.688922
NM_008642	Mttp	chr3	-	137752818	137794341	3962	18	40	111	5	6	475	4	0.833555	3.94716	0.276773	0.411797	34.3809	1.28167	0.214602	8.44e-20	0.537204	0.22608	0.0139457	3.29e-137	-0.706966	-0.957174	0.762797	-0.402083	-0.313318	-0.688741
NM_175549	Robo2	chr16	-	73892550	74411157	8047	28	2	4	0	2	125	2	0.0416778	0.14224	0	0.137266	9.0476	0.640834	0.351739	0.143767	0.0655126	0.00301763	0.0225787	5.24e-36	-0.769676	-0.858028	0.691248	-0.438104	-0.465651	-0.688603
NM_001146349	Rnf217	chr10	-	31221696	31329531	2856	6	119	1	125	0	250	6	2.47983	0.03556	6.91933	0	18.0952	1.9225	35.1739	2.71e-22	1.12307	0.761344	0.00377811	4.83e-78	-0.703622	-0.514868	-0.264444	-0.847162	-0.733687	-0.68855
NM_010739	Muc13	chr16	+	33794122	33820013	2969	13	9	235	8	11	1199	9	0.18755	8.3566	0.442837	0.754961	86.7846	2.88375	0.0248403	5.49e-88	0.0655126	6.13e-08	0.00948305	0	-0.705223	-0.914957	0.708293	-0.445425	-0.231168	-0.688535
NM_145824	Ranbp10	chr8	-	108292207	108351250	5308	14	1551	2179	1053	314	2098	47	32.3211	77.4852	58.2884	21.5507	151.855	15.0596	0.417354	3.07e-155	2.11824	7e-09	0.142313	0	-0.691592	-0.755876	0.264692	-0.617329	-0.39619	-0.688266
NM_001039951	Zfp606	chr7	+	13063653	13068063	2322	4	31	2	266	0	95	2	0.646005	0.07112	14.7243	0	6.87617	0.640834	6.25313	0.000106158	0.698801	0.571967	0.00987818	8.98e-30	-0.680358	-0.439926	-0.451301	-0.943817	-0.658366	-0.688033
NM_001163457	Mttp	chr3	-	137752818	137806352	4272	20	41	111	5	6	475	4	0.854394	3.94716	0.276773	0.411797	34.3809	1.28167	0.219837	1.99e-19	0.550306	0.242717	0.0139457	3.29e-137	-0.706076	-0.956736	0.76298	-0.400747	-0.314097	-0.687853
NM_001033301	Fhdc1	chr3	-	84247946	84284351	4091	12	6	3	9	19	1676	45	0.125033	0.10668	0.498192	1.30402	121.31	14.4188	1.0259	0.967416	0.00996931	6.41e-49	0.0113095	0	-0.792285	-0.71219	0.419904	-0.557872	-0.609237	-0.687449
NM_009207	Slc4a2	chr5	+	23931049	23946765	4176	23	511	363	435	247	1371	247	10.6487	12.9083	24.0793	16.9523	99.2341	79.1429	0.824589	0.00517513	0.135252	3.23e-108	0.171414	4.88e-202	-0.727474	-0.685342	0.251827	-0.649318	-0.480821	-0.687378
NM_028916	Efhc2	chrX	-	16709263	16896459	2430	15	60	563	833	14	1376	205	1.25033	20.0203	46.1104	0.960859	99.596	65.6854	0.0634044	1.64e-171	0.0193994	3.58e-191	0.0103301	0	-0.59261	-0.671847	-0.0200161	-0.797304	-0.156309	-0.687254
NM_026832	Cgrrf1	chr14	+	47451918	47473865	1202	6	251	3	13	9	1161	4	5.23056	0.10668	0.71961	0.617695	84.0341	1.28167	36.9326	3e-45	3.30184	0.00114748	0.00816097	0	-0.81469	-0.694789	0.33375	-0.550043	-0.870558	-0.686507
NM_011594	Timp2	chr11	-	118162374	118216725	3622	5	92	5	3	5	573	4	1.91718	0.1778	0.166064	0.343164	41.4742	1.28167	9.08658	4.33e-13	1.21853	0.657346	0.00991259	5.37e-169	-0.793578	-0.797858	0.54094	-0.467525	-0.728578	-0.686321
NM_009330	Hnf1b	chr11	+	83664370	83719317	2741	9	24	8	106	26	906	97	0.500133	0.28448	5.86759	1.78445	65.577	31.0804	1.62842	0.19405	0.0167124	1.47e-94	0.0282296	1.1e-240	-0.756271	-0.590182	0.0909016	-0.71189	-0.61652	-0.686115
NM_134090	Kdelr3	chr15	+	79346897	79358169	1354	5	297	1190	113	115	11527	485	6.18915	42.3164	6.25508	7.89277	834.333	155.402	0.146681	3.22e-253	0.0401703	0	0.00954228	0	-0.692331	-0.892884	0.640927	-0.472531	-0.2794	-0.685916
NM_026012	Nradd	chr9	-	110523638	110526897	1164	5	738	57	136	9	518	7	15.3791	2.02692	7.52823	0.617695	37.4932	2.24292	7.46939	5.26e-85	6.05173	1.61e-12	0.0182718	6.83e-146	-0.697776	-0.650386	0.000579264	-0.708476	-0.687558	-0.685546
NM_026725	Dusp23	chr1	-	174560899	174563105	1417	2	30	2	1	2	129	1	0.625166	0.07112	0.0553547	0.137266	9.33712	0.320417	6.05772	0.000157267	1.01545	0.9832	0.021884	3.17e-37	-0.795568	-0.796131	0.549368	-0.46341	-0.727399	-0.685036
NM_025383	Necap2	chr4	-	140622427	140634260	1893	8	1966	1253	1384	228	1027	110	40.9692	44.5567	76.6108	15.6483	74.3351	35.2458	0.919551	0.0206976	1.16093	0.117776	0.211247	7.11e-131	-0.592795	-0.598417	-0.256078	-0.863677	-0.364381	-0.684963
NM_033603	Amn	chr12	+	112509321	112514637	1685	12	213	59	300	57	3491	581	4.43868	2.09804	16.6064	3.91207	252.681	186.162	2.09089	7.72e-08	0.0240888	0	0.0157508	0	-0.717135	-0.646217	0.136856	-0.691269	-0.542622	-0.684874
NM_029031	Shpk	chr11	+	73012983	73038008	2781	7	28	90	6	4	227	0	0.583489	3.2004	0.332128	0.274531	16.4304	0	0.186821	4.25e-18	1.89987	0.48406	0.0207962	2.6e-64	-0.70913	-0.913487	0.669783	-0.431146	-0.345328	-0.684588
NM_001113460	Tec	chr5	-	73146961	73259687	2656	19	9	1	0	1	43	0	0.18755	0.03556	0	0.0686328	3.11237	0	2.93116	0.121696	0.655126	0.703299	0.0431048	1.91e-12	-0.801985	-0.817839	0.626047	-0.433743	-0.689497	-0.684523
NM_001113461	Tec	chr5	-	73146961	73259687	2590	18	9	1	0	1	43	0	0.18755	0.03556	0	0.0686328	3.11237	0	2.93116	0.121696	0.655126	0.703299	0.0431048	1.91e-12	-0.801985	-0.817839	0.626047	-0.433743	-0.689497	-0.684523
NM_001113464	Tec	chr5	-	73146961	73259687	2569	18	9	1	0	1	43	0	0.18755	0.03556	0	0.0686328	3.11237	0	2.93116	0.121696	0.655126	0.703299	0.0431048	1.91e-12	-0.801985	-0.817839	0.626047	-0.433743	-0.689497	-0.684523
NM_010577	Itga5	chr15	-	103174719	103197179	4364	30	1473	1303	235	62	3035	152	30.6957	46.3347	13.0083	4.25523	219.676	48.7034	0.662657	6.48e-27	0.631148	3.5e-07	0.0196783	0	-0.628757	-0.895016	0.480684	-0.529618	-0.267131	-0.684464
NM_027496	Ankrd33b	chr15	-	31226418	31297320	2092	4	72	356	12	17	1750	12	1.5004	12.6594	0.664256	1.16676	126.666	3.845	0.119874	5.21e-86	0.367879	0.00313741	0.00974842	0	-0.704191	-0.953015	0.773688	-0.396108	-0.289551	-0.684438
NM_015737	Galnt4	chr10	+	98570768	98575879	5111	1	30	97	5	1	220	0	0.625166	3.44932	0.276773	0.0686328	15.9238	0	0.18544	1.81e-19	2.03089	0.433916	0.00858194	8.6e-67	-0.667798	-0.915176	0.593433	-0.469262	-0.285042	-0.684079
NM_153412	Phldb2	chr16	-	45746345	45844491	5493	18	150	6	597	31	1007	42	3.12583	0.21336	33.0467	2.12762	72.8875	13.4575	12.6458	1.18e-22	0.230056	2.26e-13	0.0301049	8.76e-265	-0.768614	-0.44938	-0.235137	-0.833361	-0.824712	-0.683785
NM_009543	Rnf103	chr6	+	71443887	71460875	3264	4	599	192	81	9	619	21	12.4825	6.82752	4.48373	0.617695	44.8037	6.72875	1.82248	3.03e-14	1.78671	0.00335091	0.0152952	9.43e-177	-0.630719	-0.808701	0.265177	-0.610321	-0.39916	-0.683247
NM_008408	Stt3a	chr9	-	36539997	36575163	2697	18	7580	5614	2214	1202	8586	1263	157.959	199.634	122.555	82.4966	621.461	404.686	0.79149	1e-39	0.39292	1.86e-166	0.132853	0	-0.649452	-0.861724	0.478872	-0.538073	-0.291874	-0.683083
NM_177364	Sh3pxd2b	chr11	+	32247810	32328183	7432	13	307	6	26	23	1801	18	6.39754	0.21336	1.43922	1.57855	130.358	5.7675	25.7942	3.61e-52	1.06199	0.797394	0.01263	0	-0.811498	-0.683458	0.333284	-0.553953	-0.848405	-0.68297
NM_009046	Relb	chr7	-	20191570	20214787	2200	11	418	466	289	111	879	7	8.71065	16.571	15.9975	7.61824	63.6227	2.24292	0.525976	1.7e-21	3.43122	1.87e-05	0.120693	5.38e-158	-0.751504	-0.716407	0.299925	-0.580812	-0.563305	-0.682908
NM_023734	Pi16	chr17	+	29455826	29465847	2245	7	1	2	0	1	18	0	0.0208389	0.07112	0	0.0686328	1.30285	0	0.390821	0.296973	0.131025	0.15599	0.0998216	4.11e-05	-0.769153	-0.832686	0.668305	-0.445389	-0.455927	-0.68241
NM_010109	Efna5	chr17	-	62952305	63230666	5178	4	1	1	0	1	167	6	0.0208389	0.03556	0	0.0686328	12.0876	1.9225	0.586231	0.595476	0.0187179	4.88e-08	0.0112893	2.16e-50	-0.754459	-0.7911	0.543476	-0.501138	-0.492916	-0.682232
NM_207654	Efna5	chr17	-	62952305	63230666	5259	5	1	1	0	1	167	6	0.0208389	0.03556	0	0.0686328	12.0876	1.9225	0.586231	0.595476	0.0187179	4.88e-08	0.0112893	2.16e-50	-0.754459	-0.7911	0.543476	-0.501138	-0.492916	-0.682232
NM_011629	Nr2c1	chr10	+	93610675	93659959	3827	14	547	47	1079	15	672	8	11.3989	1.67132	59.7277	1.02949	48.6399	2.56333	6.6928	4.28e-60	3.98899	1.46e-07	0.0225451	2.32e-184	-0.699517	-0.460663	-0.376501	-0.88509	-0.735852	-0.681757
NM_022417	Itm2c	chr1	+	87791084	87805273	2024	6	922	270	152	17	863	9	19.2134	9.6012	8.41391	1.16676	62.4646	2.88375	1.99665	3.23e-26	6.04682	2.93e-15	0.0197564	1.41e-239	-0.666041	-0.762897	0.214202	-0.615852	-0.509617	-0.681597
NM_009730	Atrn	chr2	+	130732231	130856062	8737	29	358	330	245	82	588	132	7.46032	11.7348	13.5619	5.62789	42.5599	42.295	0.635822	3.64e-09	0.176835	2.78e-48	0.133632	2.85e-101	-0.635463	-0.738114	0.215559	-0.670815	-0.279517	-0.681464
NM_001033124	Ntrk1	chr3	-	87582165	87599084	2588	17	47	1	1	0	99	0	0.979427	0.03556	0.0553547	0	7.1657	0	14.0695	2.02e-08	3.14461	0.167339	0.00948305	5.14e-31	-0.759526	-0.760823	0.393635	-0.522948	-0.736089	-0.681099
NM_029928	Ptprb	chr10	+	115738560	115820982	6169	32	2	59	1	0	116	0	0.0416778	2.09804	0.0553547	0	8.39617	0	0.0293116	3.99e-23	0.196538	0.226931	0.00810517	2.67e-36	-0.65531	-0.923626	0.64909	-0.464241	-0.153622	-0.681059
NM_001081204	B3galtl	chr5	+	150480831	150565174	4543	15	326	283	135	13	591	77	6.79348	10.0635	7.47288	0.892226	42.777	24.6721	0.674991	1.52e-06	0.274649	4.33e-19	0.0224261	1.61e-162	-0.583767	-0.78739	0.194655	-0.668866	-0.223081	-0.680008
NM_016794	Vamp8	chr6	-	72335214	72340661	786	3	946	4444	1703	832	4398	356	19.7136	158.029	94.269	57.1025	318.331	114.068	0.124896	0	0.173783	2.67e-128	0.179572	0	-0.663566	-0.780421	0.395913	-0.596024	-0.157761	-0.680003
NM_001037221	Samd4	chr14	+	47502639	47725492	7120	13	68	8	4	3	106	2	1.41704	0.28448	0.221419	0.205898	7.67236	0.640834	4.49444	3.8e-07	1.50679	0.458648	0.0354506	5.13e-29	-0.753476	-0.807403	0.503849	-0.477955	-0.670146	-0.679611
NM_028966	Samd4	chr14	+	47502639	47725492	6856	12	68	8	4	3	106	2	1.41704	0.28448	0.221419	0.205898	7.67236	0.640834	4.49444	3.8e-07	1.50679	0.458648	0.0354506	5.13e-29	-0.753476	-0.807403	0.503849	-0.477955	-0.670146	-0.679611
NM_170786	Cntf	chr19	-	12838017	12840122	1205	2	45	156	7	3	378	1	0.93775	5.54736	0.387483	0.205898	27.3599	0.320417	0.171762	8.32e-32	1.50679	0.545122	0.0100085	3.36e-112	-0.671362	-0.92935	0.655683	-0.437219	-0.2779	-0.67931
NM_133741	Snrk	chr9	+	122041019	122078817	4691	6	190	81	91	71	363	54	3.95939	2.88036	5.03727	4.87293	26.2742	17.3025	1.36549	0.0161674	0.227508	7.34e-17	0.187577	7.68e-52	-0.751903	-0.695246	0.330539	-0.589843	-0.586241	-0.678997
NM_177461	Micall1	chr15	+	78939412	78967331	6694	16	341	247	283	11	358	37	7.10606	8.78332	15.6654	0.754961	25.9123	11.8554	0.808432	0.0113044	0.589614	0.00395915	0.0316982	7.18e-95	-0.561023	-0.671673	-0.114329	-0.803931	-0.261234	-0.678876
NM_011480	Srebf1	chr11	-	60012590	60034106	4299	19	2989	2013	1300	196	1837	175	62.2874	71.5823	71.961	13.452	132.964	56.0729	0.870323	1.63e-06	1.11297	0.160894	0.101641	0	-0.570891	-0.734879	0.0278353	-0.729644	-0.266626	-0.678471
NM_028543	Zfp763	chr17	-	33153808	33170326	3385	4	323	96	415	94	478	6	6.73096	3.41376	22.9722	6.45148	34.598	1.9225	1.95813	8.73e-10	3.0323	0.000446396	0.188077	1.61e-67	-0.797604	-0.480783	-0.125252	-0.755783	-0.855622	-0.678057
NM_022999	Prrg2	chr7	-	52308976	52317022	1301	7	129	562	91	119	1068	14	2.68822	19.9847	5.03727	8.1673	77.3027	4.48584	0.135364	2.35e-126	0.567776	0.0539161	0.106451	1.94e-202	-0.742236	-0.867842	0.696897	-0.423781	-0.343819	-0.677953
NM_001146048	Lrrc1	chr9	-	77278629	77392659	3103	14	1282	13	421	18	1871	11	26.7154	0.46228	23.3043	1.23539	135.424	3.52458	53.7239	7.07e-232	7.00439	4.02e-22	0.00962489	0	-0.759068	-0.523075	-0.127159	-0.750108	-0.888619	-0.677417
NM_172528	Lrrc1	chr9	-	77278629	77391866	2751	14	1279	13	421	18	1863	11	26.6529	0.46228	23.3043	1.23539	134.845	3.52458	53.5983	2.74e-231	6.98801	4.73e-22	0.0096662	0	-0.758933	-0.522785	-0.127648	-0.750234	-0.888573	-0.677318
NM_010091	Dvl1	chr4	+	155221520	155233412	3348	15	1245	269	176	28	1000	59	25.9444	9.56564	9.74242	1.92172	72.3808	18.9046	2.70535	5.84e-60	1.36048	0.0146111	0.0274734	2.07e-266	-0.63915	-0.770699	0.220386	-0.621316	-0.464318	-0.677055
NM_001160363	5430405G05Rik	chr2	+	151527743	151533044	1433	2	0	2	0	1	21	0	0	0.07112	0	0.0686328	1.52	0	0.19541	0.121611	0.0655126	0.0868259	0.0862095	5.71e-06	-0.755445	-0.804018	0.61978	-0.467568	-0.408303	-0.675677
NM_027986	Cdadc1	chr14	-	60182812	60216781	2202	10	805	910	325	36	857	34	16.7753	32.3596	17.9903	2.47078	62.0303	10.8942	0.518663	8.37e-42	1.50866	0.0111009	0.0408943	2.05e-214	-0.581309	-0.796377	0.194527	-0.64926	-0.226496	-0.675649
NM_009895	Cish	chr9	+	107199019	107204292	2161	3	148	442	629	334	1638	13	3.08415	15.7175	34.8181	22.9233	118.56	4.16542	0.197175	2.08e-78	0.697242	0.219437	0.193827	1.84e-221	-0.786811	-0.613866	0.226272	-0.625881	-0.573944	-0.67552
NM_145760	Arfgap1	chr2	+	180701973	180717147	2595	14	1717	1131	645	434	1709	319	35.7804	40.2184	35.7038	29.7866	123.699	102.213	0.889704	0.00236712	0.351721	3.3e-52	0.241235	2.76e-193	-0.675649	-0.796576	0.430104	-0.553318	-0.365528	-0.675181
NM_001080798	Aff1	chr5	+	104183591	104284341	8312	20	731	1571	332	300	1563	58	15.2332	55.8647	18.3777	20.5898	113.131	18.5842	0.272978	4.93e-203	0.812801	0.136888	0.182506	1.31e-220	-0.703566	-0.90154	0.701047	-0.419723	-0.27389	-0.674943
NM_133919	Aff1	chr5	+	104183180	104284341	8323	20	731	1571	332	300	1563	58	15.2332	55.8647	18.3777	20.5898	113.131	18.5842	0.272978	4.93e-203	0.812801	0.136888	0.182506	1.31e-220	-0.703566	-0.90154	0.701047	-0.419723	-0.27389	-0.674943
NM_029537	Tmem98	chr11	+	80623916	80635535	1393	7	706	79	1187	24	1203	161	14.7123	2.80924	65.706	1.64719	87.0741	51.5871	5.18082	5.87e-66	0.28591	4.21e-36	0.0196907	0	-0.648428	-0.505287	-0.305131	-0.870694	-0.580082	-0.674803
NM_080287	Elmo2	chr2	-	165113530	165151979	4590	21	1185	507	1727	207	830	75	24.6941	18.0289	95.5975	14.207	60.0761	24.0313	1.36864	1.6e-09	1.02234	0.851391	0.237362	2.46e-96	-0.666137	-0.40764	-0.488635	-0.946689	-0.621576	-0.673489
NM_207706	Elmo2	chr2	-	165113530	165151979	4626	22	1185	507	1727	207	830	75	24.6941	18.0289	95.5975	14.207	60.0761	24.0313	1.36864	1.6e-09	1.02234	0.851391	0.237362	2.46e-96	-0.666137	-0.40764	-0.488635	-0.946689	-0.621576	-0.673489
NM_009177	St3gal1	chr15	-	66934436	67008444	5784	9	158	3	10	20	1963	12	3.29254	0.10668	0.553547	1.37266	142.083	3.845	23.3027	2.71e-27	0.80127	0.456561	0.0101397	0	-0.814986	-0.703458	0.42856	-0.501856	-0.828805	-0.673433
NM_153505	Nckap1l	chr15	+	103284255	103329231	4717	31	251	91	1031	8	361	9	5.23056	3.23596	57.0706	0.549062	26.1295	2.88375	1.60576	5.82e-05	1.65092	0.092366	0.0235766	1.46e-99	-0.624075	-0.474236	-0.429665	-0.921452	-0.518272	-0.673254
NM_145964	BC002199	chr3	-	127510182	127540410	2390	10	4653	1195	3133	440	2680	100	96.9633	42.4942	173.426	30.1984	193.981	32.0417	2.2812	5.78e-165	3.01877	3.42e-40	0.155987	0	-0.703762	-0.498717	-0.263703	-0.817213	-0.73406	-0.673231
NM_177178	Lmbrd2	chr15	+	9070325	9127206	3046	18	181	162	696	8	301	6	3.77184	5.76072	38.5268	0.549062	21.7866	1.9225	0.654565	9.61e-05	1.70333	0.132381	0.0282607	1.87e-81	-0.604975	-0.528785	-0.336014	-0.884533	-0.41101	-0.672764
NM_018777	Cldn6	chr17	+	23816331	23819407	1500	3	1368	459	586	1029	4871	249	28.5076	16.322	32.4378	70.6231	352.567	79.7838	1.74467	4.92e-27	0.358747	6.18e-40	0.200483	0	-0.834465	-0.683132	0.467324	-0.499116	-0.768665	-0.672237
NM_001081394	0610007L01Rik	chr5	+	130695613	130719635	3607	7	3035	2351	832	717	2896	383	63.246	83.6015	46.0551	49.2097	209.615	122.72	0.756717	7.26e-24	0.517959	6.12e-29	0.23503	0	-0.677351	-0.899989	0.6608	-0.438221	-0.315615	-0.671854
NM_177073	Relt	chr7	-	107994361	108011927	2817	11	93	31	124	4	134	27	1.93802	1.10236	6.86398	0.274531	9.69903	8.65125	1.72205	0.00569286	0.219935	1.4e-09	0.0351224	3.19e-36	-0.601118	-0.565931	-0.229837	-0.847427	-0.412695	-0.671492
NM_027739	B4galnt1	chr10	+	126602886	126609386	2273	10	177	472	97	7	426	6	3.68848	16.7843	5.3694	0.480429	30.8342	1.9225	0.220611	2.23e-76	1.66589	0.151018	0.0177668	1.03e-120	-0.587313	-0.813155	0.268684	-0.613836	-0.189622	-0.671435
NM_023630	Gtf2a1l	chr17	+	89067999	89114490	1619	9	131	2	7	8	555	2	2.72989	0.07112	0.387483	0.549062	40.1713	0.640834	25.7942	2.53e-23	2.88256	0.0299285	0.0153503	1.14e-158	-0.813216	-0.687721	0.377662	-0.512349	-0.875264	-0.671095
NM_029564	Tax1bp3	chr11	+	72990584	72995548	1417	4	4	11	1	0	29	2	0.0833555	0.39116	0.0553547	0	2.09904	0.640834	0.244263	0.00492672	0.109188	0.00920116	0.0316102	2.3e-09	-0.631545	-0.877134	0.549214	-0.504194	-0.186286	-0.670958
NM_144525	Tmem214	chr5	+	31172019	31179840	2762	17	1580	854	1689	98	1668	322	32.9254	30.3682	93.494	6.72601	120.731	103.174	1.08401	0.0564286	0.320667	2.45e-60	0.0562506	0	-0.572356	-0.599239	-0.20664	-0.841056	-0.322204	-0.670884
NM_013546	Hebp1	chr6	-	135087536	135118233	1061	4	454	47	310	8	305	6	9.46085	1.67132	17.1599	0.549062	22.0761	1.9225	5.55698	4.24e-45	4.25832	8.5e-07	0.0278913	1.17e-82	-0.661583	-0.518279	-0.288335	-0.832011	-0.668123	-0.670624
NM_015828	Gne	chr4	-	44046947	44097049	5383	12	300	110	93	4	666	86	6.25166	3.9116	5.14798	0.274531	48.2056	27.5558	1.58969	1.62e-05	0.226659	7.66e-26	0.00710873	1.59e-199	-0.593665	-0.737574	0.128731	-0.679791	-0.322727	-0.670343
NM_008080	B4galnt1	chr10	+	126602280	126609386	2395	11	178	478	99	7	426	6	3.70932	16.9977	5.48011	0.480429	30.8342	1.9225	0.219072	8.8e-78	1.67525	0.146157	0.0177668	1.03e-120	-0.585189	-0.810356	0.264147	-0.614426	-0.187823	-0.66999
NM_001163004	Pkd2l2	chr18	+	34569076	34601448	2132	15	70	53	28	6	46	1	1.45872	1.88468	1.54993	0.411797	3.32952	0.320417	0.770785	0.152302	2.3257	0.175811	0.141237	2.73e-09	-0.627755	-0.742121	0.162411	-0.63987	-0.375118	-0.669915
NM_146221	Zfp426	chr9	-	20272992	20297190	3557	7	435	183	594	23	398	7	9.06491	6.50748	32.8807	1.57855	28.8076	2.24292	1.38911	0.000135563	3.57044	8.42e-06	0.0570409	7.84e-94	-0.645053	-0.525913	-0.282784	-0.838325	-0.551364	-0.669763
NM_025480	Tmem128	chr5	+	38651613	38660857	1085	5	1873	1665	563	377	2412	347	39.0312	59.2074	31.1647	25.8746	174.582	111.185	0.659422	1.28e-34	0.352789	2.36e-56	0.148553	0	-0.645749	-0.872043	0.556507	-0.490856	-0.261602	-0.669549
NM_138956	Rassf3	chr10	-	120847406	120913306	3424	5	1525	1566	257	323	3880	50	31.7793	55.6869	14.2261	22.1684	280.837	16.0208	0.570893	3.22e-54	1.96024	1.34e-07	0.0791679	0	-0.740551	-0.900539	0.745706	-0.367338	-0.467997	-0.669476
NM_001110309	Zfp426	chr9	-	20272992	20297190	3419	9	437	183	594	23	398	7	9.10659	6.50748	32.8807	1.57855	28.8076	2.24292	1.39548	0.000107359	3.58682	7.66e-06	0.0570409	7.84e-94	-0.644539	-0.525451	-0.28295	-0.837773	-0.551422	-0.669254
NM_001038696	Rnpc3	chr3	-	113307984	113333067	3888	15	2476	1386	2557	284	1430	139	51.5971	49.2862	141.542	19.4917	103.505	44.5379	1.04693	0.170537	1.15911	0.082273	0.188866	2.93e-197	-0.597893	-0.499759	-0.400978	-0.909497	-0.441862	-0.66905
NM_001162475	Stra6	chr9	+	57976894	58001803	2766	19	6	0	6	8	680	25	0.125033	0	0.332128	0.549062	49.2189	8.01042	4.10362	0.119678	0.017638	3.93e-26	0.0125327	5.1e-197	-0.780002	-0.648182	0.313752	-0.578956	-0.679812	-0.669046
NM_001162476	Stra6	chr9	+	57981881	58001803	3077	19	6	0	6	8	680	25	0.125033	0	0.332128	0.549062	49.2189	8.01042	4.10362	0.119678	0.017638	3.93e-26	0.0125327	5.1e-197	-0.780002	-0.648182	0.313752	-0.578956	-0.679812	-0.669046
NM_001162479	Stra6	chr9	+	57982471	58001803	2871	19	6	0	6	8	680	25	0.125033	0	0.332128	0.549062	49.2189	8.01042	4.10362	0.119678	0.017638	3.93e-26	0.0125327	5.1e-197	-0.780002	-0.648182	0.313752	-0.578956	-0.679812	-0.669046
NM_001122737	Igf2	chr7	-	149836672	149843386	3691	4	583	196	565	1367	9287	138	12.1491	6.96976	31.2754	93.821	672.2	44.2175	1.73786	2.74e-12	0.275247	1.15e-32	0.139673	0	-0.853201	-0.625763	0.391543	-0.527398	-0.814196	-0.668787
NM_001160268	Plekha6	chr1	+	135142673	135200012	7085	23	47	406	13	10	880	5	0.979427	14.4374	0.71961	0.686328	63.6951	1.60208	0.0691378	3.63e-121	0.524101	0.169707	0.0118404	2.7e-255	-0.663	-0.933491	0.715434	-0.409723	-0.209481	-0.668738
NM_009954	Bcar1	chr8	-	114234374	114267709	3141	7	2172	463	470	178	1700	228	45.2621	16.4643	26.0167	12.2166	123.047	73.055	2.74543	2.25e-105	0.621655	1.35e-10	0.0997922	0	-0.678315	-0.710979	0.215776	-0.616522	-0.567027	-0.668605
NM_182930	Plekha6	chr1	+	135142673	135200012	7397	27	48	406	13	10	880	5	1.00027	14.4374	0.71961	0.686328	63.6951	1.60208	0.0705782	2.16e-120	0.53502	0.182252	0.0118404	2.7e-255	-0.662559	-0.933552	0.715864	-0.40886	-0.210096	-0.668324
NM_010514	Igf2	chr7	-	149836672	149844709	4038	4	582	193	565	1367	9288	138	12.1282	6.86308	31.2754	93.821	672.273	44.2175	1.76172	1e-12	0.274776	9.88e-33	0.139658	0	-0.85266	-0.624159	0.389554	-0.527474	-0.815075	-0.668098
NM_001122736	Igf2	chr7	-	149836672	149846940	3701	4	582	193	565	1367	9287	138	12.1282	6.86308	31.2754	93.821	672.2	44.2175	1.76172	1e-12	0.274776	9.88e-33	0.139673	0	-0.852654	-0.624147	0.389548	-0.527469	-0.815073	-0.66809
NM_001081365	0610010O12Rik	chr18	+	36508277	36553024	595	3	185	760	141	34	1010	113	3.85519	27.0256	7.80501	2.33351	73.1046	36.2071	0.143284	9.08e-165	0.106889	1.01e-58	0.0328295	4.57e-262	-0.586873	-0.84871	0.422819	-0.568208	-0.083823	-0.66793
NM_033563	Klf7	chr1	-	64082246	64167963	1334	4	111	10	217	5	119	6	2.31312	0.3556	12.012	0.343164	8.61331	1.9225	5.9689	8.58e-13	1.0482	0.903157	0.0474152	1.12e-30	-0.677697	-0.417922	-0.437015	-0.907422	-0.715161	-0.66768
NM_009794	Capn2	chr1	-	184397389	184447614	3185	21	1452	54	283	45	1541	79	30.2581	1.92024	15.6654	3.08847	111.539	25.3129	15.4872	1.08e-214	1.18987	0.1202	0.0282892	0	-0.723599	-0.59185	0.0166263	-0.68737	-0.775692	-0.667607
NM_029361	Wnk2	chr13	-	49131670	49243383	6613	28	77	39	7	6	122	4	1.60459	1.38684	0.387483	0.411797	8.83046	1.28167	1.14315	0.488507	1.022	0.962261	0.0539686	1.54e-30	-0.690623	-0.907132	0.675272	-0.404624	-0.425354	-0.667459
NM_010573	Irx1	chr13	-	72095679	72101171	2062	4	55	7	241	34	300	16	1.14614	0.24892	13.3405	2.33351	21.7142	5.12667	4.10362	1.08e-05	0.215806	1.9e-06	0.110268	1.56e-57	-0.773022	-0.418121	-0.216438	-0.811216	-0.814609	-0.667453
NM_009291	Stra6	chr9	+	57977155	58001803	3036	19	7	0	6	8	680	25	0.145872	0	0.332128	0.549062	49.2189	8.01042	4.68985	0.0786008	0.0201577	1.67e-25	0.0125327	5.1e-197	-0.779043	-0.646896	0.313271	-0.57636	-0.685786	-0.667433
NM_028295	Pdia5	chr16	-	35397397	35490959	1809	17	1051	3846	1729	337	2257	220	21.9017	136.764	95.7082	23.1292	163.363	70.4917	0.160311	0	0.311852	1.82e-43	0.141952	0	-0.568479	-0.737164	0.155232	-0.693311	-0.0476966	-0.666318
NM_182694	Ggn	chr7	+	29955228	29958952	2653	3	0	10	0	0	26	0	0	0.3556	0	0	1.8819	0	0.0532937	6.55e-05	0.0655126	0.0868259	0.0351224	1.91e-08	-0.665971	-0.877856	0.654038	-0.454185	-0.172436	-0.666004
NM_009569	Zfpm1	chr8	+	124806040	124861147	3386	10	32	67	4	7	222	3	0.666844	2.38252	0.221419	0.480429	16.0685	0.96125	0.284494	6.41e-10	0.540479	0.283178	0.0340199	5.46e-59	-0.698219	-0.941626	0.808025	-0.354383	-0.318801	-0.664743
NM_032003	Enpp5	chr17	+	44215817	44223508	2510	4	78	16	3	2	134	1	1.62543	0.56896	0.166064	0.137266	9.69903	0.320417	2.72425	3.57e-05	2.58775	0.119298	0.0210734	9.48e-39	-0.709753	-0.856452	0.588322	-0.424425	-0.552341	-0.663543
NM_026977	1810031K17Rik	chr1	-	75131788	75138942	2738	9	508	1525	1230	42	1058	58	10.5862	54.229	68.0862	2.88258	76.5789	18.5842	0.195538	6.18e-267	0.565185	0.00011777	0.0385053	4.21e-267	-0.541192	-0.659231	-0.0973441	-0.790056	-0.138692	-0.663493
NM_182696	Ggn	chr7	+	29955408	29958931	588	3	0	10	0	0	25	0	0	0.3556	0	0	1.80952	0	0.0532937	6.55e-05	0.0655126	0.0868259	0.0364733	3.85e-08	-0.661617	-0.875189	0.653378	-0.451313	-0.166568	-0.662706
NM_178060	Thra	chr11	+	98603186	98626425	2246	9	27	119	4	2	245	2	0.56265	4.23164	0.221419	0.137266	17.7333	0.640834	0.136787	3.53e-28	0.611451	0.448173	0.0115647	7.96e-73	-0.638327	-0.937298	0.692238	-0.412427	-0.198887	-0.662684
NM_023270	Rnf128	chrX	+	136145158	136207674	2740	7	219	2911	1227	29	1781	40	4.56371	103.515	67.9202	1.99035	128.91	12.8167	0.0442894	0	0.351531	5.19e-08	0.0159647	0	-0.556572	-0.705926	0.0532383	-0.724445	-0.0924319	-0.662314
NM_001126047	Sema4c	chr1	-	36605486	36615226	3805	15	49	10	5	2	39	2	1.02111	0.3556	0.276773	0.137266	2.82285	0.640834	2.66469	0.00121703	1.09188	0.880911	0.0711229	2.75e-10	-0.679169	-0.79492	0.410108	-0.512504	-0.542411	-0.662198
NM_001039376	Pde4dip	chr3	-	97493751	97692630	8361	47	93	38	4	1	229	0	1.93802	1.35128	0.221419	0.0686328	16.5752	0	1.41297	0.063576	6.15819	0.0113449	0.00824613	1.4e-69	-0.67952	-0.862998	0.549553	-0.443224	-0.463752	-0.661914
NM_001110163	Pde4dip	chr3	-	97493751	97628544	8230	44	93	38	4	1	229	0	1.93802	1.35128	0.221419	0.0686328	16.5752	0	1.41297	0.063576	6.15819	0.0113449	0.00824613	1.4e-69	-0.67952	-0.862998	0.549553	-0.443224	-0.463752	-0.661914
NM_010446	Foxa2	chr2	-	147868613	147872705	2127	3	328	4	165	32	2578	102	6.83515	0.14224	9.13352	2.19625	186.598	32.6825	38.574	7.73e-59	0.209259	1.12e-32	0.0121342	0	-0.760309	-0.544234	0.0370354	-0.67869	-0.813822	-0.661078
NM_020583	Isg20	chr7	+	86058650	86065282	1083	4	33	19	1	3	179	1	0.687683	0.67564	0.0553547	0.205898	12.9562	0.320417	0.996593	0.990338	1.11371	0.880439	0.0210734	4.43e-51	-0.726472	-0.908917	0.776519	-0.34661	-0.477946	-0.660666
NM_053009	Zfp91	chr19	-	12840496	12870612	6540	11	3448	4552	2082	585	3133	546	71.8525	161.869	115.248	40.1502	226.769	174.948	0.444083	4.9e-286	0.413077	9.59e-67	0.177315	0	-0.53888	-0.781581	0.202001	-0.660968	-0.0601066	-0.660477
NM_007709	Cited1	chrX	-	99442775	99447108	974	3	371	5707	312	316	9949	106	7.73122	202.941	17.2707	21.688	720.116	33.9642	0.0382057	0	0.227764	2.98e-31	0.0302123	0	-0.668772	-0.892851	0.694904	-0.419495	-0.182971	-0.660373
NM_010581	Cd47	chr16	+	49855766	49911796	1914	10	401	295	103	5	672	2	8.35639	10.4902	5.70153	0.343164	48.6399	0.640834	0.796165	0.00311559	8.77869	1.29e-08	0.00845443	1.41e-199	-0.622376	-0.754649	0.209677	-0.604057	-0.389973	-0.660361
NM_181409	Mtmr11	chr3	+	95965892	95975640	2811	17	138	3	24	13	1044	42	2.87577	0.10668	1.32851	0.892226	75.5655	13.4575	20.3715	1.75e-23	0.211773	2.05e-14	0.0127046	6.9e-301	-0.758621	-0.634945	0.238742	-0.587364	-0.75609	-0.66031
NM_011481	Srms	chr2	-	180940267	180947876	2547	8	70	11	3	0	85	1	1.45872	0.39116	0.166064	0	6.15237	0.320417	3.46853	5.06e-06	2.3257	0.175811	0.0110268	1.14e-26	-0.653096	-0.814719	0.402869	-0.512211	-0.483669	-0.660009
NM_177716	AI836003	chr15	+	97998236	98000565	2329	1	27	23	2	1	52	0	0.56265	0.81788	0.110709	0.0686328	3.7638	0	0.683936	0.175398	1.83435	0.511122	0.0357851	3.78e-15	-0.663618	-0.9132	0.663774	-0.400931	-0.354597	-0.65925
NM_030013	Cyp20a1	chr1	+	60400215	60444231	1501	13	342	249	362	49	203	28	7.1269	8.85444	20.0384	3.36301	14.6933	8.97167	0.804309	0.00928313	0.774856	0.203062	0.232428	2.09e-25	-0.558264	-0.51118	-0.38824	-0.908275	-0.31891	-0.65924
NM_001081259	Mfsd7b	chr1	-	192829710	192850069	4087	10	545	1074	622	15	1183	108	11.3572	38.1914	34.4306	1.02949	85.6265	34.605	0.297751	1.55e-126	0.328164	8.05e-21	0.0128149	0	-0.523837	-0.715735	0.00694465	-0.73807	-0.12594	-0.659214
NM_001159583	2310028H24Rik	chr4	-	41465961	41516560	2109	6	4	147	4	2	228	0	0.0833555	5.22732	0.221419	0.137266	16.5028	0	0.0198051	1.9e-57	0.327563	0.369376	0.0124232	1.38e-67	-0.650339	-0.885254	0.640582	-0.440481	-0.163888	-0.658691
NM_027993	2310028H24Rik	chr4	-	41465961	41516560	2076	6	4	147	4	2	228	0	0.0833555	5.22732	0.221419	0.137266	16.5028	0	0.0198051	1.9e-57	0.327563	0.369376	0.0124232	1.38e-67	-0.650339	-0.885254	0.640582	-0.440481	-0.163888	-0.658691
NM_178613	4933433P14Rik	chr12	+	106923561	106941267	2786	3	333	272	71	27	732	2	6.93935	9.67232	3.93018	1.85308	52.9827	0.640834	0.71722	5.3e-05	7.29374	6.29e-07	0.0362245	1.59e-187	-0.701815	-0.792469	0.450311	-0.481546	-0.502514	-0.65861
NM_008207	H2-T24	chr17	-	36142639	36157505	2182	6	33	3	1	2	89	1	0.687683	0.10668	0.0553547	0.137266	6.44189	0.320417	4.98296	0.000207483	1.11371	0.880439	0.0316102	4.23e-25	-0.758691	-0.794286	0.577734	-0.42195	-0.681905	-0.658309
NM_001135611	3110062M04Rik	chr6	-	34821770	34828065	3400	4	234	164	495	20	212	11	4.8763	5.83184	27.4006	1.37266	15.3447	3.52458	0.834935	0.0774405	1.28296	0.381866	0.0934948	5.65e-44	-0.589631	-0.483828	-0.403463	-0.900008	-0.419275	-0.657822
NM_001145948	Ttc39a	chr4	+	109088251	109117348	2332	18	100	3	274	1	135	1	2.08389	0.10668	15.1672	0.0686328	9.77141	0.320417	14.8023	2.49e-16	3.30839	0.0393255	0.0139457	1.61e-40	-0.678305	-0.411612	-0.426316	-0.882257	-0.748319	-0.657391
NM_153392	Ttc39a	chr4	+	109079704	109117348	2341	18	100	3	274	1	135	1	2.08389	0.10668	15.1672	0.0686328	9.77141	0.320417	14.8023	2.49e-16	3.30839	0.0393255	0.0139457	1.61e-40	-0.678305	-0.411612	-0.426316	-0.882257	-0.748319	-0.657391
NM_025445	Arfgap3	chr15	-	83130169	83180677	2618	16	288	101	393	194	1192	179	6.0016	3.59156	21.7544	13.3148	86.2779	57.3546	1.66099	4.87e-06	0.105184	1.72e-92	0.155004	3.46e-187	-0.742167	-0.549207	0.0847311	-0.678735	-0.645341	-0.656703
NM_028787	Slc35f5	chr1	+	127457592	127492261	2597	16	1589	432	106	22	1864	23	33.113	15.3619	5.86759	1.50992	134.918	7.36959	2.15267	1.45e-51	4.34021	1.79e-20	0.0116949	0	-0.642104	-0.822785	0.409016	-0.503239	-0.447468	-0.656043
NM_010516	Cyr61	chr3	-	145309934	145312949	2028	5	467	949	45	37	2763	23	9.73176	33.7464	2.49096	2.53941	199.988	7.36959	0.288796	4.48e-116	1.2775	0.224531	0.0130375	0	-0.657509	-0.931505	0.724262	-0.377894	-0.288298	-0.655636
NR_001592	H19	chr7	-	149761436	149764051	2615	1	130	21	2150	822	9662	47	2.70905	0.74676	119.013	56.4161	699.343	15.0596	3.49074	5.02e-10	0.178795	2.54e-18	0.0807673	0	-0.819861	-0.446693	-0.0161616	-0.699808	-0.859385	-0.655454
NM_028446	Trip11	chr12	-	103075582	103151381	6447	21	35	174	928	7	316	36	0.729361	6.18744	51.3691	0.480429	22.8723	11.535	0.120596	5.77e-43	0.063742	1.1e-25	0.023932	2.88e-87	-0.560742	-0.522938	-0.295753	-0.881558	-0.216226	-0.655079
NM_029494	Rab30	chr7	+	99890223	99985627	1927	5	311	556	990	193	908	196	6.48089	19.7714	54.8011	13.2461	65.7218	62.8017	0.328374	5.99e-59	0.103756	7.8e-102	0.202388	7.6e-120	-0.621832	-0.552635	-0.0870426	-0.789579	-0.281839	-0.654682
NM_001110338	Gprc5c	chr11	+	114712853	114730410	1810	4	11	136	18	0	82	1	0.229228	4.83616	0.996384	0	5.93522	0.320417	0.0513487	1.75e-45	0.393076	0.274211	0.0114254	9.75e-26	-0.544821	-0.799159	0.261768	-0.619035	-0.0454031	-0.654338
NM_147217	Gprc5c	chr11	+	114713343	114730410	2020	4	11	136	18	0	82	1	0.229228	4.83616	0.996384	0	5.93522	0.320417	0.0513487	1.75e-45	0.393076	0.274211	0.0114254	9.75e-26	-0.544821	-0.799159	0.261768	-0.619035	-0.0454031	-0.654338
NM_175473	Fras1	chr5	+	96802973	97213747	15848	74	30	2	0	2	318	2	0.625166	0.07112	0	0.137266	23.0171	0.640834	6.05772	0.000157267	0.676964	0.540589	0.00891823	2.24e-95	-0.759237	-0.806604	0.633972	-0.396278	-0.651528	-0.65404
NM_001081557	Camta1	chr4	-	150433634	151235855	8423	24	1112	86	130	17	631	12	23.1728	3.05816	7.1961	1.16676	45.6723	3.845	7.49971	2.71e-127	5.60889	2.24e-17	0.0270087	2.28e-169	-0.673987	-0.658542	0.0945418	-0.627816	-0.675699	-0.653448
NM_001114174	Fam189a2	chr19	-	24047239	24105509	2548	11	14	463	62	7	617	47	0.291744	16.4643	3.43199	0.480429	44.6589	15.0596	0.0189514	6.79e-177	0.0204727	1.64e-45	0.0122758	2.98e-179	-0.57439	-0.794512	0.359402	-0.589355	-0.0351382	-0.652752
NM_133665	Mef2d	chr3	+	87946316	87973089	2459	11	20	157	10	2	157	0	0.416778	5.58292	0.553547	0.137266	11.3638	0	0.0779168	2.19e-46	1.37577	0.743396	0.0180058	8.92e-46	-0.618438	-0.863692	0.528909	-0.47464	-0.179554	-0.652257
NM_001111288	Sco2	chr15	-	89202067	89204249	1145	3	2036	1706	2652	292	1490	89	42.428	60.6653	146.801	20.0408	107.847	28.5171	0.699562	3.3e-27	1.48277	0.000100956	0.186354	2.17e-207	-0.595448	-0.51164	-0.311456	-0.849584	-0.400175	-0.652224
NM_001163433	Samd4	chr14	+	47621014	47725492	6600	12	68	8	3	3	106	2	1.41704	0.28448	0.166064	0.205898	7.67236	0.640834	4.49444	3.8e-07	1.50679	0.458648	0.0354506	5.13e-29	-0.726183	-0.800045	0.548024	-0.427307	-0.639527	-0.651178
NM_001024512	Fam149b	chr14	+	21167443	21202713	2370	14	682	124	258	84	703	5	14.2121	4.40944	14.2815	5.76515	50.8837	1.60208	3.20317	1.11e-41	7.45752	8.01e-13	0.114497	7.09e-130	-0.768996	-0.570712	0.0949343	-0.612441	-0.840688	-0.650717
NM_001122733	Kit	chr5	+	75971011	76052746	5181	21	1159	133	53	209	8119	34	24.1523	4.72948	2.9338	14.3443	587.66	10.8942	5.07484	1.77e-105	2.17128	2.86e-07	0.0245251	0	-0.79735	-0.785575	0.661068	-0.366831	-0.745938	-0.649919
NM_021099	Kit	chr5	+	75971015	76052746	5165	21	1159	133	53	209	8119	34	24.1523	4.72948	2.9338	14.3443	587.66	10.8942	5.07484	1.77e-105	2.17128	2.86e-07	0.0245251	0	-0.79735	-0.785575	0.661068	-0.366831	-0.745938	-0.649919
NM_001163445	2700089E24Rik	chr6	+	133055256	133057762	2506	1	1047	114	1276	91	1149	10	21.8183	4.05384	70.6325	6.24558	83.1655	3.20417	5.34235	6.74e-99	6.24157	2.15e-17	0.0758644	3.47e-246	-0.731015	-0.430152	-0.27094	-0.788226	-0.839552	-0.649798
NM_133236	Glcci1	chr6	+	8459595	8547548	6204	8	674	410	845	110	567	16	14.0454	14.5796	46.7747	7.54961	41.0399	5.12667	0.962788	0.545075	2.60124	4.85e-06	0.18532	1.55e-80	-0.663303	-0.488199	-0.244152	-0.796393	-0.581256	-0.649298
NM_031180	Klb	chr5	+	65739649	65775242	3439	5	31	386	20	28	1058	27	0.646005	13.7262	1.10709	1.92172	76.5789	8.65125	0.0484739	8.12e-127	0.0748716	1.44e-18	0.0259687	7.32e-284	-0.654539	-0.890228	0.717547	-0.403063	-0.170271	-0.649276
NM_019723	Slc22a21	chr11	-	53764325	53793529	2297	10	2	14	0	1	64	1	0.0416778	0.49784	0	0.0686328	4.63237	0.320417	0.117246	5.1e-05	0.0982689	0.0283527	0.0291786	8.91e-19	-0.675512	-0.897786	0.763993	-0.374165	-0.245691	-0.649154
NM_013923	Rnf19a	chr15	-	36169688	36212902	4276	10	945	509	1290	86	609	47	19.6927	18.1	71.4075	5.90242	44.0799	15.0596	1.0874	0.125655	1.29114	0.0725468	0.13525	3.6e-104	-0.579985	-0.46724	-0.430584	-0.899997	-0.441628	-0.649074
NM_001101502	Zfp703	chr8	+	28087807	28091934	3171	2	16	215	13	17	382	5	0.333422	7.6454	0.71961	1.16676	27.6495	1.60208	0.0461386	1.98e-72	0.185619	0.00239025	0.0445679	3.19e-95	-0.665745	-0.882035	0.715876	-0.399159	-0.182529	-0.64898
NM_001110508	Zfp703	chr8	+	28087807	28091934	3305	3	16	215	13	17	382	5	0.333422	7.6454	0.71961	1.16676	27.6495	1.60208	0.0461386	1.98e-72	0.185619	0.00239025	0.0445679	3.19e-95	-0.665745	-0.882035	0.715876	-0.399159	-0.182529	-0.64898
NM_010544	Ihh	chr1	-	74991891	74998225	2444	3	29	3	26	22	215	13	0.604328	0.10668	1.43922	1.50992	15.5619	4.16542	4.39673	0.000903996	0.140384	2.19e-07	0.100977	2.68e-43	-0.783869	-0.548972	0.170212	-0.612952	-0.78395	-0.648598
NM_026604	Fam135a	chr1	-	24017596	24107180	6467	21	952	252	2121	208	941	64	19.8386	8.96112	117.407	14.2756	68.1103	20.5067	2.20821	3.46e-33	0.960516	0.754727	0.210399	1.8e-120	-0.694269	-0.341216	-0.485203	-0.909672	-0.744388	-0.648386
NM_001113527	Isg20	chr7	+	86059120	86065282	892	3	33	19	1	3	149	1	0.687683	0.67564	0.0553547	0.205898	10.7847	0.320417	0.996593	0.990338	1.11371	0.880439	0.0252881	5.73e-42	-0.711501	-0.902884	0.783099	-0.330516	-0.462135	-0.6483
NM_172772	B230380D07Rik	chr9	-	70446820	70504981	8081	9	69	61	504	397	1740	43	1.43788	2.16916	27.8987	27.2472	125.943	13.7779	0.661874	0.0188578	0.104225	4.87e-24	0.216787	1.08e-215	-0.796659	-0.498459	0.113567	-0.649119	-0.714686	-0.648079
NM_001081084	Cubn	chr2	-	13197964	13413503	11325	67	178	536	180	153	3080	418	3.70932	19.0602	9.96384	10.5008	222.933	133.934	0.19541	2.73e-95	0.0279875	0	0.0473999	0	-0.65915	-0.775586	0.491202	-0.508578	-0.270029	-0.647771
NM_001162477	Gab2	chr7	+	104230260	104457461	6005	10	59	27	2	3	240	4	1.22949	0.96012	0.110709	0.205898	17.3714	1.28167	1.25621	0.312677	0.786152	0.617224	0.0157395	1.01e-69	-0.68309	-0.893324	0.712678	-0.366848	-0.426205	-0.647754
NM_010248	Gab2	chr7	+	104230260	104457461	6008	10	59	27	2	3	240	4	1.22949	0.96012	0.110709	0.205898	17.3714	1.28167	1.25621	0.312677	0.786152	0.617224	0.0157395	1.01e-69	-0.68309	-0.893324	0.712678	-0.366848	-0.426205	-0.647754
NM_027495	Tmem144	chr3	-	79617074	79646584	2292	12	114	374	26	18	1044	58	2.37563	13.2994	1.43922	1.23539	75.5655	18.5842	0.179778	2.81e-71	0.127694	4.17e-28	0.0172419	2.8e-293	-0.615595	-0.901243	0.654567	-0.425691	-0.167932	-0.64751
NM_009621	Adamts1	chr16	-	85794072	85803360	4885	9	364	3	271	4	421	3	7.58535	0.10668	15.0011	0.274531	30.4723	0.96125	53.4936	2.43e-67	5.97803	7.5e-07	0.0112358	8.54e-124	-0.709225	-0.437987	-0.286232	-0.794651	-0.84995	-0.647288
NM_146119	Fam129b	chr2	+	32731653	32780773	3693	14	2972	193	1660	388	3922	350	61.9332	6.86308	91.8887	26.6295	283.877	112.146	8.98384	0	0.554898	4.24e-22	0.0940328	0	-0.73655	-0.47841	-0.106302	-0.726699	-0.829923	-0.647219
NM_001035525	AU040320	chr4	+	126430798	126546938	3697	24	72	7	2	0	80	0	1.5004	0.24892	0.110709	0	5.79046	0	5.34936	2.5e-08	4.78242	0.0392975	0.0117075	4.07e-25	-0.672553	-0.789936	0.420469	-0.479016	-0.568384	-0.647169
NM_001035526	AU040320	chr4	+	126431013	126546938	3815	24	72	7	2	0	80	0	1.5004	0.24892	0.110709	0	5.79046	0	5.34936	2.5e-08	4.78242	0.0392975	0.0117075	4.07e-25	-0.672553	-0.789936	0.420469	-0.479016	-0.568384	-0.647169
NM_001033172	Rab11fip2	chr19	-	59979598	60019267	4482	6	29	46	2	5	221	0	0.604328	1.63576	0.110709	0.343164	15.9962	0	0.37419	1.9e-05	1.96538	0.458344	0.0256299	3.75e-61	-0.712992	-0.903707	0.795596	-0.323946	-0.418352	-0.646882
NM_001033167	Slc22a23	chr13	-	34271026	34437051	6251	11	297	98	10	7	744	5	6.18915	3.48488	0.553547	0.480429	53.8513	1.60208	1.76461	3.21e-07	3.25379	0.000452133	0.0101831	2.31e-218	-0.67438	-0.874557	0.631427	-0.391449	-0.46146	-0.646795
NM_183029	Igf2bp2	chr16	-	22059081	22163372	3899	16	4925	11373	3166	1777	7529	911	102.631	404.424	175.253	121.96	544.955	291.9	0.253893	0	0.353854	6.34e-144	0.223916	0	-0.584154	-0.851806	0.518813	-0.50306	-0.0350572	-0.64634
NM_175172	4930506M07Rik	chr19	-	59047847	59150559	3767	15	27	98	4	10	329	2	0.56265	3.48488	0.221419	0.686328	23.8133	0.640834	0.165803	4.07e-21	0.611451	0.448173	0.0316102	2.13e-87	-0.693555	-0.921754	0.830623	-0.323087	-0.309748	-0.646132
NM_001081416	Fndc1	chr17	-	7931432	7997839	5846	20	103	2	1	1	294	0	2.1464	0.07112	0.0553547	0.0686328	21.28	0	20.3227	5.84e-18	6.81331	0.00624427	0.00642919	9.52e-90	-0.747587	-0.751642	0.481572	-0.439047	-0.743474	-0.646092
NM_001114312	4930506M07Rik	chr19	-	59047847	59150559	4081	17	28	101	4	10	346	2	0.583489	3.59156	0.221419	0.686328	25.0438	0.640834	0.166674	1.22e-21	0.633289	0.478625	0.0300615	1.72e-92	-0.69321	-0.922077	0.830095	-0.322781	-0.311182	-0.646023
NM_001003971	Senp7	chr16	+	56075521	56190124	4802	23	171	187	128	4	202	2	3.56345	6.64972	7.0854	0.274531	14.6209	0.640834	0.536339	4e-09	3.75606	0.00414914	0.0233573	1.03e-56	-0.568402	-0.669246	-0.0065934	-0.698545	-0.305952	-0.645398
NM_001080968	Golga2	chr2	+	32143772	32163441	4361	26	602	1227	1145	114	720	60	12.545	43.6321	63.3811	7.82414	52.1142	19.225	0.287864	5.22e-150	0.647608	0.00228884	0.151255	1.52e-115	-0.536329	-0.590737	-0.172937	-0.804946	-0.14946	-0.644004
NM_133852	Golga2	chr2	+	32143772	32163441	4442	27	602	1227	1145	114	720	60	12.545	43.6321	63.3811	7.82414	52.1142	19.225	0.287864	5.22e-150	0.647608	0.00228884	0.151255	1.52e-115	-0.536329	-0.590737	-0.172937	-0.804946	-0.14946	-0.644004
NM_026017	Dullard	chr11	+	69794669	69804102	1614	8	2393	1686	861	169	1431	186	49.8674	59.9541	47.6604	11.5989	103.577	59.5975	0.831913	8.68e-09	0.838702	0.0238456	0.112578	5.04e-264	-0.525386	-0.749561	0.121145	-0.655883	-0.185932	-0.64361
NM_028639	Ttc7	chr17	+	87682225	87781098	4603	20	13	59	17	1	67	11	0.270905	2.09804	0.941029	0.0686328	4.84951	3.52458	0.136787	7.07e-15	0.0764314	1.01e-08	0.0278913	1.1e-19	-0.53282	-0.765741	0.236996	-0.631718	-0.0428917	-0.643426
NM_133788	Icmt	chr4	+	151671459	151681231	4796	5	3476	1113	686	288	1630	202	72.436	39.5783	37.9733	19.7662	117.981	64.7242	1.82974	1.58e-75	1.12211	0.104555	0.168032	7.36e-243	-0.61628	-0.75334	0.271467	-0.559707	-0.463249	-0.643109
NM_008011	Fgfr4	chr13	+	55254178	55270120	3146	18	20	334	8	8	594	3	0.416778	11.877	0.442837	0.549062	42.9942	0.96125	0.0367488	1.49e-116	0.343941	0.0836042	0.0143441	1.28e-170	-0.639278	-0.907938	0.727157	-0.381291	-0.163497	-0.642836
NM_025411	1110049F12Rik	chr4	-	135531516	135543159	1538	6	2589	1252	2693	335	1537	297	53.9519	44.5211	149.07	22.992	111.249	95.1638	1.21176	1.69e-08	0.569388	1.21e-17	0.207172	8.6e-198	-0.562308	-0.459898	-0.428473	-0.90621	-0.404712	-0.642805
NM_020050	Tmem9b	chr7	-	116879349	116895777	1685	5	510	1216	248	22	1792	220	10.6278	43.241	13.728	1.50992	129.706	70.4917	0.24615	4.28e-175	0.151479	3.49e-89	0.0121645	0	-0.530978	-0.803473	0.291818	-0.593508	-0.0878504	-0.642653
NM_172705	Phf13	chr4	-	151363739	151370288	3128	4	2346	3333	1379	254	1934	209	48.888	118.521	76.3341	17.4327	139.984	66.9671	0.412683	3.68e-241	0.732182	3.39e-05	0.12497	0	-0.510037	-0.757815	0.136783	-0.659969	-0.0646069	-0.642607
NM_001003910	BC030307	chr10	+	86168555	86239588	4365	16	86	10	3	6	194	1	1.79214	0.3556	0.166064	0.411797	14.0419	0.320417	4.63655	7.72e-09	2.8498	0.0802145	0.0340417	8.37e-52	-0.756106	-0.797998	0.62625	-0.373528	-0.697973	-0.642544
NM_001003912	Arhgef11	chr3	+	87422672	87541955	5600	40	173	63	26	34	143	6	3.60513	2.24028	1.43922	2.33351	10.3505	1.9225	1.59382	0.000986645	1.62846	0.171898	0.230491	1.58e-18	-0.762741	-0.822179	0.699109	-0.341739	-0.668159	-0.64222
NM_023268	Qsox1	chr1	-	157625284	157660029	2495	13	122	86	10	4	540	33	2.54234	3.05816	0.553547	0.274531	39.0856	10.5738	0.828809	0.182775	0.237002	1.38e-10	0.00876437	1.58e-160	-0.612795	-0.860152	0.550113	-0.453411	-0.283971	-0.642119
NM_175316	Slco2b1	chr7	-	106806313	106859850	4381	14	0	22	1	2	57	0	0	0.78232	0.0553547	0.137266	4.1257	0	0.0254883	5.77e-10	0.0655126	0.0868259	0.0490503	1.52e-15	-0.671881	-0.827326	0.652896	-0.425633	-0.196745	-0.641613
NM_008276	Hoxd8	chr2	+	74543545	74545364	1424	2	0	37	1	0	45	0	0	1.31572	0.0553547	0	3.25714	0	0.0154271	2.37e-16	0.0655126	0.0868259	0.0206153	2.76e-14	-0.60743	-0.849801	0.577864	-0.467396	-0.0672675	-0.641542
NM_008046	Fst	chr13	-	115242469	115248938	2337	6	286	12	928	844	13808	75	5.95992	0.42672	51.3691	57.9261	999.434	24.0313	12.9422	7.68e-42	0.247396	7.15e-21	0.0580286	0	-0.821536	-0.474836	0.0893472	-0.628232	-0.908554	-0.641534
NM_145535	Sdcbp2	chr2	+	151398367	151415735	1383	9	59	116	3	1	368	2	1.22949	4.12496	0.166064	0.0686328	26.6361	0.640834	0.300631	4.21e-15	1.31025	0.634072	0.00513986	9.59e-113	-0.616335	-0.914263	0.66318	-0.391856	-0.245956	-0.640818
NM_019566	Rhog	chr7	-	109387636	109398632	1264	2	657	421	510	14	599	66	13.6911	14.9708	28.2309	0.960859	43.3561	21.1475	0.914076	0.151103	0.643393	0.00119149	0.0237076	1.32e-163	-0.514616	-0.632114	-0.144701	-0.775259	-0.234015	-0.640663
NM_020052	Scube2	chr7	-	116942162	117009168	3666	22	23	151	14	9	864	83	0.479294	5.36956	0.774965	0.617695	62.537	26.5946	0.0925628	4.94e-42	0.0187179	1.16e-79	0.0109631	5.24e-252	-0.616534	-0.835224	0.561027	-0.470123	-0.172265	-0.640627
NM_172836	9930021J03Rik	chr19	-	29789804	29792027	2223	1	517	224	135	10	432	45	10.7737	7.96544	7.47288	0.686328	31.2685	14.4188	1.34963	0.000131098	0.737729	0.0579992	0.0240909	2.14e-118	-0.540185	-0.724621	0.0982976	-0.656559	-0.268945	-0.640455
NM_026667	Fam114a1	chr5	+	65361313	65433140	2949	14	34	1	8	7	612	40	0.708522	0.03556	0.442837	0.480429	44.297	12.8167	10.259	5.33e-06	0.0559254	9.88e-30	0.0123759	1.03e-177	-0.731514	-0.63988	0.298697	-0.548875	-0.668222	-0.64009
NM_172151	Zdhhc8	chr16	-	18220845	18235229	4868	11	644	50	116	5	317	7	13.4202	1.778	6.42114	0.343164	22.9447	2.24292	7.4141	3.64e-74	5.28196	2.36e-10	0.0178925	2.47e-90	-0.618846	-0.603213	-0.0688391	-0.69525	-0.596699	-0.639103
NM_177001	9130023H24Rik	chr7	-	135377964	135381545	3581	1	43	71	2	8	551	3	0.896072	2.52476	0.110709	0.549062	39.8818	0.96125	0.358252	4.43e-08	0.720639	0.548716	0.0154615	1.91e-157	-0.695352	-0.91766	0.838789	-0.303787	-0.374975	-0.638933
NM_183288	Sh3d20	chr11	-	103221050	103224698	1426	3	0	17	1	0	19	0	0	0.60452	0.0553547	0	1.37523	0	0.0325684	7.54e-08	0.0655126	0.0868259	0.0474152	2.6e-06	-0.601892	-0.823067	0.528856	-0.491583	-0.0608055	-0.638848
NM_001110337	Gprc5c	chr11	+	114712845	114733931	3977	5	201	787	108	4	973	1	4.18862	27.9857	5.9783	0.274531	70.4265	0.320417	0.150278	7.47e-166	6.61678	0.000154884	0.00486809	8.61e-295	-0.587034	-0.76694	0.277942	-0.562528	-0.254162	-0.638834
NM_001145931	Yeats2	chr16	+	20141135	20172603	2347	8	1	29	100	0	31	0	0.0208389	1.03124	5.53547	0	2.2438	0	0.0390821	8.68e-12	0.131025	0.15599	0.0296345	5.61e-10	-0.564127	-0.524188	-0.224276	-0.827585	-0.194995	-0.638634
NM_178644	Oaf	chr9	-	43029360	43047899	2388	4	30	1299	100	6	697	7	0.625166	46.1924	5.53547	0.411797	50.4494	2.24292	0.0139794	0	0.253861	0.00273215	0.00951022	1.46e-205	-0.552986	-0.793388	0.339856	-0.568497	-0.0298678	-0.638291
NM_016920	Atp6v0a1	chr11	+	100870768	100925028	4000	22	1063	733	203	223	3207	351	22.1517	26.0655	11.237	15.3051	232.125	112.466	0.849795	0.000742089	0.198027	5.34e-113	0.0662158	0	-0.661474	-0.830157	0.612031	-0.421633	-0.362962	-0.637755
NM_027078	1200009F10Rik	chr10	+	90545783	90565358	1235	3	202	38	6	6	444	1	4.20945	1.35128	0.332128	0.411797	32.1371	0.320417	3.05141	8.23e-13	6.64953	0.000146307	0.0149172	1.06e-127	-0.707756	-0.828409	0.613052	-0.376991	-0.584375	-0.637719
NM_001004164	Gnptab	chr10	+	87842156	87910074	5204	21	2503	4830	1109	638	2941	240	52.1597	171.755	61.3883	43.7877	212.872	76.9	0.303855	0	0.680679	6.21e-08	0.205971	0	-0.579887	-0.885016	0.586979	-0.447193	-0.0657877	-0.637365
NM_027450	Glipr2	chr4	+	43970573	43991990	2019	5	267	1753	1754	279	4202	952	5.56398	62.3367	97.0921	19.1485	304.144	305.037	0.0895724	0	0.0184233	0	0.0631752	0	-0.591684	-0.641414	0.131032	-0.676928	-0.163444	-0.636676
NM_001159366	Cep97	chr16	-	55924476	55934961	816	5	21	28	0	1	209	0	0.437617	0.99568	0	0.0686328	15.1276	0	0.444727	0.00397324	1.44128	0.705183	0.00903147	2.2e-63	-0.676217	-0.915781	0.797408	-0.315056	-0.368786	-0.635685
NM_025273	Pcbd1	chr10	+	60552090	60557077	810	4	75	239	257	103	595	111	1.56292	8.49884	14.2261	7.06918	43.0666	35.5663	0.18564	3.02e-45	0.044455	8.82e-85	0.165476	7.03e-91	-0.639282	-0.625258	0.190488	-0.642443	-0.262527	-0.635661
NM_026719	Lmbrd1	chr1	+	24685382	24823146	5392	16	1639	915	1594	640	2778	27	34.1549	32.5374	88.2353	43.925	201.074	8.65125	1.04958	0.239653	3.83717	3.92e-19	0.218735	0	-0.758751	-0.535405	0.0928927	-0.610865	-0.742356	-0.635007
NM_001085373	Mcc	chr18	-	44584713	44971836	7858	19	454	195	269	5	379	35	9.46085	6.9342	14.8904	0.343164	27.4323	11.2146	1.36089	0.000237551	0.828007	0.288505	0.0149732	2.65e-109	-0.518344	-0.627164	-0.137078	-0.759455	-0.277091	-0.634988
NM_001085374	Mcc	chr18	-	44584713	44821920	7826	17	454	195	269	5	379	35	9.46085	6.9342	14.8904	0.343164	27.4323	11.2146	1.36089	0.000237551	0.828007	0.288505	0.0149732	2.65e-109	-0.518344	-0.627164	-0.137078	-0.759455	-0.277091	-0.634988
NM_001043335	Eml1	chr12	+	109661025	109777774	4160	22	124	29	9	8	674	49	2.58402	1.03124	0.498192	0.549062	48.7847	15.7004	2.44263	1.84e-06	0.163782	2.48e-20	0.0126441	3.56e-195	-0.663604	-0.791057	0.52126	-0.448837	-0.453285	-0.634499
NM_001043336	Eml1	chr12	+	109648864	109777774	3755	22	124	29	9	8	674	49	2.58402	1.03124	0.498192	0.549062	48.7847	15.7004	2.44263	1.84e-06	0.163782	2.48e-20	0.0126441	3.56e-195	-0.663604	-0.791057	0.52126	-0.448837	-0.453285	-0.634499
NM_001077709	Slc39a7	chr17	-	34165210	34168635	2108	8	6612	3362	1054	691	4272	374	137.787	119.553	58.3438	47.4252	309.211	119.836	1.15276	1.36e-11	1.15529	0.00545618	0.153575	0	-0.620862	-0.869068	0.583429	-0.411114	-0.356475	-0.633682
NM_011774	Slc30a4	chr2	-	122506974	122528399	5476	7	327	3003	940	88	1506	37	6.81431	106.787	52.0334	6.03968	109.005	11.8554	0.0640093	0	0.565477	0.00201632	0.0560047	0	-0.55235	-0.707362	0.161797	-0.641005	-0.0808266	-0.633572
NM_008202	Slc39a7	chr17	-	34165210	34168635	2393	7	6613	3365	1054	692	4272	374	137.808	119.659	58.3438	47.4939	309.211	119.836	1.15191	1.71e-11	1.15547	0.00540622	0.153797	0	-0.620743	-0.869109	0.584027	-0.410638	-0.356272	-0.633497
NM_172589	Lhfpl2	chr13	+	94827750	94965364	4348	4	243	2381	1187	937	4683	77	5.06385	84.6683	65.706	64.3089	338.959	24.6721	0.0600505	0	0.204937	1.26e-25	0.189904	0	-0.701859	-0.669636	0.389159	-0.528743	-0.331381	-0.633413
NM_025483	Senp7	chr16	+	56075521	56190124	4883	24	180	191	164	4	202	2	3.751	6.79196	9.07816	0.274531	14.6209	0.640834	0.552645	1.2e-08	3.9526	0.00261815	0.0233573	1.03e-56	-0.553995	-0.633004	-0.0668932	-0.713139	-0.306952	-0.633379
NM_012026	Rgnef	chr13	-	98668549	98976120	6259	36	131	10	50	157	1569	9	2.72989	0.3556	2.76773	10.7753	113.565	2.88375	7.03477	4.2e-16	0.864767	0.66435	0.0954345	0	-0.835591	-0.582086	0.368875	-0.481989	-0.907414	-0.633222
NM_001013392	Rreb1	chr13	+	37980302	38043871	9702	12	616	963	1758	124	845	154	12.8368	34.2443	97.3135	8.51046	61.1618	49.3442	0.375212	3.23e-83	0.260783	1.49e-38	0.140116	4.57e-141	-0.522116	-0.50666	-0.320891	-0.868761	-0.182414	-0.632512
NM_001024945	Qsox1	chr1	-	157625284	157660029	3361	12	122	86	10	5	540	37	2.54234	3.05816	0.553547	0.343164	39.0856	11.8554	0.828809	0.182775	0.212054	6.76e-13	0.0105172	8.12e-159	-0.607818	-0.852948	0.565589	-0.436236	-0.281667	-0.632334
NM_023668	Ndel1	chr11	-	68634950	68666633	2363	9	2543	1529	2011	289	3095	23	52.9933	54.3712	111.318	19.8349	224.019	7.36959	0.974753	0.429789	6.94434	4.65e-42	0.088827	0	-0.670788	-0.577041	0.017252	-0.647998	-0.581755	-0.631942
NM_015760	Nox4	chr7	+	94395304	94547116	3503	18	20	1	1	1	33	1	0.416778	0.03556	0.0553547	0.0686328	2.38857	0.320417	6.15543	0.00177521	0.687883	0.630914	0.0557826	1.8e-09	-0.722391	-0.704623	0.423099	-0.466682	-0.692303	-0.631232
NM_027196	Pold4	chr19	+	4231936	4233631	872	4	65	129	6	0	245	0	1.35453	4.58724	0.332128	0	17.7333	0	0.297625	8.56e-17	4.32383	0.0591967	0.0038549	1.75e-76	-0.583769	-0.850378	0.482571	-0.459171	-0.241582	-0.631106
NM_145494	Me2	chr18	-	73929693	73975046	2455	16	5152	740	941	1061	5289	106	107.362	26.3144	52.0887	72.8194	382.822	33.9642	4.07672	0	3.15501	1.34e-46	0.190378	0	-0.807886	-0.626493	0.376334	-0.458826	-0.918368	-0.631068
NM_148958	Osbpl10	chr9	+	114976396	115141341	1872	10	116	78	172	8	80	4	2.41731	2.77368	9.521	0.549062	5.79046	1.28167	0.868216	0.334222	1.533	0.317229	0.105367	5.53e-17	-0.549231	-0.483306	-0.382027	-0.859516	-0.374502	-0.630684
NM_197986	Tmem140	chr6	+	34813145	34824946	2614	2	230	138	495	5	212	11	4.79294	4.90728	27.4006	0.343164	15.3447	3.52458	0.97424	0.808123	1.26112	0.416982	0.0267128	1.96e-58	-0.527007	-0.505606	-0.370953	-0.859174	-0.332171	-0.630595
NM_001159365	Cep97	chr16	-	55924476	55934961	987	5	23	28	0	1	209	0	0.479294	0.99568	0	0.0686328	15.1276	0	0.485157	0.00872907	1.5723	0.634042	0.00903147	2.2e-63	-0.670966	-0.911096	0.79538	-0.309424	-0.37019	-0.630495
NM_026887	Ap1s2	chrX	+	160347091	160367478	3184	5	530	125	210	8	443	70	11.0446	4.445	11.6245	0.549062	32.0647	22.4292	2.47055	3.2e-23	0.489961	2.49e-07	0.0192224	1.83e-124	-0.540911	-0.621822	-0.0845008	-0.728213	-0.349166	-0.630315
NM_207655	Egfr	chr11	+	16652205	16813910	5965	28	31	18	9	8	38	6	0.646005	0.64008	0.498192	0.549062	2.75047	1.9225	0.987337	0.964921	0.299486	0.0114199	0.21884	2.96e-06	-0.659644	-0.766012	0.50584	-0.464503	-0.393581	-0.630053
NM_146135	Pias3	chr3	+	96500391	96509885	2773	14	1296	228	1024	216	1306	14	27.0072	8.10768	56.6832	14.8247	94.5293	4.48584	3.32027	9.3e-81	5.66466	4.23e-20	0.157446	5.47e-203	-0.746711	-0.448593	-0.126028	-0.694726	-0.862493	-0.63001
NM_080793	Setd7	chr3	-	51319239	51364745	7356	8	740	47	329	9	384	5	15.4208	1.67132	18.2117	0.617695	27.7942	1.60208	9.04994	8.46e-93	8.09081	3.11e-14	0.0246313	3.36e-105	-0.6348	-0.488172	-0.257082	-0.765109	-0.689271	-0.62936
NM_019966	Mlycd	chr8	+	121918791	121934988	2100	5	204	64	8	3	327	6	4.25113	2.27584	0.442837	0.205898	23.6685	1.9225	1.84888	5.91e-06	1.91858	0.0596611	0.0115647	1.81e-96	-0.619746	-0.851346	0.551506	-0.416362	-0.386521	-0.629152
NM_153561	Nudt6	chr3	-	37303905	37318512	1072	5	102	16	3	3	160	2	2.12557	0.56896	0.166064	0.205898	11.5809	0.640834	3.55187	2.62e-08	2.24927	0.113665	0.0235604	2.65e-45	-0.683355	-0.824268	0.605319	-0.37774	-0.553312	-0.628454
NM_023160	Cml1	chr6	-	85860148	85865671	1010	2	29	37	1	0	96	0	0.604328	1.31572	0.0553547	0	6.94856	0	0.462814	0.001559	1.96538	0.458344	0.00977634	4.39e-30	-0.606768	-0.896095	0.644196	-0.381889	-0.267162	-0.628251
NM_001045528	Fkbp15	chr4	-	61961375	62021582	4342	28	733	808	932	54	574	54	15.2749	28.7325	51.5905	3.70617	41.5466	17.3025	0.531883	5.1e-35	0.874296	0.345853	0.0907074	7.19e-117	-0.499376	-0.569465	-0.254076	-0.815279	-0.190588	-0.62804
NM_145413	Fam20b	chr1	-	158608701	158649041	4238	8	1353	1165	390	258	1108	182	28.195	41.4274	21.5883	17.7073	80.1979	58.3159	0.680752	1.29e-21	0.484722	4.78e-17	0.221471	9.63e-136	-0.579177	-0.85911	0.561112	-0.445803	-0.172293	-0.62803
NM_019571	Tspan5	chr3	+	138405158	138567388	3172	8	1358	95	1592	284	1812	34	28.2992	3.3782	88.1246	19.4917	131.154	10.8942	8.29883	1.96e-162	2.54376	1.81e-10	0.149072	7.75e-290	-0.763515	-0.369459	-0.243627	-0.750034	-0.951725	-0.627669
NM_019586	Ube2j1	chr4	+	33118399	33139339	3522	8	1325	1846	392	17	1978	26	27.6115	65.6437	21.699	1.16676	143.169	8.33084	0.420868	7.66e-130	3.2174	1.94e-13	0.00862531	0	-0.534541	-0.759739	0.205345	-0.586724	-0.206899	-0.627001
NM_026938	Tmem160	chr7	+	17038127	17040839	815	3	837	210	120	59	441	13	17.4421	7.4676	6.64256	4.04933	31.9199	4.16542	2.32825	2.48e-32	3.9214	1.1e-10	0.128729	6.61e-78	-0.679235	-0.726128	0.354194	-0.475624	-0.637471	-0.626996
NM_010612	Kdr	chr5	-	76329298	76374453	5447	30	23	0	1	2	54	0	0.479294	0	0.0553547	0.137266	3.90856	0	14.0695	7.27e-05	1.5723	0.634042	0.0517257	1.17e-14	-0.776404	-0.643546	0.391541	-0.459785	-0.85468	-0.626578
NM_022023	Gmfb	chr14	-	47427823	47441917	4171	7	8029	2678	6095	259	4165	385	167.315	95.2297	337.387	17.7759	301.466	123.36	1.75716	3.88e-153	1.36287	4.64e-10	0.0591837	0	-0.53142	-0.520278	-0.327964	-0.827262	-0.390294	-0.62632
NM_007513	Slc7a1	chr5	-	149138985	149211480	7179	13	1100	531	216	422	5022	429	22.9228	18.8824	11.9566	28.963	363.496	137.459	1.21323	0.000215896	0.167743	1.25e-158	0.0798592	0	-0.706028	-0.774553	0.617274	-0.398091	-0.49386	-0.626224
NM_183261	Nr2f2	chr7	-	77496835	77511632	4164	3	56	81	4	4	190	2	1.16698	2.88036	0.221419	0.274531	13.7523	0.640834	0.407502	1.44e-07	1.24474	0.702419	0.0248247	4.45e-53	-0.629638	-0.915755	0.749776	-0.333055	-0.27586	-0.62615
NM_001081454	Furin	chr7	-	87534079	87550317	4166	16	216	1072	434	100	780	128	4.5012	38.1203	24.0239	6.86328	56.457	41.0134	0.118557	7.06e-256	0.110203	4.81e-65	0.122636	2.12e-139	-0.535892	-0.713513	0.220772	-0.628647	-0.00726383	-0.626018
NM_011046	Furin	chr7	-	87534079	87547648	4286	16	216	1072	434	100	780	128	4.5012	38.1203	24.0239	6.86328	56.457	41.0134	0.118557	7.06e-256	0.110203	4.81e-65	0.122636	2.12e-139	-0.535892	-0.713513	0.220772	-0.628647	-0.00726383	-0.626018
NM_173398	Gpr171	chr3	-	58900369	58905743	2225	2	0	66	3	0	50	0	0	2.34696	0.166064	0	3.61904	0	0.00874972	8.94e-29	0.0655126	0.0868259	0.0185942	7.9e-16	-0.571718	-0.804539	0.473239	-0.501686	-0.0200607	-0.625981
NM_001159364	Cep97	chr16	-	55924476	55934961	1105	4	25	28	0	1	209	0	0.520972	0.99568	0	0.0686328	15.1276	0	0.525586	0.0175391	1.70333	0.569524	0.00903147	2.2e-63	-0.665936	-0.906516	0.793278	-0.30415	-0.371372	-0.625534
NM_026004	Nt5c3	chr6	-	56832394	56873926	1675	9	1946	1550	613	30	1765	90	40.5525	55.118	33.9324	2.05898	127.752	28.8375	0.735907	3.85e-19	1.40168	0.000910237	0.0166463	0	-0.509031	-0.72827	0.100258	-0.639256	-0.193577	-0.625519
NM_026153	Ankrd33b	chr15	-	31253711	31297309	1616	2	19	452	11	14	765	2	0.395939	16.0731	0.608901	0.960859	55.3713	0.640834	0.0258822	3.99e-166	0.436751	0.226885	0.0185699	5.33e-214	-0.638724	-0.874171	0.720979	-0.362438	-0.179278	-0.625111
NM_183109	Tmprss12	chr15	+	100111267	100123484	1349	5	423	14	157	1	234	1	8.81485	0.49784	8.69068	0.0686328	16.9371	0.320417	16.5708	4.23e-65	13.8887	3.23e-10	0.00807068	3.94e-71	-0.622769	-0.500328	-0.236645	-0.751948	-0.666594	-0.625015
NM_001159552	H13	chr2	+	152495196	152512441	1094	4	498	156	63	26	264	16	10.3778	5.54736	3.48734	1.78445	19.1085	5.12667	1.86324	9.27e-13	1.92299	0.00321369	0.0966197	1.28e-53	-0.608373	-0.790887	0.397235	-0.474843	-0.441498	-0.624701
NM_173019	Pfkfb4	chr9	+	108893946	108934739	3361	14	54	160	69	2	87	3	1.1253	5.6896	3.81947	0.137266	6.29713	0.96125	0.200265	2.83e-29	0.900799	0.842468	0.0323286	1.69e-24	-0.494397	-0.685065	0.0117492	-0.693432	-0.0844781	-0.624298
NM_172611	Gramd4	chr15	+	85888136	85967974	4013	19	197	18	6	1	202	0	4.10526	0.64008	0.332128	0.0686328	14.6209	0	6.10914	1.01e-21	12.9715	2.07e-05	0.0093429	3.23e-61	-0.658883	-0.753036	0.39114	-0.460668	-0.585419	-0.624196
NM_009269	Sptlc1	chr13	-	53428118	53472730	2568	15	3646	1155	1447	368	1667	353	75.9786	41.0718	80.0982	25.2569	120.659	113.107	1.84947	1.96e-81	0.674928	2.16e-11	0.209787	3.06e-212	-0.567501	-0.567179	-0.130369	-0.737556	-0.451128	-0.624078
NM_010753	Mxd4	chr5	-	34519228	34530359	1179	6	6	56	170	1	53	4	0.125033	1.99136	9.41029	0.0686328	3.83618	1.28167	0.0719933	3.22e-18	0.0917177	0.000411899	0.0351224	1.89e-15	-0.520917	-0.513084	-0.268078	-0.837992	-0.139981	-0.623998
NM_019713	Rassf1	chr9	+	107456986	107464591	1651	5	658	486	61	165	2975	93	13.712	17.2822	3.37663	11.3244	215.333	29.7988	0.793278	0.000118613	0.459285	1.5e-10	0.052896	0	-0.69581	-0.875986	0.811498	-0.299991	-0.427071	-0.623929
NM_007978	F8a	chrX	+	70473644	70476134	2490	1	178	92	145	0	172	6	3.70932	3.27152	8.02642	0	12.4495	1.9225	1.12834	0.341911	1.67525	0.146157	0.00548153	9.93e-54	-0.504861	-0.607261	-0.169069	-0.757862	-0.266983	-0.623328
NM_008654	Myd116	chr7	-	52778289	52781583	2275	3	1240	1085	321	118	1341	17	25.8402	38.5826	17.7688	8.09867	97.0626	5.44709	0.669901	1.1e-21	4.51673	8.71e-17	0.0840896	2.22e-277	-0.63607	-0.763516	0.401245	-0.470305	-0.410572	-0.623297
NM_175256	Heg1	chr16	+	33684551	33768281	4780	15	65	20	2	1	109	2	1.35453	0.7112	0.110709	0.0686328	7.88951	0.640834	1.84244	0.0105305	1.44128	0.51228	0.0172419	1.6e-32	-0.628219	-0.854964	0.603451	-0.386452	-0.399814	-0.623211
NM_133715	Arhgap27	chr11	-	103192813	103206016	3512	16	127	7	162	0	97	6	2.64654	0.24892	8.96745	0	7.02094	1.9225	9.3797	1.18e-17	1.19795	0.632564	0.00967658	2.15e-30	-0.572279	-0.449862	-0.396293	-0.847001	-0.54504	-0.623047
NM_001005341	Ypel2	chr11	-	86749926	86807264	4902	5	49	1946	332	182	2405	35	1.02111	69.1997	18.3777	12.4912	174.076	11.2146	0.0150547	0	0.0909898	2.13e-21	0.0721279	0	-0.631937	-0.734713	0.450212	-0.502384	-0.150285	-0.623011
NM_175682	9930021D14Rik	chr17	+	24610828	24612414	997	5	136	173	307	3	208	1	2.83409	6.15188	16.9939	0.205898	15.0552	0.320417	0.461573	1.13e-11	4.48762	0.00581604	0.0181494	6.29e-60	-0.5511	-0.558915	-0.189391	-0.758473	-0.333048	-0.622829
NM_010568	Insr	chr8	-	3150921	3279617	9355	21	406	406	951	4	533	24	8.46059	14.4374	52.6423	0.274531	38.579	7.69	0.586231	3.63e-14	1.06655	0.752263	0.00887926	2.3e-158	-0.497331	-0.559979	-0.270559	-0.811159	-0.23401	-0.622823
NM_007594	Calu	chr6	+	29298118	29326675	3216	7	5210	3782	1072	1785	8872	794	108.571	134.488	59.3402	122.51	642.162	254.411	0.807521	2.69e-23	0.429417	3.77e-89	0.190879	0	-0.694294	-0.849703	0.772769	-0.322785	-0.415177	-0.622261
NM_028950	Nsun6	chr2	-	14916757	14970907	2897	11	459	496	375	8	477	37	9.56505	17.6378	20.758	0.549062	34.5256	11.8554	0.542588	4.76e-21	0.793048	0.183583	0.0178551	7.91e-135	-0.483698	-0.650696	-0.0878707	-0.731326	-0.155388	-0.621906
NM_184053	Calu	chr6	+	29298118	29326675	3216	7	5208	3778	1071	1785	8858	794	108.529	134.346	59.2848	122.51	641.149	254.411	0.808065	3.83e-23	0.429252	3.22e-89	0.191181	0	-0.69393	-0.849325	0.772816	-0.322334	-0.41499	-0.621863
NM_030693	Atf5	chr7	-	52067627	52071942	1710	4	240	607	283	13	564	2	5.00133	21.5849	15.6654	0.892226	40.8228	0.640834	0.232371	2.67e-93	5.26285	0.000109505	0.0234978	2.4e-154	-0.573854	-0.66154	0.0895401	-0.627985	-0.290458	-0.621127
NM_008239	Foxq1	chr13	+	31650038	31652843	2805	1	75	38	77	66	1958	353	1.56292	1.35128	4.26231	4.52976	141.722	113.107	1.1424	0.496184	0.0140649	0	0.0324331	0	-0.679929	-0.63918	0.313846	-0.544146	-0.48317	-0.621085
NM_001081098	Zfp362	chr4	-	128450328	128483356	2882	9	152	35	5	3	252	6	3.16751	1.2446	0.276773	0.205898	18.24	1.9225	2.49148	8.06e-08	1.43192	0.326124	0.014993	2.11e-73	-0.63232	-0.837924	0.580088	-0.392667	-0.431266	-0.620971
NM_013739	Dok3	chr13	-	55624595	55629899	1546	5	21	14	0	0	65	0	0.437617	0.49784	0	0	4.70475	0	0.859806	0.653605	1.44128	0.705183	0.0143683	1.81e-20	-0.631156	-0.894056	0.714034	-0.337262	-0.341855	-0.620824
NM_199027	Zfp335	chr2	-	164717391	164737250	4570	28	928	561	220	113	444	32	19.3385	19.9492	12.178	7.7555	32.1371	10.2533	0.969055	0.556899	1.84428	0.00013773	0.242937	2.19e-51	-0.595032	-0.809426	0.432753	-0.457838	-0.346725	-0.620765
NM_019444	Ramp2	chr11	+	101107647	101109564	872	4	331	210	16	23	1831	61	6.89767	7.4676	0.885674	1.57855	132.529	19.5454	0.922411	0.360465	0.35081	1.99e-11	0.0124232	0	-0.637755	-0.873971	0.706364	-0.3497	-0.343562	-0.620475
NM_133850	Commd7	chr2	-	153444569	153458467	3467	7	744	1051	857	174	808	208	15.5041	37.3736	47.4389	11.9421	58.4837	66.6467	0.415154	1.23e-76	0.233526	6.89e-58	0.205134	8.62e-106	-0.503245	-0.616473	-0.0491319	-0.740593	-0.0769429	-0.620104
NM_010720	Lipg	chr18	-	75098975	75120917	3787	10	13	106	707	7	145	6	0.270905	3.76936	39.1357	0.480429	10.4952	1.9225	0.0767031	3.92e-32	0.131025	0.000174386	0.0519619	3.06e-36	-0.556616	-0.447607	-0.332299	-0.853859	-0.246895	-0.619361
NM_029582	Txndc11	chr16	-	11075003	11134625	2977	12	707	653	109	30	1469	158	14.7331	23.2207	6.03366	2.05898	106.327	50.6259	0.634635	8.54e-17	0.291717	1.35e-34	0.0199983	0	-0.548343	-0.830066	0.455382	-0.479583	-0.179502	-0.619331
NR_027956	1700052K11Rik	chr11	-	105040334	105042747	2413	1	49	191	71	2	104	1	1.02111	6.79196	3.93018	0.137266	7.5276	0.320417	0.152664	1.96e-41	1.63782	0.459538	0.0270944	1.25e-29	-0.516044	-0.68086	0.056855	-0.658645	-0.131309	-0.618517
NM_011427	Snai1	chr2	+	167363726	167368311	1586	3	144	964	53	12	693	9	3.0008	34.2798	2.9338	0.823593	50.1599	2.88375	0.0880865	9.64e-262	0.949933	0.876085	0.0177636	6.26e-195	-0.549831	-0.859946	0.528169	-0.444903	-0.0793094	-0.618227
NM_008775	Pafah1b2	chr9	-	45773393	45792954	4241	6	3588	2275	744	684	2840	379	74.7699	80.899	41.1839	46.9448	205.561	121.438	0.924422	0.00345649	0.61875	7.01e-17	0.228648	0	-0.6236	-0.865162	0.676759	-0.365742	-0.310635	-0.618168
NM_008627	Meis3	chr7	+	16760728	16771852	1780	13	154	14	4	3	415	15	3.20919	0.49784	0.221419	0.205898	30.038	4.80625	6.05772	2.89e-17	0.634654	0.103287	0.00911832	1.25e-123	-0.654461	-0.777363	0.508714	-0.422299	-0.517095	-0.618041
NM_175675	4930471M23Rik	chr5	+	30950311	30962102	3082	6	601	796	1646	27	704	27	12.5242	28.3058	91.1138	1.85308	50.9561	8.65125	0.442799	5.98e-52	1.40852	0.0617507	0.0376632	3.19e-179	-0.511489	-0.520049	-0.309455	-0.821236	-0.255865	-0.617591
NM_016787	Bnip2	chr9	+	69837307	69856124	2429	11	1687	193	1232	168	910	44	35.1552	6.86308	68.1969	11.5303	65.8665	14.0983	5.10081	3.91e-153	2.45745	4.65e-12	0.17592	1.4e-132	-0.687153	-0.362114	-0.376362	-0.803043	-0.850596	-0.617437
NM_029478	Tmem49	chr11	-	86397366	86497324	2773	12	4457	7469	3707	450	3914	439	92.8789	265.598	205.2	30.8847	283.298	140.663	0.349855	0	0.663762	8.56e-15	0.109243	0	-0.47206	-0.684463	0.00719064	-0.695112	-0.0372822	-0.617211
NM_016753	Lxn	chr3	-	67261920	67267829	1092	6	927	503	33	33	3021	53	19.3176	17.8867	1.8267	2.26488	218.662	16.9821	1.07941	0.165727	1.12585	0.388762	0.0106692	0	-0.625366	-0.882732	0.695485	-0.342494	-0.347624	-0.616864
NM_001159553	H13	chr2	+	152495196	152510882	4499	3	637	221	160	14	304	13	13.2744	7.85876	8.85674	0.960859	22.0038	4.16542	1.68475	3.55e-12	2.9855	1.06e-06	0.0466379	1.62e-75	-0.540047	-0.661951	0.0146481	-0.648351	-0.366652	-0.616783
NM_008095	Gbas	chr5	+	130230949	130264201	2098	10	4748	937	1669	307	1801	254	98.943	33.3197	92.3869	21.0703	130.358	81.3859	2.96803	1.76e-253	1.22008	0.00142869	0.162085	3.38e-274	-0.584565	-0.512205	-0.224161	-0.753545	-0.580961	-0.616772
NM_007731	Col13a1	chr10	-	61301245	61441856	2900	41	66	9	2	1	63	0	1.37537	0.32004	0.110709	0.0686328	4.55999	0	3.92775	2.38e-06	4.38935	0.0558405	0.0296345	1.79e-18	-0.665046	-0.788414	0.521172	-0.395959	-0.572864	-0.616473
NM_021307	Zfp112	chr7	+	24897338	24912971	3507	5	1	0	0	0	10	1	0.0208389	0	0	0	0.723808	0.320417	1.17246	0.895771	0.0655126	0.0154491	0.0862095	0.00133701	-0.672825	-0.669482	0.381994	-0.505567	-0.468972	-0.615958
NM_134189	Galnt10	chr11	+	57458943	57601002	4701	12	372	13	49	6	590	71	7.75206	0.46228	2.71238	0.411797	42.7047	22.7496	15.6189	1.15e-56	0.339392	1.2e-13	0.011232	1.44e-172	-0.631623	-0.605388	0.0987287	-0.610347	-0.590021	-0.615786
NM_053090	Fam126a	chr5	-	23466753	23536501	5647	11	1038	1054	169	14	1351	50	21.6308	37.4802	9.35494	0.960859	97.7864	16.0208	0.57734	7.55e-36	1.33466	0.0353996	0.0105211	0	-0.515004	-0.79834	0.307343	-0.533666	-0.164978	-0.61567
NM_001105201	Cyp26c1	chr19	+	37760169	37767797	1557	6	0	0	0	2	17	0	0	0	0	0.137266	1.23047	0	0.586231	0.707351	0.0655126	0.0868259	0.158051	0.000365993	-0.748081	-0.654802	0.500948	-0.444092	-0.5637	-0.615658
NM_178592	Bat5	chr17	+	35226235	35239932	1945	20	1057	911	181	203	1079	58	22.0267	32.3952	10.0192	13.9325	78.0989	18.5842	0.680079	2.53e-17	1.17479	0.217321	0.179124	6.27e-155	-0.647249	-0.907206	0.803415	-0.292334	-0.324271	-0.615597
NM_009893	Chrd	chr16	+	20733199	20742457	3275	23	124	3	1	2	324	1	2.58402	0.10668	0.0553547	0.137266	23.4514	0.320417	18.3197	7.85e-21	4.09454	0.0111116	0.00875358	3.12e-97	-0.715352	-0.742264	0.52724	-0.387777	-0.702999	-0.615131
NM_008427	Kcnj4	chr15	-	79314143	79335671	2152	2	29	2	47	0	18	0	0.604328	0.07112	2.60167	0	1.30285	0	5.86231	0.000232529	1.96538	0.458344	0.0499108	5.22e-06	-0.601791	-0.368699	-0.495554	-0.874286	-0.650297	-0.614925
NM_030595	Nbea	chr3	-	55429119	55987623	10983	58	234	16	376	6	159	3	4.8763	0.56896	20.8133	0.411797	11.5085	0.96125	8.10378	2.8e-29	3.84887	0.000702716	0.0414883	2.13e-41	-0.626888	-0.366539	-0.462547	-0.85019	-0.712365	-0.614539
NM_172769	Sc5d	chr9	-	42062259	42072316	2182	6	644	55	899	205	1111	88	13.4202	1.9558	49.7638	14.0697	80.4151	28.1967	6.75213	9.76e-71	0.474783	1.98e-09	0.175675	1.55e-161	-0.729513	-0.363481	-0.231792	-0.749628	-0.859325	-0.614207
NM_138302	Tymp	chr15	-	89202361	89207468	2035	11	1138	943	1686	229	929	36	23.7146	33.5331	93.3279	15.7169	67.2418	11.535	0.707328	5.92e-15	2.01673	2.52e-06	0.234527	1e-108	-0.607388	-0.449602	-0.283674	-0.785463	-0.480378	-0.614151
NM_007437	Aldh3a2	chr11	-	61058256	61080629	3131	10	1715	1012	577	206	1001	32	35.7387	35.9867	31.9396	14.1384	72.4532	10.2533	0.993063	0.860574	3.40666	6.25e-18	0.195907	3.91e-135	-0.629105	-0.673502	0.212592	-0.53979	-0.485341	-0.614132
NM_015733	Casp9	chr4	+	141349526	141371890	3896	9	516	774	288	103	742	169	10.7529	27.5234	15.9421	7.06918	53.7065	54.1504	0.391073	5.3e-63	0.199235	3.06e-55	0.132737	1.13e-127	-0.522619	-0.764391	0.329205	-0.554681	-0.0636793	-0.613897
NR_015372	Gm12166	chr17	+	8520060	8520252	192	1	70	19	14	3	29	3	1.45872	0.67564	0.774965	0.205898	2.09904	0.96125	2.08112	0.00207416	1.16285	0.763945	0.126441	1.01e-06	-0.556596	-0.678051	0.106046	-0.606838	-0.415521	-0.613828
NM_001005740	Phactr1	chr13	+	42804949	43233881	5293	13	165	5	28	28	453	18	3.43842	0.1778	1.54993	1.92172	32.7885	5.7675	16.2191	2.09e-26	0.572374	0.0322498	0.0605745	6.72e-105	-0.751789	-0.562608	0.235505	-0.526845	-0.838853	-0.613747
NM_198419	Phactr1	chr13	+	42775991	43233881	5625	15	165	5	28	28	453	18	3.43842	0.1778	1.54993	1.92172	32.7885	5.7675	16.2191	2.09e-26	0.572374	0.0322498	0.0605745	6.72e-105	-0.751789	-0.562608	0.235505	-0.526845	-0.838853	-0.613747
NM_133758	Usp47	chr7	+	119167019	119254894	5534	28	3426	1017	1763	893	3857	42	71.394	36.1645	97.5903	61.2891	279.173	13.4575	1.97349	4.11e-90	5.2212	5.81e-48	0.219747	0	-0.756406	-0.524782	0.128317	-0.558729	-0.823677	-0.613306
NM_013587	Lrpap1	chr5	-	35434154	35448346	2907	8	3555	10365	1865	1364	13489	1895	74.0822	368.579	103.236	93.6151	976.344	607.19	0.201103	0	0.122871	0	0.0959552	0	-0.574407	-0.831521	0.584957	-0.43389	-0.0893983	-0.613273
NM_021474	Efemp2	chr19	+	5474749	5481853	1772	11	285	131	211	7	380	108	5.93908	4.65836	11.6798	0.480429	27.5047	34.605	1.27017	0.0212147	0.171896	8.37e-41	0.0199119	1.08e-106	-0.506591	-0.604622	-0.0898005	-0.726087	-0.245548	-0.612433
NM_001162945	Mtx3	chr13	+	93614741	93628183	6273	9	1248	81	130	12	717	50	26.0069	2.88036	7.1961	0.823593	51.897	16.0208	8.9293	3.27e-154	1.60442	0.000363821	0.0171699	2.98e-202	-0.589699	-0.631545	0.0632689	-0.615508	-0.536663	-0.612251
NM_025460	Tmem126a	chr7	-	97599221	97605718	766	5	5572	762	2135	607	2324	232	116.114	27.0967	118.182	41.6601	168.213	74.3367	4.28187	0	1.56696	5.71e-13	0.247987	1.94e-255	-0.680069	-0.418678	-0.243529	-0.736126	-0.846121	-0.611624
NM_175318	Spty2d1	chr7	-	54245766	54263784	5225	6	731	1383	1027	14	1213	133	15.2332	49.1795	56.8492	0.960859	87.7979	42.6154	0.310059	1.4e-154	0.357875	2.94e-22	0.0117171	0	-0.461981	-0.639888	-0.0941492	-0.732948	-0.0893737	-0.611605
NM_008479	Lag3	chr6	-	124854377	124861723	2002	8	46	8	4	1	61	7	0.958589	0.28448	0.221419	0.0686328	4.41523	2.24292	3.06143	0.00055843	0.384887	0.0258407	0.0305905	7.23e-18	-0.603695	-0.734039	0.358069	-0.49627	-0.4286	-0.611335
NM_178591	Nrg1	chr8	-	32928499	33028675	2103	9	76	235	21	4	353	37	1.58375	8.3566	1.16245	0.274531	25.5504	11.8554	0.19127	1.4e-43	0.132749	3.14e-18	0.0133941	7.2e-103	-0.520358	-0.836381	0.47093	-0.476755	-0.0595947	-0.611164
NM_175212	Tmem65	chr15	-	58613823	58654982	3644	7	988	2084	2834	358	1547	60	20.5888	74.107	156.875	24.5705	111.973	19.225	0.278073	2.99e-263	1.06216	0.644637	0.219923	9.07e-190	-0.582909	-0.49267	-0.184093	-0.757712	-0.311011	-0.611097
NM_001048229	Dbndd2	chr2	+	164313610	164318823	3604	3	285	163	20	17	388	6	5.93908	5.79628	1.10709	1.16676	28.0837	1.9225	1.02233	0.821444	2.67666	0.00237911	0.0438804	5.53e-97	-0.632546	-0.867302	0.679213	-0.332769	-0.387514	-0.610873
NM_001081419	Dip2a	chr10	-	75725793	75808007	6356	38	453	78	242	140	697	115	9.44001	2.77368	13.3958	9.60859	50.4494	36.8479	3.36897	7.17e-30	0.256403	7.89e-30	0.191563	2.85e-96	-0.704589	-0.511171	0.0808912	-0.616793	-0.707862	-0.610851
NM_009713	Arsa	chr15	-	89302926	89307856	3472	9	337	120	346	80	532	2	7.0227	4.2672	19.1527	5.49062	38.5066	0.640834	1.63757	1.42e-06	7.38109	5.02e-07	0.144114	2.94e-88	-0.720445	-0.48295	-0.0145855	-0.629068	-0.753057	-0.610821
NM_001033540	Gm5113	chr7	+	30954940	30965228	2955	3	93	2	182	3	98	0	1.93802	0.07112	10.0745	0.205898	7.09332	0	18.3686	4.64e-16	6.15819	0.0113449	0.0383153	1.26e-26	-0.678364	-0.342909	-0.406569	-0.810807	-0.834609	-0.610693
NM_028846	Usp20	chr2	+	30851563	30879104	4970	24	133	200	288	27	133	21	2.77157	7.112	15.9421	1.85308	9.62664	6.72875	0.390821	1.38e-17	0.399031	0.000347978	0.198153	2.08e-19	-0.492627	-0.486363	-0.340537	-0.852977	-0.147114	-0.610656
NM_199302	Lrsam1	chr2	-	32780739	32816771	3973	25	560	40	145	5	256	2	11.6698	1.4224	8.02642	0.343164	18.5295	0.640834	8.02136	3.61e-67	12.2509	1.17e-12	0.0221394	9.33e-72	-0.612881	-0.525704	-0.149585	-0.69297	-0.646931	-0.610518
NM_172608	Tmem184b	chr15	-	79191113	79233733	3361	9	1957	600	587	180	720	125	40.7817	21.336	32.4932	12.3539	52.1142	40.0521	1.90988	2.43e-48	1.01805	0.845313	0.238063	1.28e-83	-0.555128	-0.595177	-0.0629621	-0.681051	-0.465099	-0.610452
NM_025468	Sec11c	chr18	+	65960231	65977311	770	6	2785	673	359	49	1752	155	58.0363	23.9319	19.8723	3.36301	126.811	49.6646	2.4232	8.53e-111	1.16999	0.0507439	0.0270481	0	-0.54157	-0.720014	0.18966	-0.569756	-0.344068	-0.610447
NM_026797	Dbndd2	chr2	+	164311954	164318823	3706	4	280	163	20	17	388	5	5.83489	5.79628	1.10709	1.16676	28.0837	1.60208	1.00446	0.963897	3.06817	0.000991403	0.0438804	5.53e-97	-0.635607	-0.861581	0.674336	-0.332227	-0.397103	-0.609805
NM_001048228	Dbndd2	chr2	+	164312376	164318823	3601	4	280	163	20	17	387	5	5.83489	5.79628	1.10709	1.16676	28.0114	1.60208	1.00446	0.963897	3.06817	0.000991403	0.0439935	1.09e-96	-0.635232	-0.861382	0.674331	-0.331909	-0.396736	-0.609508
NM_177763	Lhfpl4	chr6	-	113118080	113145378	4765	4	129	0	2	1	251	1	2.68822	0	0.110709	0.0686328	18.1676	0.320417	76.21	8.85e-26	4.25832	0.00849382	0.00752623	2.11e-76	-0.717071	-0.632527	0.305349	-0.478732	-0.802214	-0.609443
NM_001083315	St7	chr6	+	17699215	17893022	2170	15	309	13	7	2	316	0	6.43921	0.46228	0.387483	0.137266	22.8723	0	12.9808	4.3e-45	20.3089	2.05e-08	0.00897449	9.31e-95	-0.67523	-0.708169	0.374166	-0.444531	-0.673095	-0.60931
NM_001048227	Dbndd2	chr2	+	164311639	164318823	3577	4	281	163	20	17	387	5	5.85573	5.79628	1.10709	1.16676	28.0114	1.60208	1.00803	0.935054	3.07909	0.000947071	0.0439935	1.09e-96	-0.634741	-0.860874	0.674038	-0.331466	-0.396734	-0.609027
NM_027514	Pvr	chr7	-	20488928	20506492	2886	8	609	321	38	29	2481	172	12.6909	11.4148	2.10348	1.99035	179.577	55.1117	1.11056	0.125939	0.230998	9.15e-49	0.0114622	0	-0.598689	-0.83406	0.593996	-0.394074	-0.304437	-0.608941
NM_010213	Fhl3	chr4	+	124377953	124385855	1674	6	1	55	3	0	30	0	0.0208389	1.9558	0.166064	0	2.17142	0	0.0209368	1.19e-22	0.131025	0.15599	0.0305905	1.14e-09	-0.535446	-0.804883	0.467674	-0.485355	0.0235877	-0.608561
NM_009697	Nr2f2	chr7	-	77496835	77505479	4216	3	55	81	3	3	190	2	1.14614	2.88036	0.166064	0.205898	13.7523	0.640834	0.400353	9.19e-08	1.2229	0.726307	0.0198598	1.97e-54	-0.603353	-0.904152	0.747194	-0.315041	-0.248509	-0.607515
NM_009964	Cryab	chr9	+	50560862	50564738	1185	3	199	52	47	345	3045	33	4.14694	1.84912	2.60167	23.6783	220.399	10.5738	2.21219	3.63e-08	0.385368	4.45e-06	0.107719	0	-0.793585	-0.670871	0.607511	-0.35737	-0.745502	-0.607275
NM_027837	Isx	chr8	+	77397072	77417405	1792	4	8	0	0	4	120	2	0.166711	0	0	0.274531	8.68569	0.640834	5.27608	0.0514477	0.196538	0.0363635	0.0391862	4.75e-32	-0.749236	-0.684341	0.553315	-0.386417	-0.693635	-0.606665
NM_022332	St7	chr6	+	17699215	17893022	2239	16	316	13	7	2	316	0	6.58509	0.46228	0.387483	0.137266	22.8723	0	13.2739	2.28e-46	20.7675	1.33e-08	0.00897449	9.31e-95	-0.672354	-0.705351	0.372767	-0.44208	-0.671988	-0.606595
NM_001033543	Il20rb	chr9	-	100358137	100386892	2478	7	15	85	4	4	90	2	0.312583	3.0226	0.221419	0.274531	6.51427	0.640834	0.109066	5.81e-23	0.349401	0.138888	0.0521047	3.36e-23	-0.583979	-0.898043	0.748151	-0.337051	-0.092544	-0.606358
NM_007859	Dffb	chr4	-	153338557	153349190	2048	7	374	628	1371	22	491	40	7.79374	22.3317	75.8912	1.50992	35.539	12.8167	0.349502	5.74e-61	0.599201	0.00362102	0.0443313	6.76e-122	-0.478885	-0.500639	-0.348855	-0.839327	-0.180191	-0.606283
NM_133917	Mlxip	chr5	+	123844827	123907940	7283	17	1149	697	316	130	516	81	23.9439	24.7853	17.4921	8.92226	37.3485	25.9538	0.965854	0.469648	0.918775	0.464068	0.240286	5.43e-60	-0.506167	-0.776937	0.285863	-0.535464	-0.180693	-0.60619
NM_153789	Mylip	chr13	+	45485110	45507309	2983	7	68	506	7	13	1320	9	1.41704	17.9934	0.387483	0.892226	95.5426	2.88375	0.0797829	1.51e-143	0.452037	0.0334629	0.0100502	0	-0.60821	-0.911442	0.806181	-0.298311	-0.178049	-0.605988
NM_001025395	Src	chr2	+	157250028	157297574	3869	14	358	212	77	204	1653	129	7.46032	7.53872	4.26231	14.0011	119.645	41.3338	0.988061	0.889607	0.180916	2.35e-46	0.117535	9.06e-299	-0.703033	-0.762496	0.671683	-0.350122	-0.490174	-0.605217
NM_009271	Src	chr2	+	157250028	157297574	3887	15	358	212	77	204	1653	129	7.46032	7.53872	4.26231	14.0011	119.645	41.3338	0.988061	0.889607	0.180916	2.35e-46	0.117535	9.06e-299	-0.703033	-0.762496	0.671683	-0.350122	-0.490174	-0.605217
NM_023465	Ctnnbip1	chr4	+	148892349	148940546	2669	5	1534	389	288	59	728	96	31.9668	13.8328	15.9421	4.04933	52.6932	30.76	2.30735	7.55e-57	1.03672	0.729126	0.0780498	2.04e-155	-0.541121	-0.67653	0.113251	-0.597816	-0.382598	-0.605156
NM_011026	P2rx4	chr5	+	123157565	123179051	1993	12	67	707	773	16	423	4	1.39621	25.1409	42.7891	1.09812	30.6171	1.28167	0.0563047	6.4e-222	0.890972	0.806414	0.0380217	2.09e-108	-0.535739	-0.554536	-0.107776	-0.724665	-0.179682	-0.60498
NM_144882	Spats2l	chr1	+	57831771	58005238	3862	14	245	12	3	3	450	0	5.10553	0.42672	0.166064	0.205898	32.5714	0	11.0933	1.97e-34	16.1161	1.08e-06	0.00841069	1.87e-134	-0.693895	-0.747956	0.523301	-0.372922	-0.668872	-0.604924
NM_001145979	Gtpbp2	chr17	+	46297980	46306318	2930	12	475	53	59	4	197	5	9.89847	1.88468	3.26592	0.274531	14.259	1.60208	5.16752	6.45e-45	5.19734	6.14e-08	0.0239471	3.37e-55	-0.571773	-0.62915	0.0318596	-0.613444	-0.51476	-0.604789
NM_019581	Gtpbp2	chr17	+	46297980	46306318	2965	12	475	53	59	4	197	5	9.89847	1.88468	3.26592	0.274531	14.259	1.60208	5.16752	6.45e-45	5.19734	6.14e-08	0.0239471	3.37e-55	-0.571773	-0.62915	0.0318596	-0.613444	-0.51476	-0.604789
NM_145939	Alg3	chr16	-	20605530	20610822	1425	9	1831	1045	588	136	770	91	38.156	37.1602	32.5485	9.33406	55.7332	29.1579	1.02675	0.495324	1.30456	0.00955822	0.168506	1.13e-115	-0.491419	-0.691844	0.0586777	-0.630753	-0.220718	-0.604672
NM_133926	Camk1	chr6	-	113284117	113293916	1434	12	134	227	381	7	180	3	2.79241	8.07212	21.0901	0.480429	13.0285	0.96125	0.347111	2.13e-23	2.21105	0.0747427	0.041914	1.63e-46	-0.517592	-0.520845	-0.249558	-0.774819	-0.266753	-0.604419
NM_011342	Sec22b	chr3	+	97705149	97726241	1815	5	2146	1876	378	585	2663	157	44.7202	66.7105	20.9241	40.1502	192.75	50.3054	0.670558	3.97e-36	0.890225	0.165337	0.208599	0	-0.66565	-0.893653	0.86772	-0.25157	-0.355842	-0.603624
NM_028019	Rnf135	chr11	+	79997373	80013255	1959	5	39	54	3	1	230	18	0.812716	1.92024	0.166064	0.0686328	16.6476	5.7675	0.42635	3.58e-05	0.137921	1.24e-09	0.00821043	6.85e-70	-0.557509	-0.845518	0.577203	-0.40749	-0.178819	-0.603505
NM_013665	Shox2	chr3	-	66777190	66785693	1592	5	0	1	0	2	15	0	0	0.03556	0	0.137266	1.08571	0	0.293116	0.297527	0.0655126	0.0868259	0.177807	0.00121405	-0.713753	-0.694474	0.58418	-0.401435	-0.443695	-0.603221
NM_001111096	Lyn	chr4	+	3605267	3718759	3456	13	123	301	8	8	944	23	2.56318	10.7036	0.442837	0.549062	68.3275	7.36959	0.240704	8.51e-46	0.338482	1.78e-05	0.00903147	2.24e-278	-0.579538	-0.899513	0.731096	-0.330571	-0.177643	-0.603207
NM_010747	Lyn	chr4	+	3605267	3718759	3393	13	123	301	8	8	944	23	2.56318	10.7036	0.442837	0.549062	68.3275	7.36959	0.240704	8.51e-46	0.338482	1.78e-05	0.00903147	2.24e-278	-0.579538	-0.899513	0.731096	-0.330571	-0.177643	-0.603207
NM_001042487	Dlgap4	chr2	+	156547014	156590099	3615	7	1806	1186	1405	39	1156	81	37.635	42.1742	77.7733	2.67668	83.6722	25.9538	0.892434	0.00241889	1.44367	0.000576184	0.032785	1.15e-299	-0.476477	-0.57755	-0.205655	-0.754895	-0.228687	-0.602974
NM_001039537	Lif	chr11	+	4167097	4172517	3798	3	69	112	3	2	297	4	1.43788	3.98272	0.166064	0.137266	21.4971	1.28167	0.363152	1.15e-11	0.917177	0.853658	0.00954669	6.99e-89	-0.577961	-0.896557	0.704295	-0.334135	-0.208879	-0.602884
NM_008501	Lif	chr11	+	4157570	4172517	4015	4	69	112	3	2	297	4	1.43788	3.98272	0.166064	0.137266	21.4971	1.28167	0.363152	1.15e-11	0.917177	0.853658	0.00954669	6.99e-89	-0.577961	-0.896557	0.704295	-0.334135	-0.208879	-0.602884
NM_011485	Star	chr8	+	26918984	26926454	4007	7	413	56	244	5	214	26	8.60646	1.99136	13.5065	0.343164	15.4895	8.33084	4.25789	4.91e-34	1.00453	0.981845	0.0264643	4.87e-59	-0.524328	-0.493191	-0.308864	-0.790212	-0.441709	-0.602577
NM_001042488	Dlgap4	chr2	+	156546720	156590099	2894	7	1804	1186	1404	39	1151	81	37.5933	42.1742	77.7179	2.67668	83.3103	25.9538	0.891447	0.00219826	1.44208	0.000600258	0.0329273	3.57e-298	-0.475546	-0.576785	-0.206326	-0.754493	-0.227721	-0.602275
NM_001033399	Gfod1	chr13	-	43290887	43399541	6654	2	137	28	3	2	215	0	2.85493	0.99568	0.166064	0.137266	15.5619	0	2.78965	2.74e-08	9.04074	0.000804829	0.0131709	1.39e-63	-0.647626	-0.804973	0.583943	-0.352827	-0.511496	-0.601809
NM_019699	Fads2	chr19	-	10138653	10175993	1508	12	215	3	43	4	218	18	4.48036	0.10668	2.38025	0.274531	15.779	5.7675	31.6565	2.9e-38	0.744775	0.237132	0.0216508	1.42e-61	-0.64924	-0.497391	-0.0652755	-0.657129	-0.728202	-0.601253
NM_146128	Dlgap4	chr2	+	156439440	156590099	4851	13	1823	1183	1404	39	1150	81	37.9893	42.0675	77.7179	2.67668	83.2379	25.9538	0.903113	0.00652413	1.45726	0.000405455	0.0329559	7.1e-298	-0.474496	-0.575486	-0.207135	-0.753428	-0.228327	-0.601137
NM_001079901	Repin1	chr6	+	48543881	48549081	3146	3	260	148	808	11	227	7	5.41811	5.26288	44.7266	0.754961	16.4304	2.24292	1.02689	0.795854	2.13735	0.0165495	0.0499108	4.17e-56	-0.531268	-0.415561	-0.453563	-0.856412	-0.407423	-0.60108
NM_001079902	Repin1	chr6	+	48543881	48549081	3143	3	260	148	808	11	227	7	5.41811	5.26288	44.7266	0.754961	16.4304	2.24292	1.02689	0.795854	2.13735	0.0165495	0.0499108	4.17e-56	-0.531268	-0.415561	-0.453563	-0.856412	-0.407423	-0.60108
NM_001079903	Repin1	chr6	+	48543881	48549081	3075	3	260	148	808	11	227	7	5.41811	5.26288	44.7266	0.754961	16.4304	2.24292	1.02689	0.795854	2.13735	0.0165495	0.0499108	4.17e-56	-0.531268	-0.415561	-0.453563	-0.856412	-0.407423	-0.60108
NM_001079904	Repin1	chr6	+	48543881	48549081	3072	3	260	148	808	11	227	7	5.41811	5.26288	44.7266	0.754961	16.4304	2.24292	1.02689	0.795854	2.13735	0.0165495	0.0499108	4.17e-56	-0.531268	-0.415561	-0.453563	-0.856412	-0.407423	-0.60108
NM_001079905	Repin1	chr6	+	48543881	48549081	2957	2	260	148	808	11	227	7	5.41811	5.26288	44.7266	0.754961	16.4304	2.24292	1.02689	0.795854	2.13735	0.0165495	0.0499108	4.17e-56	-0.531268	-0.415561	-0.453563	-0.856412	-0.407423	-0.60108
NM_175099	Repin1	chr6	+	48543881	48549081	2960	2	260	148	808	11	227	7	5.41811	5.26288	44.7266	0.754961	16.4304	2.24292	1.02689	0.795854	2.13735	0.0165495	0.0499108	4.17e-56	-0.531268	-0.415561	-0.453563	-0.856412	-0.407423	-0.60108
NM_008846	Pip5k1b	chr19	-	24369285	24630317	2526	15	342	56	10	15	560	3	7.1269	1.99136	0.553547	1.02949	40.5332	0.96125	3.52767	4.56e-24	5.61771	2.48e-06	0.0270461	1.53e-150	-0.684651	-0.796866	0.645535	-0.318524	-0.59366	-0.600013

## Sheet: Pluripotent genes
RefSeqID	GeneID	Chromosome	Strand	Start	End	Size	NoExons	ES_Counts	ICM_Counts	ES_Day3_Counts	ES_Day5_Oct4pos_Counts	ES_Day5_Oct4neg_Counts	E4-5_Epiblast_Counts	ES_RPM	ICM_RPM	ES_Day3_RPM	ES_Day5_Oct4pos_RPM	ES_Day5_Oct4neg_RPM	E4.5_Epiblast_RPM	FC(ES/ICM)	p-value(ES/ICM)	FC(ES/E4.5_Epiblast)	p-value(ES/E4.5_Epiblast)	FC(Day5_oct4pos/Day5_oct4neg)	p-value(Day5_oct4neg/Day5_oct4pos)	AVG(cor of Nanog, Oct4, and Sox2)
NM_146129	Pcif1	chr2	+	164704867	164716937	2752	17	944	482	149	438	36	49	19.6719	17.1399	8.24784	30.0612	2.60571	15.7004	1.14697	0.0135502	1.23819	0.128338	11.2515	2.28e-84	0.915242
NM_001039556	Rad54b	chr4	+	11486118	11542954	2872	15	2635	652	225	705	13	60	54.9105	23.1851	12.4548	48.3861	0.94095	19.225	2.36647	9.75e-101	2.831	9.01e-22	47.8217	3.51e-181	0.912871
NM_175423	Orai1	chr5	+	123465082	123480461	1871	2	303	87	10	112	0	4	6.31418	3.09372	0.553547	7.68687	0	1.28167	2.02516	6.41e-10	3.98317	9.11e-05	107.158	1.86e-32	0.912177
NM_025882	Pole4	chr6	-	82596705	82602859	1694	4	12242	6503	3165	4792	974	562	255.11	231.247	175.197	328.888	70.4989	180.074	1.10351	1.11e-10	1.42464	4.21e-18	4.66177	0	0.911542
NM_178935	4932441K18Rik	chrX	-	159216850	159267331	3807	10	1042	764	178	558	9	44	21.7141	27.1678	9.85313	38.2971	0.651427	14.0983	0.799267	2.93e-06	1.51844	0.0034085	53.0102	2e-145	0.911018
NM_021610	Gpa33	chr1	+	168060590	168096641	2293	7	4431	1026	459	1468	25	136	92.3371	36.4846	25.4078	100.753	1.80952	43.5767	2.52987	5.36e-188	2.11936	1.23e-22	53.5792	0	0.90933
NM_172594	Dhx29	chr13	+	113718000	113759395	4098	27	2018	624	218	742	16	98	42.0529	22.1894	12.0673	50.9255	1.15809	31.4008	1.89376	9.37e-49	1.33606	0.00325778	41.4465	1.82e-187	0.909314
NM_025300	Mrpl15	chr1	-	4764014	4775768	1143	5	14019	6203	2255	3403	510	523	292.14	220.579	124.825	233.557	36.9142	167.578	1.32478	1.69e-78	1.75284	2.75e-43	6.31708	0	0.906768
NM_023175	Nit2	chr16	-	57156777	57167445	1286	10	7818	3036	1739	2965	400	347	162.918	107.96	96.2617	203.496	28.9523	111.185	1.5093	3.54e-87	1.47196	6.7e-14	7.01415	0	0.906671
NM_008842	Pim1	chr17	+	29627989	29632404	1753	6	1103	429	51	243	2	15	22.9853	15.2552	2.82309	16.6778	0.144762	4.80625	1.50511	1.44e-13	4.52037	4.13e-15	77.1288	1.23e-66	0.906393
NM_001159500	Esrrb	chr12	+	87702066	87862577	4299	7	15795	6702	1447	14474	153	544	329.15	238.323	80.0982	993.391	11.0743	174.307	1.38149	2.85e-113	1.89878	7.07e-60	89.1345	0	0.905643
NM_011934	Esrrb	chr12	+	87762593	87862577	4198	7	15795	6702	1447	14474	153	544	329.15	238.323	80.0982	993.391	11.0743	174.307	1.38149	2.85e-113	1.89878	7.07e-60	89.1345	0	0.905643
NM_028601	Zmiz2	chr11	+	6289366	6306165	4203	20	3043	1075	421	855	130	133	63.4127	38.227	23.3043	58.681	9.4095	42.6154	1.65845	1.6e-49	1.48821	1.65e-06	6.19656	2.8e-123	0.903383
NM_001005867	Zmiz2	chr11	+	6295127	6306165	3957	19	3043	1075	421	846	130	133	63.4127	38.227	23.3043	58.0633	9.4095	42.6154	1.65845	1.6e-49	1.48821	1.65e-06	6.13141	3.16e-121	0.903021
NM_009109	Ryr1	chr7	-	29788358	29910170	15362	106	250	153	51	112	2	14	5.20972	5.44068	2.82309	7.68687	0.144762	4.48584	0.955481	0.656982	1.09624	0.725995	35.7195	1.68e-29	0.902996
NM_031408	Gigyf1	chr5	+	137960107	137969163	5438	24	928	373	175	336	66	46	19.3385	13.2639	9.68706	23.0606	4.77713	14.7392	1.45617	3.2e-10	1.29492	0.0721567	4.76983	1.05e-41	0.902725
NM_001003918	Usp7	chr16	-	8688814	8738435	5427	31	21596	10772	5168	6035	1330	899	450.036	383.052	286.073	414.199	96.2664	288.055	1.17524	2.31e-43	1.57208	3.06e-46	4.3005	0	0.90271
NM_025274	Dppa5a	chr9	-	78214860	78216006	639	3	31505	9821	1971	9999	190	1598	656.529	349.235	109.104	686.259	13.7523	512.026	1.88045	0	1.29083	4.02e-25	49.6495	0	0.902674
NM_001126046	Fam178b	chr1	-	36619540	36740028	2282	15	930	251	79	175	3	20	19.3802	8.92556	4.37302	12.0107	0.217142	6.40834	2.1658	2.81e-31	2.90439	6.88e-09	41.7254	7.03e-46	0.902643
NM_019975	Hacl1	chr14	-	32420411	32454147	2614	17	387	85	27	238	1	6	8.06465	3.0226	1.49458	16.3346	0.0723808	1.9225	2.64486	3.24e-19	3.63127	2.27e-05	113.322	6.86e-67	0.902297
NM_183275	1110002N22Rik	chr11	-	79950179	79955655	1287	4	4262	1708	705	1439	20	115	88.8153	60.7365	39.025	98.7626	1.44762	36.8479	1.46232	3.65e-42	2.40759	3.21e-27	65.0266	0	0.901124
NM_011584	Nr1d2	chr14	-	19036569	19071620	4640	8	1768	660	153	555	8	22	36.8431	23.4696	8.46926	38.0912	0.579046	7.04917	1.5689	2.15e-24	5.03878	5.08e-25	58.5842	4.84e-146	0.900602
NM_027906	1300010F03Rik	chr14	+	79248984	79602115	6926	45	1494	643	225	1435	14	44	31.1333	22.8651	12.4548	98.488	1.01333	14.0983	1.36089	2.7e-11	2.17648	5.21e-09	90.7844	0	0.899761
NM_080849	Nek8	chr11	-	77979607	77990168	2800	15	507	137	76	158	2	14	10.5653	4.87172	4.20695	10.844	0.144762	4.48584	2.15801	1.12e-17	2.21869	0.000523842	50.2602	1.81e-42	0.899697
NM_008816	Pecam1	chr11	-	106515531	106576595	3305	15	2418	1549	231	955	9	35	50.3884	55.0824	12.7869	65.5443	0.651427	11.2146	0.914899	0.00644134	4.40208	1.27e-30	90.6579	3.14e-258	0.897951
NM_001032378	Pecam1	chr11	-	106515531	106576595	3248	14	2380	1546	231	950	9	35	49.5965	54.9757	12.7869	65.2011	0.651427	11.2146	0.902273	0.00170639	4.33293	8.15e-30	90.1838	8.39e-257	0.897914
NM_026658	Mto1	chr9	+	78296016	78321959	2364	12	3180	616	88	659	10	68	66.2676	21.905	4.87121	45.229	0.723808	21.7883	3.02237	1.77e-174	3.02023	5.06e-28	56.8983	1.65e-172	0.89692
NM_021480	Tdh	chr14	-	64111185	64127929	1879	9	14102	3773	1470	3349	175	611	293.87	134.168	81.3713	229.851	12.6666	195.775	2.19068	0	1.50968	1.98e-26	18.0501	0	0.896673
NM_027418	Mapk6	chr9	-	75234707	75257166	4090	6	8842	4901	2172	3620	824	383	184.257	174.28	120.23	248.451	59.6418	122.72	1.05754	0.00163371	1.50867	4.04e-17	4.1622	0	0.896667
NM_015806	Mapk6	chr9	-	75234707	75257821	4084	6	8842	4912	2172	3620	824	383	184.257	174.671	120.23	248.451	59.6418	122.72	1.05517	0.00248259	1.50867	4.04e-17	4.1622	0	0.896635
NM_175207	Ankrd9	chr12	-	112213562	112217231	2558	3	307	119	62	95	8	8	6.39754	4.23164	3.43199	6.52011	0.579046	2.56333	1.50466	9.54e-05	2.24199	0.00638563	10.1153	4.61e-19	0.896462
NM_146019	Chd3	chr11	-	69156774	69182928	7179	39	130	57	14	88	1	2	2.70905	2.02692	0.774965	6.03968	0.0723808	0.640834	1.32407	0.0703049	2.86072	0.0313884	42.1996	4.6e-24	0.896142
NM_197993	Tut1	chr19	+	9028339	9040700	2750	9	4046	2333	851	1521	75	281	84.3141	82.9615	47.1068	104.39	5.42856	90.0371	1.01649	0.528984	0.940176	0.320848	18.9911	0	0.895355
NM_001163763	Tcf19	chr17	-	35649679	35653769	1773	4	854	436	128	527	6	79	17.7964	15.5042	7.0854	36.1695	0.434285	25.3129	1.14697	0.0188512	0.700166	0.00368978	71.5293	3.74e-141	0.895053
NM_001163764	Tcf19	chr17	-	35649679	35653769	1616	4	850	434	128	527	6	79	17.713	15.433	7.0854	36.1695	0.434285	25.3129	1.14686	0.0192177	0.696891	0.00328858	71.5293	3.74e-141	0.89482
NM_025674	Tcf19	chr17	-	35649679	35653769	1664	4	850	434	128	527	6	79	17.713	15.433	7.0854	36.1695	0.434285	25.3129	1.14686	0.0192177	0.696891	0.00328858	71.5293	3.74e-141	0.89482
NM_080562	Ubox5	chr2	-	130415737	130455722	3684	6	1502	534	333	682	15	71	31.3	18.989	18.4331	46.8076	1.08571	22.7496	1.64693	9.46e-25	1.36758	0.0064739	40.4808	5.37e-172	0.894703
NM_013633	Pou5f1	chr17	+	35642983	35647722	1346	5	10582	7042	1122	2617	49	441	220.517	250.413	62.1079	179.612	3.54666	141.304	0.880886	2.21e-16	1.5686	2.48e-23	49.6532	0	0.894367
NM_145508	Dyrk3	chr1	-	133025017	133034811	2072	3	3661	1923	781	2018	15	239	76.2911	68.3819	43.232	138.501	1.08571	76.5796	1.11579	9.14e-05	0.999614	0.995372	119.664	0	0.893973
NM_177739	Zfp507	chr7	-	36557368	36588008	6686	7	1019	230	93	220	3	39	21.2348	8.1788	5.14798	15.0992	0.217142	12.4963	2.58855	2.59e-46	1.67057	0.000553864	52.3938	1.41e-58	0.893572
NM_010830	Msh6	chr17	+	88374389	88390223	4254	10	49075	17308	9301	12776	1874	1460	1022.67	615.472	514.854	876.852	135.642	467.809	1.66213	0	2.20061	9.05e-251	6.46213	0	0.891864
NM_029545	6530401N04Rik	chr12	-	53098493	53107488	2564	3	1694	1187	213	437	6	66	35.3011	42.2097	11.7905	29.9925	0.434285	21.1475	0.836416	2.69e-06	1.65737	1.11e-05	59.3368	1.33e-115	0.891841
NM_008292	Hsd17b4	chr18	+	50287992	50355920	2543	24	2713	2109	759	1289	127	120	56.5359	74.996	42.0142	88.4676	9.19236	38.45	0.754043	4.72e-22	1.46943	1.09e-05	9.55713	2.52e-229	0.891448
NM_172293	Fam113b	chr15	+	97077537	97216107	2185	6	598	469	95	377	18	20	12.4617	16.6776	5.25869	25.8746	1.30285	6.40834	0.747133	2.66e-06	1.86867	0.00184451	18.8663	2.05e-84	0.891347
NM_009086	Polr1b	chr2	+	128926731	128952330	3997	15	5504	4511	1251	1948	136	254	114.697	160.411	69.2487	133.697	9.84379	81.3859	0.715249	1.39e-61	1.4143	1.13e-08	13.4908	0	0.890796
NM_010425	Foxd3	chr4	+	99322989	99325362	2373	1	977	939	229	1483	7	97	20.3596	33.3908	12.6762	101.782	0.506666	31.0804	0.60993	5.76e-27	0.653789	0.000152267	175.911	0	0.889623
NM_001145921	E130112L23Rik	chr14	+	52604507	52625922	5499	24	722	374	134	335	12	15	15.0457	13.2994	7.41752	22.992	0.868569	4.80625	1.13025	0.0528664	2.96035	2.37e-07	24.51	2.24e-79	0.889152
NM_001145922	E130112L23Rik	chr14	+	52604507	52625922	5478	23	722	374	134	335	12	15	15.0457	13.2994	7.41752	22.992	0.868569	4.80625	1.13025	0.0528664	2.96035	2.37e-07	24.51	2.24e-79	0.889152
NM_198249	E130112L23Rik	chr14	+	52604507	52625922	5622	24	722	376	134	335	12	15	15.0457	13.3706	7.41752	22.992	0.868569	4.80625	1.12426	0.0636559	2.96035	2.37e-07	24.51	2.24e-79	0.889085
NM_001004153	AU018091	chr7	-	3154659	3169204	3448	12	12176	5522	522	2440	83	319	253.734	196.362	28.8951	167.464	6.00761	102.213	1.29251	5.28e-58	2.49296	9.13e-79	27.5573	0	0.888509
NM_008975	Ptp4a3	chr15	+	73578841	73589196	3222	6	1178	343	177	555	3	81	24.5482	12.1971	9.79777	38.0912	0.217142	25.9538	2.0092	1.72e-33	0.941944	0.603634	131.814	3.12e-154	0.888436
NM_008108	Gdf3	chr6	-	122555420	122560089	2109	2	11769	3712	850	2267	53	580	245.253	131.999	47.0515	155.591	3.83618	185.842	1.85832	1.07e-261	1.32717	3.53e-12	39.8288	0	0.887658
NM_001101478	D3Ertd254e	chr3	+	36050001	36069263	6625	4	1254	1406	72	459	5	46	26.132	49.9974	3.98553	31.5024	0.361904	14.7392	0.5229	2.71e-62	1.74933	3.87e-05	72.7034	2.19e-123	0.887614
NM_016764	Prdx4	chrX	-	151758462	151772997	975	7	13170	4042	1423	2368	252	304	274.448	143.733	78.7697	162.522	18.24	97.4067	1.90978	3.84398979550243e-314	2.82907	8.39e-102	8.87958	0	0.887547
NM_029865	Ocel1	chr8	+	73895251	73897057	1066	4	571	535	124	263	1	21	11.899	19.0246	6.86398	18.0504	0.0723808	6.72875	0.625605	9.37e-15	1.70333	0.00763757	125.176	4.56e-74	0.887127
NM_013659	Sema4b	chr7	+	87331726	87371410	3946	15	784	849	161	358	17	50	16.3377	30.1904	8.9121	24.5705	1.23047	16.0208	0.541402	4.89e-35	1.00838	0.953888	18.9134	2.59e-80	0.886902
NM_001122992	Gmeb1	chr4	-	131776939	131817464	6581	11	2428	934	160	449	16	32	50.5968	33.213	8.85674	30.8161	1.15809	10.2533	1.52295	2.46e-29	4.82213	8.89e-33	25.1022	4.05e-106	0.886578
NM_020273	Gmeb1	chr4	-	131776939	131817464	6518	10	2428	934	160	449	16	32	50.5968	33.213	8.85674	30.8161	1.15809	10.2533	1.52295	2.46e-29	4.82213	8.89e-33	25.1022	4.05e-106	0.886578
NM_028457	Dem1	chr4	-	120593806	120597610	1990	2	2277	430	157	638	11	118	47.4501	15.2908	8.69068	43.7877	0.796189	37.8092	3.09846	1.88e-129	1.2541	0.0127034	50.4972	3.95e-165	0.885349
NM_028610	Dppa4	chr16	+	48283847	48294405	1534	7	2636	2643	682	1384	15	149	54.9313	93.9851	37.7519	94.9878	1.08571	47.7421	0.584679	9.76e-84	1.15171	0.0856689	82.0876	0	0.884941
NM_001160043	Dem1	chr4	-	120593806	120597610	1969	2	2265	429	155	630	11	118	47.2001	15.2552	8.57997	43.2386	0.796189	37.8092	3.0893	2.58e-128	1.24749	0.015036	49.865	7.11e-163	0.884938
NM_001081039	Dock9	chr14	-	121941260	122097639	7910	54	1173	1360	224	672	3	101	24.444	48.3616	12.3994	46.1212	0.217142	32.3621	0.505684	1.56e-65	0.754038	0.00854423	159.552	7.79e-188	0.884704
NM_001128307	Dock9	chr14	-	121941260	122138151	8222	55	1173	1360	224	672	3	101	24.444	48.3616	12.3994	46.1212	0.217142	32.3621	0.505684	1.56e-65	0.754038	0.00854423	159.552	7.79e-188	0.884704
NM_001128308	Dock9	chr14	-	121941260	122138151	8182	54	1173	1360	224	672	3	101	24.444	48.3616	12.3994	46.1212	0.217142	32.3621	0.505684	1.56e-65	0.754038	0.00854423	159.552	7.79e-188	0.884704
NM_134074	Dock9	chr14	-	121941260	122196956	7760	53	1173	1360	224	672	3	101	24.444	48.3616	12.3994	46.1212	0.217142	32.3621	0.505684	1.56e-65	0.754038	0.00854423	159.552	7.79e-188	0.884704
NM_025504	Atp5sl	chr7	+	26404511	26410569	2389	6	3120	1839	272	1093	96	121	65.0173	65.3948	15.0565	75.0156	6.94856	38.7704	0.994363	0.84751	1.67594	1.26e-09	10.6953	1.62e-203	0.883909
NM_001146318	Cnp	chr11	+	100437204	100443052	2547	3	590	149	88	221	4	36	12.2949	5.29844	4.87121	15.1678	0.289523	11.535	2.30975	5.7e-23	1.04643	0.787459	42.1047	1.83e-57	0.883613
NM_009923	Cnp	chr11	+	100436252	100443052	2332	4	589	149	88	221	4	36	12.2741	5.29844	4.87121	15.1678	0.289523	11.535	2.30584	7.22e-23	1.04466	0.79527	42.1047	1.83e-57	0.883598
NM_028946	Nhedc1	chr3	+	135011000	135060791	2245	13	1981	452	178	311	6	65	41.2818	16.0731	9.85313	21.3448	0.434285	20.8271	2.56492	5.02e-87	1.96736	1.59e-09	42.2673	4.77e-80	0.883493
NM_173037	Tmco7	chr8	+	109206967	109375339	4409	18	2308	474	127	291	9	57	48.0961	16.8554	7.03004	19.9721	0.651427	18.2638	2.8497	8.6e-118	2.60808	2.43e-17	27.6905	1.03e-70	0.883261
NM_021878	Jarid2	chr13	+	44826271	45016346	4921	19	16537	10228	4345	5290	524	1067	344.613	363.708	240.516	363.067	37.9275	341.885	0.947804	2.11e-05	1.01446	0.648524	9.55711	0	0.883219
NM_009754	Bcl2l11	chr2	+	127951773	127988283	4779	4	2856	707	229	364	9	57	59.5158	25.1409	12.6762	24.9823	0.651427	18.2638	2.36562	5.95e-109	3.22706	3.05e-27	34.6131	5.86e-91	0.882997
NM_001163734	Rrp1b	chr17	+	32185229	32199807	4493	13	4871	1674	1057	1306	60	178	101.506	59.5274	58.5099	89.6344	4.34285	57.0342	1.70514	1.66e-85	1.78311	7.71e-17	20.3186	9.35e-292	0.882949
NM_207681	Bcl2l11	chr2	+	127951773	127988283	4869	5	2879	730	229	364	9	57	59.9951	25.9588	12.6762	24.9823	0.651427	18.2638	2.30964	3.29e-105	3.25304	1.12e-27	34.6131	5.86e-91	0.882832
NM_207680	Bcl2l11	chr2	+	127951773	127988283	5037	4	2886	746	229	364	9	57	60.141	26.5278	12.6762	24.9823	0.651427	18.2638	2.26566	8.8e-102	3.26095	8.2e-28	34.6131	5.86e-91	0.882785
NM_010480	Hsp90aa1	chr12	-	111929245	111934605	2850	11	3421	1886	893	1530	308	142	71.2898	67.0661	49.4317	105.008	22.2933	45.4992	1.06311	0.0323238	1.56772	1.58e-08	4.69856	1.05e-180	0.882711
NM_026399	1500041N16Rik	chr8	-	87598933	87604645	1238	9	1968	1254	318	489	74	66	41.0109	44.5922	17.6028	33.5614	5.35618	21.1475	0.919752	0.0209743	1.92529	4.58e-09	6.19559	2.21e-71	0.882241
NM_001047159	Net1	chr13	-	3881808	3892824	3326	10	1652	1306	476	636	67	72	34.4258	46.4414	26.3488	43.6504	4.84951	23.07	0.741423	1.04e-15	1.48346	0.000454415	8.88339	7.97e-111	0.882013
NM_197992	Pcgf1	chr6	+	83028383	83030849	874	9	155	102	33	57	2	3	3.23003	3.62712	1.8267	3.91207	0.144762	0.96125	0.887884	0.351037	2.55499	0.0301655	18.3339	2.96e-14	0.881851
NM_139141	Zfp192	chr13	-	21605090	21622980	8796	6	1679	153	36	347	1	50	34.9885	5.44068	1.99277	23.8156	0.0723808	16.0208	6.39525	8.65e-176	2.15806	8.28e-10	165.005	3.19e-98	0.881832
NM_026040	Srfbp1	chr18	+	52625346	52650392	1463	8	3808	2139	510	869	114	106	79.3545	76.0628	28.2309	59.6419	8.25141	33.9642	1.04344	0.114798	2.33213	2.8e-23	7.17413	5.2e-136	0.881649
NM_007960	Etv1	chr12	+	39506844	39594793	4122	13	405	147	28	145	1	36	8.43975	5.22732	1.54993	9.95175	0.0723808	11.535	1.60817	3.11e-07	0.718868	0.0662398	69.2263	2.9e-40	0.881338
NM_001018002	Dppa4	chr16	+	48283847	48294405	1378	6	2451	2598	672	1282	15	142	51.0761	92.3849	37.1983	87.9872	1.08571	45.4992	0.553074	2.06e-97	1.12334	0.168961	76.0422	0	0.881081
NM_019671	Net1	chr13	-	3881808	3917466	3450	12	1713	1317	476	636	67	69	35.697	46.8325	26.3488	43.6504	4.84951	22.1088	0.762367	1.96e-13	1.60412	2.98e-05	8.88339	7.97e-111	0.88099
NM_001146025	Rnf44	chr13	-	54780761	54789169	4006	11	12017	4239	2188	3413	800	393	250.421	150.739	121.116	234.244	57.9046	125.924	1.66163	3.63e-191	1.9983	1.02e-51	4.04184	0	0.880872
NM_001146026	Rnf44	chr13	-	54780761	54789169	3931	11	12017	4239	2188	3413	800	393	250.421	150.739	121.116	234.244	57.9046	125.924	1.66163	3.63e-191	1.9983	1.02e-51	4.04184	0	0.880872
NM_001146027	Rnf44	chr13	-	54780761	54789561	3797	11	12017	4239	2188	3413	800	393	250.421	150.739	121.116	234.244	57.9046	125.924	1.66163	3.63e-191	1.9983	1.02e-51	4.04184	0	0.880872
NM_134064	Rnf44	chr13	-	54780761	54789169	3939	11	12017	4239	2188	3413	800	393	250.421	150.739	121.116	234.244	57.9046	125.924	1.66163	3.63e-191	1.9983	1.02e-51	4.04184	0	0.880872
NR_027395	Rnf44	chr13	-	54780761	54795321	3859	11	12017	4239	2188	3413	800	393	250.421	150.739	121.116	234.244	57.9046	125.924	1.66163	3.63e-191	1.9983	1.02e-51	4.04184	0	0.880872
NR_027396	Rnf44	chr13	-	54780761	54795321	3856	11	12017	4239	2188	3413	800	393	250.421	150.739	121.116	234.244	57.9046	125.924	1.66163	3.63e-191	1.9983	1.02e-51	4.04184	0	0.880872
NM_008188	Thumpd3	chr6	+	112996320	113018267	2061	10	8285	3440	2244	2933	214	500	172.65	122.326	124.216	201.3	15.4895	160.208	1.41166	1.27e-67	1.08351	0.077711	12.9411	0	0.880788
NM_179203	Atad3a	chr4	-	155114749	155135207	2418	16	4632	2580	1496	1684	263	313	96.5257	91.7448	82.8106	115.578	19.0361	100.29	1.05231	0.0374562	0.966624	0.562423	6.05263	3e-237	0.880427
NM_026498	Mrps11	chr7	+	85928016	85937874	1043	6	3916	2751	1105	1469	124	291	81.6051	97.8255	61.1669	100.822	8.97522	93.2413	0.834399	4.63e-13	0.878812	0.0365626	11.1521	6.3e-277	0.880358
NM_028360	Ttc19	chr11	+	62094974	62129926	3419	10	3369	1670	984	1274	66	207	70.2062	59.3852	54.469	87.4382	4.77713	66.3263	1.18229	1.63e-08	1.06143	0.399883	18.0461	4.55e-277	0.87987
NM_028244	Rrp1b	chr17	+	32173106	32199807	4809	16	4890	1690	1101	1306	60	181	101.902	60.0964	60.9455	89.6344	4.34285	57.9954	1.6956	2.52e-84	1.76056	2.4e-16	20.3186	9.35e-292	0.879707
NM_009211	Smarcc1	chr9	+	110034527	110142682	5673	28	5259	1824	1378	1714	163	201	109.592	64.8614	76.2787	117.637	11.7981	64.4038	1.68963	1.57e-89	1.70592	5.11e-16	9.91672	0	0.878735
NM_007415	Parp1	chr1	+	182499105	182531385	3827	23	19767	16274	3347	9114	971	1597	411.922	578.703	185.272	625.519	70.2817	511.706	0.71205	2.05e-222	0.810422	4.27e-15	8.8928	0	0.878206
NM_175277	Bola3	chr6	+	83299477	83308386	530	4	1422	597	95	290	27	45	29.6329	21.2293	5.25869	19.9035	1.95428	14.4188	1.39499	3.06e-12	2.02662	1.23e-07	9.8556	7.26e-54	0.878187
NM_183034	Plekhm1	chr11	-	103226405	103273978	5128	12	2362	1800	359	1984	104	130	49.2214	64.008	19.8723	136.167	7.5276	41.6542	0.769164	8.11e-17	1.18173	0.0564494	17.9275	0	0.877445
NM_026508	Trap1	chr16	-	4039976	4077810	2297	18	6669	2638	1355	2562	592	381	138.974	93.8073	75.0056	175.837	42.8494	122.079	1.48168	6.3e-69	1.1439	0.00912404	4.09866	5.79e-268	0.87733
NM_028028	Zswim1	chr2	+	164648185	164652367	2701	2	3401	1983	1053	1592	80	278	70.873	70.5155	58.2884	109.263	5.79046	89.0759	1.00522	0.853716	0.798831	0.000474544	18.65	0	0.87696
NM_026643	2410017P07Rik	chr10	-	41438651	41529436	2113	10	2487	2112	243	482	7	72	51.8263	75.1027	13.4512	33.081	0.506666	23.07	0.690271	1.75e-35	2.23281	1.15e-14	57.2539	7.34e-127	0.876751
NM_027384	Tet1	chr10	-	62267318	62342762	13985	11	35631	12666	8033	8990	494	1103	742.51	450.403	444.664	617.009	35.7561	353.42	1.64906	0	2.11444	7.87e-169	17.2247	0	0.87672
NM_029132	2410017P07Rik	chr10	-	41438651	41529436	2267	12	2502	2120	243	482	7	72	52.1389	75.3872	13.4512	33.081	0.506666	23.07	0.691813	3.08e-35	2.24628	6.77e-15	57.2539	7.34e-127	0.876628
NM_146252	Tbc1d13	chr2	+	29989390	30007533	3470	12	2688	2893	745	3221	28	370	56.0149	102.875	41.2392	221.066	2.02666	118.554	0.544705	5.1e-113	0.474834	1.73e-34	105.36	0	0.876521
NM_026505	Bambi	chr18	+	3507954	3516402	5040	3	1132	1013	327	936	6	28	23.5896	36.0223	18.101	64.2403	0.434285	8.97167	0.655029	2.65e-22	2.55951	4.91e-09	126.937	5.09e-258	0.875745
NM_028923	Gle1	chr2	+	29790946	29814175	2313	16	1068	524	120	180	8	46	22.2559	18.6334	6.64256	12.3539	0.579046	14.7392	1.19368	0.000797207	1.49006	0.00440682	19.0715	1.83e-41	0.875213
NM_025755	Pacrgl	chr5	+	48763630	48779995	1464	9	2472	1042	487	616	49	154	51.5137	37.0535	26.9577	42.2778	3.54666	49.3442	1.38998	8.69e-20	1.04524	0.590641	11.7021	2.08e-119	0.875181
NM_001013405	D9Ertd402e	chr9	+	122714664	122745449	3038	11	219	358	59	239	0	28	4.56371	12.7305	3.26592	16.4032	0	8.97167	0.35925	3.28e-34	0.496992	0.00120116	227.593	4.37e-69	0.8751
NM_203319	Dhx37	chr5	-	125894773	125914418	4141	27	717	458	92	227	36	40	14.9415	16.2865	5.09263	15.5796	2.60571	12.8167	0.917024	0.148553	1.14727	0.382463	5.84361	5.45e-33	0.87493
NM_001159417	Irf9	chr14	+	56222821	56228866	2544	10	1381	799	113	333	6	14	28.7785	28.4124	6.25508	22.8547	0.434285	4.48584	1.01271	0.77599	6.0359	4.72e-22	45.2477	3.12e-86	0.874623
NM_008394	Irf9	chr14	+	56222821	56228866	2458	9	1381	799	113	333	6	14	28.7785	28.4124	6.25508	22.8547	0.434285	4.48584	1.01271	0.77599	6.0359	4.72e-22	45.2477	3.12e-86	0.874623
NM_001159418	Irf9	chr14	+	56223415	56228866	2342	9	1382	799	113	333	6	14	28.7993	28.4124	6.25508	22.8547	0.434285	4.48584	1.01345	0.763499	6.04026	4.48e-22	45.2477	3.12e-86	0.874614
NM_001083894	Liph	chr16	-	21953890	21995615	3801	10	445	500	74	139	2	24	9.2733	17.78	4.09624	9.53996	0.144762	7.69	0.521874	2.17e-23	1.16875	0.437373	44.2542	4.25e-37	0.874488
NM_010202	Fgf4	chr7	+	152047290	152051148	3030	3	7331	2810	519	6013	62	767	152.77	99.9236	28.7291	412.689	4.48761	245.76	1.52908	2.08e-86	0.625441	3.21e-31	90.5255	0	0.874271
NR_028078	Snora21	chr11	-	97642953	97643080	127	1	34	9	6	15	0	0	0.708522	0.32004	0.332128	1.02949	0	0	2.05181	0.0333107	2.29294	0.347966	15.1729	9.79e-05	0.874057
NM_026660	Mfsd10	chr5	-	34976295	34979763	1827	13	2702	1218	557	1000	51	242	56.3067	43.3121	30.8325	68.6328	3.69142	77.5409	1.2999	1.16e-14	0.728727	6.08e-06	18.2549	1.4e-218	0.873559
NM_028448	Cenpv	chr11	-	62338446	62352763	1033	5	2270	738	230	380	10	115	47.3043	26.2433	12.7316	26.0805	0.723808	36.8479	1.80153	6.68e-48	1.28258	0.0066182	32.8458	3.7e-94	0.873526
NM_011053	Pdcd11	chr19	+	47165255	47205635	6043	36	4128	3137	1397	1715	394	211	86.0229	111.552	77.3304	117.705	28.518	67.6079	0.771367	1.4e-27	1.27595	0.00032919	4.11972	6.02e-181	0.872702
NM_009810	Casp3	chr8	+	47702802	47724062	1457	7	900	447	164	207	5	50	18.755	15.8953	9.07816	14.207	0.361904	16.0208	1.179	0.00405962	1.15739	0.299281	32.8746	2.99e-52	0.872621
NM_175111	Hspbap1	chr16	+	35770471	35828548	4606	8	7663	1814	765	1369	192	222	159.688	64.5058	42.3463	93.9583	13.8971	71.1325	2.47541	3.16027207395668e-312	2.25152	1.8e-42	6.73149	9.35e-206	0.872325
NM_019945	Mast1	chr8	-	87435751	87461252	4922	26	259	249	97	153	2	14	5.39727	8.85444	5.3694	10.5008	0.144762	4.48584	0.60968	2.87e-08	1.13555	0.625629	48.6796	4.71e-41	0.87168
NM_001164074	Tgif1	chr17	-	71193546	71202872	1378	3	17016	8569	2376	5054	1039	526	354.594	304.714	131.523	346.87	75.2036	168.539	1.16405	6.6e-31	2.11542	9.91e-82	4.60931	0	0.870933
NM_001163154	Etv1	chr12	+	39510297	39594793	3782	10	400	146	28	110	1	36	8.33555	5.19176	1.54993	7.54961	0.0723808	11.535	1.59917	4.84e-07	0.710015	0.0572052	52.6309	2.68e-30	0.87087
NM_001146043	Gfm2	chr13	+	97907891	97951150	4481	21	1845	650	408	658	124	114	38.4477	23.114	22.5847	45.1604	8.97522	36.5275	1.66234	6.06e-31	1.05162	0.597787	4.99946	1.07e-82	0.870835
NM_145927	Fntb	chr12	+	77938453	78022399	2560	12	1923	800	154	1321	28	182	40.0732	28.448	8.52462	90.6639	2.02666	58.3159	1.40813	8.99e-17	0.688778	4.63e-06	43.2296	0	0.870665
NM_001102611	Smyd4	chr11	+	75161934	75219207	3517	11	587	111	80	107	2	17	12.2324	3.94716	4.42837	7.34371	0.144762	5.44709	3.07771	1.74e-34	2.14008	0.000316035	34.139	4.23e-28	0.87049
NM_027664	Rimklb	chr6	-	122403626	122436323	4017	6	1907	964	525	746	8	43	39.7397	34.2798	29.0612	51.2001	0.579046	13.7779	1.1591	0.000165566	2.84087	2.94e-16	78.7093	2.74e-200	0.870452
NM_009315	Taf6	chr5	-	138619844	138628414	2264	15	5383	2248	808	1262	251	320	112.176	79.9389	44.7266	86.6146	18.1676	102.533	1.40341	2.94e-43	1.09882	0.0962603	4.75281	8.79e-151	0.870347
NM_001164077	Tgif1	chr17	-	71193546	71196117	1672	2	16967	8525	2361	5022	1040	525	353.573	303.149	130.692	344.674	75.276	168.219	1.16669	1.16e-31	2.11334	2.44e-81	4.57573	0	0.870343
NM_001164075	Tgif1	chr17	-	71193546	71201074	1718	3	16958	8523	2361	5021	1041	525	353.386	303.078	130.692	344.605	75.3484	168.219	1.16634	1.55e-31	2.11222	3.28e-81	4.57043	0	0.870275
NM_025290	Rsph1	chr17	-	31391964	31414301	1163	9	179	75	4	253	0	6	3.73016	2.667	0.221419	17.3641	0	1.9225	1.38844	0.0143377	1.68461	0.141432	240.869	3.96e-73	0.869662
NM_001164076	Tgif1	chr17	-	71193546	71199130	1444	3	16968	8527	2362	5040	1048	525	353.594	303.22	130.748	345.909	75.8551	168.219	1.16648	1.35e-31	2.11347	2.36e-81	4.55711	0	0.869543
NM_153791	Flywch1	chr17	-	23892391	23908558	2507	7	310	73	45	52	3	8	6.46005	2.59588	2.49096	3.5689	0.217142	2.56333	2.46375	3.48e-14	2.26383	0.00568707	12.565	5.52e-12	0.869118
NM_178693	Coq4	chr2	+	29643782	29653263	1987	7	1554	1914	430	972	72	87	32.3836	68.0618	23.8025	66.7111	5.21142	27.8763	0.476026	3.91e-105	1.15764	0.172091	12.6397	5.5e-192	0.86899
NM_172660	D2Wsu81e	chr2	-	30028992	30033975	2006	11	4071	3400	879	1397	241	306	84.8351	120.904	48.6567	95.88	17.4438	98.0475	0.701891	1.2e-51	0.868949	0.0200007	5.47822	7.32e-185	0.868634
NM_009482	Utf1	chr7	+	147129754	147131011	1160	2	31159	13835	7080	10293	264	2507	649.319	491.973	391.911	706.437	19.1085	803.285	1.32025	2.92e-168	0.813945	5.71e-22	36.8372	0	0.868329
NM_029857	Tmco4	chr4	+	138528819	138615086	3322	17	201	196	4	146	0	4	4.18862	6.96976	0.221419	10.0204	0	1.28167	0.60111	4.4e-07	2.64671	0.0113169	139.401	2.99e-42	0.867856
NM_144835	Heatr1	chr13	+	12487641	12531160	6776	45	11733	3567	2708	3523	640	444	244.503	126.842	149.9	241.793	46.3237	142.265	1.92792	7.76e-287	1.72747	5.01e-35	5.21346	0	0.867414
NM_134025	Pex12	chr11	-	83108146	83112479	2726	4	2086	622	342	1061	19	209	43.4699	22.1183	18.9313	72.8194	1.37523	66.9671	1.96383	5.73e-55	0.651071	2.21e-08	50.355	5.66e-273	0.867205
NM_026861	Ubac2	chr14	+	122277827	122420257	2154	9	2821	2329	536	1324	235	192	58.7865	82.8192	29.6701	90.8698	17.0095	61.52	0.710019	6.54e-34	0.95791	0.565723	5.32417	6.59e-172	0.866669
NM_010233	Fn1	chr1	-	71632096	71699745	8312	46	25668	14806	6314	9983	367	2566	534.892	526.501	349.509	685.161	26.5637	822.19	1.01627	0.117486	0.655101	5.51e-83	25.7279	0	0.866184
NM_007382	Acadm	chr3	-	153585322	153607396	1845	12	3817	3707	1043	1653	123	137	79.542	131.821	57.7349	113.45	8.90284	43.8971	0.603622	6.42e-105	1.81252	4.37e-14	12.6492	0	0.865894
NM_172824	Ccdc14	chr16	+	34690701	34725280	4107	13	1696	956	555	1075	11	39	35.3427	33.9954	30.7218	73.7802	0.796189	12.4963	1.03953	0.336642	2.77937	3e-14	85.0313	3.89e-289	0.865883
NM_009372	Tgif1	chr17	-	71193546	71200550	1632	3	17427	8610	2423	5098	1096	526	363.159	306.172	134.124	349.89	79.3293	168.539	1.18649	3.26e-39	2.16652	1.08e-87	4.40785	0	0.864666
NM_011034	Prdx1	chr4	+	116358203	116372605	1417	6	64314	21104	10004	11061	1956	2573	1340.23	750.458	553.768	759.147	141.577	824.432	1.78647	0	1.63693	9.37e-155	5.36032	0	0.864502
NM_020046	Dhodh	chr8	-	112117147	112132573	2318	9	3991	1435	1019	1555	284	155	83.168	51.0286	56.4064	106.724	20.5561	49.6646	1.62969	1.1e-60	1.67645	6.38e-12	5.17741	1.45e-197	0.86438
NM_020506	Xpo4	chr14	-	58201107	58283793	3456	23	662	206	78	98	3	8	13.7953	7.32536	4.31766	6.72601	0.217142	2.56333	1.87764	9.12e-17	4.8261	4.62e-10	23.4705	2.04e-24	0.864309
NM_153123	Atf7ip2	chr16	+	10192998	10243144	2584	11	1995	592	66	329	18	37	41.5736	21.0515	3.65341	22.5802	1.30285	11.8554	1.97322	3.07e-53	3.44114	8.43e-21	16.4706	1.45e-71	0.864272
NM_001033451	Zfp408	chr2	-	91483844	91489948	3740	4	853	234	180	235	3	47	17.7756	8.32104	9.96384	16.1287	0.217142	15.0596	2.13039	6.51e-28	1.16558	0.290557	55.95	7.99e-63	0.863197
NM_144898	Msto1	chr3	-	88713537	88717872	1825	14	4923	1952	1527	1572	175	189	102.59	69.4131	84.5266	107.891	12.6666	60.5588	1.47803	8.32e-51	1.69781	6.85e-15	8.47547	4.66e-265	0.862881
NM_198248	Zbtb40	chr4	-	136535646	136604610	7192	19	252	327	11	272	1	5	5.2514	11.6281	0.608901	18.6681	0.0723808	1.60208	0.452184	1.67e-21	2.76245	0.00348261	129.444	1.18e-76	0.862802
NM_001159284	Smtn	chr11	-	3417525	3439295	3386	22	429	143	32	392	4	43	8.93988	5.08508	1.77135	26.904	0.289523	13.7779	1.75055	1.32e-09	0.640237	0.00796724	74.5368	6.68e-106	0.862331
NM_013870	Smtn	chr11	-	3417525	3439295	3335	21	429	143	32	392	4	43	8.93988	5.08508	1.77135	26.904	0.289523	13.7779	1.75055	1.32e-09	0.640237	0.00796724	74.5368	6.68e-106	0.862331
NM_001163750	Spsb3	chr17	+	25023618	25029092	1953	7	854	456	93	420	24	16	17.7964	16.2154	5.14798	28.8258	1.73714	5.12667	1.09678	0.109289	3.2949	2.2e-09	15.9695	4.63e-90	0.862226
NM_016785	Tpmt	chr13	-	47118911	47138586	2715	9	852	348	10	463	2	29	17.7547	12.3749	0.553547	31.777	0.144762	9.29209	1.43282	6.95e-09	1.86274	0.00021475	146.671	1.13e-129	0.861934
NM_145393	Ythdf2	chr4	-	131740830	131768171	4078	5	3592	3097	1161	1273	294	222	74.8533	110.129	64.2668	87.3695	21.28	71.1325	0.679899	5.81e-55	1.05555	0.429763	4.09539	3.86e-134	0.861894
NM_033564	Mpv17l	chr16	+	13940787	13949450	3036	4	690	349	282	441	5	26	14.3788	12.4104	15.61	30.2671	0.361904	8.33084	1.15739	0.024775	1.67664	0.00424799	69.8585	2.88e-118	0.861744
NM_027480	Ankrd24	chr10	+	81092291	81110354	3556	19	180	263	19	80	0	22	3.751	9.35228	1.05174	5.49062	0	7.04917	0.401924	1.26e-21	0.515556	0.00597003	76.8127	2.96e-23	0.860643
NM_201365	Fam178b	chr1	-	36656818	36740028	1661	10	760	335	98	99	1	23	15.8375	11.9126	5.42476	6.79464	0.0723808	7.36959	1.32774	1.07e-05	2.0773	7.09e-05	47.4152	3.54e-27	0.860109
NM_012039	Zw10	chr9	+	48863736	48886878	2845	16	3088	2399	806	862	176	192	64.3505	85.3084	44.6158	59.1615	12.739	61.52	0.754528	9.2e-25	1.04854	0.520012	4.62366	1.97e-101	0.859766
NM_011382	Six4	chr12	-	74201245	74214232	5572	3	1035	164	74	800	2	6	21.5682	5.83184	4.09624	54.9062	0.144762	1.9225	3.68082	2.96e-72	9.69587	1.38e-20	253.197	1.06e-226	0.859702
NM_011916	Xrn1	chr9	+	95855178	95953448	5501	42	248	237	54	83	15	14	5.16804	8.42772	2.98915	5.69652	1.08571	4.48584	0.613326	8.48e-08	1.08751	0.749355	4.9786	6.55e-12	0.859341
NM_001012449	Zfp708	chr13	-	67170333	67198912	2442	3	472	124	143	395	3	21	9.83595	4.40944	7.91572	27.1099	0.217142	6.72875	2.2183	2e-17	1.40852	0.0977467	93.8822	2.14e-108	0.859234
NM_176833	Ppm1f	chr16	+	16903413	16927455	4767	7	2417	1300	817	1253	104	83	50.3676	46.228	45.2248	85.9969	7.5276	26.5946	1.08955	0.0122511	1.88583	2.44e-10	11.3255	7.5e-238	0.858807
NM_001012325	Zfp708	chr13	-	67170333	67198912	2538	4	472	124	144	395	3	21	9.83595	4.40944	7.97107	27.1099	0.217142	6.72875	2.2183	2e-17	1.40852	0.0977467	93.8822	2.14e-108	0.858768
NM_001081097	Grik3	chr4	+	125168074	125391417	8842	16	556	170	137	327	3	55	11.5864	6.0452	7.58359	22.4429	0.217142	17.6229	1.90954	6.67e-15	0.651617	0.00392947	77.761	5.55e-89	0.858721
NM_026670	Zmym1	chr4	-	126724337	126738376	3832	8	7330	4684	2969	2937	436	479	152.749	166.563	164.348	201.574	31.558	153.48	0.917323	4.26e-06	1.00057	0.990366	6.37556	0	0.85837
NM_001012448	Zfp708	chr13	-	67170333	67182481	2450	4	472	123	144	395	3	21	9.83595	4.37388	7.97107	27.1099	0.217142	6.72875	2.23619	1.12e-17	1.40852	0.0977467	93.8822	2.14e-108	0.858273
NM_027238	Ttc39b	chr4	-	82866204	82970093	8764	20	1922	1423	420	2694	24	367	40.0523	50.6019	23.249	184.897	1.73714	117.593	0.791659	3.21e-11	0.342339	2.77e-62	102.227	0	0.857992
NM_030244	Ier5l	chr2	-	30328160	30329719	1559	1	201	120	40	120	4	3	4.18862	4.2672	2.21419	8.23593	0.289523	0.96125	0.978667	0.851336	3.30839	0.00356417	22.949	2.35e-29	0.85738
NM_021888	Qtrt1	chr9	+	21216280	21224723	1321	10	3140	1355	938	941	15	166	65.4341	48.1838	51.9227	64.5834	1.08571	53.1892	1.35793	8.48e-22	1.23219	0.00665656	55.8314	6.98e-245	0.857374
NM_010422	Hexb	chr13	-	97946286	97968312	1904	14	5143	4030	1889	3720	439	308	107.174	143.307	104.565	255.314	31.7752	98.6884	0.748095	1.11e-42	1.09061	0.133623	8.01964	0	0.856894
NM_030694	Ifitm2	chr7	-	148140737	148141860	627	2	3004	291	192	1008	13	132	62.6	10.348	10.6281	69.1818	0.94095	42.295	6.03296	2.65e-302	1.48019	2.55e-06	68.3457	7.04e-267	0.856491
NM_030187	Ak7	chr12	+	106944191	107020657	3093	18	780	755	15	617	3	39	16.2543	26.8478	0.83032	42.3464	0.217142	12.4963	0.605617	1.58e-22	1.27913	0.114894	146.513	4.95e-172	0.856133
NM_001085410	1110020G09Rik	chr15	+	9001008	9040244	3731	13	3469	1455	854	726	126	122	72.2901	51.7398	47.2729	49.8274	9.11998	39.0908	1.39713	7.65e-28	1.8482	1.49e-13	5.42849	1.71e-96	0.85585
NM_026630	Gtsf1l	chr2	-	162912766	162915337	880	2	3192	2947	380	686	15	245	66.5177	104.795	21.0348	47.0821	1.08571	78.5021	0.634951	9.38e-70	0.850333	0.0166447	40.7178	4.08e-173	0.855819
NM_010247	Xrcc6	chr15	+	81846798	81870514	2113	13	7326	4034	1186	2166	453	557	152.666	143.449	65.6506	148.659	32.7885	178.472	1.06451	0.00138141	0.860235	0.000792286	4.52638	2.58e-247	0.855513
NM_001040395	1110020G09Rik	chr15	+	9001008	9040244	3665	12	3466	1453	854	719	126	122	72.2276	51.6687	47.2729	49.347	9.11998	39.0908	1.39784	6.82e-28	1.8466	1.62e-13	5.37622	5.93e-95	0.854447
NM_023699	Nfatc4	chr14	+	56443844	56452780	3054	10	243	471	97	521	4	22	5.06385	16.7488	5.3694	35.7577	0.289523	7.04917	0.303052	1.84e-55	0.695004	0.112473	99.003	1.02e-142	0.853492
NM_011562	Tdgf1	chr9	-	110842111	110848662	1927	6	40408	18229	12174	11036	195	1997	842.058	648.223	673.888	757.431	14.1143	639.872	1.29945	2.57e-195	1.32497	1.29e-37	53.4002	0	0.853398
NM_173867	Rcc2	chr4	+	140257456	140277390	1953	13	16602	15386	6086	6445	677	1218	345.967	547.126	336.888	442.338	49.0018	390.268	0.63256	0	0.892294	0.000158007	9.01589	0	0.85328
NM_001081107	Helq	chr5	-	101191166	101227619	3688	18	1177	752	374	850	25	166	24.5274	26.7411	20.7026	58.3379	1.80952	53.1892	0.917105	0.0645291	0.462119	2.27e-17	31.0387	4.35e-206	0.853225
NM_172371	Slc16a13	chr11	-	70030293	70034496	2528	4	355	374	176	507	5	46	7.3978	13.2994	9.74242	34.7968	0.361904	14.7392	0.556529	3.18e-15	0.496223	3.61e-05	80.2898	4.68e-137	0.852955
NM_001013616	Trim6	chr7	+	111367308	111383666	3827	8	7998	4893	3632	4046	212	470	166.669	173.995	201.048	277.688	15.3447	150.596	0.958166	0.0187392	1.1126	0.0222306	18.0178	0	0.852382
NM_028102	Ddhd2	chr8	-	26835795	26864752	4267	18	3241	1599	608	901	197	254	67.5388	56.8604	33.6556	61.8381	14.259	81.3859	1.18785	1.3e-08	0.83291	0.00615663	4.32006	3.83e-100	0.852242
NM_001163511	Spata5	chr3	+	37319201	37478017	2910	16	3096	2231	910	1136	227	290	64.5172	79.3343	50.3727	77.9668	16.4304	92.9209	0.813422	1.47e-13	0.697226	2.16e-08	4.72905	2.08e-135	0.851813
NM_021343	Spata5	chr3	+	37319201	37478017	2907	16	3096	2231	910	1136	227	290	64.5172	79.3343	50.3727	77.9668	16.4304	92.9209	0.813422	1.47e-13	0.697226	2.16e-08	4.72905	2.08e-135	0.851813
NM_009462	Usp10	chr8	+	122434751	122481457	3236	14	9093	6555	2177	4966	1134	613	189.488	233.096	120.507	340.83	82.0798	196.415	0.813177	7.37e-37	0.970313	0.471768	4.14998	0	0.851639
NM_001081008	Taf1	chrX	+	98728073	98797128	8060	41	5765	2718	2185	2765	424	392	120.136	96.6521	120.95	189.77	30.6895	125.603	1.24318	2.75e-21	0.961185	0.45025	6.17179	0	0.851484
NM_031182	Tcfap4	chr16	-	4544660	4559720	2113	7	512	86	78	158	10	16	10.6695	3.05816	4.31766	10.844	0.723808	5.12667	3.45674	1.89e-34	1.97694	0.0020176	13.7073	1.05e-33	0.851169
NM_018889	Pigb	chr9	-	72863502	72887506	2193	12	468	341	8	100	1	9	9.7526	12.126	0.442837	6.86328	0.0723808	2.88375	0.803925	0.0022958	3.07254	2.06e-05	47.8894	1.84e-27	0.851022
NM_001045524	AK129341	chr9	-	8076632	8134294	3647	11	193	102	3	127	0	1	4.0219	3.62712	0.166064	8.71636	0	0.320417	1.10416	0.414077	6.35473	0.000244039	121.383	8.93e-37	0.850886
NM_130862	Baiap2	chr11	+	119804405	119863932	3186	14	637	637	16	357	4	28	13.2744	22.6517	0.885674	24.5019	0.289523	8.97167	0.586231	2.48e-21	1.44128	0.0416114	67.8986	6.08e-96	0.850869
NM_001038998	Ccdc23	chr4	+	118868143	118873696	582	3	1087	504	58	141	4	61	22.6519	17.9222	3.21057	9.67722	0.289523	19.5454	1.26301	1.11e-05	1.14964	0.275477	26.9319	3.87e-35	0.85014
NM_138653	Bspry	chr4	+	62141100	62158332	1743	7	676	1125	280	463	5	74	14.0871	40.005	15.4993	31.777	0.361904	23.7108	0.352468	2.32e-106	0.591361	5.64e-05	73.3356	1.59e-124	0.850063
NM_001033453	Ppm2c	chr4	-	11885331	11893597	4198	2	580	409	280	741	5	78	12.0866	14.544	15.4993	50.8569	0.361904	24.9925	0.830732	0.00426363	0.481808	2.79e-08	117.274	6.1e-204	0.84992
NM_001098230	Ppm2c	chr4	-	11885331	11893597	4233	3	580	409	280	741	5	78	12.0866	14.544	15.4993	50.8569	0.361904	24.9925	0.830732	0.00426363	0.481808	2.79e-08	117.274	6.1e-204	0.84992
NM_001098231	Ppm2c	chr4	-	11885331	11892860	4149	2	580	408	280	741	5	78	12.0866	14.5085	15.4993	50.8569	0.361904	24.9925	0.832763	0.00482544	0.481808	2.79e-08	117.274	6.1e-204	0.849853
NR_027818	1500011B03Rik	chr5	-	115262808	115263985	603	2	402	97	33	85	13	9	8.37723	3.44932	1.8267	5.83379	0.94095	2.88375	2.41073	2.49e-17	2.64016	0.00035567	5.8253	2.13e-13	0.849635
NM_007958	Smarcad1	chr6	+	64992660	65066043	5098	24	6852	4719	3128	3614	412	529	142.788	167.808	173.149	248.039	29.8209	169.5	0.851153	2.37e-17	0.847091	0.000324335	8.30054	0	0.84955
NM_009263	Spp1	chr5	+	104864136	104870069	1410	7	22589	44597	5934	15591	176	3710	470.729	1585.87	328.475	1070.05	12.739	1188.75	0.296941	0	0.398796	0	83.5365	0	0.848967
NM_001081209	Prdm14	chr1	-	13103508	13117244	2593	8	2132	652	30	1121	8	18	44.4285	23.1851	1.66064	76.9373	0.579046	5.7675	1.9149	7.67e-53	7.35466	1.76e-36	118.222	2.02e-307	0.848959
NM_010256	Gart	chr16	-	91621641	91647217	3327	22	23366	4344	3306	4209	479	691	486.921	154.473	183.002	288.875	34.6704	221.408	3.1527	0	2.21219	1.13e-121	8.31742	0	0.848294
NM_144942	Csad	chr15	-	102007428	102019474	2265	15	1054	360	152	176	5	70	21.9642	12.8016	8.41391	12.0794	0.361904	22.4292	1.71322	4e-20	0.973462	0.82703	27.975	1.2e-43	0.848017
NM_001146222	Dpy30	chr17	-	74698813	74715734	790	5	32999	11453	5482	7918	1672	2149	687.662	407.269	303.454	543.434	121.021	688.576	1.68898	0	1.00554	0.80372	4.48872	0	0.847686
NM_001162924	Pkp3	chr7	+	148264127	148276408	2907	14	176	37	5	103	1	2	3.66764	1.31572	0.276773	7.06918	0.0723808	0.640834	2.7306	5.73e-10	3.86525	0.00321464	49.3119	2.6e-28	0.847504
NM_001146223	Dpy30	chr17	-	74698813	74715773	704	5	33172	11526	5457	7970	1688	2163	691.267	409.864	302.07	547.003	122.179	693.062	1.68709	0	1.00427	0.847444	4.47539	0	0.847295
NM_001146224	Dpy30	chr17	-	74698813	74715551	710	4	32846	11398	5435	7786	1646	2131	684.474	405.313	300.853	534.375	119.139	682.808	1.68927	0	1.00933	0.677312	4.48358	0	0.84725
NM_173744	2610019F03Rik	chr8	-	13952007	13974777	2463	3	1303	4481	214	794	4	146	27.1531	159.344	11.8459	54.4944	0.289523	46.7809	0.170559	0	0.581146	6.31e-09	150.78	5.55e-221	0.847161
NM_024428	Dpy30	chr17	-	74698813	74723284	799	5	32554	11306	5376	7777	1642	2123	678.389	402.041	297.587	533.757	118.849	680.245	1.68787	0	1.00413	0.854034	4.4893	0	0.847091
NM_053266	Gtf2ird2	chr5	+	134659907	134694013	3468	16	85	67	6	67	1	9	1.7713	2.38252	0.332128	4.5984	0.0723808	2.88375	0.74141	0.0672818	0.563409	0.111108	32.2424	3.8e-18	0.847007
NM_152810	Cdc5l	chr17	-	45528838	45570656	2991	16	1400	1710	438	664	78	73	29.1744	60.8076	24.2453	45.5722	5.6457	23.3904	0.480017	2.02e-92	1.24031	0.062122	7.98257	3.88e-110	0.846786
NM_009056	Rfx2	chr17	-	56915320	56970431	3277	17	1334	4031	135	1052	11	131	27.7991	143.342	7.47288	72.2017	0.796189	41.9746	0.194102	0	0.662571	1.98e-05	83.2137	1.4e-282	0.846551
NM_027188	Smyd3	chr1	-	180885169	181448134	3761	12	1164	693	371	960	88	104	24.2565	24.6431	20.5366	65.8875	6.36951	33.3233	0.984091	0.738218	0.726878	0.00273524	10.2396	4.11e-176	0.846549
NM_001080924	Znrf3	chr11	-	5176331	5344850	6306	9	802	704	160	678	62	51	16.7128	25.0342	8.85674	46.533	4.48761	16.3413	0.667721	8.13e-15	1.01167	0.935288	10.2206	6.15e-125	0.846486
NM_027787	Rfx2	chr17	-	56915320	56970431	3352	18	1334	4031	135	1052	11	133	27.7991	143.342	7.47288	72.2017	0.796189	42.6154	0.194102	0	0.652682	8.79e-06	83.2137	1.4e-282	0.846278
NM_172584	Itpk1	chr12	-	103806792	103943079	2856	10	4478	5777	730	1767	21	723	93.3165	205.43	40.4089	121.274	1.52	231.661	0.454436	0	0.405292	6.38e-91	76.2092	0	0.84609
NM_133840	Clp1	chr2	-	84563278	84567425	1830	3	6207	1892	1297	1791	330	395	129.347	67.2795	71.795	122.921	23.8857	126.565	1.92252	1.12e-151	1.02703	0.605477	5.13403	7.82e-226	0.845945
NM_021532	Dact1	chr12	+	72410970	72419881	2337	4	38	12	2	30	0	0	0.791877	0.42672	0.110709	2.05898	0	0	1.75869	0.0658424	2.55499	0.278385	29.3974	5.83e-09	0.845823
NM_175337	Mlh3	chr12	-	86575469	86611514	5428	12	629	132	13	199	3	32	13.1077	4.69392	0.71961	13.6579	0.217142	10.2533	2.77688	2.56e-32	1.2507	0.195012	47.4152	1.21e-52	0.845639
NM_080559	Sh3bgrl3	chr4	-	133683320	133684668	707	3	5607	4662	1346	1289	59	361	116.844	165.781	74.5074	88.4676	4.27047	115.67	0.705036	1.48e-68	1.0149	0.784561	20.3886	3.33e-288	0.845435
NM_001163751	Spsb3	chr17	+	25023618	25029092	1608	7	839	452	72	420	24	15	17.4838	16.0731	3.98553	28.8258	1.73714	4.80625	1.08705	0.150521	3.43941	1.31e-09	15.9695	4.63e-90	0.845292
NM_027141	Spsb3	chr17	+	25024425	25029092	1629	7	839	453	72	420	24	15	17.4838	16.1087	3.98553	28.8258	1.73714	4.80625	1.08466	0.161348	3.43941	1.31e-09	15.9695	4.63e-90	0.845228
NM_030180	Usp54	chr14	-	21368133	21437576	6495	21	2564	854	58	1478	17	25	53.4309	30.3682	3.21057	101.439	1.23047	8.01042	1.75869	2.52e-50	6.46307	6.14e-41	77.9191	0	0.844892
NM_177041	Flad1	chr3	-	89206594	89215785	2188	8	1371	1156	208	219	5	68	28.5701	41.1074	11.5138	15.0306	0.361904	21.7883	0.695168	1.59e-19	1.30266	0.0256586	34.7712	1.35e-55	0.844785
NM_053261	Impa2	chr18	+	67448876	67478495	1386	8	5041	2148	608	1456	253	359	105.049	76.3829	33.6556	99.9293	18.3123	115.03	1.37542	1.64e-36	0.917541	0.119217	5.43969	1.19e-191	0.844503
NM_019762	Pkp3	chr7	+	148265667	148276408	2838	13	176	34	5	103	1	2	3.66764	1.20904	0.276773	7.06918	0.0723808	0.640834	2.96465	5.37e-11	3.86525	0.00321464	49.3119	2.6e-28	0.844361
NM_001025566	Chka	chr19	+	3851772	3867549	3543	2	669	366	61	242	8	88	13.9412	13.015	3.37663	16.6091	0.579046	28.1967	1.07023	0.294387	0.493185	1.01e-08	25.6042	2.26e-58	0.844258
NM_178892	Tiparp	chr3	+	65332368	65359440	4154	6	6898	3494	2493	3838	607	567	143.747	124.247	137.999	263.413	43.9351	181.676	1.1572	1.38e-12	0.795725	3.99e-07	5.98773	0	0.84363
NM_001081392	Mdn1	chr4	+	32744093	32862192	17959	102	14101	5196	4024	3273	568	627	293.849	184.77	222.747	224.635	41.1123	200.901	1.59073	6.69e-192	1.47111	9.13e-24	5.4565	0	0.843488
NM_026967	Rhebl1	chr15	-	98708208	98711845	1195	8	3051	1775	373	622	142	145	63.5794	63.119	20.6473	42.6896	10.2781	46.4604	1.00742	0.804313	1.36948	9.8e-05	4.13143	4.25e-67	0.843472
NM_001159563	Orc3l	chr4	-	34514029	34562191	6310	20	7112	4340	1289	1473	345	423	148.206	154.33	71.3521	101.096	24.9714	135.536	0.960576	0.0370775	1.09904	0.0554031	4.03989	5.93e-153	0.843438
NM_175400	Sephs1	chr2	+	4802609	4831602	5318	9	7519	5286	2191	1903	303	483	156.688	187.97	121.282	130.608	21.9314	154.761	0.83383	7.85e-24	1.01788	0.70473	5.93938	1.15e-264	0.843437
NM_010816	Morc1	chr16	+	48431349	48631018	3050	27	6183	2732	2922	9118	64	541	128.847	97.1499	161.746	625.794	4.63237	173.345	1.32647	6.62e-36	0.747473	4.36e-10	133.04	0	0.843207
NM_007379	Abca2	chr2	+	25284193	25304059	8061	48	463	76	2	100	0	3	9.6484	2.70256	0.110709	6.86328	0	0.96125	3.53261	5.09e-32	7.59947	3.07e-09	95.7788	5.28e-29	0.843199
NM_020295	Lmbr1	chr5	-	29556341	29704930	4932	17	904	343	12	862	4	29	18.8383	12.1971	0.664256	59.1615	0.289523	9.29209	1.54226	1.85e-12	1.9763	4.14e-05	163.677	1.61e-240	0.843175
NM_015824	Orc3l	chr4	-	34514029	34562191	6313	20	7141	4350	1293	1473	346	424	148.81	154.686	71.5736	101.096	25.0438	135.857	0.962276	0.045893	1.10092	0.0507782	4.02825	1.52e-152	0.842945
NM_008667	Nab1	chr1	-	52512693	52557292	5087	8	143	153	69	119	5	7	2.97996	5.44068	3.81947	8.1673	0.361904	2.24292	0.548164	2.41e-07	1.17923	0.641761	18.9661	5e-28	0.842637
NM_025426	Med7	chr11	+	46250462	46256223	2560	3	8102	3716	3212	3121	115	259	168.837	132.141	177.799	214.203	8.32379	82.988	1.27797	3.6e-36	2.04173	4.27e-37	25.5225	0	0.842481
NM_016888	B3gnt2	chr11	-	22734746	22759680	2636	2	3119	672	893	1310	19	194	64.9965	23.8963	49.4317	89.9089	1.37523	62.1609	2.71774	2.97e-148	1.0482	0.520745	62.1614	0	0.842405
NM_145223	Alms1	chr6	+	85537524	85652745	9984	23	247	109	18	31	3	8	5.1472	3.87604	0.996384	2.12762	0.217142	2.56333	1.32168	0.0133047	1.80524	0.0556931	7.58644	1.36e-06	0.842249
NM_027248	Zfp219	chr14	-	52625751	52640408	2938	5	3043	1213	197	1490	101	85	63.4127	43.1343	10.9049	102.263	7.31046	27.2354	1.46992	2.62e-31	2.31884	9.48e-19	13.862	1.43e-301	0.842186
NM_145524	Mettl8	chr2	-	70802619	70893663	2368	10	2312	172	143	752	13	52	48.1795	6.11632	7.91572	51.6118	0.94095	16.6617	7.83788	6.58e-268	2.85907	1.57e-19	51.0053	2.01e-194	0.841832
NM_013569	Kcnh2	chr5	-	23825406	23857422	4221	15	444	51	56	355	2	21	9.25246	1.81356	3.09986	24.3646	0.144762	6.72875	5.01679	2.92e-41	1.32514	0.178397	112.532	1.13e-98	0.841755
NM_001104530	Med7	chr11	+	46250448	46256223	2392	3	8033	3693	3201	3101	115	253	167.399	131.323	177.19	212.83	8.32379	81.0654	1.27498	2.87e-35	2.07216	6.19e-38	25.359	0	0.841343
NM_001033191	Ard1b	chr5	-	97811227	97821349	3364	2	810	1356	375	1296	16	40	16.8795	48.2194	20.758	88.9481	1.15809	12.8167	0.350356	6.96e-129	1.29587	0.092097	72.3501	0	0.841235
NM_175146	Tsr2	chrX	-	147521851	147531061	3556	5	7781	9834	1970	4632	196	1250	162.147	349.697	109.049	317.907	14.1866	400.521	0.463859	0	0.407529	4.51e-154	22.302	0	0.841189
NM_001005608	Itgb4	chr11	+	115836038	115869725	6160	40	290	301	72	411	16	28	6.04328	10.7036	3.98553	28.2081	1.15809	8.97167	0.564878	4.56e-12	0.657385	0.0417963	22.9824	9.95e-96	0.841126
NM_001081099	2610002D18Rik	chr4	+	134066913	134079837	1270	3	977	186	36	409	9	61	20.3596	6.61416	1.99277	28.0708	0.651427	19.5454	3.06596	6.15e-56	1.03341	0.800927	38.8805	1.6e-103	0.841038
NM_026171	Nvl	chr1	-	183023553	183074288	3060	23	4724	1603	1458	1129	34	147	98.4429	57.0027	80.7071	77.4864	2.46095	47.1013	1.7269	2.65e-86	2.09154	2.03e-23	30.6167	2.22e-272	0.840932
NM_008721	Npdc1	chr2	+	25258602	25265014	1473	9	1727	187	273	489	6	24	35.9887	6.64972	15.1118	33.5614	0.434285	7.69	5.38834	1.03e-162	4.52823	8.48e-23	66.3813	2.36e-130	0.840773
NM_145823	Pitpnc1	chr11	-	107069205	107332034	6350	10	5498	495	507	997	16	216	114.572	17.6022	28.0648	68.4269	1.15809	69.21	6.49936	0	1.66016	2.09e-15	55.6711	3.05e-259	0.840727
NM_028037	Acad10	chr5	-	122071037	122110519	3621	21	82	87	34	53	2	10	1.70879	3.09372	1.88206	3.63754	0.144762	3.20417	0.552922	0.000115392	0.494323	0.0446233	17.0695	3.61e-13	0.840547
NM_172887	Fry	chr5	+	151062504	151300327	10729	61	548	235	6	508	1	4	11.4197	8.3566	0.332128	34.8655	0.0723808	1.28167	1.36373	4.86e-05	7.19329	1.93e-10	241.344	1.3e-144	0.840491
NM_152895	Kdm5b	chr1	+	136456754	136529455	6300	27	12804	7866	5352	4459	685	723	266.821	279.715	296.258	306.034	49.5808	231.661	0.9542	0.00108883	1.15869	8.09e-05	6.16536	0	0.840468
NM_183406	Cox6b2	chr7	-	4703396	4704504	461	3	1802	440	314	2214	14	26	37.5517	15.6464	17.3814	151.953	1.01333	8.33084	2.39677	4.82e-71	4.37479	3.88e-23	140.033	0	0.840439
NM_021876	Eed	chr7	-	97103163	97129486	2060	12	22569	17885	10412	14931	2132	1696	470.313	635.99	576.353	1024.76	154.316	543.427	0.739754	3.33e-196	0.871314	8.04e-08	6.63858	0	0.840331
NM_133663	Itgb4	chr11	+	115836038	115869725	6010	39	288	301	72	411	16	28	6.0016	10.7036	3.98553	28.2081	1.15809	8.97167	0.560996	2.73e-12	0.652867	0.0387715	22.9824	9.95e-96	0.84024
NM_026340	Pop1	chr15	+	34425077	34460392	3275	16	3437	1149	882	852	49	67	71.6232	40.8584	48.8228	58.4751	3.54666	21.4679	1.75258	3.71e-66	3.31224	2.45e-33	16.1781	4.67e-181	0.840007
NM_183405	Cox6b2	chr7	-	4703395	4704696	551	4	1874	461	334	2274	14	26	39.0521	16.3932	18.4885	156.071	1.01333	8.33084	2.37918	7.06e-73	4.54949	1.11e-24	143.826	0	0.83973
NM_197997	4930422G04Rik	chr3	+	127256406	127320939	7046	26	1093	841	162	143	3	31	22.7769	29.906	8.96745	9.81449	0.217142	9.93292	0.761683	3.76e-09	2.23971	2.82e-07	34.139	6.62e-37	0.839594
NM_176968	Nt5dc1	chr10	-	34023417	34138334	2716	12	991	442	128	620	7	7	20.6513	15.7175	7.0854	42.5523	0.506666	2.24292	1.31273	1.3e-06	8.12357	1.45e-18	73.6122	5.02e-166	0.839295
NM_008012	Akr1b8	chr6	+	34304163	34318454	1304	10	1305	2052	429	498	13	96	27.1947	72.9691	23.7471	34.1791	0.94095	30.76	0.372926	1.11e-176	0.882057	0.241469	33.8003	3.19e-123	0.839106
NM_001033430	Jhdm1d	chr6	-	39086618	39156772	9553	20	1030	1677	577	743	5	106	21.464	59.6341	31.9396	50.9942	0.361904	33.9642	0.360193	1.31e-152	0.631248	2.05e-05	117.59	1.63e-204	0.838984
NM_026024	Ube2t	chr1	+	136859153	136870714	1079	7	5482	1917	1421	983	23	199	114.239	68.1685	78.659	67.466	1.66476	63.7629	1.67586	8.26e-91	1.79603	4.14e-19	38.8805	1.27e-245	0.838717
NM_146036	Ahsa1	chr12	+	88607677	88614902	1320	9	14754	7235	6063	5505	840	924	307.457	257.277	335.615	377.823	60.7999	296.065	1.19539	3.69e-36	1.04502	0.19104	6.20852	0	0.838667
NM_008567	Mcm6	chr1	-	130228167	130256233	2901	17	24698	12927	4914	5022	1009	1654	514.679	459.684	272.013	344.674	73.0322	529.969	1.12	8.72e-26	0.977702	0.376043	4.71617	0	0.838345
NM_145486	39874	chr17	-	33822656	33855615	3425	6	126	107	40	190	1	2	2.6257	3.80492	2.21419	13.0402	0.0723808	0.640834	0.689364	0.00480565	2.77337	0.0379363	90.5631	3.96e-53	0.838287
NM_001042503	Trim71	chr9	-	114420390	114473487	5192	4	228	135	11	320	2	3	4.75126	4.8006	0.608901	21.9625	0.144762	0.96125	0.98711	0.904659	3.7506	0.000948383	101.469	1.2e-88	0.838033
NM_019696	Cpxm1	chr2	-	130216511	130223365	2420	14	183	208	70	389	3	38	3.81352	7.39648	3.87483	26.6981	0.217142	12.1758	0.516108	6.59e-11	0.309085	5.11e-09	92.4597	1.11e-106	0.837876
NM_001104556	Med7	chr11	+	46250462	46256223	2390	2	7540	3554	3155	3015	106	237	157.125	126.38	174.644	206.928	7.67236	75.9388	1.24354	2.1e-27	2.07576	7.73e-36	26.7298	0	0.837483
NM_029365	Med25	chr7	-	52134755	52147736	2271	18	2580	1259	619	807	161	67	53.7643	44.77	34.2645	55.3867	11.6533	21.4679	1.20084	7.51e-08	2.48659	5.97e-18	4.72982	8.29e-97	0.837342
NM_010929	Notch4	chr17	+	34701239	34725488	6604	30	247	57	2	337	0	5	5.1472	2.02692	0.110709	23.1292	0	1.60208	2.50664	6.61e-12	2.70786	0.00433525	320.527	2.12e-97	0.837213
NM_026480	Ooep	chr9	-	78224709	78226395	1207	3	11259	1352	598	7525	72	801	234.625	48.0771	33.1021	516.462	5.21142	256.654	4.87876	0	0.919791	0.0238017	97.7663	0	0.837119
NM_001161723	Tcfeb	chr17	+	47874879	47929364	2325	9	627	440	213	403	69	62	13.066	15.6464	11.7905	27.659	4.99427	19.8658	0.834814	0.00386558	0.653047	0.00233324	5.47307	9.56e-55	0.836914
NM_011549	Tcfeb	chr17	+	47922692	47929364	2272	8	627	440	213	403	69	62	13.066	15.6464	11.7905	27.659	4.99427	19.8658	0.834814	0.00386558	0.653047	0.00233324	5.47307	9.56e-55	0.836914
NM_133888	Smpdl3b	chr4	-	132288880	132313086	1925	8	2239	2531	28	1215	8	86	46.6583	90.0023	1.54993	83.3888	0.579046	27.5558	0.518625	6.05e-113	1.68676	2.01e-07	128.127	0	0.836545
NM_011443	Sox2	chr3	+	34548926	34551382	2456	1	52175	11030	17471	26673	433	1749	1087.27	392.227	967.101	1830.64	31.3409	560.409	2.77284	0	1.95325	5.44e-207	58.2836	0	0.836309
NM_001104557	Med7	chr11	+	46250448	46256223	2222	2	7471	3531	3144	2995	106	231	155.687	125.562	174.035	205.555	7.67236	74.0163	1.24018	1.41e-26	2.10996	1.05e-36	26.5525	0	0.836154
NM_008993	Pxmp2	chr5	-	110703304	110715187	1019	5	2397	933	21	307	5	32	49.9508	33.1775	1.16245	21.0703	0.361904	10.2533	1.50512	1.22e-27	4.76058	4.22e-32	48.6796	2.66e-80	0.83593
NR_027919	Bambi-ps1	chr2	-	122292318	122293533	1215	1	39	33	2	10	0	0	0.812716	1.17348	0.110709	0.686328	0	0	0.689684	0.114031	2.62051	0.263196	10.4314	0.00238195	0.835818
NM_178874	Tmcc2	chr1	-	134252891	134287858	3410	5	144	34	4	65	1	1	3.0008	1.20904	0.221419	4.46113	0.0723808	0.320417	2.42867	3.18e-07	4.74967	0.00375982	31.2941	1.38e-17	0.835448
NM_007532	Bcat1	chr6	-	144942355	145024677	7851	11	8061	13943	2302	3723	74	1135	167.982	495.813	127.426	255.52	5.35618	363.673	0.338941	0	0.464932	6.62e-107	47.0865	0	0.835435
NM_001024468	Bcat1	chr6	-	144942355	144997332	7832	11	8047	13911	2301	3723	74	1135	167.69	494.675	127.371	255.52	5.35618	363.673	0.339131	0	0.464125	2.53e-107	47.0865	0	0.835427
NM_001100449	Taf4b	chr18	+	14941753	15058868	5149	15	1569	1456	1115	1901	18	107	32.6962	51.7754	61.7204	130.471	1.30285	34.2846	0.631697	4.67e-36	0.95236	0.626102	94.9303	0	0.835178
NM_001161722	Tcfeb	chr17	+	47873985	47929364	2331	9	627	440	213	406	70	62	13.066	15.6464	11.7905	27.8649	5.06666	19.8658	0.834814	0.00386558	0.653047	0.00233324	5.43606	6.86e-55	0.835131
NM_025539	Nudt2	chr4	+	41412180	41427959	848	3	3071	2954	298	437	22	120	63.9962	105.044	16.4957	29.9925	1.59238	38.45	0.609442	2.95e-81	1.66326	2.68e-09	18.059	1.59e-96	0.835042
NM_130454	Recql5	chr11	-	115753990	115794320	3418	19	1603	823	55	208	9	75	33.4047	29.2659	3.04451	14.2756	0.651427	24.0313	1.14116	0.00192424	1.38266	0.00371672	19.8196	5.23e-48	0.834954
NM_080446	Helb	chr10	-	119520663	119550021	4532	13	1806	951	254	465	11	14	37.635	33.8176	14.0601	31.9142	0.796189	4.48584	1.11273	0.00733034	7.89209	4.12e-32	36.8258	1.43e-116	0.834864
NM_009359	Tex9	chr9	-	72308912	72339763	1263	12	1634	844	248	610	119	136	34.0507	30.0126	13.728	41.866	8.61331	43.5767	1.13431	0.00275758	0.781848	0.0075108	4.82845	7.64e-75	0.834517
NM_016896	Map3k14	chr11	-	103081077	103128715	4173	16	59	15	1	31	0	1	1.22949	0.5334	0.0553547	2.12762	0	0.320417	2.19837	0.00271627	1.96538	0.294295	30.3458	3.03e-09	0.834446
NM_001038010	Kat2a	chr11	-	100566061	100573766	3028	18	6742	3907	1074	2117	406	607	140.496	138.933	59.4509	145.296	29.3866	194.493	1.0115	0.56921	0.726565	5.25e-13	4.93491	7.82e-259	0.834211
NM_018810	Mkrn1	chr6	-	39347819	39370368	2936	8	39917	21288	13579	9833	1573	1994	831.826	757.001	751.661	674.866	113.855	638.911	1.09921	4.16e-29	1.31084	9.46e-35	5.9248	0	0.834153
NM_009963	Cry2	chr2	-	92243803	92274226	4001	12	1772	457	275	489	15	186	36.9265	16.2509	15.2225	33.5614	1.08571	59.5975	2.26941	1.99e-63	0.621144	6.17e-09	29.0418	2.75e-118	0.834011
NM_009556	Zfp42	chr8	-	44380420	44392363	1801	4	13838	4854	817	6836	382	900	288.368	172.608	45.2248	469.174	27.6495	288.375	1.67103	5.32e-224	1.00625	0.856118	16.9284	0	0.833872
NM_152894	Pop1	chr15	+	34425086	34460403	3367	17	3494	1160	908	873	58	67	72.8111	41.2496	50.262	59.9164	4.19809	21.4679	1.76475	1.35e-68	3.36716	1.96e-34	14.0478	2.37e-178	0.833756
NM_028444	Prkcdbp	chr7	-	112629129	112630711	1026	2	57	26	1	47	0	1	1.18782	0.92456	0.0553547	3.22574	0	0.320417	1.25931	0.316	1.89987	0.322346	45.5186	8.42e-14	0.833673
NM_148938	Slc1a3	chr15	-	8584123	8660730	4129	10	878	478	13	574	2	115	18.2965	16.9977	0.71961	39.3952	0.144762	36.8479	1.07578	0.196827	0.496428	8.78e-11	181.758	1.35e-161	0.833614
NM_197980	Cox19	chr5	-	139813775	139821120	761	3	1176	1385	266	486	82	96	24.5065	49.2506	14.7243	33.3555	5.93522	30.76	0.497831	3.12e-69	0.794932	0.0354011	5.56415	2.43e-66	0.833142
NM_001110512	Mettl8	chr2	-	70802619	70856431	1904	9	2270	155	121	725	13	52	47.3043	5.5118	6.69791	49.7588	0.94095	16.6617	8.53417	2.24e-273	2.80715	8.83e-19	49.1764	8.2e-187	0.833116
NM_028838	Lrrc2	chr9	+	110854048	110886568	3655	9	5035	1061	837	592	22	114	104.924	37.7292	46.3318	40.6306	1.59238	36.5275	2.77991	7.18e-246	2.86888	9.25e-41	24.4498	1.53e-138	0.832917
NM_001103178	Ablim1	chr19	-	57107753	57193499	5910	20	250	266	10	346	1	2	5.20972	9.45896	0.553547	23.7469	0.0723808	0.640834	0.551101	1.49e-11	5.48122	6.36e-05	164.531	6.19e-98	0.832759
NM_080850	Pask	chr1	-	95206013	95239365	5119	18	1853	825	46	487	8	185	38.6144	29.337	2.54631	33.4242	0.579046	59.2771	1.31583	2.58e-11	0.653013	1.68e-07	51.4192	8.07e-127	0.832364
NM_026940	Ydjc	chr16	+	17147071	17148936	1294	5	2093	433	127	467	8	237	43.6158	15.3975	7.03004	32.0515	0.579046	75.9388	2.8285	6.33e-106	0.576401	6.78e-14	49.3119	3.53e-121	0.831738
NM_172765	Zbtb44	chr9	+	30838228	30883470	8809	6	4130	2430	301	3437	156	219	86.0646	86.4108	16.6618	235.891	11.2914	70.1713	0.996183	0.88109	1.23015	0.00200898	20.7661	0	0.831577
NM_183028	Pcmtd1	chr1	+	7079000	7163709	5232	6	1959	774	612	460	87	80	40.8234	27.5234	33.877	31.5711	6.29713	25.6333	1.4826	1.65e-21	1.58524	1.25e-05	4.96782	3.88e-58	0.831361
NM_026276	Aasdhppt	chr9	-	4294792	4309494	2870	6	12663	3260	3155	4414	651	507	263.883	115.926	174.644	302.945	47.1199	162.451	2.27661	0	1.63317	1.09e-31	6.42142	0	0.831135
NM_144804	Depdc7	chr2	-	104561943	104582958	1721	9	1811	2299	420	346	4	83	37.7392	81.7524	23.249	23.7469	0.289523	26.5946	0.461848	2.46e-134	1.4132	0.0010795	65.8124	8.13e-93	0.831033
NM_177362	Zfp771	chr7	+	134388039	134398315	1230	3	101	70	55	73	1	3	2.10473	2.4892	3.04451	5.01019	0.0723808	0.96125	0.842191	0.269204	1.67057	0.274826	35.0873	7.83e-20	0.831033
NM_001080945	Nanogpd	chr6	+	122657800	122663573	888	5	469	204	6	318	2	5	9.77344	7.25424	0.332128	21.8252	0.144762	1.60208	1.34404	0.000322548	5.13182	8.41e-08	100.836	4.49e-88	0.830889
NM_001145834	Ralgds	chr2	+	28368686	28408601	3713	18	642	318	251	313	8	13	13.3786	11.3081	13.894	21.4821	0.579046	4.16542	1.18165	0.013932	3.0089	8.53e-07	33.0853	5.14e-78	0.830845
NM_009058	Ralgds	chr2	+	28368686	28408601	3749	18	642	318	251	313	8	13	13.3786	11.3081	13.894	21.4821	0.579046	4.16542	1.18165	0.013932	3.0089	8.53e-07	33.0853	5.14e-78	0.830845
NM_001145835	Ralgds	chr2	+	28388983	28408601	3625	18	642	317	251	313	8	13	13.3786	11.2725	13.894	21.4821	0.579046	4.16542	1.18537	0.0123098	3.0089	8.53e-07	33.0853	5.14e-78	0.830802
NM_001145836	Ralgds	chr2	+	28388983	28408601	3589	18	642	317	251	313	8	13	13.3786	11.2725	13.894	21.4821	0.579046	4.16542	1.18537	0.0123098	3.0089	8.53e-07	33.0853	5.14e-78	0.830802
NM_001115130	Zbtb44	chr9	+	30838228	30883470	8863	6	4165	2441	302	3457	158	220	86.7939	86.8019	16.7171	237.264	11.4362	70.4917	1.0001	0.99694	1.23496	0.00159694	20.6241	0	0.830738
NM_009903	Cldn4	chr5	-	135420992	135422804	1812	1	391	497	155	881	16	45	8.148	17.6733	8.57997	60.4655	1.15809	14.4188	0.461451	1.51e-30	0.558282	0.000527702	49.2003	1.62e-226	0.830639
NM_029949	Snapc3	chr4	+	83063647	83099244	1385	9	4089	1593	886	1446	298	346	85.2102	56.6471	49.0442	99.243	21.5695	110.864	1.50419	8.04e-46	0.772181	8.19e-06	4.58929	1.03e-167	0.830635
NM_170779	Wwc1	chr11	-	35652679	35793591	3315	23	572	71	62	161	2	44	11.9198	2.52476	3.43199	11.0499	0.144762	14.0983	4.66542	6.43e-50	0.834194	0.253724	51.2085	2.57e-43	0.830004
NM_027250	2010305A19Rik	chr4	+	108000756	108013323	2876	3	1840	2632	548	846	112	123	38.3435	93.5939	30.3343	58.0633	8.10665	39.4113	0.409894	3.29e-193	0.972651	0.765948	7.10809	8e-132	0.829572
NM_146251	Pnpla7	chr2	+	24831552	24909591	4588	35	771	131	19	592	3	4	16.0668	4.65836	1.05174	40.6306	0.217142	1.28167	3.42856	1.58e-50	10.1152	6e-16	140.586	7.48e-165	0.829531
NM_001037809	Cdh3	chr8	+	109034812	109080808	3973	16	454	68	94	199	3	29	9.46085	2.41808	5.20334	13.6579	0.217142	9.29209	3.86573	2.96e-34	0.993608	0.972888	47.4152	1.21e-52	0.829471
NM_009687	Apex1	chr14	+	51544695	51546813	1185	5	31697	17241	7634	6780	1364	2243	660.53	613.09	422.577	465.33	98.7274	718.695	1.07774	2.03e-15	0.92541	0.000449429	4.71096	0	0.829346
NM_001083321	Magi1	chr6	-	93631471	93863548	4969	22	107	44	2	25	0	0	2.22976	1.56464	0.110709	1.71582	0	0	1.40695	0.0492713	7.07536	0.00491366	24.6559	1.52e-07	0.829205
NM_001003916	Zc4h2	chrX	-	92834535	92853771	2144	5	2008	217	145	371	24	28	41.8445	7.71652	8.02642	25.4628	1.73714	8.97167	5.40247	3.63e-189	4.53844	2.78e-26	14.1108	3.9e-77	0.82915
NM_177546	Pcyt1b	chrX	+	90900201	90995287	4864	8	2453	532	693	923	21	183	51.1178	18.9179	38.3608	63.3481	1.52	58.6363	2.69908	7.2e-116	0.873739	0.0832432	39.8288	1.76e-231	0.828742
NM_001103177	Ablim1	chr19	-	57107753	57271982	6244	22	250	306	10	346	1	2	5.20972	10.8814	0.553547	23.7469	0.0723808	0.640834	0.479296	5.06e-18	5.48122	6.36e-05	164.531	6.19e-98	0.828688
NM_178688	Ablim1	chr19	-	57107753	57290522	6621	25	250	306	10	346	1	2	5.20972	10.8814	0.553547	23.7469	0.0723808	0.640834	0.479296	5.06e-18	5.48122	6.36e-05	164.531	6.19e-98	0.828688
NM_177370	Rhbdd3	chr11	+	4999440	5006094	1821	9	989	589	149	180	34	23	20.6097	20.9448	8.24784	12.3539	2.46095	7.36959	0.983676	0.751824	2.7024	1.26e-08	4.90409	1.21e-23	0.828553
NM_053122	Immp2l	chr12	+	41750676	43056573	1145	7	304	39	5	365	0	1	6.33502	1.38684	0.276773	25.051	0	0.320417	4.47001	1.66e-26	9.99068	3.9e-07	347.08	1.71e-105	0.828516
NM_001081374	Prss36	chr7	-	135076151	135090239	3061	15	591	297	7	231	3	10	12.3158	10.5613	0.387483	15.8542	0.217142	3.20417	1.16459	0.0305835	3.52577	2.5e-07	55.0017	1.09e-61	0.82838
NM_025330	Hsd17b14	chr7	+	52817566	52822691	1148	5	7947	1164	174	623	31	193	165.607	41.3918	9.63171	42.7582	2.2438	61.8404	3.99945	0	2.68399	5.88e-58	18.4919	1.91e-137	0.828336
NM_030014	Hook1	chr4	+	95634069	95690965	4239	22	1687	92	66	449	2	5	35.1552	3.27152	3.65341	30.8161	0.144762	1.60208	10.6404	3.43e-222	18.4309	2.02e-38	142.246	1.19e-125	0.828206
NM_011677	Ung	chr5	+	114581164	114589330	1906	6	7758	10636	549	2634	105	755	161.668	378.216	30.3897	180.779	7.59998	241.915	0.427617	0	0.672371	5.5e-23	23.5734	0	0.828034
NM_001040691	Ung	chr5	+	114580443	114589330	1934	7	7775	10667	549	2634	105	755	162.022	379.318	30.3897	180.779	7.59998	241.915	0.427309	0	0.673844	9.12e-23	23.5734	0	0.827965
NM_172409	Fmnl2	chr2	+	52716901	52993236	5851	27	4155	758	1214	1019	14	139	86.5856	26.9545	67.2005	69.9368	1.01333	44.5379	3.20998	1.15e-244	1.94479	6.69e-18	64.4847	1.85e-268	0.827694
NM_007665	Cdh3	chr8	+	109034790	109080047	3231	16	443	67	94	199	3	29	9.23162	2.38252	5.20334	13.6579	0.217142	9.29209	3.82774	3.62e-33	0.969587	0.870526	47.4152	1.21e-52	0.827665
NM_017377	B4galt2	chr4	-	117545623	117556074	2406	8	408	47	60	259	3	19	8.50226	1.67132	3.32128	17.7759	0.217142	6.08792	4.99518	5.98e-38	1.33973	0.181657	61.6398	1.24e-69	0.827607
NM_010722	Lmnb2	chr10	-	80364107	80380990	3371	12	4368	700	792	991	65	182	91.0242	24.892	43.8409	68.0151	4.70475	58.3159	3.6537	4.05e-296	1.56407	2.03e-10	14.2533	5.21e-203	0.827517
NM_027244	Ndufa11	chr17	+	56857184	56863670	2660	4	4216	2779	697	2059	434	294	87.8567	98.8212	38.5822	141.315	31.4133	94.2025	0.889258	1.72e-06	0.936498	0.280534	4.49082	1.12e-233	0.827388
NM_001081293	Rprd2	chr3	-	95563795	95622876	8419	11	2578	856	311	1370	158	105	53.7226	30.4394	17.2153	94.0269	11.4362	33.6438	1.76417	4.79e-51	1.59393	4.15e-07	8.17689	1.7e-227	0.827292
NM_001038624	Ric3	chr7	-	116177832	116226838	5267	6	339	139	2	126	0	1	7.06438	4.94284	0.110709	8.64773	0	0.320417	1.4237	0.000320578	11.1371	4.91e-08	120.435	1.73e-36	0.827275
NM_018815	Nup210	chr6	-	90963060	91066820	7035	40	1107	460	601	713	9	91	23.0686	16.3576	33.2681	48.9352	0.651427	29.1579	1.40899	2.58e-10	0.789	0.0346058	67.709	2.52e-189	0.827269
NM_001038655	Gng7	chr10	-	80411368	80464110	3425	4	231	64	57	142	3	3	4.81378	2.27584	3.15522	9.74585	0.217142	0.96125	2.09239	2.15e-08	3.79973	0.000816552	33.9019	1.26e-36	0.827248
NM_010319	Gng7	chr10	-	80411368	80477670	3362	4	231	64	57	142	3	3	4.81378	2.27584	3.15522	9.74585	0.217142	0.96125	2.09239	2.15e-08	3.79973	0.000816552	33.9019	1.26e-36	0.827248
NM_023755	Tcfcp2l1	chr1	+	120524521	120581745	9270	15	6359	20738	292	7082	56	508	132.514	737.443	16.1636	486.057	4.05332	162.772	0.179779	0	0.818586	2.39e-05	117.839	0	0.826548
NM_001033189	C77080	chr4	-	128896821	128925687	5187	7	2479	3209	713	3560	140	135	51.6596	114.112	39.4679	244.333	10.1333	43.2563	0.452914	2.05e-194	1.19464	0.038061	23.9497	0	0.826416
NM_008652	Mybl2	chr2	+	162880370	162910423	3702	14	4033	3932	1311	4697	355	331	84.0432	139.822	72.5699	322.368	25.6952	106.058	0.601286	1.18e-112	0.796018	0.000108936	12.5144	0	0.826293
NM_001163256	Fblim1	chr4	-	141131976	141155839	3036	9	14963	4098	814	3557	456	350	311.812	145.725	45.0587	244.127	33.0056	112.146	2.14012	0	2.79297	1.85e-113	7.38308	0	0.826249
NM_133754	Fblim1	chr4	-	141131976	141161967	3091	9	14963	4097	814	3557	456	350	311.812	145.689	45.0587	244.127	33.0056	112.146	2.14064	0	2.79297	1.85e-113	7.38308	0	0.826241
NM_211138	Pcyt1b	chrX	+	90920450	90995287	4875	8	2452	514	693	923	21	183	51.0969	18.2778	38.3608	63.3481	1.52	58.6363	2.79228	1.46e-121	0.873383	0.0823381	39.8288	1.76e-231	0.826075
NM_175503	Aard	chr15	+	51871652	51877269	1348	2	953	961	84	145	6	62	19.8595	34.1732	4.64979	9.95175	0.434285	19.8658	0.581356	3.74e-32	0.992048	0.95112	19.7789	4.8e-34	0.825394
NM_009326	Tcea2	chr2	+	181415014	181422756	1163	10	428	32	2	240	0	5	8.91904	1.13792	0.110709	16.4719	0	1.60208	7.621	1.35e-50	4.68415	7.08e-07	228.541	2.25e-69	0.825371
NM_019833	Fam69b	chr2	+	26483976	26492017	1622	5	215	66	5	342	0	38	4.48036	2.34696	0.276773	23.4724	0	12.1758	1.88994	1.69e-06	0.362839	2.27e-07	325.269	7.62e-99	0.825035
NM_019798	Pde4a	chr9	+	21001148	21017692	4145	10	144	102	34	158	1	1	3.0008	3.62712	1.88206	10.844	0.0723808	0.320417	0.825277	0.138571	4.74967	0.00375982	75.3902	5.63e-44	0.824768
NM_183408	Pde4a	chr9	+	20970157	21017692	4653	15	144	102	34	158	1	1	3.0008	3.62712	1.88206	10.844	0.0723808	0.320417	0.825277	0.138571	4.74967	0.00375982	75.3902	5.63e-44	0.824768
NM_178925	Nsun3	chr16	-	62734677	62786542	1344	6	241	49	1	55	0	2	5.02217	1.74244	0.0553547	3.7748	0	0.640834	2.83736	9.52e-14	5.28469	0.000103732	53.1051	4.35e-16	0.824744
NM_001128151	Cecr2	chr6	+	120616438	120721209	9213	19	4361	4161	1762	1147	21	218	90.8784	147.965	97.5349	78.7218	1.52	69.8509	0.614402	1.96e-110	1.30487	6.28e-05	49.4843	2.3e-294	0.824408
NM_029556	Clybl	chr14	+	122580942	122801450	1208	8	1233	667	18	314	8	32	25.6943	23.7185	0.996384	21.5507	0.579046	10.2533	1.08295	0.0958519	2.44978	3.68e-09	33.1907	2.71e-78	0.824048
NM_183027	Ap1s3	chr1	-	79603450	79668547	2876	5	166	49	4	109	1	1	3.45925	1.74244	0.221419	7.48097	0.0723808	0.320417	1.95801	1.08e-05	5.4703	0.00111452	52.1568	5.15e-30	0.824028
NM_177242	Pptc7	chr5	+	122734406	122774290	4611	6	2580	565	741	1081	63	134	53.7643	20.0914	41.0178	74.192	4.55999	42.9359	2.67326	4.67e-120	1.2525	0.00832246	16.0323	1.47e-228	0.823351
NM_001162921	Zc3h12c	chr9	-	51920090	51976216	6132	6	238	448	35	176	1	2	4.95965	15.9309	1.93741	12.0794	0.0723808	0.640834	0.312047	5e-51	5.21917	0.000122022	83.925	4.02e-49	0.823249
NM_001134717	2810006K23Rik	chr5	+	124778097	124791847	1680	3	353	183	8	495	3	23	7.35613	6.50748	0.442837	33.9732	0.217142	7.36959	1.12786	0.182867	0.966311	0.871574	117.59	5.03e-137	0.823186
NM_183021	Thada	chr17	-	84591288	84865456	5911	38	710	734	7	166	0	75	14.7956	26.101	0.387483	11.393	0	24.0313	0.567089	7.43e-27	0.612888	0.000144232	158.367	5.12e-48	0.822902
NM_028016	Nanog	chr6	+	122657585	122663796	1356	4	777	433	10	574	5	16	16.1918	15.3975	0.553547	39.3952	0.361904	5.12667	1.05089	0.406275	2.99817	6.55e-08	90.8792	3.59e-156	0.822466
NM_023326	Bmyc	chr2	+	25562398	25563239	841	1	835	744	83	124	2	84	17.4005	26.4566	4.59444	8.51046	0.144762	26.915	0.657838	1.59e-16	0.644336	0.000273532	39.5127	7.15e-33	0.822333
NM_001113416	Epb4.1l5	chr1	-	121491400	121545577	2788	17	271	361	28	478	7	9	5.64734	12.8372	1.54993	32.8065	0.506666	2.88375	0.440483	9.21e-25	1.78194	0.0491014	56.7798	9.94e-126	0.822203
NM_031881	Nedd4l	chr18	+	65183180	65377480	8212	30	577	1839	119	248	4	49	12.024	65.3948	6.5872	17.0209	0.289523	15.7004	0.184153	0	0.757326	0.0696502	47.2256	4.57e-65	0.82206
NM_144534	Tmem38a	chr8	+	75096001	75111183	2096	6	353	292	71	59	2	24	7.35613	10.3835	3.93018	4.04933	0.144762	7.69	0.708279	1.47e-05	0.927659	0.719631	18.9661	8.42e-15	0.821977
NM_001114386	Nedd4l	chr18	+	65047409	65377480	8163	31	577	1846	119	248	4	49	12.024	65.6437	6.5872	17.0209	0.289523	15.7004	0.183455	0	0.757326	0.0696502	47.2256	4.57e-65	0.821819
NM_008635	Mtap7	chr10	+	19868725	20001396	3871	18	3994	3923	574	1657	295	255	83.2305	139.502	31.7736	113.725	21.3523	81.7063	0.596838	2.89e-115	1.02236	0.730814	5.31179	3.07e-214	0.821706
NM_011973	Stk30	chr12	-	112046007	112079149	1693	12	786	75	6	212	2	8	16.3794	2.667	0.332128	14.5501	0.144762	2.56333	6.07058	6.04e-81	5.72872	7.16e-13	67.3296	8.44e-58	0.82133
NM_023217	Pgpep1	chr8	-	73173009	73183580	2150	5	864	407	155	307	4	5	18.0048	14.4729	8.57997	21.0703	0.289523	1.60208	1.24287	0.000247726	9.44474	2.7e-17	58.4156	9.5e-82	0.821223
NM_019410	Pfn2	chr3	-	57645817	57651679	2019	3	1851	386	369	229	6	30	38.5728	13.7262	20.4259	15.7169	0.434285	9.6125	2.80543	7.39e-93	3.91385	9.31e-22	31.1586	3.89e-57	0.820678
NM_007856	Dhcr7	chr7	+	151009071	151034315	2816	9	960	705	388	259	16	60	20.0053	25.0698	21.4776	17.7759	1.15809	19.225	0.797972	6.12e-06	1.03209	0.810059	14.5035	6.86e-55	0.820437
NM_001081171	Lama5	chr2	-	179911077	179960564	11388	79	6477	2743	1750	1210	143	168	134.973	97.5411	96.8706	83.0457	10.3505	53.83	1.38397	5.19e-48	2.51119	3.18e-43	7.97498	8.03e-199	0.820304
NM_001123371	Pnp2	chr14	+	51575815	51584424	1223	6	100	26	10	17	3	4	2.08389	0.92456	0.553547	1.16676	0.217142	1.28167	2.19294	0.000104347	1.32336	0.523273	4.26737	0.00283811	0.819952
NM_134102	Pla1a	chr16	-	38396202	38433225	1974	11	186	140	9	484	2	22	3.87603	4.9784	0.498192	33.2183	0.144762	7.04917	0.777484	0.0250518	0.532646	0.0085845	153.309	1.04e-135	0.819887
NM_027649	Spats1	chr17	-	45585885	45611887	1160	8	485	146	4	31	0	3	10.1069	5.19176	0.221419	2.12762	0	0.96125	1.93815	1.22e-13	7.95978	8.87e-10	30.3458	3.03e-09	0.819777
NM_001024854	Timm9	chr12	-	72224158	72237662	797	4	4519	1901	592	1876	306	362	94.1709	67.5995	32.77	128.755	22.1485	115.991	1.39315	3.12e-35	0.81575	0.000286297	5.79794	5.8e-257	0.819765
NM_019750	Nat6	chr9	+	107482500	107486379	1998	2	204	205	22	55	2	26	4.25113	7.2898	1.2178	3.7748	0.144762	8.33084	0.583385	5.59e-08	0.497411	0.0017987	17.7017	1.03e-13	0.819216
NM_001162911	6720457D02Rik	chr13	-	62618156	62659959	2235	4	59	92	3	17	0	2	1.22949	3.27152	0.166064	1.16676	0	0.640834	0.378214	2.45e-09	1.31025	0.634072	17.0695	2.7e-05	0.819188
NM_175183	Atxn7l2	chr3	-	108005172	108013852	3011	12	270	81	62	91	1	37	5.6265	2.88036	3.43199	6.24558	0.0723808	11.8554	1.93742	3.13e-08	0.467209	6.49e-05	43.622	6.52e-25	0.819012
NM_028387	Macrod2	chr2	+	140221170	140248690	3552	4	535	228	7	264	3	5	11.1488	8.10768	0.387483	18.1191	0.217142	1.60208	1.37214	4.38e-05	5.85246	2.53e-09	62.8252	4.73e-71	0.818943
NM_011234	Rad51	chr2	+	118938552	118961806	2138	10	9641	5284	1369	3054	488	983	200.908	187.899	75.7805	209.604	35.3218	314.97	1.06953	8.16e-05	0.641944	9.73e-36	5.92448	0	0.818636
NM_023799	Mgea5	chr19	-	45824748	45857781	4797	16	11779	6629	4782	3618	833	546	245.461	235.727	264.706	248.313	60.2932	174.948	1.0416	0.00782306	1.41086	1.05e-16	4.11501	0	0.818583
NM_001081477	Brwd3	chrX	-	105937546	106029694	6434	41	967	1130	58	527	13	12	20.1512	40.1828	3.21057	36.1695	0.94095	3.845	0.501743	8.52e-56	4.87817	4.09e-14	35.7646	2.68e-131	0.818438
NM_008504	Gzmm	chr10	+	79151764	79158005	1286	5	87	236	5	42	0	2	1.81298	8.39216	0.276773	2.88258	0	0.640834	0.217672	1.33e-39	1.9217	0.216324	40.7771	2.25e-12	0.817976
NM_172736	Leng8	chr7	+	4088657	4099775	5094	15	1048	214	71	253	15	8	21.8391	7.60984	3.93018	17.3641	1.08571	2.56333	2.86026	8.31e-55	7.63586	4.57e-19	15.0543	3.22e-54	0.817835
NM_139117	Csda	chr6	-	131314875	131338468	1862	10	28306	24325	10254	9042	1523	2584	589.865	864.997	567.607	620.578	110.236	827.957	0.682169	0	0.717395	8.42e-54	5.62698	0	0.817817
NM_001037737	Arnt	chr3	+	95238311	95301161	4369	22	1182	1141	574	588	94	115	24.6316	40.574	31.7736	40.3561	6.80379	36.8479	0.607278	6.95e-33	0.668116	8.69e-05	5.87949	9.94e-83	0.817506
NM_009709	Arnt	chr3	+	95238311	95301161	4324	21	1182	1141	574	588	94	115	24.6316	40.574	31.7736	40.3561	6.80379	36.8479	0.607278	6.95e-33	0.668116	8.69e-05	5.87949	9.94e-83	0.817506
NM_027335	2210016F16Rik	chr13	-	58481406	58486586	2822	4	820	2694	228	379	5	93	17.0879	95.7986	12.6209	26.0118	0.361904	29.7988	0.178588	0	0.57219	1.89e-06	60.0593	1.16e-100	0.817372
NM_007602	Capn5	chr7	-	105270074	105326703	4411	13	362	672	330	678	1	101	7.54368	23.8963	18.267	46.533	0.0723808	32.3621	0.316199	2.41e-74	0.233148	3.48e-29	321.95	1.14e-193	0.817329
NM_145359	Fam100a	chr16	-	4874779	4879851	1385	3	580	715	288	212	4	49	12.0866	25.4254	15.9421	14.5501	0.289523	15.7004	0.475699	1.64e-40	0.761257	0.0747541	40.3978	6.17e-55	0.817117
NM_177047	Auts2	chr5	-	131913551	133018213	6059	19	1411	609	459	245	6	60	29.4037	21.656	25.4078	16.815	0.434285	19.225	1.35698	1.37e-10	1.51646	0.000679157	33.3261	1.38e-61	0.817015
NM_027988	Noxo1	chr17	+	24835287	24837300	1050	8	131	21	1	91	0	2	2.72989	0.74676	0.0553547	6.24558	0	0.640834	3.51739	3.67e-10	2.88256	0.0299285	87.244	2.05e-26	0.816773
NR_027010	Gt(ROSA)26Sor	chr6	-	113017424	113027238	601	3	1027	499	374	264	9	87	21.4015	17.7444	20.7026	18.1191	0.651427	27.8763	1.20529	0.000541027	0.765307	0.0203313	25.1301	2.79e-63	0.816588
NM_177394	A730011L01Rik	chr11	+	119353013	119372736	5041	8	326	98	61	253	0	103	6.79348	3.48488	3.37663	17.3641	0	33.0029	1.93634	1.24e-09	0.205987	1.86e-33	240.869	3.96e-73	0.816559
NM_029660	Rbmxl2	chr7	+	114352958	114354430	1472	1	1279	475	721	625	9	51	26.6529	16.891	39.9107	42.8955	0.651427	16.3413	1.57642	2.12e-18	1.61262	0.000270403	59.3639	2.27e-164	0.816546
NM_177806	Prpf39	chr12	+	66137320	66164373	4068	14	19333	7658	7564	8245	1509	1058	402.878	272.318	418.703	565.877	109.223	339.001	1.47985	5.24e-195	1.19605	5.62e-09	5.17862	0	0.816484
NM_013508	Elk3	chr10	-	92710160	92773904	4234	5	515	123	5	257	2	25	10.732	4.37388	0.276773	17.6386	0.144762	8.01042	2.43948	3.64e-22	1.30017	0.174036	81.5542	1.25e-70	0.816451
NM_027957	Fam178b	chr1	-	36619540	36650177	905	6	338	41	6	116	2	3	7.04354	1.45796	0.332128	7.9614	0.144762	0.96125	4.73172	1.5e-30	5.5522	3.07e-06	36.9839	1.27e-30	0.816305
NM_021889	Syt9	chr7	+	114514303	114692169	3816	7	994	2322	430	903	11	263	20.7138	82.5703	23.8025	61.9754	0.796189	84.2696	0.251098	0	0.246913	1.85e-68	71.439	3.54e-240	0.816096
NM_026353	Slc48a1	chr15	+	97614795	97623119	2522	3	331	44	2	116	0	18	6.89767	1.56464	0.110709	7.9614	0	5.7675	4.32508	5.64e-28	1.14475	0.558694	110.952	1.31e-33	0.816062
NM_008982	Ptprj	chr2	-	90273046	90420804	7633	24	21	11	1	8	0	1	0.437617	0.39116	0.0553547	0.549062	0	0.320417	1.07476	0.840241	0.720639	0.671535	8.53474	0.00841153	0.815688
NM_001163098	Tchh	chr3	+	93246251	93252999	5823	2	75	196	3	193	0	2	1.56292	6.96976	0.166064	13.2461	0	0.640834	0.22616	3.61e-32	1.65965	0.351092	183.971	8.32e-56	0.815616
NM_011733	Csda	chr6	-	131314875	131338468	1655	9	27488	23805	10190	8888	1514	2532	572.819	846.506	564.064	610.008	109.585	811.295	0.676926	0	0.710966	2.17e-55	5.56401	0	0.815498
NM_001076681	1810012P15Rik	chr11	+	78640096	78657401	5053	4	1011	151	5	229	2	23	21.0681	5.36956	0.276773	15.7169	0.144762	7.36959	3.90306	1.11e-74	2.76245	5.12e-09	72.7034	1.21e-62	0.815234
NM_020270	Scamp5	chr9	-	57289133	57315831	3191	7	2129	383	489	320	11	53	44.366	13.6195	27.0684	21.9625	0.796189	16.9821	3.25175	2.65e-128	2.58411	6.48e-16	25.3672	2.17e-76	0.814901
NM_178408	Arrdc1	chr2	-	24780872	24790801	1691	8	438	538	9	469	3	7	9.12743	19.1313	0.498192	32.1888	0.217142	2.24292	0.477468	1.13e-30	3.59501	7.3e-06	111.426	1.42e-129	0.81472
NM_178646	Tigd5	chr15	+	75740164	75744965	4801	1	178	35	3	139	0	0	3.70932	1.2446	0.166064	9.53996	0	0	2.91487	6.86e-11	11.7268	6.63e-05	132.763	3.12e-40	0.814621
NM_001162485	Arrdc1	chr2	-	24780872	24790801	1694	8	438	539	9	474	3	7	9.12743	19.1668	0.498192	32.5319	0.217142	2.24292	0.476584	7.52e-31	3.59501	7.3e-06	112.611	5.25e-131	0.814563
NM_178052	Ddx59	chr1	+	138311893	138314369	1318	2	164	32	18	29	0	0	3.41758	1.13792	0.996384	1.99035	0	0	2.93116	3.24e-10	10.8096	0.000155825	28.4491	1.12e-08	0.814558
NM_175252	6720457D02Rik	chr13	-	62618156	62659959	2103	7	56	91	3	16	0	2	1.16698	3.23596	0.166064	1.09812	0	0.640834	0.363208	9.19e-10	1.24474	0.702419	16.1212	5.15e-05	0.814462
NM_178376	Rraga	chr4	+	86221576	86223185	1609	1	1795	1388	265	573	130	142	37.4058	49.3573	14.669	39.3266	9.4095	45.4992	0.758006	1.4e-14	0.822802	0.0289822	4.15517	2.79e-62	0.814454
NR_027876	Arrdc1	chr2	-	24780874	24790801	1731	7	434	538	9	489	3	7	9.04407	19.1313	0.498192	33.5614	0.217142	2.24292	0.473118	2.84e-31	3.56225	8.83e-06	116.167	2.64e-135	0.81412
NM_025314	Dtd1	chr2	+	144425688	144594483	1283	6	2042	617	172	159	13	72	42.553	21.9405	9.521	10.9126	0.94095	23.07	1.93798	3.51e-52	1.83346	2.03e-08	10.8378	1.82e-31	0.813842
NM_001025263	Tpd52	chr3	-	8929435	9004515	2308	7	3576	3901	2322	2476	158	304	74.5198	138.72	128.534	169.935	11.4362	97.4067	0.537404	1.88e-157	0.768324	2.06e-05	14.7733	0	0.81365
NM_009412	Tpd52	chr3	-	8929435	9004515	2266	6	3576	3901	2322	2476	158	304	74.5198	138.72	128.534	169.935	11.4362	97.4067	0.537404	1.88e-157	0.768324	2.06e-05	14.7733	0	0.81365
NM_001025264	Tpd52	chr3	-	8929435	9004515	2293	7	3576	3902	2322	2476	158	304	74.5198	138.755	128.534	169.935	11.4362	97.4067	0.537266	1.33e-157	0.768324	2.06e-05	14.7733	0	0.813646
NM_028810	Rnd3	chr2	-	50985958	51004631	2827	5	2444	5475	675	635	11	147	50.9302	194.691	37.3644	43.5818	0.796189	47.1013	0.261749	0	1.08229	0.344583	50.2602	2.77e-164	0.813501
NM_145523	Gca	chr2	+	62502383	62532166	3288	8	1666	2018	14	757	3	172	34.7176	71.7601	0.774965	51.955	0.217142	55.1117	0.484025	1.06e-106	0.631269	6.13e-08	179.704	2.82e-212	0.813446
NM_009337	Tcl1	chr12	-	106454966	106460947	1391	4	5615	1087	49	1948	27	184	117.01	38.6537	2.71238	133.697	1.95428	58.9567	3.02599	6.9e-307	1.98875	8.11e-25	66.0088	0	0.812923
NM_010180	Fbln1	chr15	+	85036437	85116724	3359	17	1403	797	733	438	11	78	29.237	28.3413	40.575	30.0612	0.796189	24.9925	1.03141	0.484755	1.1643	0.178329	34.6922	4.84e-109	0.812486
NM_172756	Ankle1	chr8	+	73929910	73933803	2134	9	369	164	80	154	2	2	7.68955	5.83184	4.42837	10.5694	0.144762	0.640834	1.31458	0.00298194	8.07989	8.12e-08	48.9958	2.46e-41	0.812387
NM_007611	Casp7	chr19	+	56471618	56516833	2349	7	362	744	167	343	5	10	7.54368	26.4566	9.24423	23.541	0.361904	3.20417	0.28564	1.39e-92	2.16192	0.00425139	54.3695	1.81e-90	0.812265
NM_010246	Fzd9	chr5	-	135724807	135726917	2110	1	210	105	4	223	0	0	4.37617	3.7338	0.221419	15.3051	0	0	1.16693	0.191116	13.8232	9.31e-06	212.42	1.82e-64	0.812022
NM_001025262	Tpd52	chr3	-	8929435	8964054	2363	6	3602	3901	2323	2474	180	310	75.0617	138.72	128.589	169.797	13.0285	99.3292	0.54131	2.38e-154	0.758978	7.1e-06	12.9672	0	0.811032
NM_001025261	Tpd52	chr3	-	8929435	8964054	2432	8	3602	3902	2323	2474	180	310	75.0617	138.755	128.589	169.797	13.0285	99.3292	0.541171	1.69e-154	0.758978	7.1e-06	12.9672	0	0.811028
NM_007469	Apoc1	chr7	-	20274829	20277945	490	3	1200	4371	224	741	11	233	25.0067	155.433	12.3994	50.8569	0.796189	74.6571	0.161039	0	0.336242	2.5e-41	58.6369	3.15e-194	0.810746
NM_010500	Ier5	chr1	-	156943496	156946766	3270	1	279	52	8	260	3	9	5.81405	1.84912	0.442837	17.8445	0.217142	2.88375	3.09707	2.17e-17	1.83435	0.0377182	61.8769	6.47e-70	0.81062
NM_001039684	Mks1	chr11	+	87666726	87677181	2365	18	616	225	3	229	1	3	12.8368	8.001	0.166064	15.7169	0.0723808	0.96125	1.60046	4.06e-10	10.1053	4.81e-13	109.055	2.62e-64	0.810436
NM_001039198	Zfhx2	chr14	-	55680495	55710885	8724	10	819	195	295	140	0	28	17.067	6.9342	16.3296	9.60859	0	8.97167	2.4526	1.49e-34	1.85243	0.000315202	133.711	1.61e-40	0.810405
NM_021885	Tub	chr7	+	116154393	116177973	5941	12	416	278	2	76	0	2	8.66897	9.88568	0.110709	5.21609	0	0.640834	0.876195	0.0889864	9.10626	5.43e-09	73.0195	4.16e-22	0.810266
NM_139145	Hlcs	chr16	-	94350911	94509463	4833	10	1185	131	10	169	4	9	24.6941	4.65836	0.553547	11.5989	0.289523	2.88375	5.2672	1.33e-110	7.7698	1.67e-21	32.2424	6.56e-43	0.81014
NM_172924	C230081A13Rik	chr9	-	56048935	56265857	10979	7	1846	536	30	1375	19	47	38.4686	19.0602	1.66064	94.3701	1.37523	15.0596	2.01633	6.86e-52	2.52087	1.55e-13	65.2434	0	0.809972
NM_021287	Spnb3	chr19	+	4711222	4752352	8235	37	328	1213	202	244	1	40	6.83515	43.1343	11.1816	16.7464	0.0723808	12.8167	0.158872	7.88e-246	0.525699	0.000351066	116.167	1.3e-68	0.809656
NM_013594	Mbd1	chr18	+	74427941	74442338	2672	15	396	659	322	286	3	41	8.2522	23.434	17.8242	19.629	0.217142	13.1371	0.352627	4.39e-63	0.61925	0.00559416	68.0409	2.64e-77	0.808775
NM_028276	Utp14a	chrX	+	45610110	45635626	2431	15	14048	9856	8067	8289	508	593	292.745	350.479	446.546	568.897	36.7694	190.007	0.835544	4.31e-42	1.54947	4.24e-29	15.4449	0	0.808635
NM_001110009	Apoc1	chr7	-	20274829	20278007	430	4	1176	4291	226	740	12	230	24.5065	152.588	12.5102	50.7883	0.868569	73.6959	0.160763	0	0.333802	2.98e-41	54.0534	1.78e-192	0.808504
NM_198412	Dnajc6	chr4	+	101223198	101315404	5208	19	693	161	9	87	1	49	14.4413	5.72516	0.498192	5.97105	0.0723808	15.7004	2.51139	1.27e-30	0.909315	0.521908	41.7254	8.82e-24	0.808221
NM_001007573	Maneal	chr4	-	124532482	124539415	2727	4	402	268	5	104	0	62	8.37723	9.53008	0.276773	7.13781	0	19.8658	0.878257	0.100758	0.419073	7.69e-09	99.572	3.73e-30	0.807973
NM_010900	Nfatc2ip	chr7	-	133526367	133540251	3388	8	1501	3672	745	2231	80	197	31.2792	130.576	41.2392	153.12	5.79046	63.1221	0.239727	0	0.49697	2.61e-17	26.1311	0	0.807561
NM_001024626	Zfp873	chr10	+	81510871	81524331	2300	3	585	79	9	223	3	3	12.1907	2.80924	0.498192	15.3051	0.217142	0.96125	4.29414	8.67e-48	9.5976	2.89e-12	53.1051	2e-59	0.807106
NM_024270	Stard3nl	chr13	-	19449544	19487621	1284	9	5590	1650	1961	2111	144	470	116.489	58.674	108.55	144.884	10.4228	150.596	1.98523	7.89e-148	0.777667	4.19e-07	13.8126	0	0.806931
NM_013902	Fkbp3	chr12	-	66163418	66174925	945	7	45571	14500	14975	15246	3033	1871	949.649	515.62	828.936	1046.38	219.531	599.5	1.84234	0	1.59484	1.1e-100	4.76559	0	0.806847
NM_013896	Timm9	chr12	-	72224158	72237662	1019	6	4709	1979	593	2022	342	369	98.1303	70.3732	32.8253	138.775	24.7542	118.234	1.39452	7.87e-37	0.833958	0.00104655	5.59306	2.54e-270	0.806741
NM_029321	Ttc32	chr12	+	9036802	9043200	1000	3	1493	595	909	635	10	62	31.1124	21.1582	50.3174	43.5818	0.723808	19.8658	1.46951	3.69e-16	1.55359	0.000242307	54.8293	1.01e-165	0.806612
NM_199197	1110032A13Rik	chr18	-	80389002	80397358	1339	6	1948	2776	408	994	150	177	40.5941	98.7145	22.5847	68.221	10.8571	56.7138	0.411438	2.62e-202	0.717327	5.05e-05	6.24876	1.08e-143	0.806451
NM_001024853	Timm9	chr12	-	72224158	72237662	981	6	4701	1975	593	1969	342	369	97.9636	70.231	32.8253	135.138	24.7542	118.234	1.39497	7.83e-37	0.832542	0.000941607	5.44653	1.31e-258	0.806306
NM_008706	Nqo1	chr8	-	109912124	109927105	1552	6	1289	190	9	426	3	75	26.8613	6.7564	0.498192	29.2376	0.217142	24.0313	3.95936	6.25e-96	1.11199	0.360918	101.232	2.91e-117	0.806274
NR_027964	Gm10416	chr5	-	110262519	110263161	642	1	129	308	42	266	6	21	2.68822	10.9525	2.3249	18.2563	0.434285	6.72875	0.246634	8.95e-46	0.38712	0.000236246	36.1711	1.92e-67	0.806152
NM_001163430	Sirt6	chr10	-	81084530	81090067	1668	9	716	699	504	422	9	89	14.9206	24.8564	27.8987	28.963	0.651427	28.5171	0.600468	1.45e-21	0.521917	8.85e-08	40.1133	3.67e-107	0.806002
NM_031374	Tex15	chr8	+	34681015	34696057	8408	4	117	387	3	203	0	2	2.43815	13.7617	0.166064	13.9325	0	0.640834	0.178287	4.14e-74	2.57683	0.0577321	193.454	1.08e-58	0.805942
NM_019934	Sec1	chr7	-	52933056	52934928	1872	1	221	939	6	160	0	3	4.60539	33.3908	0.332128	10.9812	0	0.96125	0.13845	5.15e-207	3.63595	0.00134224	152.677	2.75e-46	0.805655
NM_018737	Ctps2	chrX	+	159339801	159470257	3099	19	1691	794	827	860	13	28	35.2385	28.2346	45.7783	59.0242	0.94095	8.97167	1.24768	1.88e-07	3.82232	1.26e-19	58.3207	6.27e-225	0.805244
NM_027838	Senp8	chr9	-	59583692	59598417	2016	2	604	353	506	438	3	57	12.5867	12.5527	28.0095	30.0612	0.217142	18.2638	1.00189	0.977462	0.683365	0.00854133	104.076	1.07e-120	0.805212
NM_010831	Sik1	chr17	-	31981194	31992737	4509	14	446	1962	41	413	6	28	9.29414	69.7687	2.26954	28.3453	0.434285	8.97167	0.133492	0	1.0098	0.959361	56.0855	8.27e-109	0.80516
NM_023141	Tor3a	chr1	-	158583747	158604470	3268	6	2579	264	555	1020	13	34	53.7435	9.38784	30.7218	70.0054	0.94095	10.8942	5.70746	3.92e-251	4.82922	9.6e-35	69.1585	2.76e-270	0.805154
NM_016693	Map3k6	chr4	+	132796732	132808843	4333	29	218	423	37	435	7	51	4.54288	15.0419	2.04812	29.8553	0.506666	16.3413	0.302794	4.7e-50	0.275909	3.62e-13	51.6826	1.42e-113	0.804933
NM_029948	Pramef12	chr4	-	143981576	143998367	2460	4	2094	2819	25	1485	13	69	43.6366	100.244	1.38387	101.92	0.94095	22.1088	0.435516	7.03e-185	1.9607	6.42e-10	100.656	0	0.804747
NM_001104646	AW209491	chr13	+	14722511	14730469	1943	2	1113	495	680	1000	30	75	23.1937	17.6022	37.6412	68.6328	2.17142	24.0313	1.31666	2.22e-07	0.960277	0.733943	30.6211	1.55e-241	0.804334
NM_172619	Adamts10	chr17	+	33661168	33690421	3731	25	88	94	2	78	0	0	1.83382	3.34264	0.110709	5.35336	0	0	0.549206	5.22e-05	5.83062	0.0152735	74.9161	1.11e-22	0.804294
NM_001081124	Mtap7d2	chrX	+	155852509	155936879	3854	17	1433	1239	47	356	8	8	29.8621	44.0588	2.60167	24.4333	0.579046	2.56333	0.677948	2.63e-23	10.4383	1.5e-28	37.6161	5.23e-90	0.804135
NM_025512	Zfand1	chr3	-	10339955	10351301	1591	8	274	77	76	71	2	27	5.70985	2.73812	4.20695	4.87293	0.144762	8.65125	2.06684	1.8e-09	0.643428	0.0361818	22.7593	4.32e-18	0.80412
NM_011070	Pfdn2	chr1	+	173275829	173288301	622	4	6661	4552	685	2034	430	406	138.808	161.869	37.9179	139.599	31.1237	130.089	0.85778	2.08e-15	1.07235	0.16691	4.4775	2.68e-230	0.803773
NM_001122818	Pnpla6	chr8	+	3515383	3544267	4497	35	1853	1673	382	1121	177	218	38.6144	59.4919	21.1455	76.9373	12.8114	69.8509	0.649267	4.88e-37	0.554614	2.17e-14	5.97752	1.89e-157	0.80373
NM_015801	Pnpla6	chr8	+	3515383	3544267	4438	34	1853	1673	382	1121	177	218	38.6144	59.4919	21.1455	76.9373	12.8114	69.8509	0.649267	4.88e-37	0.554614	2.17e-14	5.97752	1.89e-157	0.80373
NM_011436	Sorl1	chr9	-	41776571	41932372	6938	48	1020	215	62	247	3	2	21.2557	7.6454	3.43199	16.9523	0.217142	0.640834	2.77103	3.77e-51	22.2961	1.04e-24	58.7949	3.16e-66	0.803666
NM_001081233	Gm5560	chr5	+	97693767	97695032	1265	1	63	62	33	40	5	3	1.31285	2.20472	1.8267	2.74531	0.361904	0.96125	0.595536	0.00370436	1.0482	0.926716	6.48008	1.63e-07	0.803632
NM_033570	Cnnm4	chr1	+	36528441	36565621	4582	7	413	673	169	139	6	18	8.60646	23.9319	9.35494	9.53996	0.434285	5.7675	0.360089	1.8e-62	1.42749	0.108961	18.9661	2.02e-32	0.803622
NM_172676	Samd10	chr2	-	181329923	181333852	2098	5	302	98	2	287	1	4	6.29334	3.48488	0.110709	19.6976	0.0723808	1.28167	1.79422	1.29e-07	3.97007	9.57e-05	136.556	5.79e-81	0.803491
NM_017479	Myst4	chr14	+	22319075	22491355	6908	17	3191	884	1831	2253	29	235	66.4969	31.435	101.354	154.63	2.09904	75.2979	2.11441	5.9e-98	0.886086	0.078056	71.2493	0	0.802928
NM_001081237	Klhdc5	chr6	+	147039596	147061300	6571	3	695	635	393	259	11	28	14.483	22.5806	21.7544	17.7759	0.796189	8.97167	0.641536	9.53e-16	1.5723	0.0103599	20.5466	9.64e-60	0.802412
NM_001076791	9630025I21Rik	chr13	-	67572448	67585189	3772	4	467	406	88	164	8	5	9.73176	14.4374	4.87121	11.2558	0.579046	1.60208	0.674094	7.74e-09	5.10999	9.34e-08	17.3856	3.71e-37	0.802347
NM_134067	AW209491	chr13	+	14722524	14730469	2010	2	1117	495	694	1003	30	76	23.277	17.6022	38.4161	68.8387	2.17142	24.3517	1.32138	1.5e-07	0.951209	0.673397	30.7128	2.29e-242	0.802118
NM_013454	Abca1	chr4	-	53043660	53172767	10260	50	1840	304	6	463	3	8	38.3435	10.8102	0.332128	31.777	0.217142	2.56333	3.53853	6.41e-122	13.401	7.3e-39	110.003	7.43e-128	0.802069
NM_144815	Cecr5	chr6	-	120459511	120481317	1908	8	683	102	150	130	2	45	14.233	3.62712	8.3032	8.92226	0.144762	14.4188	3.89303	5.99e-51	0.974144	0.863968	41.4093	1.46e-34	0.801822
NM_021568	Pcbp3	chr10	-	76224598	76424692	2175	16	645	96	20	132	2	1	13.4411	3.41376	1.10709	9.05953	0.144762	0.320417	3.90418	2.42e-48	21.1606	4.45e-16	42.0415	4e-35	0.801633
NM_029115	4930455F23Rik	chr1	+	166205728	166217976	1894	6	927	55	10	166	3	7	19.3176	1.9558	0.553547	11.393	0.217142	2.24292	9.71469	5.14e-119	7.59947	5.17e-17	39.5917	2.38e-43	0.801547
NM_027590	Ints10	chr8	+	71317852	71351543	2410	17	3425	1794	1208	1907	368	355	71.3732	63.7946	66.8684	130.883	26.6361	113.748	1.1189	0.000105526	0.630467	6.82e-15	4.90343	2.98e-232	0.801454
NM_144547	Amhr2	chr15	+	102275850	102285061	1885	11	333	1309	191	202	1	37	6.93935	46.548	10.5727	13.8638	0.0723808	11.8554	0.149467	3.2e-275	0.575822	0.00271176	96.2529	1.45e-56	0.801343
NM_009238	Sox4	chr13	-	29042598	29045551	2953	1	884	57	11	59	1	2	18.4216	2.02692	0.608901	4.04933	0.0723808	0.640834	8.94508	6.26e-110	19.3262	4.11e-21	28.4491	6.62e-16	0.801279
NM_134005	Enpp3	chr10	-	24493619	24556001	2815	25	3614	612	6	314	2	54	75.3117	21.7627	0.332128	21.5507	0.144762	17.3025	3.45714	1.23e-231	4.30597	3.6e-44	99.572	6.27e-87	0.801217
NM_001033043	Rnf17	chr14	+	57021533	57143868	5147	37	1352	1058	1089	939	12	49	28.1742	37.6225	60.2812	64.4462	0.868569	15.7004	0.748981	2.71e-12	1.77277	1.32e-05	68.5697	7.68e-249	0.801089
NM_008884	Pml	chr9	-	58064986	58097593	5239	8	14254	1804	500	6552	216	239	297.037	64.1502	27.6773	449.682	15.6343	76.5796	4.62976	0	3.89118	5.48e-155	28.6371	0	0.80105
NM_178087	Pml	chr9	-	58064986	58097593	5377	9	14274	1804	500	6552	216	239	297.454	64.1502	27.6773	449.682	15.6343	76.5796	4.63626	0	3.89664	2.15e-155	28.6371	0	0.801008
NM_007916	Ddx19a	chr8	-	113498890	113521723	2575	12	239	402	8	50	1	11	4.98049	14.2951	0.442837	3.43164	0.0723808	3.52458	0.34912	9.25e-40	1.31025	0.341094	24.1818	2.13e-13	0.800877
NM_023475	Serhl	chr15	+	82930634	82947101	1367	12	266	354	35	140	16	22	5.54314	12.5882	1.93741	9.60859	1.15809	7.04917	0.440912	2.85e-24	0.760516	0.225244	7.86535	1.45e-24	0.800547
NM_019573	Wwox	chr8	+	116963595	117876608	2203	9	319	70	1	77	0	15	6.6476	2.4892	0.0553547	5.28472	0	4.80625	2.64217	4.25e-16	1.31025	0.271645	73.9678	2.15e-22	0.800328
NM_007940	Ephx2	chr14	-	66703213	66743337	2035	19	1790	809	23	3050	13	127	37.3016	28.768	1.27316	209.33	0.94095	40.6929	1.29622	4.93e-10	0.916665	0.347626	206.663	0	0.800286
NM_013566	Itgb7	chr15	-	102046425	102062366	2674	15	757	692	7	439	4	37	15.775	24.6075	0.387483	30.1298	0.289523	11.8554	0.641217	4.72e-17	1.3068	0.0935857	83.4508	2.68e-119	0.800003
NM_001081112	Ankrd26	chr6	-	118452581	118512274	5704	34	294	102	4	289	1	1	6.12663	3.62712	0.221419	19.8349	0.0723808	0.320417	1.67901	2.58e-06	9.66311	7.03e-07	137.504	1.54e-81	0.799864
NM_020594	Zc3h8	chr2	-	128752003	128769756	1567	9	1161	783	23	276	7	107	24.1939	27.8435	1.27316	18.9426	0.506666	34.2846	0.868878	0.00247713	0.704867	0.000919622	32.8351	5.74e-69	0.799827
NM_194444	Cdk10	chr8	+	125748740	125756155	1610	13	554	299	5	130	1	50	11.5447	10.6324	0.276773	8.92226	0.0723808	16.0208	1.08453	0.255623	0.712932	0.0272763	62.114	5.48e-36	0.799658
NM_018869	Grk5	chr19	+	60965651	61168458	3167	16	330	290	4	90	0	51	6.87683	10.3124	0.221419	6.17695	0	16.3413	0.666813	5.6e-07	0.417013	1.35e-07	86.2957	3.96e-26	0.799649
NM_029924	Mbd5	chr2	+	48805027	49172589	7055	17	389	225	5	376	3	6	8.10632	8.001	0.276773	25.8059	0.217142	1.9225	1.01164	0.889865	3.64999	2.06e-05	89.3777	5.75e-103	0.79933
NM_027678	Zranb3	chr1	-	129850762	129998985	4154	21	2171	496	531	916	116	100	45.2412	17.6378	29.3933	62.8676	8.39617	32.0417	2.56196	5.17e-95	1.40885	0.000384521	7.43244	6.8e-146	0.799045
NM_001164039	Ly6e	chr15	+	74785480	74790335	2067	5	7184	1939	3683	2602	54	380	149.707	68.9508	203.871	178.582	3.90856	121.758	2.17117	2.91e-230	1.23545	3.29e-05	44.8807	0	0.798816
NM_194446	Cdk10	chr8	+	125748740	125756155	1648	13	560	301	5	130	1	51	11.6698	10.7036	0.276773	8.92226	0.0723808	16.3413	1.08899	0.230352	0.706781	0.0224424	62.114	5.48e-36	0.798798
NM_008529	Ly6e	chr15	+	74785500	74790335	2278	4	7184	1939	3683	2602	54	381	149.707	68.9508	203.871	178.582	3.90856	122.079	2.17117	2.91e-230	1.23222	4.05e-05	44.8807	0	0.798782
NM_024473	BC005537	chr13	+	24893525	24904768	2551	5	2860	2244	321	786	182	107	59.5992	79.7966	17.7688	53.9454	13.1733	34.2846	0.747086	1.03e-24	1.73548	8.26e-10	4.07823	2.73e-83	0.798717
NM_010220	Fkbp5	chr17	-	28536039	28623057	3505	11	7736	1476	928	1976	168	85	161.21	52.4866	51.3691	135.618	12.16	27.2354	3.07087	0	5.89385	5.82e-114	11.0935	0	0.798639
NM_001164037	Ly6e	chr15	+	74785480	74790335	2154	5	7245	1939	3704	2604	54	381	150.978	68.9508	205.034	178.72	3.90856	122.079	2.1896	3.5e-236	1.24268	1.89e-05	44.9152	0	0.798469
NM_001164038	Ly6e	chr15	+	74785480	74790335	2070	5	7245	1939	3704	2604	54	381	150.978	68.9508	205.034	178.72	3.90856	122.079	2.1896	3.5e-236	1.24268	1.89e-05	44.9152	0	0.798469
NM_001164036	Ly6e	chr15	+	74785500	74790335	2281	4	7245	1939	3704	2604	54	382	150.978	68.9508	205.034	178.72	3.90856	122.399	2.1896	3.5e-236	1.23944	2.34e-05	44.9152	0	0.798435
NM_009767	Chic1	chrX	+	100551894	100585381	1245	6	357	293	250	446	13	53	7.43948	10.4191	13.8387	30.6102	0.94095	16.9821	0.713846	2.14e-05	0.434324	2.51e-07	30.278	8.59e-109	0.798323
NM_021463	Prps1	chrX	+	136991151	137010678	1964	7	18050	28419	2767	4468	496	1074	376.142	1010.58	153.166	306.651	35.9009	344.128	0.372345	0	1.10006	0.00206274	8.52711	0	0.798098
NM_023258	Pycard	chr7	-	135134886	135137381	2135	3	3950	1372	2298	2287	37	432	82.3136	48.7883	127.205	156.963	2.67809	138.42	1.68696	2.23e-67	0.597784	2.2e-21	57.0979	0	0.798092
NM_175193	Golim4	chr3	-	75680305	75760753	4148	15	340	44	4	333	1	2	7.08522	1.56464	0.221419	22.8547	0.0723808	0.640834	4.44233	2.68e-29	7.4466	4.23e-07	158.367	3.41e-94	0.798031
NM_028944	P4htm	chr9	-	108481156	108499931	1810	9	45	46	5	99	1	1	0.93775	1.63576	0.276773	6.79464	0.0723808	0.320417	0.573758	0.00771543	1.50679	0.545122	47.4152	3.54e-27	0.797995
NM_009775	Tspo	chr15	+	83394002	83404633	856	4	456	86	137	133	1	47	9.50253	3.05816	7.58359	9.12816	0.0723808	15.0596	3.0794	3.42e-27	0.623735	0.00349019	63.5364	7.65e-37	0.79779
NM_001164040	Ly6e	chr15	+	74785535	74790335	1864	4	7035	1926	3695	2591	53	377	146.602	68.4885	204.535	177.828	3.83618	120.797	2.14049	4.72e-219	1.21944	0.000108035	45.5186	0	0.797635
NM_010774	Mbd4	chr6	-	115790714	115803359	3584	8	812	265	14	484	5	104	16.9212	9.4234	0.774965	33.2183	0.361904	33.3233	1.79175	6.01e-18	0.507255	1.94e-09	76.6546	1.67e-130	0.797585
NM_001077354	C77370	chrX	-	101272774	101396456	10890	5	1438	5970	440	649	7	251	29.9663	212.293	24.356	44.5427	0.506666	80.4246	0.141281	0	0.374098	1.24e-37	77.0498	2.8e-174	0.797412
NM_020005	Kat2b	chr17	+	53706639	53812045	4309	18	1120	429	465	927	60	97	23.3395	15.2552	25.7399	63.6226	4.34285	31.0804	1.52829	1.41e-14	0.749384	0.0085028	14.4267	1.03e-190	0.797136
NM_153556	Pms1	chr1	-	53246031	53353840	3031	13	1939	1186	200	254	10	231	40.4066	42.1742	11.0709	17.4327	0.723808	74.0163	0.95812	0.246475	0.547821	1.13e-15	21.9834	1.92e-59	0.797074
NM_009133	Stmn3	chr2	-	181041163	181049205	1136	5	684	3754	167	403	6	55	14.2538	133.492	9.24423	27.659	0.434285	17.6229	0.106942	0	0.80136	0.122467	54.7307	5.57e-106	0.797048
NM_009559	Zfp57	chr17	+	37141291	37147576	1915	3	2170	1034	192	1891	121	115	45.2204	36.769	10.6281	129.785	8.75808	36.8479	1.22967	3.08e-08	1.2261	0.0273861	14.7065	0	0.796898
NM_001004180	BC057022	chr5	+	115018259	115063227	2693	3	117	99	25	41	0	0	2.43815	3.52044	1.38387	2.81394	0	0	0.691753	0.00714034	7.73049	0.00269428	39.8288	4.34e-12	0.796703
NM_172268	Nup214	chr2	+	31829969	31909495	8195	36	2294	1538	986	625	18	279	47.8044	54.6913	54.5797	42.8955	1.30285	89.3963	0.874204	4.88e-05	0.53697	1.25e-19	31.2441	2.69e-152	0.796639
NM_001161739	Glmn	chr5	-	107977985	108026658	1823	17	1686	959	1050	819	58	104	35.1344	34.102	58.1224	56.2102	4.19809	33.3233	1.03018	0.461468	1.05257	0.607779	13.1798	2.85e-164	0.796333
NM_080452	Mrps2	chr2	+	28323585	28326697	2079	4	5820	5377	3303	2632	404	439	121.282	191.206	182.836	180.641	29.2418	140.663	0.63452	5.27e-126	0.866702	0.00458137	6.16515	0	0.796012
NM_009061	Rgs2	chr1	-	145846467	145851279	3009	5	60	27	1	80	0	0	1.25033	0.96012	0.0553547	5.49062	0	0	1.27715	0.277087	3.99627	0.0791865	76.8127	2.96e-23	0.795957
NM_001163518	2410075B13Rik	chr15	-	75810302	75812715	2413	1	194	61	5	493	1	2	4.04274	2.16916	0.276773	33.836	0.0723808	0.640834	1.84379	1.08e-05	4.25832	0.00126739	234.231	2.75e-140	0.795827
NM_026504	Coq5	chr5	+	115729710	115746981	2001	7	2783	2139	300	1216	175	260	57.9946	76.0628	16.6064	83.4575	12.6666	83.3084	0.762648	8.29e-21	0.698801	1.35e-07	6.55731	2.57e-180	0.795464
NM_146059	2410075B13Rik	chr15	-	75810302	75812715	2300	2	194	60	5	493	1	2	4.04274	2.1336	0.276773	33.836	0.0723808	0.640834	1.87402	6.85e-06	4.25832	0.00126739	234.231	2.75e-140	0.795418
NM_194059	Nanos3	chr8	-	86697631	86700451	730	2	566	96	6	176	2	40	11.7948	3.41376	0.332128	12.0794	0.144762	12.8167	3.42673	1.49e-37	0.905992	0.547264	55.95	1.44e-47	0.795414
NM_175684	Fchsd1	chr18	-	38117087	38129385	4227	20	469	84	5	171	3	4	9.77344	2.98704	0.276773	11.7362	0.217142	1.28167	3.24151	1.33e-29	6.15819	1.5e-08	40.7771	9.37e-45	0.795401
NM_054048	Rcor2	chr19	+	7344253	7349715	2014	11	8919	1865	387	2726	159	685	185.862	66.3194	21.4223	187.093	11.5085	219.486	2.80235	0	0.851855	7.63e-05	16.1627	0	0.795311
NM_007595	Camk2b	chr11	-	5869669	5965661	3910	21	1000	74	137	688	3	7	20.8389	2.63144	7.58359	47.2193	0.217142	2.24292	7.82423	5.2e-117	8.19727	8.72e-19	163.345	1.96e-192	0.795228
NM_010344	Gsr	chr8	+	34763709	34808634	2672	13	5151	3512	1222	3665	83	53	107.341	124.887	67.6434	251.539	6.00761	16.9821	0.859739	6.37e-12	6.25039	5.12e-79	41.3867	0	0.794936
NM_025556	2410022L05Rik	chr8	-	13884787	13890271	802	4	4930	3639	1878	1648	158	656	102.736	129.403	103.956	113.107	11.4362	210.193	0.79415	1.12e-25	0.491694	5.02e-55	9.83494	5.85e-296	0.794859
NM_026373	Cdk2ap2	chr19	+	4097350	4099017	911	4	2131	1424	216	463	28	323	44.4077	50.6374	11.9566	31.777	2.02666	103.495	0.877084	0.00013613	0.431089	4.07e-37	15.1729	1.02e-97	0.794831
NM_007610	Casp2	chr6	+	42215037	42232495	3463	11	2389	466	1085	1017	20	87	49.7841	16.571	60.0598	69.7995	1.44762	27.8763	3.0002	2.24e-130	1.77926	5.87e-09	45.9702	3.45e-259	0.794774
NM_009229	Sntb2	chr8	+	109459649	109538092	4423	7	2316	1666	82	946	58	119	48.2628	59.2429	4.53908	64.9266	4.19809	38.1296	0.814815	2.36e-10	1.26494	0.00927823	15.2211	1.58e-197	0.794771
NM_001013745	Zfp57	chr17	+	37139486	37147552	1688	6	2140	1015	191	1888	121	116	44.5952	36.0934	10.5727	129.579	8.75808	37.1683	1.23536	1.98e-08	1.19883	0.0496563	14.6832	0	0.794755
NM_144855	Cbs	chr17	-	31749588	31774086	2418	17	323	57	37	198	2	59	6.73096	2.02692	2.04812	13.5893	0.144762	18.9046	3.27481	3.83e-21	0.353768	5.63e-11	62.9042	8.12e-54	0.794613
NM_001122998	Tiam2	chr17	+	3326572	3519397	6143	27	479	379	148	108	15	13	9.98182	13.4772	8.19249	7.41234	1.08571	4.16542	0.740502	1.41e-05	2.24615	0.000648242	6.46033	1.44e-17	0.794519
NM_011878	Tiam2	chr17	+	3397206	3519397	6127	27	479	379	148	108	15	13	9.98182	13.4772	8.19249	7.41234	1.08571	4.16542	0.740502	1.41e-05	2.24615	0.000648242	6.46033	1.44e-17	0.794519
NM_178224	Cbs	chr17	-	31749588	31774076	2366	16	322	57	37	198	2	59	6.71012	2.02692	2.04812	13.5893	0.144762	18.9046	3.2647	5.17e-21	0.352676	5.05e-11	62.9042	8.12e-54	0.794508
NM_177173	A830018L16Rik	chr1	+	11404192	11965982	2772	14	305	36	14	157	3	2	6.35586	1.28016	0.774965	10.7753	0.217142	0.640834	4.84829	3.17e-28	6.68229	3.04e-06	37.458	7.98e-41	0.794196
NM_011977	Slc27a1	chr8	+	74092825	74110607	2795	14	87	122	1	173	0	11	1.81298	4.33832	0.0553547	11.8735	0	3.52458	0.419417	3.47e-10	0.480426	0.0298397	165.005	4.91e-50	0.79409
NM_001033320	Rltpr	chr8	+	108214805	108222065	2504	17	92	30	1	12	0	0	1.91718	1.0668	0.0553547	0.823593	0	0	1.75869	0.00450309	6.09267	0.0120408	12.328	0.000668046	0.794078
NR_024068	Snhg7	chr2	-	26492696	26495764	741	4	1458	374	274	207	47	58	30.3831	13.2994	15.1672	14.207	3.4019	18.5842	2.28083	5.3e-53	1.62005	8.85e-05	4.10932	1.96e-23	0.793748
NM_008452	Klf2	chr8	+	74842960	74845553	1816	3	8112	3830	5702	5753	64	193	169.045	136.195	315.632	394.844	4.63237	61.8404	1.24148	5.81e-29	2.73971	8.36e-61	83.9469	0	0.793745
NM_001160369	A830018L16Rik	chr1	+	11404192	11965982	2781	14	305	36	14	159	3	2	6.35586	1.28016	0.774965	10.9126	0.217142	0.640834	4.84829	3.17e-28	6.68229	3.04e-06	37.9322	2.19e-41	0.793716
NM_008363	Irak1	chrX	-	71259256	71269260	3831	14	3754	1423	1594	3737	134	478	78.2292	50.6019	88.2353	256.481	9.69903	153.159	1.54586	3.93e-47	0.51357	1.81e-36	26.2575	0	0.793695
NM_001159696	Tcfap2c	chr2	+	172376490	172384119	2776	7	3092	1957	492	2953	132	60	64.4338	69.5909	27.2345	202.673	9.55426	19.225	0.926053	0.00799747	3.32181	2.99e-30	21.0623	0	0.793466
NM_133930	Creld1	chr6	+	113433562	113443332	2034	10	1083	152	13	377	4	3	22.5685	5.40512	0.71961	25.8746	0.289523	0.96125	4.15343	2.02e-84	17.7539	4.33e-25	71.6918	1.24e-101	0.793446
NM_001161738	Glmn	chr5	-	107977985	108026907	2001	19	1966	1122	1236	928	65	144	40.9692	39.8983	68.4183	63.6912	4.70475	46.14	1.02682	0.478679	0.888713	0.177632	13.3481	1.46e-186	0.793325
NM_133248	Glmn	chr5	-	107977985	108026658	2015	19	1960	1128	1236	928	65	144	40.8442	40.1117	68.4183	63.6912	4.70475	46.14	1.01825	0.628122	0.886002	0.166894	13.3481	1.46e-186	0.79332
NM_007931	Endog	chr2	+	30027043	30029589	1032	3	1719	2083	368	579	114	164	35.822	74.0715	20.3705	39.7384	8.25141	52.5484	0.483838	3.61e-110	0.68292	8.88e-06	4.78275	1.26e-70	0.793274
NM_001013026	Ttf2	chr3	-	100742783	100773586	4540	23	5949	1096	719	1637	285	166	123.971	38.9738	39.8	112.352	20.6285	53.1892	3.17965	0	2.33413	1.74e-35	5.4312	5.71e-215	0.79315
NM_015810	Polg2	chr11	-	106629517	106640851	1577	8	925	681	12	553	7	78	19.276	24.2164	0.664256	37.9539	0.506666	24.9925	0.795968	7.06e-06	0.767908	0.0298774	65.6701	5.5e-147	0.793053
NM_016740	S100a11	chr3	+	93324417	93330210	504	3	153	44	37	131	7	12	3.18835	1.56464	2.04812	8.99089	0.506666	3.845	2.00621	1.36e-05	0.776073	0.396872	15.647	2.69e-29	0.792824
NM_009335	Tcfap2c	chr2	+	172375092	172384119	2835	7	3106	1955	493	2998	132	60	64.7256	69.5198	27.2898	205.761	9.55426	19.225	0.931196	0.0137843	3.33685	1.61e-30	21.3832	0	0.792761
NM_013872	Pmm1	chr15	-	81781535	81791297	1239	8	18082	18811	10148	8408	776	825	376.809	668.919	561.739	577.064	56.1675	264.344	0.563514	0	1.43422	8.42e-27	10.2629	0	0.792726
NM_028902	Hsf2bp	chr17	-	32081713	32171453	2867	8	4715	845	1459	1121	22	370	98.2553	30.0482	80.7624	76.9373	1.59238	118.554	3.26793	3.46e-283	0.83277	0.000942709	46.2608	1.19e-285	0.792532
NM_009601	Chrnb1	chr11	-	69597537	69609439	2149	11	122	48	3	8	0	1	2.54234	1.70688	0.166064	0.549062	0	0.320417	1.47156	0.0189969	4.02903	0.0123664	8.53474	0.00841153	0.792395
NM_146002	Rhbdd2	chr5	+	136108523	136122246	4171	4	1104	1297	63	361	31	36	23.0061	46.1213	3.48734	24.7764	2.2438	11.535	0.499064	1.41e-64	1.95653	7.58e-06	10.7277	1.01e-68	0.792371
NR_027785	Polg2	chr11	-	106629517	106640829	1430	8	906	660	12	520	7	77	18.88	23.4696	0.664256	35.689	0.506666	24.6721	0.804405	2.36e-05	0.761794	0.0264059	61.7584	1.26e-137	0.792212
NM_011150	Lgals3bp	chr11	-	118254065	118263245	2168	6	59	29	1	152	0	1	1.22949	1.03124	0.0553547	10.4322	0	0.320417	1.17246	0.473038	1.96538	0.294295	145.091	5.58e-44	0.792176
NM_013834	Sfrp1	chr8	+	24521973	24560102	4370	3	2667	4146	28	1553	16	85	55.5773	147.432	1.54993	106.587	1.15809	27.2354	0.377156	0	2.03242	3.72e-13	86.6862	0	0.791502
NM_029688	Srxn1	chr2	+	151931465	151937089	2583	2	1693	309	14	173	4	77	35.2802	10.988	0.774965	11.8735	0.289523	24.6721	3.20347	1.1e-100	1.4228	0.00130123	33.001	5.04e-44	0.791492
NM_011505	Stxbp4	chr11	-	90337808	90499422	6006	18	1079	41	19	211	2	3	22.4852	1.45796	1.05174	14.4815	0.144762	0.96125	15.0745	5.47e-159	17.6884	5.52e-25	67.0135	1.63e-57	0.791295
NM_001142698	5730494M16Rik	chr18	-	25285723	25327378	3607	7	637	223	134	69	2	41	13.2744	7.92988	7.41752	4.73566	0.144762	13.1371	1.66971	7.33e-12	0.995168	0.975761	22.1271	1.53e-17	0.79105
NM_027745	Ccdc57	chr11	-	120687855	120794186	3390	19	76	86	1	158	0	11	1.58375	3.05816	0.0553547	10.844	0	3.52458	0.518848	2.86e-05	0.420373	0.0119789	150.78	1.04e-45	0.790828
NM_001081154	4921513D23Rik	chr16	-	14110625	14159367	6398	27	330	279	134	65	0	4	6.87683	9.92124	7.41752	4.46113	0	1.28167	0.693009	7.42e-06	4.33694	2.33e-05	62.5881	5.95e-19	0.790743
NM_153404	Liph	chr16	-	21955463	21995523	2046	9	215	427	3	127	1	10	4.48036	15.1841	0.166064	8.71636	0.0723808	3.20417	0.295855	6.91e-52	1.28643	0.39714	60.6915	3.92e-35	0.790362
NM_175307	Fam46b	chr4	+	133036047	133043855	2288	2	219	77	7	98	2	30	4.56371	2.73812	0.387483	6.72601	0.144762	9.6125	1.65347	7.6e-05	0.464928	0.000285586	31.2941	1.39e-25	0.789981
NM_025780	Thap2	chr10	-	114807021	114821491	3408	3	490	27	5	300	1	3	10.2111	0.96012	0.276773	20.5898	0.0723808	0.96125	10.28	3.27e-65	8.04168	6.68e-10	142.72	1.06e-84	0.789915
NM_025689	Ccdc51	chr9	+	108991921	108994816	1193	3	435	357	3	175	1	40	9.06491	12.6949	0.166064	12.0107	0.0723808	12.8167	0.713957	2.77e-06	0.696671	0.0352036	83.4508	7.77e-49	0.789707
NM_001001792	Zfp239	chr6	+	117813094	117822784	2813	4	1452	1305	527	215	5	66	30.2581	46.4058	29.1719	14.756	0.361904	21.1475	0.652216	9.53e-29	1.42074	0.00300397	34.139	1.76e-54	0.789619
NM_008616	Zfp239	chr6	+	117813094	117822784	2633	3	1427	1285	527	215	5	66	29.7371	45.6946	29.1719	14.756	0.361904	21.1475	0.650963	1.5e-28	1.3963	0.00492866	34.139	1.76e-54	0.789489
NM_025877	Slc25a23	chr17	-	57183135	57199286	3360	10	127	87	85	53	1	12	2.64654	3.09372	4.70515	3.63754	0.0723808	3.845	0.8527	0.252416	0.645047	0.155642	25.6042	3.12e-14	0.789408
NM_001162388	Pex11b	chr3	+	96439769	96447938	837	4	656	134	8	184	5	28	13.6703	4.76504	0.442837	12.6284	0.361904	8.97167	2.85299	7.29e-35	1.4842	0.0268997	29.2394	7.34e-46	0.78917
NM_013670	Snrpn	chr7	-	67127387	67150042	1970	10	5616	1422	1999	1227	85	155	117.031	50.5663	110.654	84.2124	6.15237	49.6646	2.31403	5.42e-204	2.35887	3.48e-34	13.5409	5.2e-247	0.788714
NM_033174	Snurf	chr7	-	67127387	67150042	1970	10	5616	1422	1999	1227	85	155	117.031	50.5663	110.654	84.2124	6.15237	49.6646	2.31403	5.42e-204	2.35887	3.48e-34	13.5409	5.2e-247	0.788714
NM_028865	1110005A03Rik	chr11	+	116704828	116711053	1038	5	187	81	5	27	1	13	3.89687	2.88036	0.276773	1.85308	0.0723808	4.16542	1.34404	0.022929	0.879741	0.649752	13.2763	4.35e-07	0.788607
NM_177897	B4galnt4	chr7	+	148247172	148258018	3105	20	245	58	4	265	2	15	5.10553	2.06248	0.221419	18.1877	0.144762	4.80625	2.44429	2.15e-11	1.00726	0.977618	84.083	6.46e-73	0.788567
NM_001159396	Irf1	chr11	+	53583974	53590825	2091	10	2387	155	124	562	23	29	49.7424	5.5118	6.86398	38.5716	1.66476	9.29209	8.97385	1.54e-293	5.21481	6.39e-34	22.2457	2.92e-129	0.78852
NM_001159908	Zfand2a	chr5	-	139947170	139960445	3094	7	1272	1760	857	563	25	120	26.5071	62.5856	47.4389	38.6403	1.80952	38.45	0.423777	2.48e-122	0.689236	0.000200363	20.5709	2.07e-127	0.787848
NM_133349	Zfand2a	chr5	-	139947170	139960445	3105	7	1272	1762	857	563	25	120	26.5071	62.6567	47.4389	38.6403	1.80952	38.45	0.423297	1e-122	0.689236	0.000200363	20.5709	2.07e-127	0.787815
NM_001163592	Nhsl1	chr10	+	18189786	18253695	6795	8	844	91	26	334	9	46	17.588	3.23596	1.43922	22.9233	0.651427	14.7392	5.38441	1.58e-80	1.17783	0.262998	31.7682	1.29e-82	0.787145
NM_019685	Ruvbl1	chr6	+	88415416	88447560	1655	11	1264	531	504	300	53	62	26.3403	18.8824	27.8987	20.5898	3.83618	19.8658	1.39395	5.28e-11	1.31545	0.0267673	5.28592	2.73e-40	0.786933
NM_001082962	Snrpn	chr7	-	67127387	67285105	2076	11	5450	1390	1943	1147	80	151	113.572	49.4284	107.554	78.7218	5.79046	48.3829	2.2973	2.12e-195	2.3494	5.25e-33	13.4402	1.56e-230	0.786871
NM_001146180	Mtss1	chr15	-	58772794	58913581	4927	14	5096	430	103	4496	35	229	106.195	15.2908	5.70153	308.573	2.53333	73.3754	6.93276	0	1.45182	4.63e-09	118.459	0	0.786669
NM_001082961	Snrpn	chr7	-	67127387	67242494	2032	11	5444	1384	1943	1147	80	151	113.447	49.215	107.554	78.7218	5.79046	48.3829	2.30471	2.37e-196	2.34682	6.53e-33	13.4402	1.56e-230	0.786575
NM_144800	Mtss1	chr15	-	58772794	58913581	4969	15	5098	429	103	4496	35	229	106.237	15.2552	5.70153	308.573	2.53333	73.3754	6.95161	0	1.45239	4.45e-09	118.459	0	0.786506
NM_001136065	Hipk2	chr6	-	38647908	38787223	3942	15	279	264	69	60	1	49	5.81405	9.38784	3.81947	4.11797	0.0723808	15.7004	0.619414	2.85e-08	0.366871	6.38e-09	28.9233	3.48e-16	0.786408
NM_022032	Perp	chr10	+	18564876	18576878	1900	3	4269	848	981	1963	29	29	88.9612	30.1549	54.3029	134.726	2.09904	9.29209	2.94842	3.62e-226	9.32463	1.95e-78	62.0824	0	0.786121
NM_010903	Nfe2l3	chr6	+	51382668	51408767	2544	4	350	20	8	241	1	2	7.29361	0.7112	0.442837	16.5405	0.0723808	0.640834	9.79843	2.57e-46	7.66498	2.4e-07	114.745	9.45e-68	0.786053
NM_011516	Sycp1	chr3	-	102622421	102740023	3437	33	319	518	3	86	0	1	6.6476	18.4201	0.166064	5.90242	0	0.320417	0.361453	2.97e-48	10.482	1.61e-07	82.5025	5.59e-25	0.786037
NM_009555	Zfp40	chr17	-	23310835	23330195	4079	6	641	30	9	87	2	4	13.3577	1.0668	0.498192	5.97105	0.144762	1.28167	12.1407	1.4e-89	8.41182	1.03e-12	27.8169	1.61e-22	0.785753
NM_183178	Fsd1	chr17	+	56125933	56136304	1748	13	790	52	7	258	3	17	16.4627	1.84912	0.387483	17.7073	0.217142	5.44709	8.74922	1.47e-97	2.87892	1.09e-07	61.4027	2.39e-69	0.785735
NM_025329	Tctex1d2	chr16	+	32419787	32428978	631	5	1462	323	187	303	8	233	30.4664	11.4859	10.3513	20.7957	0.579046	74.6571	2.64709	6.87e-68	0.409594	5.21e-30	32.0316	3.09e-75	0.785494
NM_011600	Tle4	chr19	-	14522561	14672473	4555	20	15726	2633	5469	4319	169	687	327.712	93.6295	302.735	296.425	12.2324	220.126	3.50025	0	1.49755	2.4e-28	24.0981	0	0.785445
NM_001111016	Nav2	chr7	+	56214442	56865458	11056	39	1112	207	324	205	13	41	23.1728	7.36092	17.9349	14.0697	0.94095	13.1371	3.1369	3.54e-65	1.73608	0.000127326	13.9536	2.2e-43	0.785182
NM_007922	Elk1	chrX	-	20510520	20527726	3540	6	965	510	210	971	89	89	20.1095	18.1356	11.6245	66.6424	6.44189	28.5171	1.10822	0.0590196	0.703169	0.00232758	10.2417	4.05e-178	0.784818
NM_144851	Senp1	chr15	-	97871659	97923836	3751	18	1833	796	345	227	9	189	38.1977	28.3058	19.0974	15.5796	0.651427	60.5588	1.34899	6.69e-13	0.632369	1.56e-08	21.6214	3.64e-53	0.784808
NM_030713	Zfp202	chr9	+	39999910	40020774	3452	7	67	57	1	16	0	0	1.39621	2.02692	0.0553547	1.09812	0	0	0.687305	0.037378	4.45486	0.0526716	16.1212	5.15e-05	0.784725
NM_001163572	Tmem170b	chr13	+	41701584	41736725	7169	3	402	208	7	208	4	3	8.37723	7.39648	0.387483	14.2756	0.289523	0.96125	1.13039	0.147961	6.6004	9.29e-08	39.6391	8.18e-54	0.784638
NM_023197	2310008H09Rik	chr7	-	125985731	125999851	5725	5	9918	5416	782	2620	565	529	206.68	192.593	43.2873	179.818	40.8951	169.5	1.07344	2.57e-05	1.22608	2.42e-06	4.39136	3.45e-291	0.784513
NM_001033145	1190002N15Rik	chr9	-	94418282	94438500	3950	3	2550	1227	1073	2843	178	262	53.1391	43.6321	59.3955	195.123	12.8838	83.9492	1.21781	9.73e-09	0.635448	4.45e-11	15.0669	0	0.784413
NM_138586	Exosc5	chr7	+	26444171	26453050	1030	6	6166	2666	305	1430	187	388	128.493	94.8029	16.8832	98.1449	13.5352	124.322	1.35556	8.72e-41	1.0386	0.466258	7.21821	4.15e-223	0.784389
NM_028022	Gatsl3	chr11	+	4118253	4122412	1548	9	2385	2493	1178	1117	25	601	49.7007	88.6511	65.2078	76.6628	1.80952	192.57	0.560845	7.59e-90	0.259656	3.74e-145	40.7771	1.88e-280	0.78434
NM_152814	Zfp566	chr7	-	30862355	30875529	1692	4	4155	745	599	343	20	40	86.5856	26.4922	33.1574	23.541	1.44762	12.8167	3.26592	1.22e-249	6.64074	4.04e-66	15.5341	2.13e-73	0.784221
NM_019756	Tubd1	chr11	+	86358509	86380862	1854	9	206	97	207	177	0	29	4.29281	3.44932	11.4584	12.148	0	9.29209	1.23826	0.0777557	0.452037	0.000230343	168.798	3.44e-51	0.784164
NM_181586	Sirt6	chr10	-	81084530	81090353	1703	8	932	862	788	535	13	119	19.4218	30.6527	43.6195	36.7185	0.94095	38.1296	0.633782	9.08e-22	0.509361	1.75e-10	36.3065	1.58e-133	0.783889
NM_021542	Kcnk5	chr14	-	20959279	21001004	3364	5	3495	1321	102	419	28	20	72.8319	46.9748	5.64617	28.7571	2.02666	6.40834	1.55028	1.71e-44	10.9063	4.72e-68	13.7341	3.69e-86	0.78385
NM_153571	Hscb	chr5	-	111258088	111268796	804	6	1181	1826	592	638	95	99	24.6107	64.9325	32.77	43.7877	6.87617	31.7213	0.379269	2.41e-153	0.774359	0.017819	6.31215	1.53e-93	0.783797
NM_001012330	Zfp238	chr1	+	179374791	179380897	3840	2	131	85	73	510	3	19	2.72989	3.0226	4.04089	35.0027	0.217142	6.08792	0.899797	0.447884	0.432383	0.00161687	121.146	2.52e-141	0.783475
NM_029790	Mett5d1	chr2	-	108932456	109118447	1891	6	228	247	3	266	0	94	4.75126	8.78332	0.166064	18.2563	0	30.1192	0.541318	2.52e-11	0.15792	3.47e-38	253.197	6.96e-77	0.783195
NM_013859	Znhit2	chr19	+	6061206	6062468	1262	1	908	747	18	248	12	26	18.9217	26.5633	0.996384	17.0209	0.868569	8.33084	0.712412	9.38e-12	2.20559	3.96e-06	18.1637	9.41e-56	0.782736
NM_013915	Zfp238	chr1	+	179375951	179380897	4946	1	131	85	73	510	3	20	2.72989	3.0226	4.04089	35.0027	0.217142	6.40834	0.899797	0.447884	0.411794	0.000694202	121.146	2.52e-141	0.782616
NM_024462	Ccdc23	chr4	+	118868013	118873903	630	3	2118	1041	118	352	60	112	44.1368	37.018	6.53185	24.1587	4.34285	35.8867	1.19215	2.74e-06	1.22851	0.0278807	5.48773	3.81e-48	0.782536
NM_175329	Chchd10	chr10	+	75398317	75400479	948	4	9238	2178	4845	9496	160	527	192.51	77.4497	268.193	651.737	11.5809	168.86	2.48563	0	1.14635	0.00183723	55.9382	0	0.781803
NM_001145900	Btbd6	chr12	+	114214692	114217146	1980	5	608	284	559	334	3	43	12.67	10.099	30.9433	22.9233	0.217142	13.7779	1.25268	0.00147612	0.906754	0.536395	79.4205	5.6e-91	0.78179
NM_201646	Btbd6	chr12	+	114214773	114217146	2062	4	608	284	559	334	3	43	12.67	10.099	30.9433	22.9233	0.217142	13.7779	1.25268	0.00147612	0.906754	0.536395	79.4205	5.6e-91	0.78179
NM_145462	Haus4	chr14	-	55160621	55173173	1562	10	2845	1806	1641	1034	131	190	59.2866	64.2213	90.837	70.9663	9.48188	60.8792	0.923306	0.00817843	0.976173	0.747826	7.43557	1.93e-164	0.781671
NM_001045483	Mapk1ip1	chr7	-	146027500	146037950	1524	2	2109	468	77	311	14	7	43.9492	16.6421	4.26231	21.3448	1.01333	2.24292	2.63741	1.51e-96	17.279	5.67e-47	19.7247	1.06e-70	0.781587
NM_033077	D1Pas1	chr1	+	188791294	188794506	3212	1	1169	161	146	452	25	15	24.3607	5.72516	8.08178	31.022	1.80952	4.80625	4.23389	1.78e-92	4.79061	1.5e-16	16.5224	1.3e-97	0.781422
NM_021793	Tmem8	chr17	+	26250261	26260198	3462	13	2310	2838	516	885	22	750	48.1378	100.919	28.563	60.74	1.59238	240.313	0.477203	4.66e-154	0.201597	7.29e-235	36.5304	1.45e-219	0.781326
NM_028138	Thumpd2	chr17	-	81425666	81464425	1856	10	992	500	482	1002	54	41	20.6722	17.78	26.6809	68.77	3.90856	13.1371	1.16193	0.00577473	1.54891	0.00293414	17.2936	3.64e-216	0.780966
NM_026192	Calcoco1	chr15	-	102537209	102552500	2713	15	315	207	5	261	4	21	6.56425	7.36092	0.276773	17.9132	0.289523	6.72875	0.89062	0.196403	0.941	0.78456	49.6912	9.82e-69	0.780958
NM_007487	Arl4a	chr12	-	40759877	40763963	3657	2	8631	990	45	1190	28	44	179.86	35.2044	2.49096	81.673	2.02666	14.0983	5.1063	0	12.5668	2.44e-172	38.9459	6.67e-297	0.780946
NM_134131	Tnfaip8	chr18	+	50213173	50251433	1680	2	927	327	3	156	1	56	19.3176	11.6281	0.166064	10.7067	0.0723808	17.9433	1.65861	3.09e-16	1.06659	0.633395	74.4419	2.1e-43	0.780795
NM_177565	Zfp3	chr11	+	70577948	70586431	1824	2	64	67	6	189	2	4	1.33369	2.38252	0.332128	12.9716	0.144762	1.28167	0.560368	0.000890655	0.851664	0.735237	60.0593	2.93e-51	0.780733
NM_198620	Rundc3b	chr5	-	8490335	8622952	3675	10	592	42	5	89	2	3	12.3366	1.49352	0.276773	6.10832	0.144762	0.96125	8.08454	3.81e-71	9.71225	1.93e-12	28.4491	4.47e-23	0.780538
NM_001039515	Arl4a	chr12	-	40759877	40764574	3693	2	8568	984	45	1190	28	43	178.548	34.991	2.49096	81.673	2.02666	13.7779	5.09991	0	12.7586	8.06e-172	38.9459	6.67e-297	0.780501
NM_008390	Irf1	chr11	+	53583515	53590825	2137	10	2393	155	124	562	25	29	49.8674	5.5118	6.86398	38.5716	1.80952	9.29209	8.99639	1.41e-294	5.22791	4.7e-34	20.5344	3.86e-127	0.780499
NM_001081292	Map3k10	chr7	-	28441395	28459617	3690	10	273	123	53	47	1	1	5.68901	4.37388	2.9338	3.22574	0.0723808	0.320417	1.29538	0.0151954	8.97523	2.41e-06	22.7593	1.45e-12	0.780477
NM_001160370	A830018L16Rik	chr1	+	11404192	11591892	6798	7	545	37	16	46	2	2	11.3572	1.31572	0.885674	3.15711	0.144762	0.640834	8.42322	7.62e-67	11.9233	2.85e-12	14.8568	2.79e-11	0.780442
NM_027810	Bbs7	chr3	-	36472064	36512311	2598	19	377	78	1	192	0	0	7.85626	2.77368	0.0553547	13.1775	0	0	2.805	2.62e-20	24.7638	2.99e-10	183.023	1.62e-55	0.780395
NM_016924	Rwdd2b	chr16	-	87433575	87440837	2104	5	567	493	11	773	4	147	11.8156	17.5311	0.608901	53.0531	0.289523	47.1013	0.674047	1.99e-10	0.251427	2.09e-38	146.798	5.96e-215	0.780362
NM_197945	Prosapip1	chr2	-	130458574	130468539	4204	5	102	135	6	96	2	1	2.12557	4.8006	0.332128	6.58875	0.144762	0.320417	0.443984	4.16e-10	3.3739	0.0354597	30.6619	5.02e-25	0.780362
NM_008343	Igfbp3	chr11	-	7106095	7113926	2440	5	2206	69	101	214	3	60	45.9706	2.45364	5.59082	14.6874	0.217142	19.225	18.483	0	2.37027	1.68e-14	50.9714	7.03e-57	0.780358
NM_008157	Gpr19	chr6	-	134819177	134837739	1376	2	1036	466	291	126	4	76	21.5891	16.571	16.1082	8.64773	0.289523	24.3517	1.30176	1.54e-06	0.882294	0.297681	24.0869	5.28e-31	0.780227
NM_025510	2310004I24Rik	chr11	-	66851381	66866120	1492	5	3147	212	122	1124	30	123	65.58	7.53872	6.75327	77.1432	2.17142	39.4113	8.66411	0	1.66318	1.72e-09	34.4143	6.22e-276	0.780164
NM_001039146	B430211C08Rik	chr7	-	15146519	15208415	3919	12	174	34	2	11	0	4	3.62597	1.20904	0.110709	0.754961	0	1.28167	2.93116	9.51e-11	2.29294	0.0358485	11.3797	0.00126276	0.780105
NM_145406	Slc10a3	chrX	-	71614557	71618595	1928	3	384	433	23	457	4	2	8.00213	15.3975	1.27316	31.3652	0.289523	0.640834	0.520044	1.19e-20	8.40745	3.44e-08	86.8647	1.96e-124	0.779907
NM_178254	Tcfl5	chr2	-	180356663	180377396	2205	6	4132	1603	1581	571	20	173	86.1063	57.0027	87.5157	39.1893	1.44762	55.4321	1.51053	4.2e-47	1.55611	9.13e-10	25.83	4.8e-135	0.779784
NM_008001	Fgd1	chrX	+	147481775	147523629	3503	18	2179	1956	1106	1460	64	531	45.4079	69.5553	61.2222	100.204	4.63237	170.141	0.653032	5.14e-42	0.268454	1.36e-123	21.315	0	0.779651
NM_133971	Ankrd10	chr8	-	11611582	11635689	2221	6	8684	7752	1443	2844	484	195	180.965	275.661	79.8768	195.192	35.0323	62.4813	0.656703	3.46e-157	2.90294	4.97e-70	5.56274	0	0.77944
NM_001040026	Sco1	chr11	+	66866171	66880942	4280	6	788	737	608	1641	33	53	16.421	26.2077	33.6556	112.626	2.38857	16.9821	0.626743	1.31e-19	0.957212	0.757382	45.7975	0	0.779387
NM_026393	Nmral1	chr16	-	4711317	4719059	1161	6	2968	458	280	266	14	199	61.8498	16.2865	15.4993	18.2563	1.01333	63.7629	3.79198	1.85e-209	0.972535	0.704187	16.8798	1.3e-58	0.779282
NM_134135	Slc39a3	chr10	-	80491284	80496657	3462	2	192	225	3	172	1	1	4.00107	8.001	0.166064	11.8048	0.0723808	0.320417	0.500631	1.75e-12	6.32197	0.000258275	82.0284	5.6e-48	0.779176
NM_080575	Acss1	chr2	-	150443846	150493976	3594	14	349	775	39	1400	12	70	7.27277	27.559	2.15883	96.0859	0.868569	22.4292	0.264408	1.12e-104	0.32295	2.13e-14	102.198	0	0.779091
NM_009235	Sox15	chr11	+	69468874	69470123	696	2	824	1693	9	404	4	61	17.1712	60.2031	0.498192	27.7276	0.289523	19.5454	0.285502	4.35e-208	0.871741	0.306714	76.8127	2.55e-109	0.779072
NM_001033634	Zyg11b	chr4	-	107900359	107973695	10654	14	1810	1701	1025	1070	211	192	37.7184	60.4875	56.7385	73.4371	15.2723	61.52	0.623775	8.07e-44	0.614733	1.72e-09	4.79073	5.87e-129	0.779034
NM_009480	Usf1	chr1	+	173341811	173348873	1821	10	1055	664	421	243	48	72	21.985	23.6118	23.3043	16.6778	3.47428	23.07	0.930917	0.149313	0.94769	0.659557	4.72217	1.95e-30	0.77877
NM_001160371	A830018L16Rik	chr1	+	11404192	11591892	6151	8	545	36	15	46	2	2	11.3572	1.28016	0.83032	3.15711	0.144762	0.640834	8.65087	1.32e-67	11.9233	2.85e-12	14.8568	2.79e-11	0.778738
NM_173390	Nhsl1	chr10	+	18127480	18253697	7320	7	844	91	26	334	10	46	17.588	3.23596	1.43922	22.9233	0.723808	14.7392	5.38441	1.58e-80	1.17783	0.262998	28.8802	2.09e-81	0.778481
NM_026551	Dcakd	chr11	-	102855369	102878461	1714	5	6798	1554	2241	1695	205	282	141.663	55.2602	124.05	116.333	14.8381	90.3575	2.56321	2.49e-293	1.57392	9.9e-16	7.8074	9.37e-275	0.778471
NM_016964	Stag3	chr5	+	138721736	138753621	4228	34	671	648	12	789	5	156	13.9829	23.0429	0.664256	54.1513	0.361904	49.985	0.607007	2.03e-19	0.280411	7.12e-36	124.86	1.07e-217	0.778407
NM_029441	Cdyl2	chr8	-	119098299	119256891	2411	7	587	1061	6	245	3	23	12.2324	37.7292	0.332128	16.815	0.217142	7.36959	0.32458	2.2e-112	1.60506	0.0143715	58.3207	1.17e-65	0.778401
NM_001081199	Mamdc4	chr2	-	25418634	25426836	3990	29	112	38	0	61	0	1	2.33395	1.35128	0	4.1866	0	0.320417	1.69857	0.00301779	3.70146	0.0210242	58.7949	8.33e-18	0.778242
NM_001029856	Atad5	chr11	+	79902901	79949293	7272	23	2862	782	306	2578	142	180	59.6409	27.8079	16.9385	176.935	10.2781	57.675	2.14352	1.4e-90	1.03626	0.640399	17.1026	0	0.778184
NM_021525	Rcl1	chr19	+	29175864	29218333	1803	9	4642	1836	598	346	21	281	96.7341	65.2881	33.1021	23.7469	1.52	90.0371	1.48169	1.56e-48	1.07864	0.211978	14.9574	2.87e-73	0.778045
NM_011055	Pde3b	chr7	+	121558767	121681451	5286	16	1147	438	879	527	4	23	23.9022	15.5753	48.6567	36.1695	0.289523	7.36959	1.53301	4.59e-15	3.13369	1.59e-11	100.141	1.95e-144	0.777836
NM_183278	2200001I15Rik	chr14	-	35165067	35168579	367	3	2174	4007	197	1371	16	1120	45.3037	142.489	10.9049	94.0955	1.15809	358.867	0.318127	0	0.12711	0	76.5338	0	0.777833
NM_028060	Slc35f2	chr9	+	53619341	53665968	2568	8	4589	4914	939	569	21	457	95.6296	174.742	51.978	39.052	1.52	146.43	0.547467	7.72e-188	0.656557	4.98e-16	24.5697	2.29e-133	0.777796
NM_178617	Necab1	chr4	-	14879393	15076278	4920	13	329	35	4	254	2	5	6.85599	1.2446	0.221419	17.4327	0.144762	1.60208	5.37378	1.73e-32	3.60319	9.92e-05	80.6059	8.95e-70	0.777732
NM_025503	1700029P11Rik	chr15	+	81810974	81811993	1019	1	628	1414	557	341	4	30	13.0868	50.2818	30.8325	23.4038	0.289523	9.6125	0.260593	4.47e-192	1.32927	0.106094	64.8641	2.14e-91	0.777656
NM_146011	Arhgap9	chr10	+	126760782	126766999	1811	15	940	497	9	123	3	4	19.5885	17.6733	0.498192	8.44183	0.217142	1.28167	1.10772	0.0635247	12.3295	3.12e-20	29.3974	2.48e-31	0.777606
NM_001145926	C530028O21Rik	chr6	+	124948627	124953112	2067	6	903	529	18	90	4	56	18.8175	18.8112	0.996384	6.17695	0.289523	17.9433	0.999911	0.998704	1.03901	0.778109	17.2591	3.39e-21	0.777369
NM_001145927	C530028O21Rik	chr6	+	124948454	124953112	2051	6	903	529	18	90	4	56	18.8175	18.8112	0.996384	6.17695	0.289523	17.9433	0.999911	0.998704	1.03901	0.778109	17.2591	3.39e-21	0.777369
NM_175696	C530028O21Rik	chr6	+	124946737	124953112	2222	6	903	529	18	90	4	56	18.8175	18.8112	0.996384	6.17695	0.289523	17.9433	0.999911	0.998704	1.03901	0.778109	17.2591	3.39e-21	0.777369
NM_024176	Drap1	chr19	-	5422823	5424916	916	7	1580	1527	985	994	132	94	32.9254	54.3001	54.5243	68.221	9.55426	30.1192	0.606565	1.36e-43	1.09027	0.407282	7.09446	2.39e-154	0.777052
NM_153587	Rps6ka5	chr12	-	101787987	101963238	4406	18	595	319	322	474	4	6	12.3991	11.3436	17.8242	32.5319	0.289523	1.9225	1.09186	0.202851	5.57793	5.81e-10	90.089	2.74e-129	0.776745
NM_207212	Wtip	chr7	-	34894566	34918287	1957	8	3516	805	916	905	155	92	73.2695	28.6258	50.7049	62.1127	11.219	29.4783	2.55803	2.93e-152	2.4775	9.36e-24	5.50746	6.01e-121	0.775785
NM_146238	Gemin8	chrX	+	162608411	162628444	1836	4	51	57	53	41	0	2	1.06278	2.02692	2.9338	2.81394	0	0.640834	0.525586	0.000782109	1.13555	0.827281	39.8288	4.34e-12	0.775444
NM_010021	Dazl	chr17	-	50418718	50432924	2942	11	637	371	250	381	2	3	13.2744	13.1928	13.8387	26.1491	0.144762	0.96125	1.00542	0.933974	10.4493	1.42e-13	120.751	3.95e-106	0.775405
NM_025663	Gpatch4	chr3	+	87847029	87859914	1767	9	3491	1642	241	1148	193	209	72.7485	58.3895	13.3405	78.7904	13.9695	66.9671	1.24596	9.9e-14	1.08938	0.22235	5.61651	7.27e-155	0.775344
NM_175668	Gpr4	chr7	+	19797886	19809525	2884	2	139	36	1	51	0	15	2.8966	1.28016	0.0553547	3.50027	0	4.80625	2.21817	3.82e-06	0.573236	0.0499744	49.3119	6.06e-15	0.775337
NM_001081346	Rtkn2	chr10	+	67442345	67506612	3932	13	940	46	157	434	3	30	19.5885	1.63576	8.69068	29.7866	0.217142	9.6125	11.7371	5.48e-129	1.98863	2.55e-05	103.128	1.49e-119	0.775305
NM_001110809	Gpatch4	chr3	+	87847029	87859914	1632	8	3490	1629	241	1148	193	209	72.7277	57.9272	13.3405	78.7904	13.9695	66.9671	1.25554	1.54e-14	1.08907	0.223925	5.61651	7.27e-155	0.775259
NM_028050	1600016N20Rik	chr7	-	148395941	148399979	2047	13	222	16	52	366	0	3	4.62623	0.56896	2.87844	25.1196	0	0.96125	7.68997	3.12e-27	3.65233	0.00127747	348.028	8.8e-106	0.774753
NM_027748	Taf3	chr2	-	9837222	9970240	3765	7	1135	1115	669	616	129	96	23.6521	39.6494	37.0323	42.2778	9.33712	30.76	0.596737	4.31e-34	0.767241	0.0157787	4.5008	1.7e-71	0.774533
NM_025757	4933439F18Rik	chr11	+	60230646	60258779	4400	6	3215	3523	476	786	183	219	66.997	125.278	26.3488	53.9454	13.2457	70.1713	0.534994	3.83e-144	0.957676	0.53744	4.05606	7.05e-83	0.774149
NM_032000	Trps1	chr15	-	50486304	50721587	10202	6	1575	1062	1200	596	11	42	32.8212	37.7647	66.4256	40.9051	0.796189	13.4575	0.869144	0.000437701	2.40111	5.54e-11	47.1782	2.68e-153	0.774056
NM_145478	Pim3	chr15	+	88692623	88696156	2419	6	6561	2845	1018	3031	472	144	136.724	101.168	56.351	208.026	34.1637	46.14	1.35167	1.44e-42	2.96479	9.43e-55	6.07877	0	0.774017
NM_011131	Pold1	chr7	-	51788113	51804185	3424	27	5791	1539	470	1395	306	294	120.678	54.7268	26.0167	95.7427	22.1485	94.2025	2.20484	7.88e-192	1.28627	1.17e-05	4.31216	1.16e-153	0.773764
NM_007431	Alpl	chr4	-	137297646	137352292	2516	12	2443	3789	13	582	5	168	50.9094	134.737	0.71961	39.9443	0.361904	53.83	0.378034	1.70411887399448e-317	0.947413	0.500391	92.1436	1.87e-158	0.773746
NM_008415	Jrk	chr15	-	74534992	74539752	3378	2	992	89	107	380	7	103	20.6722	3.16484	5.92295	26.0805	0.506666	33.0029	6.46808	2.2e-105	0.62552	1.91e-05	45.163	4.47e-98	0.773302
NM_008058	Fzd8	chr18	+	9212853	9216197	3344	1	361	241	324	296	5	12	7.52284	8.56996	17.9349	20.3153	0.361904	3.845	0.876924	0.115416	1.82427	0.0190174	46.9411	3.36e-77	0.773249
NM_022722	Dpys	chr15	-	39600030	39689013	2468	10	738	84	8	235	6	15	15.3791	2.98704	0.442837	16.1287	0.434285	4.80625	5.09676	4.35e-68	3.02586	1.19e-07	31.9714	8.38e-59	0.772986
NM_133857	Usp53	chr3	-	122636518	122687365	4014	16	243	177	2	54	1	2	5.06385	6.29412	0.110709	3.70617	0.0723808	0.640834	0.803598	0.027554	5.32836	9.31e-05	26.0784	1.64e-14	0.772971
NM_001159907	Tarbp1	chr8	-	128950551	128998965	5060	30	251	65	1	30	0	0	5.23056	2.3114	0.0553547	2.05898	0	0	2.23834	3.98e-10	16.5092	7.44e-07	29.3974	5.83e-09	0.772488
NM_001162910	Gm3604	chr13	-	62469075	62484534	2919	4	397	437	255	227	35	31	8.27304	15.5397	14.1154	15.5796	2.53333	9.93292	0.532694	1.24e-19	0.814813	0.278871	6.00593	1.53e-33	0.772173
NM_001080808	Ccdc64	chr5	-	116099294	116181568	1853	9	46	15	21	46	0	0	0.958589	0.5334	1.16245	3.15711	0	0	1.72205	0.0505681	3.07909	0.177149	44.5703	1.62e-13	0.77212
NM_001037754	Baiap2	chr11	+	119804447	119862585	1677	14	423	449	2	135	1	25	8.81485	15.9664	0.110709	9.26542	0.0723808	8.01042	0.55236	2.5e-18	1.06836	0.741022	64.4847	2.06e-37	0.77212
NM_001085507	Zbtb34	chr2	-	33261627	33286844	6602	3	1035	842	408	858	7	7	21.5682	29.9415	22.5847	58.8869	0.506666	2.24292	0.720445	2.31e-12	8.48389	1.22e-19	101.824	6.43e-234	0.772078
NM_172974	Cops7b	chr1	+	88483674	88503075	2231	7	2709	615	560	647	151	68	56.4525	21.8694	30.9986	44.4054	10.9295	21.7883	2.57904	2.7e-119	2.57303	1.04e-19	4.04277	2.29e-68	0.771574
NM_182805	Gpt	chr15	+	76527193	76530105	1750	11	277	104	1	128	1	2	5.77237	3.69824	0.0553547	8.785	0.0723808	0.640834	1.55212	7.64e-05	6.07084	1.44e-05	61.1657	2.03e-35	0.77089
NM_007966	Evx1	chr6	+	52263491	52268372	2877	3	28	28	4	78	0	10	0.583489	0.99568	0.221419	5.35336	0	3.20417	0.586231	0.0432099	0.172715	2.23e-05	74.9161	1.11e-22	0.770164
NM_007732	Col17a1	chr19	-	47720830	47766532	5428	53	55	142	3	179	0	0	1.14614	5.04952	0.166064	12.2853	0	0	0.229573	1.66e-23	3.66871	0.105754	170.695	9.12e-52	0.76957
NM_001039231	C230055K05Rik	chr5	-	105242186	105289087	2903	5	242	987	225	376	7	27	5.04301	35.0977	12.4548	25.8059	0.506666	8.65125	0.144184	1.57e-212	0.568556	0.00859662	44.6889	5.96e-97	0.769495
NM_027103	1700030J22Rik	chr8	-	119493498	119502843	2971	3	417	85	15	65	1	0	8.68981	3.0226	0.83032	4.46113	0.0723808	0	2.84936	9.58e-23	27.3843	2.47e-11	31.2941	1.38e-17	0.769281
NM_001160256	Smg7	chr1	-	154684125	154749776	5802	23	2766	3634	1852	1542	195	262	57.6403	129.225	102.517	105.832	14.1143	83.9492	0.446245	1.38e-226	0.689253	4.21e-08	7.46548	1.25e-244	0.769245
NM_001160257	Smg7	chr1	-	154684125	154725298	5792	23	2766	3634	1852	1542	195	262	57.6403	129.225	102.517	105.832	14.1143	83.9492	0.446245	1.38e-226	0.689253	4.21e-08	7.46548	1.25e-244	0.769245
NM_175375	Ankhd1	chr18	+	36720256	36818562	8231	34	3148	799	900	958	147	241	65.6008	28.4124	49.8192	65.7502	10.64	77.2204	2.30755	1.15e-114	0.852476	0.0193325	6.14476	3.56e-137	0.769216
NM_001005507	Smg7	chr1	-	154684125	154749776	5790	22	2765	3632	1852	1542	195	262	57.6195	129.154	102.517	105.832	14.1143	83.9492	0.44633	2.23e-226	0.689004	4.09e-08	7.46548	1.25e-244	0.769208
NM_028679	Irak3	chr10	-	119578709	119638593	2969	12	1615	620	13	665	6	4	33.6548	22.0472	0.71961	45.6408	0.434285	1.28167	1.52552	3.43e-20	21.1737	8.35e-38	90.2244	1.77e-180	0.768806
NM_026531	Aen	chr7	+	86040812	86053719	2580	4	977	327	384	547	19	14	20.3596	11.6281	21.2562	37.5421	1.37523	4.48584	1.74797	7.05e-20	4.27142	4.92e-13	25.9836	1.34e-129	0.76876
NM_172557	Rufy1	chr11	-	50202804	50244613	2657	18	1105	194	15	518	7	123	23.027	6.89864	0.83032	35.5518	0.506666	39.4113	3.32498	3e-69	0.58433	1.25e-07	61.5213	4.66e-137	0.768409
NM_025654	Rdm1	chr11	+	101489262	101497395	1098	7	7602	2898	572	665	48	726	158.417	103.053	31.6629	45.6408	3.47428	232.623	1.53747	1.54e-91	0.685134	2.21e-20	12.8892	7.12e-133	0.768357
NM_001162939	Aen	chr7	+	86040812	86053719	2466	4	974	324	384	545	19	14	20.2971	11.5214	21.2562	37.4049	1.37523	4.48584	1.75869	3.66e-20	4.25832	5.7e-13	25.8887	4.76e-129	0.76817
NM_145507	Dars	chr1	-	130308695	130313993	692	4	307	143	79	141	21	6	6.39754	5.08508	4.37302	9.67722	1.52	1.9225	1.25388	0.0232055	2.88256	0.000912144	6.12088	9.58e-22	0.768111
NM_145940	Wipi1	chr11	-	109434834	109472703	1817	13	217	22	7	297	1	1	4.52204	0.78232	0.387483	20.3839	0.0723808	0.320417	5.55645	1.77e-22	7.14088	6.21e-05	141.297	7.72e-84	0.768076
NM_025563	2010012O05Rik	chr19	+	46764395	46777872	2176	5	747	886	3	220	1	80	15.5666	31.5062	0.166064	15.0992	0.0723808	25.6333	0.494364	1.1e-45	0.604981	5.84e-05	104.788	1e-61	0.767772
NM_030153	Mak10	chr13	+	59686693	59736142	2614	23	6020	2160	746	2802	553	249	125.45	76.8096	41.2946	192.309	40.0266	79.7838	1.63336	2.72e-91	1.57781	3.2e-14	4.79801	0	0.767641
NM_026633	9530058B02Rik	chr17	-	26000642	26005683	816	5	419	1815	150	185	2	120	8.73149	64.5414	8.3032	12.6971	0.144762	38.45	0.135582	0	0.227399	3.55e-35	58.7949	4.01e-50	0.767368
NM_145149	Rasgrp4	chr7	+	29920005	29938970	4557	17	1144	1186	72	172	10	150	23.8397	42.1742	3.98553	11.8048	0.723808	48.0625	0.565488	1.11e-42	0.496768	1.42e-13	14.9142	2.15e-37	0.766966
NM_019461	Usp27x	chrX	-	6949718	6953400	3682	1	442	30	3	183	1	1	9.21079	1.0668	0.166064	12.5598	0.0723808	0.320417	8.37743	1.88e-54	14.511	1.03e-10	87.244	3.99e-51	0.766853
NM_001159559	Xrcc6bp1	chr10	-	126324304	126338427	1066	6	1290	814	604	371	12	230	26.8822	28.9458	33.4342	25.4628	0.868569	73.6959	0.928619	0.0988357	0.366133	7.31e-36	27.1361	2.89e-89	0.766798
NM_013869	Tnfrsf19	chr14	-	61582872	61665306	4051	10	119	203	3	488	1	2	2.47983	7.21868	0.166064	33.4928	0.0723808	0.640834	0.344842	2.74e-21	2.62051	0.052631	231.861	7.61e-139	0.766632
NM_172051	Tmcc3	chr10	+	93977623	94053699	5506	4	50	348	54	126	0	18	1.04194	12.3749	2.98915	8.64773	0	5.7675	0.085667	6.06e-97	0.17585	3.17e-08	120.435	1.73e-36	0.766456
NM_009172	Siah1a	chr8	-	89247905	89269833	1968	2	796	433	392	564	92	61	16.5877	15.3975	21.699	38.7089	6.65903	19.5454	1.07656	0.214628	0.842154	0.203511	5.76121	2.02e-78	0.766412
NM_173424	Zbtb37	chr1	-	162947886	162964390	3883	4	198	135	1	137	1	2	4.1261	4.8006	0.0553547	9.40269	0.0723808	0.640834	0.857794	0.170226	4.34567	0.00102816	65.433	5.54e-38	0.766387
NM_007664	Cdh2	chr18	-	16747385	16967558	4646	16	30	15	0	13	0	0	0.625166	0.5334	0	0.892226	0	0	1.13582	0.677101	2.03089	0.433916	13.2763	0.000352779	0.766311
NM_010475	Hsd17b1	chr11	+	100939724	100941819	1317	6	17	30	3	94	0	1	0.354261	1.0668	0.166064	6.45148	0	0.320417	0.340392	0.000194228	0.589614	0.508588	90.089	2.81e-27	0.766303
NM_010827	Msc	chr1	-	14743428	14746047	1715	2	409	731	128	532	4	3	8.5231	25.9944	7.0854	36.5126	0.289523	0.96125	0.328353	6.78e-77	6.71504	6.3e-08	101.089	7.26e-146	0.766249
NM_027366	Ly6g6e	chr17	+	35213886	35215749	1137	3	390	1719	4	205	1	13	8.12716	61.1276	0.221419	14.0697	0.0723808	4.16542	0.133265	0	1.82967	0.0144025	97.6754	2e-57	0.766098
NM_022424	Fndc4	chr5	-	31594618	31598250	2270	7	264	40	4	92	1	0	5.50146	1.4224	0.221419	6.31422	0.0723808	0	3.78905	2.87e-20	17.3608	3.33e-07	44.0962	3.4e-25	0.765903
NM_010588	Jag2	chr12	-	114146800	114167706	4054	26	277	63	1	27	0	0	5.77237	2.24028	0.0553547	1.85308	0	0	2.54644	1.8e-13	18.2125	1.49e-07	26.5525	4.12e-08	0.765575
NM_001113209	Nfib	chr4	-	81936076	82151212	8770	12	620	20	7	313	1	2	12.9201	0.7112	0.387483	21.4821	0.0723808	0.640834	17.3357	1.74e-95	13.5611	3.32e-14	148.884	1.93e-88	0.765561
NM_001113210	Nfib	chr4	-	81936076	82151212	8743	12	620	20	7	313	1	2	12.9201	0.7112	0.387483	21.4821	0.0723808	0.640834	17.3357	1.74e-95	13.5611	3.32e-14	148.884	1.93e-88	0.765561
NM_133658	Ercc3	chr18	+	32399984	32429801	2673	15	4541	2506	297	1582	270	173	94.6294	89.1133	16.4403	108.577	19.5428	55.4321	1.06209	0.0151825	1.71011	3.91e-14	5.53936	1.26e-210	0.76551
NM_146102	Afap1l2	chr19	-	56986848	57082667	3566	20	122	60	3	104	1	0	2.54234	2.1336	0.166064	7.13781	0.0723808	0	1.18207	0.281173	8.05805	0.00199336	49.786	1.35e-28	0.765268
NM_138756	Slc25a36	chr9	-	96977429	97011460	3061	7	975	428	253	1496	25	14	20.3179	15.2197	14.0047	102.675	1.80952	4.48584	1.33371	4.24e-07	4.26269	5.43e-13	54.6005	0	0.764983
NM_029096	1110008J03Rik	chr5	-	121059071	121062578	1548	3	667	212	8	414	6	65	13.8995	7.53872	0.442837	28.414	0.434285	20.8271	1.83851	4.9e-16	0.663067	0.00259377	56.2209	4.31e-109	0.764895
NM_053254	Tle6	chr10	-	81053649	81063645	2015	14	201	496	1	138	0	1	4.18862	17.6378	0.0553547	9.47132	0	0.320417	0.238267	6.78e-75	6.61678	0.000154884	131.814	6.05e-40	0.764836
NM_001100452	BC032203	chr17	-	46935064	46968362	6579	11	6255	1332	191	2289	168	207	130.347	47.3659	10.5727	157.1	12.16	66.3263	2.75128	1.89e-300	1.97042	6.53e-27	12.8498	0	0.764641
NM_145521	Ppapdc3	chr2	+	31951170	31966340	1824	2	56	8	3	143	0	1	1.16698	0.28448	0.166064	9.81449	0	0.320417	3.7128	2.28e-05	1.86711	0.337245	136.556	2.19e-41	0.763825
NM_172581	Fam161b	chr12	-	85686266	85702771	3357	8	287	180	5	235	4	3	5.98076	6.4008	0.276773	16.1287	0.289523	0.96125	0.932788	0.464457	4.71691	4.63e-05	44.76	2.11e-61	0.763498
NM_029643	Gpr172b	chr15	+	76369372	76372560	2700	5	545	679	117	70	2	6	11.3572	24.1452	6.47649	4.80429	0.144762	1.9225	0.470709	1.97e-39	5.10999	8.08e-09	22.4432	8.14e-18	0.762999
NM_029186	Tmem180	chr19	+	46431369	46449744	2280	9	651	382	61	235	53	37	13.5661	13.5839	3.37663	16.1287	3.83618	11.8554	0.99797	0.974827	1.12406	0.475786	4.14444	1.46e-26	0.762994
NM_027941	Lrrc34	chr3	-	30523188	30546740	1840	11	3619	172	36	1603	12	201	75.4159	6.11632	1.99277	110.018	0.868569	64.4038	12.2668	0	1.17404	0.0229996	117.006	0	0.762849
NM_025659	Abi3	chr11	-	95691385	95703753	4038	8	126	25	33	21	2	2	2.6257	0.889	1.8267	1.44129	0.144762	0.640834	2.86351	5.66e-08	2.77337	0.0379363	6.95424	9.07e-05	0.762777
NM_011846	Mmp17	chr5	+	130090088	130114086	3489	10	344	20	3	82	1	1	7.16858	0.7112	0.166064	5.62789	0.0723808	0.320417	9.63094	2.92e-45	11.3009	3.65e-08	39.3547	2.28e-22	0.762737
NM_001013387	Zfp182	chrX	-	20603309	20639164	5920	5	561	35	12	799	2	3	11.6906	1.2446	0.664256	54.8376	0.144762	0.96125	9.15172	3.71e-71	9.20452	1.15e-11	252.881	2.06e-226	0.762655
NM_001111076	Zfp182	chrX	-	20603309	20639164	5944	5	561	35	12	799	2	3	11.6906	1.2446	0.664256	54.8376	0.144762	0.96125	9.15172	3.71e-71	9.20452	1.15e-11	252.881	2.06e-226	0.762655
NM_199079	Ddx17	chr15	-	79365090	79376989	2821	11	132	158	2	57	1	1	2.75073	5.61848	0.110709	3.91207	0.0723808	0.320417	0.490369	1.32e-09	4.35659	0.00722387	27.5008	2.39e-15	0.762625
NM_008687	Nfib	chr4	-	81936076	82151212	8432	9	619	19	7	309	1	2	12.8993	0.67564	0.387483	21.2075	0.0723808	0.640834	18.1732	2.3e-96	13.5393	3.52e-14	146.987	2.74e-87	0.762519
NM_001024645	Lrrc16b	chr14	+	56109929	56127101	4598	40	48	17	0	52	0	1	1.00027	0.60452	0	3.5689	0	0.320417	1.59585	0.0797105	1.60506	0.479796	50.2602	3.14e-15	0.762502
NM_007633	Ccne1	chr7	-	38883002	38892509	1956	12	19682	4224	4776	2413	325	605	410.151	150.205	264.374	165.611	23.5238	193.852	2.73107	0	2.12786	2.37e-95	7.02211	0	0.762439
NM_001161515	Dctd	chr8	+	49195366	49227020	2075	6	2889	2110	636	433	26	411	60.2035	75.0316	35.2056	29.718	1.8819	131.691	0.802562	2.33e-14	0.459542	5.88e-41	15.2431	1.22e-91	0.762431
NM_178788	Dctd	chr8	+	49195311	49227020	2097	6	2889	2112	636	433	26	411	60.2035	75.1027	35.2056	29.718	1.8819	131.691	0.801802	1.77e-14	0.459542	5.88e-41	15.2431	1.22e-91	0.762425
NM_001161516	Dctd	chr8	+	49184445	49227020	1856	6	2879	2101	636	433	26	411	59.9951	74.7115	35.2056	29.718	1.8819	131.691	0.803209	3.24e-14	0.457952	2.91e-41	15.2431	1.22e-91	0.76232
NM_001004359	Gprasp1	chrX	+	132277230	132338007	5789	10	3734	465	1624	3333	28	81	77.8124	16.5354	89.896	228.753	2.02666	25.9538	4.69865	1.71181409464815e-316	2.98402	3.71e-32	109.022	0	0.762269
NM_001005385	Gprasp1	chrX	+	132277230	132338007	5675	10	3734	465	1624	3333	28	81	77.8124	16.5354	89.896	228.753	2.02666	25.9538	4.69865	1.71181409464815e-316	2.98402	3.71e-32	109.022	0	0.762269
NM_026081	Gprasp1	chrX	+	132277230	132338007	5878	11	3734	465	1624	3333	28	81	77.8124	16.5354	89.896	228.753	2.02666	25.9538	4.69865	1.71181409464815e-316	2.98402	3.71e-32	109.022	0	0.762269
NM_019914	Mllt11	chr3	-	95022465	95032599	2514	2	849	370	372	378	5	6	17.6922	13.1572	20.5919	25.9432	0.361904	1.9225	1.34312	1.39e-06	7.95511	5.32e-16	59.9013	2.22e-100	0.762257
NM_028615	Dppa2	chr16	+	48310386	48319626	1941	7	1276	3428	95	413	26	51	26.5904	121.9	5.25869	28.3453	1.8819	16.3413	0.218319	0	1.60884	0.000291615	14.5407	2.28e-86	0.76219
NM_009416	Tpm2	chr4	-	43527583	43536260	2098	9	885	66	114	196	8	9	18.4424	2.34696	6.31043	13.452	0.579046	2.88375	7.75225	2.4e-103	5.80442	2.11e-14	20.7573	8.5e-46	0.762136
NM_019740	Foxo3	chr10	-	41905591	41996548	2889	4	36	136	3	65	0	0	0.7502	4.83616	0.166064	4.46113	0	0	0.158325	2.04e-29	2.42397	0.311322	62.5881	5.95e-19	0.762037
NM_015769	Ercc4	chr16	+	13109828	13152102	6703	11	413	321	19	357	5	151	8.60646	11.4148	1.05174	24.5019	0.361904	48.3829	0.753726	0.000158946	0.178436	1.61e-54	56.5822	1.97e-94	0.762
NM_028456	Rwdd3	chr3	-	120858319	120874613	1609	4	757	144	45	506	6	2	15.775	5.12064	2.49096	34.7282	0.434285	0.640834	3.06457	9.89e-44	16.5529	8.96e-18	68.6844	3.49e-135	0.761956
NM_153508	Clstn3	chr6	-	124380784	124414742	3936	18	1470	106	27	348	6	3	30.6332	3.76936	1.49458	23.8842	0.434285	0.96125	8.05931	2.34e-173	24.0923	2.65e-35	47.2798	1.87e-90	0.761807
NM_153423	Wasf2	chr4	+	132686547	132754245	4088	9	373	733	43	266	23	25	7.7729	26.0655	2.38025	18.2563	1.66476	8.01042	0.298706	1.09e-86	0.942374	0.77171	10.5499	7.41e-51	0.761681
NM_001113549	Ltbp4	chr7	-	28090159	28118667	5102	30	6198	265	622	1972	38	150	129.159	9.4234	34.4306	135.344	2.75047	48.0625	13.6618	0	2.68949	1e-45	47.9745	0	0.761425
NM_177261	Kndc1	chr7	+	147080594	147127439	7303	30	138	225	9	518	4	26	2.87577	8.001	0.498192	35.5518	0.289523	8.33084	0.360558	4.92e-22	0.337269	5.03e-06	98.434	7.32e-142	0.761398
NM_178609	E2f7	chr10	+	110182520	110224440	5476	13	1410	163	229	1141	27	103	29.3828	5.79628	12.6762	78.31	1.95428	33.0029	5.04373	2.55e-127	0.88883	0.254102	38.6773	1.6e-284	0.7613
NM_001146287	Cables1	chr18	+	11997782	12104136	3343	10	154	109	145	211	2	4	3.20919	3.87604	8.02642	14.4815	0.144762	1.28167	0.826053	0.127641	2.03089	0.0801629	67.0135	1.63e-57	0.761194
NM_022021	Cables1	chr18	+	11997782	12104136	3265	9	154	109	145	211	2	4	3.20919	3.87604	8.02642	14.4815	0.144762	1.28167	0.826053	0.127641	2.03089	0.0801629	67.0135	1.63e-57	0.761194
NM_177354	Vash1	chr12	+	88019649	88036630	6188	7	159	20	7	178	2	2	3.31338	0.7112	0.387483	12.2166	0.144762	0.640834	4.46652	1.22e-14	3.49401	0.0076039	56.5822	3.89e-48	0.761176
NM_080795	Lnx2	chr5	-	147828230	147888148	4543	10	1128	177	413	288	11	65	23.5063	6.29412	22.8615	19.7662	0.796189	20.8271	3.71829	2.34e-79	1.12066	0.360206	22.8383	1.25e-67	0.761043
NM_172743	Plekha7	chr7	-	123267631	123333355	4312	25	506	39	48	546	2	2	10.5445	1.38684	2.65702	37.4735	0.144762	0.640834	7.43048	9.37e-59	11.0716	2.84e-11	172.908	1.54e-153	0.760955
NM_177473	Tmem191c	chr16	+	17276392	17278753	1407	10	540	809	3	202	1	2	11.253	28.768	0.166064	13.8638	0.0723808	0.640834	0.391544	1.23e-65	11.8141	3.83e-12	96.2529	1.45e-56	0.760845
NM_029654	Atg2b	chr12	-	106851748	106923451	10173	42	1991	2456	1285	1150	194	192	41.4902	87.3353	71.1307	78.9277	14.0419	61.52	0.475284	8.57e-135	0.676172	8.57e-07	5.59743	8.81e-155	0.760726
NM_172403	2810021J22Rik	chr11	+	58680741	58697840	4892	5	790	258	2	194	1	1	16.4627	9.17448	0.110709	13.3148	0.0723808	0.320417	1.79038	1.81e-17	25.9102	6e-20	92.4597	2.83e-54	0.760704
NM_024241	Kif24	chr4	-	41337780	41411881	5598	13	268	168	2	262	2	24	5.58482	5.97408	0.110709	17.9818	0.144762	7.69	0.933113	0.481825	0.704916	0.110899	83.1347	4.65e-72	0.760689
NM_001164172	Map2k7	chr8	+	4238739	4247896	3545	12	2417	1096	563	1687	307	160	50.3676	38.9738	31.1647	115.783	22.2209	51.2667	1.29217	8.84e-13	0.98391	0.842405	5.1972	9.84e-215	0.760685
NM_011944	Map2k7	chr8	+	4238739	4247896	3497	11	2417	1096	563	1687	307	160	50.3676	38.9738	31.1647	115.783	22.2209	51.2667	1.29217	8.84e-13	0.98391	0.842405	5.1972	9.84e-215	0.760685
NM_175641	Ltbp4	chr7	-	28090159	28122631	5301	33	6208	267	622	1972	39	150	129.368	9.49452	34.4306	135.344	2.82285	48.0625	13.5817	0	2.69383	6.75e-46	46.7751	0	0.760594
NM_011522	Syngr3	chr17	-	24822036	24826894	1959	4	204	221	290	243	3	22	4.25113	7.85876	16.0528	16.6778	0.217142	7.04917	0.54134	2.75e-10	0.583917	0.0226554	57.8466	4.31e-65	0.760338
NM_026296	4930548H24Rik	chr5	+	31788231	31790635	1427	2	630	116	6	189	4	44	13.1285	4.12496	0.332128	12.9716	0.289523	14.0983	3.16164	4.58e-38	0.918633	0.586882	36.0356	1.72e-48	0.760139
NM_031998	Tsga14	chr6	-	30603456	30643682	3380	11	1064	74	14	991	6	9	22.1726	2.63144	0.774965	68.0151	0.434285	2.88375	8.32448	6.64e-128	6.9771	1.34e-18	134.388	8.61e-274	0.759998
NM_001034893	I1C0022H11Rik	chr7	+	50432957	50447479	3101	4	535	506	428	367	19	95	11.1488	17.9934	23.6918	25.1882	1.37523	30.4396	0.619763	1.73e-14	0.365779	7.28e-16	17.4488	9.72e-81	0.759829
NM_172562	Tada2l	chr11	-	83892421	83943070	2119	16	7617	3444	2878	1744	398	586	158.73	122.469	159.311	119.696	28.8076	187.764	1.29634	1.04e-37	0.850213	0.00021399	4.14735	4.38e-185	0.759576
NM_001111304	Tbc1d9	chr8	+	85689250	85796839	5848	21	897	850	28	232	4	2	18.6925	30.226	1.54993	15.9228	0.289523	0.640834	0.618608	2.05e-23	19.6101	1.87e-21	44.191	1.47e-60	0.759521
NM_027758	Tbc1d9	chr8	+	85689250	85796839	5149	18	897	850	28	232	4	2	18.6925	30.226	1.54993	15.9228	0.289523	0.640834	0.618608	2.05e-23	19.6101	1.87e-21	44.191	1.47e-60	0.759521
NM_008420	Kcnb1	chr2	-	166928882	167014299	3720	2	65	7	3	142	0	1	1.35453	0.24892	0.166064	9.74585	0	0.320417	4.83641	3.19e-07	2.16192	0.222833	135.608	4.26e-41	0.759029
NM_173417	Kcns3	chr12	-	11097007	11157179	2933	3	601	425	8	703	6	5	12.5242	15.113	0.442837	48.2488	0.434285	1.60208	0.82843	0.0031274	6.5731	7.04e-11	95.3724	2.49e-191	0.759001
NM_001045863	Rdbp	chr17	+	34987335	34993317	1524	11	4006	4196	276	2100	201	398	83.4806	149.21	15.2779	144.129	14.5485	127.526	0.559692	9.05e-151	0.657918	4.82e-14	9.86331	0	0.758988
NM_010304	Gna15	chr10	-	80965058	80986970	1961	7	616	244	335	362	6	7	12.8368	8.67664	18.5438	24.8451	0.434285	2.24292	1.47635	1.2e-07	5.05266	1.01e-09	49.1764	2.11e-94	0.758775
NM_183321	BC053749	chr7	-	31324152	31337291	2466	12	267	122	11	40	0	72	5.56398	4.33832	0.608901	2.74531	0	23.07	1.27732	0.0226473	0.240512	1.07e-20	38.8805	8.36e-12	0.758723
NM_175272	Nav2	chr7	+	56501558	56865458	11318	38	1112	203	324	205	13	16	23.1728	7.21868	17.9349	14.0697	0.94095	5.12667	3.19841	1.12e-66	4.28915	1.14e-14	13.9536	2.2e-43	0.75871
NM_013462	Adrb3	chr8	-	28336247	28340060	2795	4	1027	551	26	1871	20	127	21.4015	19.5936	1.43922	128.412	1.44762	40.6929	1.09175	0.094785	0.526148	2.83e-10	84.5346	0	0.758486
NR_002455	Snord34	chr7	-	52381972	52382038	66	1	74	22	16	15	2	6	1.54208	0.78232	0.885674	1.02949	0.144762	1.9225	1.91162	0.00420074	0.701921	0.393544	5.05763	0.00257183	0.758458
NM_173758	1300010F03Rik	chr14	+	79248984	79465079	3486	26	179	669	301	733	1	7	3.73016	23.7896	16.6618	50.3078	0.0723808	2.24292	0.157495	2.43e-137	1.47403	0.254028	348.028	1.5e-209	0.758279
NM_028730	Pex26	chr6	+	121133684	121146203	4086	5	324	590	314	221	4	80	6.7518	20.9804	17.3814	15.1678	0.289523	25.6333	0.322377	6.19e-64	0.262859	9.38e-21	42.1047	1.83e-57	0.757985
NM_133747	Fam98a	chr17	-	75936425	75951286	2817	8	3209	2889	266	264	15	317	66.872	102.733	14.7243	18.1191	1.08571	101.572	0.651142	6.31e-62	0.661307	2.9e-11	15.7063	3.94e-57	0.757762
NM_001045864	Rdbp	chr17	+	34987335	34993317	1610	11	4015	4217	286	2100	210	398	83.6681	149.956	15.8314	144.129	15.2	127.526	0.558156	9.61e-153	0.659395	6.42e-14	9.4426	0	0.757418
NM_026637	Ggct	chr6	-	54935088	54942861	1362	4	4842	1398	109	278	19	17	100.902	49.7129	6.03366	19.0799	1.37523	5.44709	2.02939	5.64e-135	17.6265	7.28e-106	13.2289	3.24e-57	0.757101
NM_138580	Rdbp	chr17	+	34987335	34993317	1398	11	3982	4169	269	2092	199	398	82.9804	148.25	14.8904	143.58	14.4038	127.526	0.559942	1.29e-149	0.653977	2.22e-14	9.92401	0	0.756883
NM_020271	Pdxp	chr15	+	78744348	78749947	2001	2	670	844	271	223	50	66	13.9621	30.0126	15.0011	15.3051	3.61904	21.1475	0.465516	1.02e-49	0.656104	0.0018877	4.1651	2.11e-25	0.756852
NM_010898	Nf2	chr11	-	4665850	4749530	4708	16	11337	3523	1098	4676	659	218	236.25	125.278	60.7794	320.927	47.6989	69.8509	1.88612	3.27e-262	3.3917	1.76e-108	6.72003	0	0.756716
NM_001029890	Mex3a	chr3	+	88339969	88345300	5331	1	3028	372	349	1636	79	52	63.1001	13.2283	19.3188	112.283	5.71808	16.6617	4.76057	1.16e-259	3.74411	3.08e-33	19.4047	0	0.755777
NR_000004	Snord35b	chr7	-	52378395	52378481	86	1	32	9	0	21	0	0	0.666844	0.32004	0	1.44129	0	0	1.93456	0.0538983	2.16192	0.388696	20.8627	2.04e-06	0.755753
NM_001013802	Macrod2	chr2	+	140221165	142215786	1893	19	155	16	2	8	0	0	3.23003	0.56896	0.110709	0.549062	0	0	5.37953	3.27e-16	10.22	0.000269672	8.53474	0.00841153	0.755273
NM_001081350	Nol8	chr13	+	49748718	49774384	4242	18	5707	1735	2584	2717	336	313	118.927	61.6966	143.036	186.475	24.3199	100.29	1.92754	1.57e-140	1.19091	0.0019713	7.64835	0	0.754701
NM_011172	Prodh	chr16	-	18071818	18089283	2283	14	883	358	582	232	10	44	18.4007	12.7305	32.2164	15.9228	0.723808	14.0983	1.44353	1.9e-09	1.28696	0.0862461	20.0868	1.81e-53	0.754453
NM_177045	Cc2d1b	chr4	+	108292560	108306727	3286	25	2921	779	469	1202	224	218	60.8704	27.7012	25.9613	82.4966	16.2133	69.8509	2.19611	5.23e-97	0.8741	0.0595514	5.07027	6.58e-151	0.754438
NM_001034085	Ppp2r1b	chr9	+	50665039	50702334	3636	17	1036	398	542	490	54	98	21.5891	14.1529	30.0022	33.6301	3.90856	31.4008	1.52361	1.92e-13	0.686228	0.000672456	8.46578	4.55e-84	0.754271
NM_011932	Dapp1	chr3	-	137593969	137644513	3088	9	655	62	7	511	4	4	13.6495	2.20472	0.387483	35.0713	0.289523	1.28167	6.10425	5.31e-68	8.59526	4.67e-13	97.1064	7.34e-140	0.754244
NM_023324	Peli1	chr11	+	20991326	21050330	3485	7	3042	2495	305	1264	234	100	63.3919	88.7222	16.8832	86.7518	16.9371	32.0417	0.714704	5.42e-35	1.97381	6.09e-14	5.1047	2.29e-159	0.754188
NM_178715	Tmem30b	chr12	-	74644100	74647382	3282	1	331	226	106	761	9	5	6.89767	8.03656	5.86759	52.2295	0.651427	1.60208	0.857395	0.0755592	3.62503	9.01e-05	72.2608	5.81e-203	0.753974
NM_001110211	Anxa6	chr11	-	54792463	54846973	2643	25	1200	618	1426	1034	12	174	25.0067	21.9761	78.9357	70.9663	0.868569	55.7525	1.13742	0.00880458	0.449604	3.61e-19	75.4997	7.68e-276	0.753952
NM_013472	Anxa6	chr11	-	54792463	54846973	2661	26	1200	618	1426	1034	12	174	25.0067	21.9761	78.9357	70.9663	0.868569	55.7525	1.13742	0.00880458	0.449604	3.61e-19	75.4997	7.68e-276	0.753952
NM_177030	Dock6	chr9	-	21604623	21657079	6560	50	6760	377	999	2280	57	162	140.871	13.4061	55.2993	156.483	4.1257	51.9075	10.4855	0	2.71737	2.06e-50	37.2945	0	0.753938
NM_011305	Rxra	chr2	+	27532720	27618839	5267	10	631	631	351	253	7	176	13.1493	22.4384	19.4295	17.3641	0.506666	56.3934	0.586231	3.81e-21	0.233921	3.25e-49	30.1087	1.4e-62	0.753383
NM_019940	Zfp111	chr7	-	24978233	24993168	7134	4	701	111	12	497	10	10	14.6081	3.94716	0.664256	34.1105	0.723808	3.20417	3.67441	1.83e-49	4.1809	1.28e-09	42.9323	7.53e-127	0.753197
NM_172746	Hirip3	chr7	+	134005485	134008636	2511	7	10827	2911	3863	2808	559	525	225.623	103.515	213.835	192.721	40.4609	168.219	2.17985	0	1.34861	2.33e-12	4.75676	0	0.752695
NM_175007	Amph	chr13	+	19040239	19242784	3195	21	751	433	6	468	6	76	15.65	15.3975	0.332128	32.1201	0.434285	24.3517	1.01577	0.795016	0.639812	0.000439704	63.5364	2.15e-124	0.752472
NM_001077403	Nrp2	chr1	+	62749890	62865266	6739	17	1123	484	6	488	5	4	23.4021	17.211	0.332128	33.4928	0.361904	1.28167	1.35861	9.05e-09	14.7272	6.13e-25	77.2868	1.21e-131	0.752452
NM_001077404	Nrp2	chr1	+	62749890	62865266	6724	17	1123	484	6	488	5	4	23.4021	17.211	0.332128	33.4928	0.361904	1.28167	1.35861	9.05e-09	14.7272	6.13e-25	77.2868	1.21e-131	0.752452
NM_001077405	Nrp2	chr1	+	62749890	62865266	6673	16	1123	484	6	488	5	4	23.4021	17.211	0.332128	33.4928	0.361904	1.28167	1.35861	9.05e-09	14.7272	6.13e-25	77.2868	1.21e-131	0.752452
NM_010939	Nrp2	chr1	+	62749890	62865266	6688	16	1123	484	6	488	5	4	23.4021	17.211	0.332128	33.4928	0.361904	1.28167	1.35861	9.05e-09	14.7272	6.13e-25	77.2868	1.21e-131	0.752452
NM_198019	Cep78	chr19	-	16030262	16059479	2549	15	4216	1270	21	370	16	81	87.8567	45.1612	1.16245	25.3941	1.15809	25.9538	1.94503	1.15e-106	3.36911	3.23e-41	20.6954	1.39e-84	0.752443
NM_148925	Fyco1	chr9	-	123698627	123760782	7942	19	787	543	8	749	10	16	16.4002	19.3091	0.442837	51.4059	0.723808	5.12667	0.849173	0.00353576	3.0367	4.25e-08	64.6571	5.3e-198	0.752189
NM_026812	Hddc3	chr7	+	87488022	87490983	860	4	316	206	10	188	4	79	6.58509	7.32536	0.553547	12.903	0.289523	25.3129	0.897755	0.229296	0.259594	8.48e-21	35.8459	3.27e-48	0.751863
NM_183182	BC055111	chr4	-	106263513	106289843	1970	10	87	196	1	65	0	0	1.81298	6.96976	0.0553547	4.46113	0	0	0.26187	3.7e-28	5.76511	0.0162077	62.5881	5.95e-19	0.751751
NM_001042659	Fzd5	chr1	-	64777131	64784324	6807	2	1512	2462	98	1685	74	71	31.5084	87.5487	5.42476	115.646	5.35618	22.7496	0.360117	4.17e-223	1.37668	0.00537206	21.3179	0	0.751136
NM_022721	Fzd5	chr1	-	64777131	64784324	6914	2	1512	2462	98	1685	74	71	31.5084	87.5487	5.42476	115.646	5.35618	22.7496	0.360117	4.17e-223	1.37668	0.00537206	21.3179	0	0.751136
NM_145495	Rin1	chr19	+	5050807	5057071	4176	10	118	20	2	205	1	5	2.45899	0.7112	0.110709	14.0697	0.0723808	1.60208	3.32198	8.09e-09	1.29933	0.514836	97.6754	2e-57	0.750982
NM_146259	Zfp668	chr7	-	135008872	135020337	3451	3	986	561	137	88	6	7	20.5471	19.9492	7.58359	6.03968	0.434285	2.24292	1.02956	0.58101	8.08262	1.91e-18	12.057	7.36e-19	0.750659
NM_017397	Ddx20	chr3	-	105481379	105490489	2710	11	8911	4301	5140	2461	239	330	185.695	152.944	284.523	168.905	17.299	105.738	1.21443	3.82e-26	1.76389	1.26e-28	9.72803	0	0.750616
NM_026913	Mitd1	chr1	-	37935734	37947256	1229	7	2988	1481	2246	793	24	94	62.2666	52.6644	124.327	54.4258	1.73714	30.1192	1.18235	1.04e-07	2.06123	5.76e-15	30.1182	1.58e-191	0.750427
NM_026116	Bbs2	chr8	-	96591853	96622711	2947	17	1074	611	748	206	5	42	22.381	21.7272	41.4053	14.1384	0.361904	13.4575	1.02974	0.562299	1.63782	0.000604879	32.7165	5.68e-52	0.750421
NM_177600	Ccdc73	chr2	+	104726480	104839894	3944	18	670	445	160	848	76	44	13.9621	15.8242	8.85674	58.2006	5.50094	14.0983	0.881975	0.0407134	0.976866	0.879598	10.456	4.54e-157	0.750305
NR_027860	Gm9199	chr14	+	73425409	73426697	1288	1	52	12	2	35	1	0	1.08362	0.42672	0.110709	2.40215	0.0723808	0	2.39002	0.00230421	3.47217	0.12569	17.0695	2.93e-09	0.750267
NM_178384	Zfp74	chr7	-	30717809	30736912	3711	5	1463	71	350	550	5	42	30.4873	2.52476	19.3741	37.748	0.361904	13.4575	11.92	1.5e-200	2.23048	3.27e-09	87.086	2.55e-149	0.75022
NM_172600	6720456H20Rik	chr14	+	49066026	49134834	5218	16	218	8	6	377	0	1	4.54288	0.28448	0.332128	25.8746	0	0.320417	14.265	3.25e-33	7.17363	5.86e-05	358.459	5.81e-109	0.750095
NM_008442	Kif2a	chr13	-	107750666	107812194	4206	22	6544	3570	3459	1536	208	361	136.37	126.949	191.472	105.42	15.0552	115.67	1.07446	0.000532721	1.18448	0.00129791	6.9739	4.06e-235	0.749895
NM_021428	Dexi	chr16	-	10530299	10543147	1389	2	162	83	154	164	4	18	3.3759	2.95148	8.52462	11.2558	0.289523	5.7675	1.13757	0.334054	0.562029	0.027482	31.2941	1.62e-41	0.749766
NM_001145779	Kif2a	chr13	-	107750666	107812194	3709	20	6544	3563	3459	1535	208	361	136.37	126.7	191.472	105.351	15.0552	115.67	1.07657	0.000375853	1.18448	0.00129791	6.96936	6.97e-235	0.749739
NM_008714	Notch1	chr2	-	26313421	26359342	9489	34	623	324	549	586	10	144	12.9826	11.5214	30.3897	40.2188	0.723808	46.14	1.12556	0.0819523	0.28193	4.78e-33	50.605	6.84e-152	0.749702
NM_175195	3110056O03Rik	chr10	+	80318019	80331453	2869	15	337	571	7	89	2	2	7.0227	20.3048	0.387483	6.10832	0.144762	0.640834	0.346409	2.67e-56	7.38109	5.02e-07	28.4491	4.47e-23	0.749625
NM_008824	Pfkfb1	chrX	+	147024463	147078403	1721	14	927	455	279	496	12	6	19.3176	16.1798	15.4439	34.0419	0.868569	1.9225	1.19303	0.00183532	8.6851	6.55e-18	36.2544	6.2e-124	0.749565
NM_008575	Mdm4	chr1	-	134886421	134921925	3490	12	339	1229	3	52	0	15	7.06438	43.7032	0.166064	3.5689	0	4.80625	0.162048	6.34e-246	1.39214	0.17352	50.2602	3.14e-15	0.749304
NM_080445	B3galt6	chr4	-	155363574	155366787	3213	1	897	804	11	203	7	7	18.6925	28.5902	0.608901	13.9325	0.506666	2.24292	0.653957	3.8e-18	7.35379	2.73e-16	24.1818	8.62e-49	0.749196
NM_001039389	Wdr37	chr13	-	8849724	8870288	3800	5	374	224	4	353	1	0	7.79374	7.96544	0.221419	24.2274	0.0723808	0	0.977052	0.78329	24.5672	3.61e-10	167.85	5.99e-100	0.749151
NM_133973	Cog4	chr8	+	113370923	113406134	2754	19	2159	2841	1257	766	115	163	44.9911	101.026	69.5808	52.5727	8.32379	52.2279	0.445552	3.65e-178	0.862849	0.074524	6.27026	1.89e-111	0.749072
NM_198423	Bahcc1	chr11	+	120094260	120153611	10727	28	775	7	10	296	0	13	16.1501	0.24892	0.553547	20.3153	0	4.16542	56.8644	8.73e-142	3.63127	2.08e-09	281.647	1.5e-85	0.749051
NM_001005847	Aga	chr8	+	54597079	54608776	1266	9	1291	71	15	939	8	29	26.903	2.52476	0.83032	64.4462	0.579046	9.29209	10.5196	7.35e-170	2.82141	2.12e-11	99.0452	2.36e-255	0.748854
NM_138719	Gnb5	chr9	+	75162048	75193478	1799	11	61	30	2	153	1	1	1.27117	1.0668	0.110709	10.5008	0.0723808	0.320417	1.17246	0.465754	2.03089	0.268452	73.0195	1.51e-42	0.748755
NM_172817	Zfp647	chr15	-	76740800	76755878	2212	5	765	40	2	175	1	1	15.9417	1.4224	0.110709	12.0107	0.0723808	0.320417	10.9525	5.84e-103	25.0913	2.8e-19	83.4508	7.77e-49	0.748555
NM_001004062	Crtc1	chr8	-	72906256	72963472	5674	14	380	53	122	100	2	3	7.91877	1.88468	6.75327	6.86328	0.144762	0.96125	4.13619	1.03e-30	6.24008	3.12e-07	31.9263	3.84e-26	0.748483
NM_023233	Trim13	chr14	+	62218392	62224780	1531	3	2029	1416	463	526	104	37	42.2821	50.353	25.6292	36.1008	7.5276	11.8554	0.839837	5.35e-07	3.49975	1.81e-21	4.75959	4.2e-64	0.748275
NM_022409	Zfp296	chr7	+	20163164	20166004	1188	2	1589	3063	547	971	64	483	33.113	108.92	30.279	66.6424	4.63237	154.761	0.304213	0	0.215217	6.53e-143	14.1808	1.15e-198	0.748029
NM_027115	Mapk1ip1	chr7	-	146027500	146037950	1420	2	2030	449	75	282	14	5	42.3029	15.9664	4.1516	19.3544	1.01333	1.60208	2.64586	1.89e-93	22.176	1.94e-47	17.8914	6.8e-63	0.747678
NM_026858	Xrcc6bp1	chr10	-	126305485	126338427	916	6	607	450	297	139	3	127	12.6492	16.002	16.4403	9.53996	0.217142	40.6929	0.790307	0.000169389	0.311185	5.86e-26	33.1907	8.67e-36	0.747414
NM_001161624	Cdkn1c	chr7	-	150644246	150646955	1939	4	2117	180	403	391	13	17	44.1159	6.4008	22.3079	26.8354	0.94095	5.44709	6.85988	9.92e-230	7.70865	5.57e-37	26.5525	1.3e-93	0.747282
NM_009876	Cdkn1c	chr7	-	150644246	150646955	1901	4	2117	180	403	391	13	17	44.1159	6.4008	22.3079	26.8354	0.94095	5.44709	6.85988	9.92e-230	7.70865	5.57e-37	26.5525	1.3e-93	0.747282
NM_009214	Sms	chrX	-	153881885	153929978	3377	11	4560	6874	562	1695	156	909	95.0253	244.439	31.1093	116.333	11.2914	291.259	0.388916	0	0.328355	6.52e-161	10.2441	0	0.747227
NM_001033299	Zfp217	chr2	-	169934142	169956720	5685	6	2331	3315	683	1498	345	224	48.5754	117.881	37.8072	102.812	24.9714	71.7734	0.412271	2.68e-240	0.679002	1.43e-07	4.10841	6.27e-158	0.747075
NM_001159683	Zfp217	chr2	-	169934142	169968175	5670	7	2331	3315	683	1498	345	224	48.5754	117.881	37.8072	102.812	24.9714	71.7734	0.412271	2.68e-240	0.679002	1.43e-07	4.10841	6.27e-158	0.747075
NM_010795	Mgat3	chr15	+	80004150	80045949	4665	2	114	66	0	84	0	14	2.37563	2.34696	0	5.76515	0	4.48584	1.00622	0.967822	0.502264	0.0215609	80.6059	2.1e-24	0.746834
NM_027570	Ldhd	chr8	-	114150170	114154222	2221	11	67	36	2	83	1	0	1.39621	1.28016	0.110709	5.69652	0.0723808	0	1.0774	0.714196	4.45486	0.0526716	39.8288	1.19e-22	0.746701
NM_007959	Etv2	chr7	-	31418634	31420871	1048	6	367	101	3	76	2	28	7.64787	3.59156	0.166064	5.21609	0.144762	8.97167	2.11503	9.73e-13	0.831333	0.350791	24.3398	1.8e-19	0.746275
NM_207231	Arl5c	chr11	-	97850893	97857487	1561	6	39	14	0	64	0	1	0.812716	0.49784	0	4.3925	0	0.320417	1.56328	0.128038	1.31025	0.697531	61.6398	1.15e-18	0.746128
NM_001081434	Osbpl7	chr11	+	96912133	96930218	3535	23	335	891	71	70	2	66	6.98103	31.684	3.93018	4.80429	0.144762	21.1475	0.220822	3.34e-142	0.328541	2.28e-13	22.4432	8.14e-18	0.745338
NM_177460	Parp16	chr9	+	65062496	65087026	2483	7	965	128	332	410	7	9	20.1095	4.55168	18.3777	28.1394	0.506666	2.88375	4.38992	5.13e-79	6.32852	2.91e-16	48.7192	1.6e-106	0.74522
NM_008071	Gabrb3	chr7	+	64846542	65084171	5567	9	430	41	9	607	3	44	8.96072	1.45796	0.498192	41.6601	0.217142	14.0983	6.01585	6.46e-45	0.627465	0.00518647	144.142	3.69e-169	0.745029
NM_011624	Top3b	chr16	+	16870983	16893079	2959	18	2101	805	290	1593	186	170	43.7825	28.6258	16.0528	109.332	13.4628	54.4709	1.52886	5.31e-26	0.805307	0.00825932	8.08341	1.01e-262	0.744903
NM_028544	Rasip1	chr7	+	52882906	52894462	3152	12	821	40	8	229	3	2	17.1087	1.4224	0.442837	15.7169	0.217142	0.640834	11.7532	5.63e-113	17.9505	1.88e-19	54.5275	4e-61	0.743916
NM_054082	Mta3	chr17	+	84105548	84214240	2064	17	6433	4435	2368	4120	804	250	134.057	157.709	131.08	282.767	58.1942	80.1042	0.850273	1.39e-16	1.67932	2.19e-18	4.85461	0	0.743881
NM_009437	Tst	chr15	-	78229985	78236289	1096	2	483	211	379	567	11	103	10.0652	7.50316	20.9794	38.9148	0.796189	33.0029	1.33838	0.000316222	0.304886	5.81e-22	44.8864	3.83e-145	0.743766
NM_001003950	Rab3ip	chr10	-	116342839	116387436	2690	10	4071	1902	299	1305	286	221	84.8351	67.6351	16.551	89.5658	20.7009	70.8121	1.25441	1.36e-16	1.20166	0.00614043	4.31528	5.63e-144	0.743757
NM_133681	Tspan1	chr4	-	115834485	115840203	1971	8	116	1303	1	384	0	5	2.41731	46.3347	0.0553547	26.355	0	1.60208	0.052599	0	1.2775	0.543663	365.097	5.51e-111	0.743726
NM_023794	Etv5	chr16	-	22381385	22439643	3822	13	5437	1191	2601	3177	178	318	113.301	42.352	143.977	218.046	12.8838	101.893	2.67443	7.51e-251	1.1168	0.0512598	16.8364	0	0.743702
NR_015591	5430405H02Rik	chr2	-	156678138	156688681	1509	3	77	65	30	98	6	17	1.60459	2.3114	1.66064	6.72601	0.434285	5.44709	0.692819	0.0294669	0.283888	2.66e-05	13.4117	1.79e-21	0.743467
NM_028567	1700094D03Rik	chr3	+	89866717	89872268	3096	4	991	32	21	91	4	10	20.6513	1.13792	1.16245	6.24558	0.289523	3.20417	17.6225	6.23e-152	5.90805	4.3e-16	17.4488	1.82e-21	0.743358
NM_001163661	Telo2	chr17	-	25236513	25252912	3531	21	1090	330	118	285	54	106	22.7144	11.7348	6.53185	19.5603	3.90856	33.9642	1.93226	1.81e-28	0.667984	0.000162557	4.93119	1.53e-36	0.743321
NM_027880	Telo2	chr17	-	25236513	25252850	3442	21	1090	330	118	285	54	106	22.7144	11.7348	6.53185	19.5603	3.90856	33.9642	1.93226	1.81e-28	0.667984	0.000162557	4.93119	1.53e-36	0.743321
NM_001081963	9430020K01Rik	chr18	+	4634926	4682867	6731	4	511	331	18	87	8	50	10.6487	11.7704	0.996384	5.97105	0.579046	16.0208	0.904067	0.153911	0.657695	0.00700569	9.27231	4.81e-17	0.743044
NM_028336	Tmem107	chr11	+	68884310	68886794	1264	4	1723	696	10	235	7	110	35.9054	24.7498	0.553547	16.1287	0.506666	35.2458	1.45002	2.25e-17	1.01751	0.858933	27.975	1.34e-57	0.742643
NM_027198	Zswim7	chr11	-	62080725	62094897	752	5	3580	1587	1138	320	22	152	74.6032	56.4337	62.9936	21.9625	1.59238	48.7034	1.32197	4.8e-21	1.53334	3.1e-08	13.235	1.46e-65	0.742294
NM_023750	Zfp84	chr7	+	30553570	30566438	5711	5	800	583	508	612	78	111	16.6711	20.7315	28.1202	42.0033	5.6457	35.5663	0.80406	6.85e-05	0.468532	8.19e-12	7.35837	1.1e-97	0.742244
NM_001008423	Gm1568	chr12	-	81856433	81861702	4399	2	26	31	1	126	0	0	0.541811	1.10236	0.0553547	8.64773	0	0	0.494632	0.00708187	1.76884	0.53959	120.435	1.73e-36	0.742103
NM_011158	Prkar2b	chr12	-	32643343	32746144	3358	11	333	11	1	97	0	0	6.93935	0.39116	0.0553547	6.65738	0	0	16.3168	1.78e-51	21.8812	4.62e-09	92.9339	3.85e-28	0.741927
NM_013514	Epb4.9	chr14	-	71003477	71029961	2642	15	2577	296	23	826	11	325	53.7018	10.5258	1.27316	56.6907	0.796189	104.135	5.08856	2.19e-232	0.518072	8.38e-25	65.354	2.59e-218	0.741597
NM_007706	Socs2	chr10	-	94874675	94879455	1634	3	2899	1091	3054	1410	25	128	60.4119	38.796	169.053	96.7722	1.80952	41.0134	1.55684	8.28e-38	1.47276	4.89e-06	51.4638	0	0.741422
NM_011176	St14	chr9	-	30896174	30939384	4017	19	604	1618	545	1016	7	10	12.5867	57.5361	30.1683	69.7309	0.506666	3.20417	0.219067	3.54e-258	3.60319	1.36e-07	120.553	3.87e-279	0.741156
NM_025923	Fancl	chr11	+	26287083	26371876	1775	14	6320	957	2075	1523	128	206	131.702	34.0309	114.861	104.528	9.26474	66.0059	3.86802	0	2.00051	4.43e-28	11.2032	1.72e-287	0.740816
NM_001098225	Adam22	chr5	-	8072351	8368081	9068	30	136	159	137	62	1	4	2.83409	5.65404	7.58359	4.25523	0.0723808	1.28167	0.50196	3.31e-09	1.79505	0.158246	29.8716	9.58e-17	0.740534
NM_016672	Ddc	chr11	-	11714105	11790404	1947	15	3067	417	311	375	9	6	63.9128	14.8285	17.2153	25.7373	0.651427	1.9225	4.30277	1.53e-242	28.7133	1.41e-73	35.6563	5.03e-94	0.740462
NM_177082	Sp8	chr12	+	120086028	120091049	4297	2	36	18	1	158	0	0	0.7502	0.64008	0.0553547	10.844	0	0	1.14161	0.636616	2.42397	0.311322	150.78	1.04e-45	0.740236
NM_029341	Capsl	chr15	+	9365782	9395790	946	5	1613	176	13	1287	14	39	33.6131	6.25856	0.71961	88.3304	1.01333	12.4963	5.34563	2.64e-151	2.64343	8.5e-13	81.4278	0	0.739988
NR_002687	Gm5424	chr10	+	61533769	61535319	1550	1	1148	668	835	1577	80	103	23.923	23.7541	46.2211	108.234	5.79046	33.0029	1.00685	0.888408	0.723789	0.00253321	18.4744	0	0.739609
NM_026779	Mocos	chr18	+	24812191	24860057	2884	15	124	31	115	100	0	2	2.58402	1.10236	6.36578	6.86328	0	0.640834	2.28997	6.72e-06	2.72969	0.0416794	95.7788	5.28e-29	0.739541
NM_212444	Gyk	chrX	-	82947275	83022158	4427	20	948	780	1184	636	15	144	19.7553	27.7368	65.5399	43.6504	1.08571	46.14	0.712335	3.25e-12	0.428769	1.1e-17	37.7544	3.91e-159	0.739504
NM_026731	Ppp1r14a	chr7	+	30074338	30078409	531	4	207	310	314	362	4	10	4.31365	11.0236	17.3814	24.8451	0.289523	3.20417	0.392077	3.3e-26	1.23878	0.47465	68.8469	2.3e-97	0.739213
NM_021392	Ap4m1	chr5	+	138613248	138619913	1716	15	551	290	27	39	7	18	11.4822	10.3124	1.49458	2.67668	0.506666	5.7675	1.11203	0.140615	1.90331	0.00221349	4.74152	3.32e-06	0.739091
NM_001102565	Alkbh1	chr12	-	88769027	88784789	1948	6	4291	692	1068	1325	117	72	89.4196	24.6075	59.1188	90.9384	8.46855	23.07	3.63074	4.4e-289	3.85178	1.48e-47	10.6564	6.79e-246	0.739062
NM_001163300	Safb	chr17	+	56724404	56745716	3182	21	4116	2630	2230	1118	236	267	85.7728	93.5228	123.441	76.7314	17.0819	85.5513	0.917337	0.00057022	1.0064	0.919305	4.47744	1.48e-127	0.738999
NM_027411	Ccdc99	chr11	-	34622686	34647143	2510	12	4696	2376	1750	1499	225	95	97.8594	84.4905	96.8706	102.881	16.2857	30.4396	1.1584	3.94e-09	3.20534	2.24e-43	6.29406	1.64e-216	0.738868
NM_144819	Ccdc92	chr5	-	125314801	125342591	2256	4	610	624	282	638	99	72	12.7117	22.1894	15.61	43.7877	7.1657	23.07	0.5731	2.18e-22	0.548332	7.19e-06	6.05967	2.79e-91	0.738865
NM_001038700	Fnbp1	chr2	-	30881725	30997526	4527	15	1632	1339	1581	819	52	120	34.0091	47.6148	87.5157	56.2102	3.7638	38.45	0.714414	1.39e-19	0.88415	0.199125	14.6719	1.44e-169	0.738539
NM_176913	Dpep2	chr8	-	108508956	108520323	1766	12	110	77	1	11	0	0	2.29228	2.73812	0.0553547	0.754961	0	0	0.834252	0.222725	7.2719	0.00410419	11.3797	0.00126276	0.738291
NM_016788	Tnk2	chr16	+	32644728	32683579	4454	16	2879	1382	1565	1277	291	201	59.9951	49.1439	86.63	87.6441	21.0628	64.4038	1.22078	7.03e-10	0.934041	0.353263	4.15046	3.45e-136	0.738224
NM_026624	Fam166a	chr2	+	25074264	25077798	1123	7	76	78	10	8	0	0	1.58375	2.77368	0.553547	0.549062	0	0	0.57139	0.000507798	5.04447	0.0310604	8.53474	0.00841153	0.73811
NM_001110218	Ppm1h	chr10	+	122115817	122382849	6387	10	90	80	6	347	2	1	1.8755	2.8448	0.332128	23.8156	0.144762	0.320417	0.658605	0.00666206	2.98082	0.0655777	110.003	2.21e-96	0.738081
NM_025444	Taf13	chr3	+	108374616	108384986	1289	4	896	349	266	76	6	26	18.6716	12.4104	14.7243	5.21609	0.434285	8.33084	1.50243	3.2e-11	2.17648	6.07e-06	10.4314	9.16e-16	0.737813
NM_008194	Gyk	chrX	-	82947275	83022158	4340	19	925	778	1178	633	15	144	19.276	27.6657	65.2078	43.4445	1.08571	46.14	0.696855	1.69e-13	0.418377	1.7e-18	37.5766	2.69e-158	0.737589
NM_178621	Phyhipl	chr10	-	70020433	70062039	2873	5	1251	105	179	303	7	5	26.0694	3.7338	9.90848	20.7957	0.506666	1.60208	6.92416	2.61e-137	13.6703	4.2e-27	36.0356	1.71e-76	0.737589
NM_177352	Gk5	chr9	+	96019847	96083372	2746	17	103	456	148	302	2	6	2.1464	16.2154	8.19249	20.7271	0.144762	1.9225	0.133409	9.61e-104	0.973331	0.945025	95.7788	1.71e-83	0.737516
NM_175023	Rbbp6	chr7	+	130114077	130123697	2272	3	451	935	317	495	6	6	9.39834	33.2486	17.5474	33.9732	0.434285	1.9225	0.283094	5.54e-117	4.23024	9.87e-07	67.1942	4.66e-132	0.737262
NM_023844	Jam2	chr16	+	84774367	84823129	1326	10	4729	3031	52	767	26	589	98.5471	107.782	2.87844	52.6413	1.8819	188.725	0.914536	0.000129677	0.525211	5.51e-42	26.974	5.38e-182	0.737184
NM_008486	Anpep	chr7	-	86966690	86987238	3421	20	51	167	7	18	0	0	1.06278	5.93852	0.387483	1.23539	0	0	0.181452	1.06e-32	3.40666	0.133117	18.0178	1.42e-05	0.737109
NM_001037941	Dnajb6	chr5	+	30062437	30084508	1120	7	400	1073	191	204	9	124	8.33555	38.1559	10.5727	14.0011	0.651427	39.7317	0.218881	4.26e-172	0.210165	3.9e-39	19.4402	6.31e-47	0.73705
NM_178745	6330442E10Rik	chr12	-	80062786	80108264	3860	3	74	346	1	53	0	1	1.54208	12.3038	0.0553547	3.63754	0	0.320417	0.126707	2.2e-81	2.45672	0.145003	51.2085	1.62e-15	0.736825
NM_001162846	Phyhipl	chr10	-	70020433	70055560	2723	5	1248	103	178	303	7	5	26.0069	3.66268	9.85313	20.7957	0.506666	1.60208	7.04041	3.58e-138	13.6375	5.02e-27	36.0356	1.71e-76	0.736646
NM_175002	Mmgt2	chr11	+	62462165	62479861	1883	2	224	427	8	388	6	46	4.66791	15.1841	0.442837	26.6295	0.434285	14.7392	0.308182	1.83e-49	0.313624	2.15e-10	52.6987	9.68e-102	0.736646
NM_172673	Frmd5	chr2	-	121371264	121632793	4200	15	1332	49	4	163	2	2	27.7574	1.74244	0.221419	11.1871	0.144762	0.640834	15.6289	1.35e-197	29.1094	5e-33	51.8407	6.97e-44	0.736422
NM_001160366	Srcrb4d	chr5	-	136436093	136450346	2723	11	91	499	2	100	0	38	1.89634	17.7444	0.110709	6.86328	0	12.1758	0.107867	1e-125	0.154543	6.97e-17	95.7788	5.28e-29	0.736373
NM_177644	Rasal2	chr1	-	159065315	159342726	10044	18	1033	304	475	146	7	60	21.5266	10.8102	26.2935	10.0204	0.506666	19.225	1.98742	7.16e-29	1.11049	0.419138	17.4251	2.62e-33	0.736365
NM_033521	Laptm4b	chr15	+	34167780	34214050	1897	7	1506	2367	1825	844	31	139	31.3834	84.1705	101.022	57.9261	2.2438	44.5379	0.373079	2.43e-203	0.705197	0.000164266	25.0412	2.04e-197	0.736355
NM_011670	Uchl1	chr5	+	67067359	67078473	1147	9	6371	560	958	387	23	147	132.765	19.9136	53.0298	26.5609	1.66476	47.1013	6.65858	0	2.82058	5.15e-50	15.3309	2.96e-82	0.736179
NM_172862	Frem2	chr3	-	53317859	53461277	12348	24	1778	133	305	202	9	16	37.0515	4.72948	16.8832	13.8638	0.651427	5.12667	7.78287	7.27e-206	6.8557	9.56e-30	19.2506	2.19e-46	0.736146
NM_001042653	Oip5	chr2	-	119435267	119444241	1557	6	1946	698	1138	367	21	93	40.5525	24.8209	62.9936	25.1882	1.52	29.7988	1.63289	1.09e-30	1.35695	0.00245232	15.8626	8e-79	0.736067
NM_026044	Wdr85	chr2	+	24817941	24828991	2952	9	1570	855	1285	307	5	151	32.717	30.4038	71.1307	21.0703	0.361904	48.3829	1.0759	0.0839778	0.677108	1.34e-05	48.6796	2.66e-80	0.735862
NR_028267	Fcho1	chr8	-	74232285	74249580	3399	27	304	51	134	93	1	2	6.33502	1.81356	7.41752	6.38285	0.0723808	0.640834	3.43847	4.91e-21	6.66045	3.22e-06	44.5703	1.77e-25	0.735677
NM_016754	Mylpf	chr7	+	134355121	134357801	755	7	5526	2856	103	6200	52	2208	115.156	101.559	5.70153	425.523	3.7638	707.48	1.13409	3.89e-08	0.163915	0	110.952	0	0.735605
NM_025572	2610528J11Rik	chr4	+	118199879	118202822	915	3	290	1736	289	709	8	16	6.04328	61.7321	15.9975	48.6606	0.579046	5.12667	0.0982114	0	1.12142	0.640369	74.8107	9.31e-190	0.735512
NM_178187	Hist1h2ae	chr13	-	23662385	23663089	704	1	86	52	6	10	0	13	1.79214	1.84912	0.332128	0.686328	0	4.16542	0.962304	0.825738	0.407114	0.00511101	10.4314	0.00238195	0.735426
NM_145993	L3mbtl2	chr15	+	81494365	81518735	3430	17	5444	1920	2310	4229	464	453	113.447	68.2752	127.869	290.248	33.5847	145.149	1.66165	1.07e-87	0.785719	1.82e-06	8.62652	0	0.735325
NM_001099324	Gm15217	chr14	+	46999141	47003281	731	4	72	53	0	26	0	6	1.5004	1.88468	0	1.78445	0	1.9225	0.792498	0.198153	0.683203	0.360631	25.6042	7.91e-08	0.7353
NM_028584	Marveld3	chr8	-	112476808	112486105	2451	3	216	41	2	279	2	2	4.5012	1.45796	0.110709	19.1485	0.144762	0.640834	3.02886	1.77e-13	4.73875	0.000397325	88.5085	6.46e-77	0.735169
NM_021273	Ckb	chr12	-	112907571	112910479	1402	8	1314	3967	630	634	50	229	27.3823	141.066	34.8734	43.5132	3.61904	73.3754	0.194278	0	0.374561	1.99e-34	11.8073	3.3e-123	0.735157
NM_013661	Sema5b	chr16	+	35541447	35664344	4556	22	55	85	0	63	0	8	1.14614	3.0226	0	4.32386	0	2.56333	0.381732	1.25e-08	0.407634	0.0249466	60.6915	2.23e-18	0.734979
NR_015572	1810014B01Rik	chr10	+	86148271	86152699	1620	3	488	147	22	22	2	2	10.1694	5.22732	1.2178	1.50992	0.144762	0.640834	1.93694	1.07e-13	10.6786	8.19e-11	7.27034	5.12e-05	0.734805
NM_023059	Sigirr	chr7	-	148277073	148286445	1990	10	951	177	374	422	6	6	19.8178	6.29412	20.7026	28.963	0.434285	1.9225	3.13535	5.57e-56	8.90972	1.68e-18	57.3047	2.35e-111	0.734416
NM_001025605	Gm527	chr12	+	66018897	66025578	1463	5	335	107	5	466	3	1	6.98103	3.80492	0.276773	31.9829	0.217142	0.320417	1.82383	1.26e-08	11.0061	6.23e-08	110.715	1.03e-128	0.734311
NM_001034964	Sorbs1	chr19	-	40366529	40476800	5275	22	545	735	7	178	4	3	11.3572	26.1366	0.387483	12.2166	0.289523	0.96125	0.434894	8.73e-50	8.94247	2.9e-11	33.9493	2.03e-45	0.73428
NM_026436	Tmem86a	chr7	+	54306009	54310146	1791	3	190	154	205	139	2	4	3.95939	5.47624	11.3477	9.53996	0.144762	1.28167	0.722388	0.00283758	2.50258	0.0182523	44.2542	4.25e-37	0.734229
NM_001038701	Gabrb3	chr7	+	64845903	65084171	5499	9	430	35	9	607	3	44	8.96072	1.2446	0.498192	41.6601	0.217142	14.0983	7.01849	7.88e-49	0.627465	0.00518647	144.142	3.69e-169	0.734005
NM_177224	Chd9	chr8	+	93352735	93578407	11515	40	6722	229	1215	1667	21	101	140.079	8.14324	67.2559	114.411	1.52	32.3621	17.1358	0	4.31805	9.24e-81	71.8987	0	0.733839
NM_001034962	Sorbs1	chr19	-	40366529	40525888	5282	23	545	743	7	178	4	3	11.3572	26.4211	0.387483	12.2166	0.289523	0.96125	0.430218	2.49e-51	8.94247	2.9e-11	33.9493	2.03e-45	0.733735
NM_001034963	Sorbs1	chr19	-	40366529	40525888	5312	23	545	743	7	178	4	3	11.3572	26.4211	0.387483	12.2166	0.289523	0.96125	0.430218	2.49e-51	8.94247	2.9e-11	33.9493	2.03e-45	0.733735
NM_178362	Sorbs1	chr19	-	40366529	40588226	6320	29	545	746	7	179	4	3	11.3572	26.5278	0.387483	12.2853	0.289523	0.96125	0.42849	6.49e-52	8.94247	2.9e-11	34.139	1.07e-45	0.733704
NM_026368	5830433M19Rik	chr4	-	94166771	94223475	2095	6	2308	805	1411	332	10	106	48.0961	28.6258	78.1054	22.7861	0.723808	33.9642	1.67941	1.49e-39	1.41373	0.00022106	28.7078	7.45e-81	0.733685
NM_009166	Sorbs1	chr19	-	40366529	40588302	5471	24	545	746	7	178	4	3	11.3572	26.5278	0.387483	12.2166	0.289523	0.96125	0.42849	6.49e-52	8.94247	2.9e-11	33.9493	2.03e-45	0.733532
NM_001110147	Tnk2	chr16	+	32644728	32683579	4313	14	2839	1365	1565	1271	289	201	59.1616	48.5394	86.63	87.2323	20.918	64.4038	1.21881	1.24e-09	0.921069	0.264503	4.15946	8.02e-136	0.733397
NM_139307	Vasn	chr16	+	4639944	4651166	3189	2	170	65	79	216	2	1	3.54261	2.3114	4.37302	14.8247	0.144762	0.320417	1.51887	0.00301012	5.60133	0.000891443	68.594	6.13e-59	0.73322
NM_001081040	Coq10a	chr10	-	127800152	127807093	2507	5	223	383	17	809	3	244	4.64707	13.6195	0.941029	55.5239	0.217142	78.1817	0.341968	4.71e-39	0.0598973	3.3e-164	192.032	3.08e-227	0.732967
NM_177822	Mslnl	chr17	+	25872984	25885275	2628	16	38	45	0	91	0	0	0.791877	1.6002	0	6.24558	0	0	0.497022	0.00132653	2.55499	0.278385	87.244	2.05e-26	0.732828
NM_178734	Zfp473	chr7	-	51986855	52003987	3805	5	1270	90	225	106	2	6	26.4654	3.2004	12.4548	7.27507	0.144762	1.9225	8.18791	3.85e-151	11.8952	1.69e-26	33.8229	8.05e-28	0.732664
NM_028763	Cbx6	chr15	-	79654327	79664763	5449	5	1862	456	1152	803	24	241	38.802	16.2154	63.7686	55.1121	1.73714	77.2204	2.38982	5.56e-73	0.504339	4.26e-20	30.4975	2.71e-194	0.732352
NM_023557	Slc44a4	chr17	+	35051424	35067301	2251	21	157	105	3	376	1	80	3.2717	3.7338	0.166064	25.8059	0.0723808	25.6333	0.873816	0.284968	0.12779	6.13e-38	178.755	1.43e-106	0.732217
NM_029408	Iqcd	chr5	+	121039031	121057122	1668	5	58	90	78	64	0	24	1.20866	3.2004	4.31766	4.3925	0	7.69	0.380084	4.18e-09	0.15461	2.35e-11	61.6398	1.15e-18	0.732209
NM_197988	1190005I06Rik	chr8	-	123132501	123158282	734	4	386	417	539	616	9	126	8.04381	14.8285	29.8362	42.2778	0.651427	40.3725	0.542755	6.14e-18	0.199633	1.22e-41	58.5104	8.01e-162	0.731785
NM_001005510	Syne2	chr12	+	76919304	77211915	21718	116	503	781	809	312	5	67	10.482	27.7724	44.7819	21.4134	0.361904	21.4679	0.377827	3.91e-67	0.485564	3.31e-07	49.4699	1.03e-81	0.731375
NM_016875	Ybx2	chr11	+	69749400	69755101	1564	9	267	157	185	60	2	6	5.56398	5.58292	10.2406	4.11797	0.144762	1.9225	0.994367	0.955096	2.5082	0.00509432	19.2822	4.49e-15	0.731286
NM_025382	Tmem57	chr4	-	134358677	134409260	3822	11	5528	1468	2250	1859	284	394	115.197	52.2021	124.548	127.588	20.5561	126.244	2.20645	1.77e-183	0.917011	0.100417	6.18894	2.9e-265	0.731135
NM_198664	Tbc1d2	chr4	-	46617261	46663071	4305	13	74	14	2	145	1	3	1.54208	0.49784	0.110709	9.95175	0.0723808	0.96125	2.93116	2.25e-05	1.22836	0.679258	69.2263	2.9e-40	0.731129
NM_177602	Wdr25	chr12	+	110132481	110266660	2655	7	139	36	1	50	1	0	2.8966	1.28016	0.0553547	3.43164	0.0723808	0	2.21817	3.82e-06	9.17177	0.000712937	24.1818	2.13e-13	0.730625
NM_177733	E2f2	chr4	+	135728308	135751971	4738	7	978	311	11	296	9	115	20.3804	11.0592	0.608901	20.3153	0.651427	36.8479	1.83949	8.37e-23	0.552904	2.31e-08	28.1647	4.31e-72	0.730554
NM_001037098	Nacc2	chr2	-	25911055	25947916	6893	6	92	771	175	377	2	20	1.91718	27.4168	9.68706	25.8746	0.144762	6.40834	0.0706211	1.72e-226	0.290127	7.66e-06	119.486	5.55e-105	0.730333
NM_026495	Nacc2	chr2	-	25911055	25978331	6370	6	92	771	175	377	2	20	1.91718	27.4168	9.68706	25.8746	0.144762	6.40834	0.0706211	1.72e-226	0.290127	7.66e-06	119.486	5.55e-105	0.730333
NR_027907	AI414108	chr9	+	27160269	27165126	4857	1	1503	242	1001	1437	10	22	31.3208	8.60552	55.41	98.6253	0.723808	7.04917	3.62836	1.48e-102	4.28396	2.88e-19	123.969	0	0.730326
NM_025838	Tmem107	chr11	+	68884310	68886794	1038	5	1626	664	9	205	7	106	33.884	23.6118	0.498192	14.0697	0.506666	33.9642	1.43428	1.06e-15	0.996159	0.969261	24.4188	2.44e-49	0.730191
NM_007619	Cbl	chr9	-	43957344	44042129	5083	16	182	481	33	82	2	1	3.79268	17.1044	1.8267	5.62789	0.144762	0.320417	0.222573	3.28e-77	5.99441	0.000454503	26.2364	3.93e-21	0.730039
NM_019547	Rbm38	chr2	+	172847402	172860232	1774	4	1431	361	494	336	43	27	29.8204	12.8372	27.3452	23.0606	3.11237	8.65125	2.31901	1.23e-53	3.3505	5.6e-15	7.26315	3.51e-54	0.729594
NM_177262	Pkn1	chr8	-	86193994	86223025	3049	22	337	149	257	731	7	8	7.0227	5.29844	14.2261	50.1706	0.506666	2.56333	1.32097	0.00391613	2.46036	0.00195068	86.7699	1.2e-197	0.729427
NM_001080817	Prdm10	chr9	+	31122691	31186128	3408	21	40	96	0	34	0	1	0.833555	3.41376	0	2.33351	0	0.320417	0.247788	2.04e-15	1.34301	0.67004	33.1907	4.26e-10	0.729282
NM_146256	Hpdl	chr4	-	116492511	116494113	1602	1	895	1954	8	178	5	25	18.6508	69.4842	0.442837	12.2166	0.361904	8.01042	0.268677	2.72e-256	2.25767	2.84e-06	28.2911	3.37e-44	0.729227
NM_001039202	Hdhd2	chr18	+	77182853	77200792	1716	5	371	157	9	22	3	4	7.73122	5.58292	0.498192	1.50992	0.217142	1.28167	1.38024	0.000535752	4.87414	2.81e-06	5.45275	0.0002046	0.729037
NR_002173	Gm5775	chr7	-	106628072	106628217	145	1	63	6	0	24	0	0	1.31285	0.21336	0	1.64719	0	0	5.35983	1.77e-07	4.19281	0.0665149	23.7076	2.91e-07	0.729034
NM_001038695	Kdm3a	chr6	-	71538965	71582899	4816	27	8766	3189	2968	4784	1113	546	182.674	113.401	164.293	328.339	80.5598	174.948	1.61112	8.78e-126	1.05	0.264829	4.07328	0	0.728837
NM_173001	Kdm3a	chr6	-	71538965	71582680	4855	26	8766	3189	2968	4784	1113	546	182.674	113.401	164.293	328.339	80.5598	174.948	1.61112	8.78e-126	1.05	0.264829	4.07328	0	0.728837
NM_009228	Snta1	chr2	-	154202049	154233820	2115	8	1021	185	307	361	9	6	21.2765	6.5786	16.9939	24.7764	0.651427	1.9225	3.22112	7.03e-62	9.56484	3.09e-20	34.3286	4.01e-90	0.728607
NM_007631	Ccnd1	chr7	-	152115835	152125830	3796	5	8450	281	248	1783	30	671	176.089	9.99236	13.728	122.372	2.17142	215	17.5682	0	0.82388	2.56e-06	54.5734	0	0.728426
NM_001081202	L1td1	chr4	+	98393444	98405177	2942	5	38349	5427	10629	6737	763	1325	799.15	192.984	588.365	462.379	55.2265	424.552	4.14185	0	1.89473	6.71e-142	8.36345	0	0.728413
NM_008589	Mesp2	chr7	+	86955612	86958317	1936	2	80	275	1	55	0	0	1.66711	9.779	0.0553547	3.7748	0	0	0.172046	1.54e-54	5.30652	0.024532	53.1051	4.35e-16	0.728246
NM_173383	Dnd1	chr18	-	36923325	36925868	1468	4	1588	167	56	287	34	19	33.0921	5.93852	3.09986	19.6976	2.46095	6.08792	5.54477	1.26e-152	5.20498	4.26e-23	7.80319	3.12e-48	0.727989
NM_080708	Bmp2k	chr5	+	97426707	97520067	6568	16	293	316	5	355	5	3	6.10579	11.237	0.276773	24.3646	0.361904	0.96125	0.543697	6.53e-14	4.81518	3.38e-05	56.2661	7.27e-94	0.727881
NM_026543	3010026O09Rik	chr11	+	49988352	50013616	1139	7	938	734	5	259	5	96	19.5469	26.101	0.276773	17.7759	0.361904	30.76	0.74894	5.68e-09	0.634189	5.89e-05	41.0932	8.57e-67	0.727622
NM_001110253	Fyco1	chr9	-	123698627	123761020	7695	18	787	543	8	749	10	7	16.4002	19.3091	0.442837	51.4059	0.723808	2.24292	0.849173	0.00353576	6.45299	1.14e-13	64.6571	5.3e-198	0.727524
NM_001039103	Rasa4	chr5	+	136559785	136587730	2776	20	102	12	3	37	2	1	2.12557	0.42672	0.166064	2.53941	0.144762	0.320417	4.64475	3.23e-10	3.3739	0.0354597	12.0119	6.97e-09	0.727061
NM_011353	Serf1	chr13	+	100877973	100884188	589	3	826	284	3	142	1	0	17.2129	10.099	0.166064	9.74585	0.0723808	0	1.7011	8.77e-16	54.1789	1.81e-22	67.8038	2.08e-39	0.726859
NM_019995	Fam48a	chr3	+	54497026	54520759	1968	20	545	221	158	61	2	3	11.3572	7.85876	8.74604	4.1866	0.144762	0.96125	1.44181	2.52e-06	8.94247	2.9e-11	19.5983	2.4e-15	0.726832
NM_028877	4432412L15Rik	chr8	+	86545372	86554194	2449	7	795	826	18	326	21	43	16.5669	29.3726	0.996384	22.3743	1.52	13.7779	0.564256	1.91e-30	1.18518	0.260401	14.0953	5.22e-68	0.726456
NM_026323	Wfdc2	chr2	+	164388215	164394006	708	5	592	241	9	219	3	200	12.3366	8.56996	0.498192	15.0306	0.217142	64.0834	1.43651	1.17e-06	0.193279	9.05e-67	52.1568	2.71e-58	0.726042
NM_133914	Rasa4	chr5	+	136559785	136587726	2910	21	105	12	3	37	2	1	2.18808	0.42672	0.166064	2.53941	0.144762	0.320417	4.78004	1.12e-10	3.47217	0.0303407	12.0119	6.97e-09	0.725998
NM_001162970	Aim1l	chr4	+	133624366	133648419	4761	20	671	238	635	692	3	6	13.9829	8.46328	35.1502	47.4939	0.217142	1.9225	1.64832	6.06e-12	6.28921	9.86e-12	164.294	1.39e-193	0.725895
NM_025304	Lcmt1	chr7	+	130521495	130573872	1369	11	3544	662	677	1653	232	170	73.853	23.5407	37.4751	113.45	16.7923	54.4709	3.13452	3.66e-203	1.35814	4.17e-05	6.73174	5.64e-248	0.725718
NM_022422	Gng13	chr17	+	25854116	25856047	414	3	154	47	24	23	1	26	3.20919	1.67132	1.32851	1.57855	0.0723808	8.33084	1.89304	4.82e-05	0.376091	2.94e-05	11.3797	5.12e-06	0.725595
NM_001110350	Sin3a	chr9	+	56924182	56976175	5111	21	4689	1485	2339	1479	212	174	97.7135	52.8066	129.475	101.508	15.3447	55.7525	1.85022	2.75e-104	1.75574	1.27e-15	6.58916	1.93e-219	0.72551
NM_028664	Ankrd45	chr1	+	163072842	163100638	3723	7	723	1155	1061	1023	11	405	15.0665	41.0718	58.7313	70.2113	0.796189	129.769	0.367155	8.98e-103	0.116825	1.52e-193	80.922	2.55e-274	0.725116
NM_010241	Aktip	chr8	-	93647397	93659395	2165	11	1094	388	425	148	14	79	22.7977	13.7973	23.5257	10.1577	1.01333	25.3129	1.65019	1.4e-18	0.896704	0.35403	9.41983	6.27e-28	0.725104
NM_011625	Ppp1r13b	chr12	-	113066668	113146266	4333	17	467	408	4	319	5	65	9.73176	14.5085	0.221419	21.8939	0.361904	20.8271	0.670797	4.81e-09	0.464544	1.17e-07	50.5763	1.09e-83	0.725008
NM_029963	Mrps5	chr2	+	127413161	127429722	1434	12	821	412	236	445	103	27	17.1087	14.6507	13.0637	30.5416	7.45522	8.65125	1.16678	0.00993033	1.92326	0.000155302	4.06677	7.14e-48	0.724959
NM_001110351	Sin3a	chr9	+	56919846	56976175	4979	22	4674	1481	2339	1478	212	174	97.4009	52.6644	129.475	101.439	15.3447	55.7525	1.84928	8.08e-104	1.75012	1.9e-15	6.58471	3.29e-219	0.724914
NM_011378	Sin3a	chr9	+	56924182	56976175	5210	22	4674	1481	2339	1478	212	174	97.4009	52.6644	129.475	101.439	15.3447	55.7525	1.84928	8.08e-104	1.75012	1.9e-15	6.58471	3.29e-219	0.724914
NM_029282	2610036D13Rik	chr2	-	157807538	157835096	3772	7	2723	1261	1609	989	191	170	56.7443	44.8412	89.0656	67.8778	13.8247	54.4709	1.26537	2.46e-12	1.0436	0.585889	4.8897	3.11e-121	0.724844
NM_001163246	AA987161	chr13	-	67690380	67710600	4786	4	1731	1718	1201	901	201	159	36.0721	61.0921	66.4809	61.8381	14.5485	50.9463	0.590664	2.53e-53	0.709174	7.26e-05	4.23451	2e-98	0.724202
NM_016662	Mxd3	chr13	-	55426528	55431091	1299	6	457	619	52	309	28	97	9.52337	22.0116	2.87844	21.2075	2.02666	31.0804	0.433055	1.5e-42	0.306171	1.12e-20	10.1371	6.9e-58	0.723788
NM_144953	1700019D03Rik	chr1	-	52981970	53009684	834	2	2156	650	2221	970	21	153	44.9286	23.114	122.943	66.5738	1.52	49.0238	1.9424	2.71e-55	0.917602	0.30855	41.8547	1.23e-244	0.723539
NM_144927	BC019943	chr8	+	32260787	32270560	2166	7	2158	863	1113	647	128	93	44.9703	30.6883	61.6097	44.4054	9.26474	29.7988	1.4649	2.39e-22	1.5047	3.58e-05	4.76358	1.91e-78	0.723537
NM_175474	Fam109a	chr5	+	122299036	122304608	2335	4	412	1048	166	112	8	13	8.58562	37.2669	9.18887	7.68687	0.579046	4.16542	0.230804	1.62e-160	1.93262	0.00699769	11.9065	2.01e-23	0.723507
NM_019754	Tagln3	chr16	-	45711342	45724644	1163	4	316	4	3	78	0	2	6.58509	0.14224	0.166064	5.35336	0	0.640834	37.1671	1.67e-56	6.9225	1.64e-06	74.9161	1.11e-22	0.723316
NM_029116	Kbtbd11	chr8	+	15027389	15033330	5941	1	219	9	0	36	0	1	4.56371	0.32004	0	2.47078	0	0.320417	12.8971	1.93e-32	7.20639	5.53e-05	35.0873	1.15e-10	0.723129
NM_001134457	Fam55c	chr16	-	55840065	55895392	6430	6	158	338	116	727	8	7	3.29254	12.0193	6.42114	49.896	0.579046	2.24292	0.274958	6.38e-45	1.30206	0.448209	76.7073	7.02e-195	0.723125
NM_001159320	Cacnb1	chr11	-	97866239	97879686	1599	12	35	259	3	169	0	0	0.729361	9.21004	0.166064	11.5989	0	0	0.0811705	4.09e-74	2.35845	0.329158	161.212	6.99e-49	0.722573
NM_007936	Epha4	chr1	-	77363759	77511663	6328	18	4337	5123	26	1010	26	331	90.3782	182.174	1.43922	69.3191	1.8819	106.058	0.496306	1.74e-252	0.856005	0.00756942	35.5087	2.82e-249	0.722553
NM_146247	BC024814	chr16	+	8470905	8490290	1313	11	615	400	8	193	4	1	12.8159	14.224	0.442837	13.2461	0.289523	0.320417	0.900545	0.103898	20.1779	2.79e-15	36.7942	1.31e-49	0.721702
NM_007804	Cux2	chr5	-	122310224	122497834	5113	23	36	175	1	56	0	0	0.7502	6.223	0.0553547	3.84344	0	0	0.123242	9.46e-43	2.42397	0.311322	54.0534	2.25e-16	0.721679
NM_013692	Klf10	chr15	-	38224167	38230462	3045	4	3536	1073	2810	1002	27	76	73.6863	38.1559	155.547	68.77	1.95428	24.3517	1.93063	3.6e-88	3.00933	7.65e-31	33.9696	8.7e-246	0.721646
NM_007652	Cd59a	chr2	+	103935957	103955508	1688	4	176	531	3	24	0	1	3.66764	18.8824	0.166064	1.64719	0	0.320417	0.195043	1.48e-94	5.79787	0.000636944	23.7076	2.91e-07	0.721326
NM_018883	Camkk1	chr11	+	72832509	72855567	3451	16	461	16	4	484	1	1	9.60672	0.56896	0.221419	33.2183	0.0723808	0.320417	15.9317	4.29e-70	15.1334	3.27e-11	229.964	1.08e-137	0.721302
NM_001159319	Cacnb1	chr11	-	97866239	97883941	1737	13	35	267	3	169	0	0	0.729361	9.49452	0.166064	11.5989	0	0	0.0787475	3.88e-77	2.35845	0.329158	161.212	6.99e-49	0.72127
NM_031173	Cacnb1	chr11	-	97866239	97883941	1872	13	35	267	3	169	0	0	0.729361	9.49452	0.166064	11.5989	0	0	0.0787475	3.88e-77	2.35845	0.329158	161.212	6.99e-49	0.72127
NM_175484	Coro2b	chr9	-	62267298	62384851	3610	12	121	99	172	335	1	75	2.5215	3.52044	9.521	22.992	0.0723808	24.0313	0.715202	0.0136809	0.105165	4.2e-40	159.315	9.07e-95	0.721239
NM_145604	D230025D16Rik	chr8	+	107749087	107776951	2871	16	2472	4800	1030	1608	304	359	51.5137	170.688	57.0153	110.362	22.0038	115.03	0.301968	0	0.450035	1.25e-37	5.0027	3.68e-199	0.721181
NM_011889	40059	chr15	+	82105364	82124872	4731	10	603	589	706	122	1	45	12.5658	20.9448	39.0804	8.3732	0.0723808	14.4188	0.600142	1.87e-18	0.860209	0.335244	58.3207	1.04e-33	0.721023
NM_008986	Ptrf	chr11	-	100818050	100831931	3217	2	345	190	3	141	3	1	7.18941	6.7564	0.166064	9.67722	0.217142	0.320417	1.06197	0.503576	11.3337	3.44e-08	33.6648	2.4e-36	0.721016
NM_001111060	Cd59a	chr2	+	103935957	103955508	1808	5	176	534	3	24	0	1	3.66764	18.989	0.166064	1.64719	0	0.320417	0.193949	1.76e-95	5.79787	0.000636944	23.7076	2.91e-07	0.720953
NM_145121	Cacnb1	chr11	-	97864215	97883941	1995	14	31	232	3	142	0	0	0.646005	8.24992	0.166064	9.74585	0	0	0.0805124	8.47e-67	2.0964	0.410718	135.608	4.26e-41	0.720852
NM_153166	Cpne5	chr17	-	29293494	29374736	4338	21	673	39	5	149	2	56	14.0246	1.38684	0.276773	10.2263	0.144762	17.9433	9.87799	1.61e-87	0.774658	0.0740596	47.4152	6.37e-40	0.720395
NM_001008501	Zfp760	chr17	+	21844707	21862603	4209	6	1569	527	471	1036	19	8	32.6962	18.7401	26.072	71.1036	1.37523	2.56333	1.74315	1.11e-30	11.4283	5.69e-32	49.1696	6.24e-266	0.720318
NM_153513	BC028528	chr3	-	95688895	95695853	447	5	201	687	1	128	1	18	4.18862	24.4297	0.0553547	8.785	0.0723808	5.7675	0.17212	4.28e-133	0.696503	0.151414	61.1657	2.03e-35	0.720191
NM_001081295	4631416L12Rik	chr3	+	62142698	62266143	5205	14	324	321	4	383	4	84	6.7518	11.4148	0.221419	26.2864	0.289523	26.915	0.591693	3.28e-11	0.250489	7.44e-23	72.8298	2.44e-103	0.72012
NM_145490	BC011426	chr17	+	56031515	56038353	2057	4	168	281	261	105	1	6	3.50093	9.99236	14.4476	7.20644	0.0723808	1.9225	0.351323	4.35e-28	1.58166	0.201449	50.2602	7.04e-29	0.720096
NM_029344	Acyp2	chr11	-	30405991	30549396	671	4	125	105	2	306	2	29	2.60486	3.7338	0.110709	21.0016	0.144762	9.29209	0.696841	0.00654365	0.275153	3.19e-08	97.0432	1.22e-84	0.719983
NM_026672	Gstm7	chr3	-	107729251	107734663	1305	8	111	403	3	266	1	74	2.31312	14.3307	0.166064	18.2563	0.0723808	23.7108	0.16252	5.83e-82	0.0978322	3.42e-41	126.599	6.26e-75	0.719966
NM_001031664	Nudt10	chrX	-	5745814	5750109	1750	2	209	515	2	344	2	2	4.35533	18.3134	0.110709	23.6097	0.144762	0.640834	0.238582	1.36e-77	4.58588	0.000576082	109.055	1.6e-95	0.71985
NM_025452	Tmem54	chr4	+	128782859	128788829	957	6	318	55	145	216	6	6	6.62676	1.9558	8.02642	14.8247	0.434285	1.9225	3.33942	2.81e-21	2.9855	0.000558911	29.3974	1.57e-53	0.719705
NM_010382	H2-Eb1	chr17	+	34442811	34453619	1669	6	34	236	5	394	1	7	0.708522	8.39216	0.276773	27.0413	0.0723808	2.24292	0.0865742	3.49e-66	0.286618	0.0053783	187.29	9.37e-112	0.719561
NM_011236	Rad52	chr6	+	119852731	119872840	1678	12	1151	626	909	193	5	29	23.9856	22.2606	50.3174	13.2461	0.361904	9.29209	1.07709	0.133149	2.51569	5.85e-09	30.6619	2.34e-48	0.71953
NM_025638	Gdpd1	chr11	-	86847295	86887639	2484	10	323	67	9	18	3	9	6.73096	2.38252	0.498192	1.23539	0.217142	2.88375	2.79322	1.55e-17	2.12261	0.00801469	4.50445	0.00169732	0.719153
NM_028198	Xpo5	chr17	+	46339803	46379248	3709	32	1509	1486	735	251	31	74	31.4459	52.8422	40.6857	17.2268	2.2438	23.7108	0.595299	3.3e-45	1.31899	0.0146261	7.4679	1.56e-41	0.719123
NM_172595	Arl15	chr13	+	114584715	114947669	3361	5	601	872	6	424	3	1	12.5242	31.0083	0.332128	29.1003	0.217142	0.320417	0.404251	6.2e-67	19.7193	6.57e-15	100.757	1.09e-116	0.718581
NM_029779	Ccdc116	chr16	-	17139156	17147322	4210	4	292	131	3	24	0	50	6.08495	4.65836	0.166064	1.64719	0	16.0208	1.30126	0.0107352	0.376376	9.57e-09	23.7076	2.91e-07	0.718361
NM_016811	Dgka	chr10	-	128157191	128181112	2813	24	2491	2336	527	2543	374	183	51.9097	83.0681	29.1719	174.533	27.0704	58.6363	0.625112	4.91e-59	0.887269	0.123784	6.4333	0	0.7183
NM_013847	Gcat	chr15	+	78861303	78868786	2373	9	2839	1963	2083	1878	304	267	59.1616	69.8043	115.304	128.892	22.0038	85.5513	0.847707	2.16e-08	0.694238	5.53e-08	5.84218	1.71e-258	0.718196
NM_001081270	Dscaml1	chr9	+	45238375	45561796	6885	33	34	3	3	41	0	0	0.708522	0.10668	0.166064	2.81394	0	0	5.12952	0.000142759	2.29294	0.347966	39.8288	4.34e-12	0.717968
NM_027309	Lysmd2	chr9	+	75473538	75485580	1200	3	296	162	237	376	5	4	6.16831	5.76072	13.1191	25.8059	0.361904	1.28167	1.06816	0.497402	3.89145	0.000129029	59.5852	8.19e-100	0.71784
NM_026163	Pkp2	chr16	+	16213437	16272805	2891	13	3294	196	242	1003	58	89	68.6433	6.96976	13.3958	68.8387	4.19809	28.5171	9.80524	0	2.39849	2.79e-21	16.1373	1.34e-212	0.717777
NM_026496	Grhl2	chr15	+	37163001	37293318	4730	16	2665	774	2969	1836	25	415	55.5356	27.5234	164.348	126.01	1.80952	132.973	2.01663	4.1e-74	0.419848	1.21e-49	67.0014	0	0.717769
NM_144857	BC011248	chr17	-	46804404	46811204	1197	7	2288	926	426	735	150	36	47.6794	32.9286	23.5811	50.4451	10.8571	11.535	1.44755	2.22e-22	4.05293	2.81e-27	4.6222	9.11e-87	0.717723
NM_133197	Mcf2	chrX	-	57309132	57400820	3614	25	1572	690	2651	1814	19	173	32.7587	24.5364	146.745	124.5	1.37523	55.4321	1.3345	1.25e-10	0.592249	9.46e-10	86.0587	0	0.717706
NM_201359	Tmem106c	chr15	+	97794709	97800706	1574	8	615	41	78	177	5	3	12.8159	1.45796	4.31766	12.148	0.361904	0.96125	8.59806	7.72e-76	10.0889	5.09e-13	28.133	6.37e-44	0.717591
NM_146026	Atad4	chr11	+	96790637	96796961	1362	3	106	32	2	264	2	3	2.20892	1.13792	0.110709	18.1191	0.144762	0.96125	1.90081	0.0006875	1.75246	0.22831	83.7669	1.25e-72	0.71755
NM_199476	Rrm2b	chr15	-	37853707	37890810	4512	9	194	264	69	212	1	0	4.04274	9.38784	3.81947	14.5501	0.0723808	0	0.431378	2.92e-19	12.775	2.49e-05	100.994	1.97e-59	0.717522
NM_001127351	Sirt3	chr7	-	148049561	148067768	1423	7	1308	650	1186	465	6	14	27.2573	23.114	65.6506	31.9142	0.434285	4.48584	1.17877	0.0005413	5.71707	2.25e-20	63.13	1.53e-123	0.717518
NM_024223	Crip2	chr12	+	114378757	114383717	1128	7	2022	7120	1649	605	15	75	42.1362	253.187	91.2798	41.5228	1.08571	24.0313	0.166542	0	1.74384	1.99e-07	35.917	1.75e-150	0.717438
NM_145822	Cd3eap	chr7	-	19942214	19944768	1325	3	621	775	66	243	34	103	12.9409	27.559	3.65341	16.6778	2.46095	33.0029	0.469891	6.45e-45	0.391816	2.62e-15	6.61104	8.46e-38	0.717348
NM_022433	Sirt3	chr7	-	148049561	148068208	1468	7	1303	652	1186	463	6	14	27.1531	23.1851	65.6506	31.777	0.434285	4.48584	1.17067	0.0009188	5.69523	2.93e-20	62.8591	5.64e-123	0.717224
NM_172145	Fam176b	chr4	+	125825246	125827118	1363	3	564	54	106	68	6	20	11.7531	1.92024	5.86759	4.66703	0.434285	6.40834	6.02219	2.32e-58	1.7626	0.0052414	9.34758	9.84e-14	0.716958
NM_001162956	Ccdc138	chr10	+	57960684	58038990	2464	16	1966	48	9	572	6	11	40.9692	1.70688	0.498192	39.2579	0.434285	3.52458	23.533	1.37232266667640e-317	10.7386	6.99e-39	77.6255	5.84e-154	0.716916
NM_027975	Fam83d	chr2	+	158593834	158612373	2260	4	4419	1779	765	1675	78	23	92.087	63.2612	42.3463	114.96	5.6457	7.36959	1.4557	9.28e-43	12.0652	3.46e-88	20.1185	0	0.716774
NM_028602	Tex19.1	chr11	+	121007456	121009627	1739	3	2153	4997	1943	698	30	112	44.8661	177.693	107.554	47.9057	2.17142	35.8867	0.252649	0	1.2488	0.0172619	21.3827	1.03e-158	0.716575
NM_026928	1810014F10Rik	chr7	-	147285368	147288305	650	6	398	418	437	396	5	6	8.29387	14.8641	24.19	27.1786	0.361904	1.9225	0.558249	1.08e-16	3.73422	1.34e-05	62.7462	1.74e-105	0.716489
NM_172599	D14Ertd436e	chr14	-	48160568	48188109	3450	10	1245	3137	556	839	95	60	25.9444	111.552	30.7772	57.5829	6.87617	19.225	0.232774	0	1.33818	0.0201858	8.29767	3.87e-141	0.716351
NM_172540	Trmt2b	chrX	-	130757493	130811479	3217	13	216	157	9	277	5	1	4.5012	5.58292	0.498192	19.0113	0.361904	0.320417	0.80514	0.0395147	7.10812	6.57e-05	43.9381	7.5e-72	0.715929
NM_146125	Itpka	chr2	+	119568072	119576989	1808	7	96	283	5	315	3	35	2.00053	10.0635	0.276773	21.6193	0.217142	11.2146	0.200227	2.46e-50	0.17652	2.92e-14	74.9161	1.46e-85	0.715577
NM_133891	Slc44a1	chr4	+	53453284	53635350	3102	16	165	298	3	357	4	5	3.43842	10.5969	0.166064	24.5019	0.289523	1.60208	0.325466	8.06e-33	1.81252	0.11545	67.8986	6.08e-96	0.715465
NM_008062	G6pdx	chrX	-	71654824	71674500	2616	13	6079	1984	1367	3239	758	323	126.68	70.551	75.6698	222.302	54.8646	103.495	1.79561	5.81e-124	1.22937	0.000186434	4.0481	0	0.715462
NM_175752	Chn1	chr2	-	73448801	73498423	3720	7	1136	596	1251	622	10	20	23.673	21.1938	69.2487	42.6896	0.723808	6.40834	1.11649	0.0283667	3.54704	7.53e-13	53.7085	4.73e-162	0.715422
NM_001008498	Wdr34	chr2	-	29887077	29904399	1800	9	1736	274	533	123	6	37	36.1763	9.74344	29.504	8.44183	0.434285	11.8554	3.70285	1.46e-120	2.99462	7.17e-16	16.7985	4.11e-28	0.715261
NM_172383	Tmem125	chr4	-	118213545	118216331	1862	4	134	28	7	243	3	20	2.79241	0.99568	0.387483	16.6778	0.217142	6.40834	2.72901	6.29e-08	0.421153	0.000906776	57.8466	4.31e-65	0.715099
NM_178737	AW551984	chr9	-	39394980	39411709	4293	20	181	4	5	240	0	1	3.77184	0.14224	0.276773	16.4719	0	0.320417	21.3388	1.65e-30	5.96165	0.000480842	228.541	2.25e-69	0.714931
NM_019868	Hnrnph2	chrX	+	131135824	131141593	2364	4	388	135	158	186	31	12	8.08549	4.8006	8.74604	12.7657	2.2438	3.845	1.67679	7.14e-08	1.96034	0.00776061	5.54166	1.81e-26	0.714924
NM_029428	Adad2	chr8	+	122136646	122140825	1927	10	91	184	3	49	1	0	1.89634	6.54304	0.166064	3.36301	0.0723808	0	0.291531	9.09e-24	6.02716	0.0127791	23.7076	4.04e-13	0.714833
NM_016747	Dlg3	chrX	+	97963085	98013747	4958	21	1035	463	64	132	7	2	21.5682	16.4643	3.5427	9.05953	0.506666	0.640834	1.30891	9.76e-07	22.6237	4.15e-25	15.7656	1.45e-29	0.714303
NM_007554	Bmp4	chr14	-	47003195	47010274	1993	4	2017	8209	14	1225	11	443	42.032	291.912	0.774965	84.0752	0.796189	141.945	0.144094	0	0.297758	5.97e-91	96.8851	0	0.714257
NM_010433	Hipk2	chr6	-	38647838	38826189	4259	15	279	266	69	61	9	49	5.81405	9.45896	3.81947	4.1866	0.651427	15.7004	0.614774	1.61e-08	0.366871	6.38e-09	5.87949	4.07e-10	0.714213
NM_027472	5730455P16Rik	chr11	-	80174700	80191498	3810	10	542	422	1	205	2	2	11.2947	15.0063	0.0553547	14.0697	0.144762	0.640834	0.752538	1.35e-05	11.8578	3.41e-12	65.1169	8.29e-56	0.714176
NM_001039677	Slc30a2	chr4	+	133898984	133908580	1470	8	142	105	1	55	2	2	2.95912	3.7338	0.0553547	3.7748	0.144762	0.640834	0.790859	0.0690468	3.12277	0.017612	17.7017	1.03e-13	0.713506
NM_027208	Bdh2	chr3	+	134944255	134967389	1027	10	1144	24	4	130	2	3	23.8397	0.85344	0.221419	8.92226	0.144762	0.96125	26.8494	5.04e-190	18.753	1.09e-26	41.4093	1.46e-34	0.713432
NM_001029868	Pdzd4	chrX	-	71038695	71070308	3972	8	6136	411	923	4670	90	455	127.867	14.6152	51.0923	320.515	6.51427	145.79	8.73228	0	0.881691	0.0108388	48.6762	0	0.712982
NM_133686	Qprt	chr7	-	134251283	134265543	1197	4	406	8	16	162	1	2	8.46059	0.28448	0.885674	11.1185	0.0723808	0.640834	26.5107	1.17e-68	8.88788	9.68e-09	77.2868	4.05e-45	0.712894
NM_027868	Slc41a3	chr6	+	90554873	90596406	2257	11	45	4	0	15	0	0	0.93775	0.14224	0	1.02949	0	0	5.39333	9.14e-06	3.01358	0.187516	15.1729	9.79e-05	0.712138
NM_001112744	Arhgef16	chr4	-	153652578	153674004	2717	15	326	211	286	593	5	4	6.79348	7.50316	15.8314	40.6992	0.361904	1.28167	0.904234	0.255388	4.28453	2.86e-05	93.8822	1.35e-161	0.7117
NM_144932	Acsf3	chr8	+	125299404	125341781	2207	10	397	145	4	137	5	39	8.27304	5.1562	0.221419	9.40269	0.361904	12.4963	1.59808	5.52e-07	0.651851	0.0148781	21.811	6.38e-33	0.711665
NM_207223	Acap3	chr4	+	155265983	155281360	4312	24	527	221	190	388	63	56	10.9821	7.85876	10.5174	26.6295	4.55999	17.9433	1.39428	2.21e-05	0.606854	0.000800698	5.76392	1.4e-54	0.711567
NM_021788	Sap30	chr8	-	59961498	59966657	1183	4	2264	2558	3563	912	17	102	47.1792	90.9625	197.229	62.5931	1.23047	32.6825	0.51888	5.51e-114	1.44064	0.000125712	48.1001	7.75e-234	0.711405
NM_001033339	Mmp25	chr17	-	23766424	23782236	3373	10	22	45	0	15	0	0	0.458455	1.6002	0	1.02949	0	0	0.293116	5.85e-07	1.50679	0.668753	15.1729	9.79e-05	0.711167
NM_007836	Gadd45a	chr6	-	66985089	66987401	1224	4	9503	437	159	1454	86	225	198.032	15.5397	8.80139	99.7921	6.22475	72.0938	12.7204	0	2.75501	1.9e-71	15.8596	9.88e-306	0.710617
NM_175118	Dusp28	chr1	+	94803565	94805197	1491	2	454	88	82	127	14	4	9.46085	3.12928	4.53908	8.71636	1.01333	1.28167	2.99702	3.21e-26	5.96165	3.39e-08	8.0922	9.72e-23	0.710562
NM_172256	Dync2li1	chr17	+	85025838	85054904	1327	13	1028	35	175	400	5	15	21.4224	1.2446	9.68706	27.4531	0.361904	4.80625	16.7564	1.15e-155	4.21328	1.68e-13	63.3784	1.28e-106	0.710432
NM_010726	Phyh	chr2	+	4840041	4859789	1474	9	2155	4550	2236	553	17	121	44.9078	161.798	123.773	37.9539	1.23047	38.7704	0.277722	0	1.15775	0.107642	29.1867	1.39e-133	0.710321
NM_026987	Dhx16	chr17	+	36016722	36029611	3388	20	14119	5018	10229	5631	439	532	294.224	178.44	566.223	386.471	31.7752	170.462	1.64925	1.3e-218	1.73553	2.29e-42	12.1383	0	0.710299
NM_175560	Zfp747	chr7	-	134516050	134519564	2684	3	155	211	120	82	1	1	3.23003	7.50316	6.64256	5.62789	0.0723808	0.320417	0.431378	1.02e-15	5.10999	0.00205272	39.3547	2.28e-22	0.710214
NM_007451	Slc25a5	chrX	+	34335646	34338801	1238	4	4312	4335	3197	2997	540	576	89.8573	154.153	176.969	205.692	39.0856	184.56	0.583121	3e-137	0.489698	5.11e-49	5.25512	0	0.710096
NM_027278	2810432D09Rik	chr4	-	41659064	41660549	839	2	2012	2491	1081	775	126	359	41.9278	88.5799	59.8384	53.1904	9.11998	115.03	0.473549	8.71e-138	0.366325	7.29e-55	5.79437	2.19e-107	0.709983
NR_027370	C87436	chr6	+	86388639	86420379	3000	10	543	369	279	340	48	106	11.3155	13.1216	15.4439	23.3351	3.47428	33.9642	0.861918	0.0282492	0.333074	4.7e-20	6.59943	4.46e-52	0.709604
NM_007646	Cd38	chr5	+	44260065	44303613	2995	8	500	638	240	614	38	197	10.4194	22.6873	13.2851	42.1405	2.75047	63.1221	0.459627	5e-39	0.165767	8.68e-75	14.954	2.3e-128	0.709542
NM_011076	Abcb1a	chr5	+	8660091	8748570	4977	28	597	62	11	266	6	73	12.4408	2.20472	0.608901	18.2563	0.434285	23.3904	5.56454	9.23e-59	0.529413	1.98e-06	36.1711	1.92e-67	0.709508
NM_030075	Klhdc8b	chr9	-	108349969	108363912	2953	11	152	7	0	84	0	5	3.16751	0.24892	0	5.76515	0	1.60208	11.2117	4.11e-22	1.67057	0.181079	80.6059	2.1e-24	0.709223
NM_144838	Sgtb	chr13	+	104899869	104931521	2705	11	137	53	134	317	2	3	2.85493	1.88468	7.41752	21.7566	0.144762	0.96125	1.49815	0.0096788	2.26019	0.0658681	100.52	8.68e-88	0.708733
NM_027990	Lypd6b	chr2	+	49643205	49804366	2285	10	25	12	0	80	0	0	0.520972	0.42672	0	5.49062	0	0	1.17246	0.63668	1.70333	0.569524	76.8127	2.96e-23	0.708209
NM_025651	Aste1	chr9	+	105297851	105307791	2328	5	748	588	612	149	7	73	15.5875	20.9093	33.877	10.2263	0.506666	23.3904	0.745479	1.2e-07	0.663094	0.00142654	17.7807	4.1e-34	0.707855
NM_001163126	Cog5	chr12	+	32339733	32622495	2997	23	603	218	21	146	23	9	12.5658	7.75208	1.16245	10.0204	1.66476	2.88375	1.61682	2.94e-10	3.95696	3.8e-08	5.80837	8.97e-22	0.707843
NM_028883	4632415K11Rik	chr8	-	122284486	122302316	2574	8	80	68	3	78	1	37	1.66711	2.41808	0.166064	5.35336	0.0723808	11.8554	0.688184	0.0236134	0.139645	1.19e-17	37.458	3.06e-21	0.707802
NM_207708	Syngr1	chr15	+	79921763	79949931	4190	4	1062	2937	917	1454	109	108	22.1309	104.44	50.7602	99.7921	7.88951	34.605	0.212105	0	0.638898	2.73e-05	12.5435	2.46e-285	0.707791
NM_001081367	Kctd17	chr15	+	78259057	78269733	1574	7	1367	90	312	375	16	36	28.4868	3.2004	17.2707	25.7373	1.15809	11.535	8.81279	8.67e-168	2.4222	7.63e-10	20.9743	6.14e-86	0.707659
NM_199195	Bckdhb	chr9	+	83842387	84017847	1398	11	3498	3077	1891	626	90	226	72.8944	109.418	104.676	42.9641	6.51427	72.4142	0.666414	1.03e-59	1.00982	0.886407	6.53392	1.13e-93	0.707604
NM_009180	St6galnac2	chr11	-	116538018	116555974	2033	9	270	2135	6	284	3	69	5.6265	75.9206	0.332128	19.4917	0.217142	22.1088	0.0743767	0	0.253627	7.44e-19	67.5667	9.77e-77	0.70759
NM_011742	Zfp1	chr8	+	114167342	114194911	1832	4	1388	949	220	898	154	41	28.9244	33.7464	12.178	61.6322	11.1466	13.1371	0.857132	0.000270117	2.1666	2.09e-08	5.50017	6.39e-120	0.707454
NM_022883	Lpin3	chr2	+	160706468	160731528	3202	20	171	119	38	33	4	1	3.56345	4.23164	2.10348	2.26488	0.289523	0.320417	0.840265	0.145718	5.63409	0.000842952	6.44847	1.91e-06	0.707113
NM_007858	Diap1	chr18	-	38004478	38095065	4377	27	355	274	5	262	8	5	7.3978	9.74344	0.276773	17.9818	0.579046	1.60208	0.758903	0.00064729	3.88708	2.8e-05	27.7116	7e-64	0.707065
NM_018732	Scn3a	chr2	-	65295174	65405549	9560	27	81	99	2	39	1	20	1.68795	3.52044	0.110709	2.67668	0.0723808	6.40834	0.480709	8.59e-07	0.255811	1.34e-06	18.9661	2.35e-10	0.706862
NM_178411	Zfp334	chr2	-	165202935	165213759	5033	5	501	45	1	350	1	0	10.4403	1.6002	0.0553547	24.0215	0.0723808	0	6.39757	7.13e-54	32.8873	1.3e-13	166.428	4.37e-99	0.706804
NM_001024954	Pbx4	chr8	+	72356602	72396191	1347	8	269	65	0	57	1	2	5.60566	2.3114	0	3.91207	0.0723808	0.640834	2.39822	5.2e-12	5.89614	2.25e-05	27.5008	2.39e-15	0.706734
NR_027759	Dctd	chr8	+	49195311	49227020	2700	6	2941	2150	750	435	68	413	61.2871	76.454	41.516	29.8553	4.92189	132.332	0.801809	1.04e-14	0.465551	5.29e-40	5.99219	1.89e-62	0.706584
NM_007547	Sirpa	chr2	+	129419313	129457964	3609	8	128	179	194	357	3	4	2.66738	6.36524	10.7388	24.5019	0.217142	1.28167	0.420132	3.44e-14	1.69023	0.210752	84.8733	1.53e-97	0.706492
NM_001163752	4930432K21Rik	chr8	+	86671936	86696496	2389	8	491	766	124	65	3	4	10.2319	27.239	6.86398	4.46113	0.217142	1.28167	0.376044	2.29e-66	6.44644	4.51e-09	15.647	1.93e-15	0.706469
NM_028310	2810006K23Rik	chr5	+	124778097	124790130	1636	2	20	8	0	46	0	0	0.416778	0.28448	0	3.15711	0	0	1.36787	0.422795	1.37577	0.743396	44.5703	1.62e-13	0.706401
NM_008538	Marcks	chr10	-	36853048	36858732	4186	2	10978	24432	9095	2405	104	1173	228.769	868.802	503.451	165.062	7.5276	375.849	0.263424	0	0.61266	1.59e-50	21.7297	0	0.706397
NM_029045	4930432K21Rik	chr8	+	86671936	86696496	2494	9	492	768	124	65	3	4	10.2527	27.3101	6.86398	4.46113	0.217142	1.28167	0.375828	1.36e-66	6.45955	4.27e-09	15.647	1.93e-15	0.706362
[truncated: 579 more rows]

## Sheet: Self-renewal
RefSeqID	GeneID	Chromosome	Strand	Start	End	Size	NoExons	ES_Counts	ICM_Counts	ES_Day3_Counts	ES_Day5_Oct4pos_Counts	ES_Day5_Oct4neg_Counts	E4-5_Epiblast_Counts	ES_RPM	ICM_RPM	ES_Day3_RPM	ES_Day5_Oct4pos_RPM	ES_Day5_Oct4neg_RPM	E4.5_Epiblast_RPM	FC(ES/ICM)	p-value(ES/ICM)	FC(ES/E4.5_Epiblast)	p-value(ES/E4.5_Epiblast)	FC(Day5_oct4pos/Day5_oct4neg)	p-value(Day5_oct4neg/Day5_oct4pos)	AVG(cor of Nanog, Oct4, and Sox2)
[truncated: 269 more rows]

[truncated: 3 more sheets: ES specific, ICM specific, maintaning pluripotency]
